# Supplementary material for: Detection of recurrent alternative splicing switches in tumor samples reveals novel signatures of cancer
Source: Nucleic Acids Res. 2015 Jan 10;43(3):1345–56. doi: 10.1093/nar/gku1392 (PMC4330360; doi:10.1093/nar/gku1392)
Supplement: SUPPLEMENTARY DATA [file supp_gku1392_nar-02177-met-g-2014-File010.zip]

Archive with 162 entries (155 files):
- SupplementaryFile1/
- SupplementaryFile1/mutations/
- SupplementaryFile1/mutations/brca_patient_list_mutations.txt
- __MACOSX/
- __MACOSX/SupplementaryFile1/
- __MACOSX/SupplementaryFile1/mutations/
- __MACOSX/SupplementaryFile1/mutations/._brca_patient_list_mutations.txt
- SupplementaryFile1/mutations/coad_patient_list_mutations.txt
- __MACOSX/SupplementaryFile1/mutations/._coad_patient_list_mutations.txt
- SupplementaryFile1/mutations/hnsc_patient_list_mutations.txt
- __MACOSX/SupplementaryFile1/mutations/._hnsc_patient_list_mutations.txt
- SupplementaryFile1/mutations/kich_patient_list_mutations.txt
- __MACOSX/SupplementaryFile1/mutations/._kich_patient_list_mutations.txt
- SupplementaryFile1/mutations/kirc_patient_list_mutations.txt
- __MACOSX/SupplementaryFile1/mutations/._kirc_patient_list_mutations.txt
- SupplementaryFile1/mutations/kirp_patient_list_mutations.txt
- __MACOSX/SupplementaryFile1/mutations/._kirp_patient_list_mutations.txt
- SupplementaryFile1/mutations/lihc_patient_list_mutations.txt
- __MACOSX/SupplementaryFile1/mutations/._lihc_patient_list_mutations.txt
- SupplementaryFile1/mutations/luad_patient_list_mutations.txt
- __MACOSX/SupplementaryFile1/mutations/._luad_patient_list_mutations.txt
- SupplementaryFile1/mutations/lusc_patient_list_mutations.txt
- __MACOSX/SupplementaryFile1/mutations/._lusc_patient_list_mutations.txt
- SupplementaryFile1/mutations/prad_patient_list_mutations.txt
- __MACOSX/SupplementaryFile1/mutations/._prad_patient_list_mutations.txt
- SupplementaryFile1/mutations/thca_patient_list_mutations.txt
- __MACOSX/SupplementaryFile1/mutations/._thca_patient_list_mutations.txt
- __MACOSX/SupplementaryFile1/._mutations
- SupplementaryFile1/rnaseqv2/
- SupplementaryFile1/rnaseqv2/brca-basal_patient_list_nonpaired-tumor.txt
- __MACOSX/SupplementaryFile1/rnaseqv2/
- __MACOSX/SupplementaryFile1/rnaseqv2/._brca-basal_patient_list_nonpaired-tumor.txt
- SupplementaryFile1/rnaseqv2/brca-basal_patient_list_paired-filtered.txt
- __MACOSX/SupplementaryFile1/rnaseqv2/._brca-basal_patient_list_paired-filtered.txt
- SupplementaryFile1/rnaseqv2/brca-her2_patient_list_nonpaired-tumor.txt
- __MACOSX/SupplementaryFile1/rnaseqv2/._brca-her2_patient_list_nonpaired-tumor.txt
- SupplementaryFile1/rnaseqv2/brca-her2_patient_list_paired-filtered.txt
- __MACOSX/SupplementaryFile1/rnaseqv2/._brca-her2_patient_list_paired-filtered.txt
- SupplementaryFile1/rnaseqv2/brca-luminala_patient_list_nonpaired-tumor.txt
- __MACOSX/SupplementaryFile1/rnaseqv2/._brca-luminala_patient_list_nonpaired-tumor.txt
- SupplementaryFile1/rnaseqv2/brca-luminala_patient_list_paired-filtered.txt
- __MACOSX/SupplementaryFile1/rnaseqv2/._brca-luminala_patient_list_paired-filtered.txt
- SupplementaryFile1/rnaseqv2/brca-luminalb_patient_list_nonpaired-tumor.txt
- __MACOSX/SupplementaryFile1/rnaseqv2/._brca-luminalb_patient_list_nonpaired-tumor.txt
- SupplementaryFile1/rnaseqv2/brca-luminalb_patient_list_paired-filtered.txt
- __MACOSX/SupplementaryFile1/rnaseqv2/._brca-luminalb_patient_list_paired-filtered.txt
- SupplementaryFile1/rnaseqv2/brca_patient_list_nonpaired-tumor.txt
- __MACOSX/SupplementaryFile1/rnaseqv2/._brca_patient_list_nonpaired-tumor.txt
- SupplementaryFile1/rnaseqv2/brca_patient_list_paired-discarded.txt
- __MACOSX/SupplementaryFile1/rnaseqv2/._brca_patient_list_paired-discarded.txt
- SupplementaryFile1/rnaseqv2/brca_patient_list_paired-filtered.txt
- __MACOSX/SupplementaryFile1/rnaseqv2/._brca_patient_list_paired-filtered.txt
- SupplementaryFile1/rnaseqv2/brca_patient_list_paired.txt
- __MACOSX/SupplementaryFile1/rnaseqv2/._brca_patient_list_paired.txt
- SupplementaryFile1/rnaseqv2/brca_patient_list_tumor.txt
- __MACOSX/SupplementaryFile1/rnaseqv2/._brca_patient_list_tumor.txt
- SupplementaryFile1/rnaseqv2/coad-hypermutated_patient_list_nonpaired-tumor.txt
- __MACOSX/SupplementaryFile1/rnaseqv2/._coad-hypermutated_patient_list_nonpaired-tumor.txt
- SupplementaryFile1/rnaseqv2/coad-hypermutated_patient_list_paired-filtered.txt
- __MACOSX/SupplementaryFile1/rnaseqv2/._coad-hypermutated_patient_list_paired-filtered.txt
- SupplementaryFile1/rnaseqv2/coad-hypomutated_patient_list_nonpaired-tumor.txt
- __MACOSX/SupplementaryFile1/rnaseqv2/._coad-hypomutated_patient_list_nonpaired-tumor.txt
- SupplementaryFile1/rnaseqv2/coad-hypomutated_patient_list_paired-filtered.txt
- __MACOSX/SupplementaryFile1/rnaseqv2/._coad-hypomutated_patient_list_paired-filtered.txt
- SupplementaryFile1/rnaseqv2/coad_patient_list_nonpaired-tumor.txt
- __MACOSX/SupplementaryFile1/rnaseqv2/._coad_patient_list_nonpaired-tumor.txt
- SupplementaryFile1/rnaseqv2/coad_patient_list_paired-discarded.txt
- __MACOSX/SupplementaryFile1/rnaseqv2/._coad_patient_list_paired-discarded.txt
- SupplementaryFile1/rnaseqv2/coad_patient_list_paired-filtered.txt
- __MACOSX/SupplementaryFile1/rnaseqv2/._coad_patient_list_paired-filtered.txt
- SupplementaryFile1/rnaseqv2/coad_patient_list_paired.txt
- __MACOSX/SupplementaryFile1/rnaseqv2/._coad_patient_list_paired.txt
- SupplementaryFile1/rnaseqv2/coad_patient_list_tumor.txt
- __MACOSX/SupplementaryFile1/rnaseqv2/._coad_patient_list_tumor.txt
- SupplementaryFile1/rnaseqv2/hnsc_patient_list_nonpaired-tumor.txt
- __MACOSX/SupplementaryFile1/rnaseqv2/._hnsc_patient_list_nonpaired-tumor.txt
- SupplementaryFile1/rnaseqv2/hnsc_patient_list_paired-discarded.txt
- __MACOSX/SupplementaryFile1/rnaseqv2/._hnsc_patient_list_paired-discarded.txt
- SupplementaryFile1/rnaseqv2/hnsc_patient_list_paired-filtered.txt
- __MACOSX/SupplementaryFile1/rnaseqv2/._hnsc_patient_list_paired-filtered.txt
- SupplementaryFile1/rnaseqv2/hnsc_patient_list_paired.txt
- __MACOSX/SupplementaryFile1/rnaseqv2/._hnsc_patient_list_paired.txt
- SupplementaryFile1/rnaseqv2/hnsc_patient_list_tumor.txt
- __MACOSX/SupplementaryFile1/rnaseqv2/._hnsc_patient_list_tumor.txt
- SupplementaryFile1/rnaseqv2/kich_patient_list_nonpaired-tumor.txt
- __MACOSX/SupplementaryFile1/rnaseqv2/._kich_patient_list_nonpaired-tumor.txt
- SupplementaryFile1/rnaseqv2/kich_patient_list_paired-discarded.txt
- __MACOSX/SupplementaryFile1/rnaseqv2/._kich_patient_list_paired-discarded.txt
- SupplementaryFile1/rnaseqv2/kich_patient_list_paired-filtered.txt
- __MACOSX/SupplementaryFile1/rnaseqv2/._kich_patient_list_paired-filtered.txt
- SupplementaryFile1/rnaseqv2/kich_patient_list_paired.txt
- __MACOSX/SupplementaryFile1/rnaseqv2/._kich_patient_list_paired.txt
- SupplementaryFile1/rnaseqv2/kich_patient_list_tumor.txt
- __MACOSX/SupplementaryFile1/rnaseqv2/._kich_patient_list_tumor.txt
- SupplementaryFile1/rnaseqv2/kirc_patient_list_nonpaired-tumor.txt
- __MACOSX/SupplementaryFile1/rnaseqv2/._kirc_patient_list_nonpaired-tumor.txt
- SupplementaryFile1/rnaseqv2/kirc_patient_list_paired-discarded.txt
- __MACOSX/SupplementaryFile1/rnaseqv2/._kirc_patient_list_paired-discarded.txt
- SupplementaryFile1/rnaseqv2/kirc_patient_list_paired-filtered.txt
- __MACOSX/SupplementaryFile1/rnaseqv2/._kirc_patient_list_paired-filtered.txt
- SupplementaryFile1/rnaseqv2/kirc_patient_list_paired.txt
- __MACOSX/SupplementaryFile1/rnaseqv2/._kirc_patient_list_paired.txt
- SupplementaryFile1/rnaseqv2/kirc_patient_list_tumor.txt
- __MACOSX/SupplementaryFile1/rnaseqv2/._kirc_patient_list_tumor.txt
- SupplementaryFile1/rnaseqv2/luad_patient_list_nonpaired-tumor.txt
- __MACOSX/SupplementaryFile1/rnaseqv2/._luad_patient_list_nonpaired-tumor.txt
- SupplementaryFile1/rnaseqv2/luad_patient_list_paired-discarded.txt
- __MACOSX/SupplementaryFile1/rnaseqv2/._luad_patient_list_paired-discarded.txt
- SupplementaryFile1/rnaseqv2/luad_patient_list_paired-filtered.txt
- __MACOSX/SupplementaryFile1/rnaseqv2/._luad_patient_list_paired-filtered.txt
- SupplementaryFile1/rnaseqv2/luad_patient_list_paired.txt
- __MACOSX/SupplementaryFile1/rnaseqv2/._luad_patient_list_paired.txt
- SupplementaryFile1/rnaseqv2/luad_patient_list_tumor.txt
- __MACOSX/SupplementaryFile1/rnaseqv2/._luad_patient_list_tumor.txt
- SupplementaryFile1/rnaseqv2/lusc-basal_patient_list_nonpaired-tumor.txt
- __MACOSX/SupplementaryFile1/rnaseqv2/._lusc-basal_patient_list_nonpaired-tumor.txt
- SupplementaryFile1/rnaseqv2/lusc-basal_patient_list_paired-filtered.txt
- __MACOSX/SupplementaryFile1/rnaseqv2/._lusc-basal_patient_list_paired-filtered.txt
- SupplementaryFile1/rnaseqv2/lusc-classical_patient_list_nonpaired-tumor.txt
- __MACOSX/SupplementaryFile1/rnaseqv2/._lusc-classical_patient_list_nonpaired-tumor.txt
- SupplementaryFile1/rnaseqv2/lusc-classical_patient_list_paired-filtered.txt
- __MACOSX/SupplementaryFile1/rnaseqv2/._lusc-classical_patient_list_paired-filtered.txt
- SupplementaryFile1/rnaseqv2/lusc-primitive_patient_list_nonpaired-tumor.txt
- __MACOSX/SupplementaryFile1/rnaseqv2/._lusc-primitive_patient_list_nonpaired-tumor.txt
- SupplementaryFile1/rnaseqv2/lusc-primitive_patient_list_paired-filtered.txt
- __MACOSX/SupplementaryFile1/rnaseqv2/._lusc-primitive_patient_list_paired-filtered.txt
- SupplementaryFile1/rnaseqv2/lusc-secretory_patient_list_nonpaired-tumor.txt
- __MACOSX/SupplementaryFile1/rnaseqv2/._lusc-secretory_patient_list_nonpaired-tumor.txt
- SupplementaryFile1/rnaseqv2/lusc-secretory_patient_list_paired-filtered.txt
- __MACOSX/SupplementaryFile1/rnaseqv2/._lusc-secretory_patient_list_paired-filtered.txt
- SupplementaryFile1/rnaseqv2/lusc_patient_list_nonpaired-tumor.txt
- __MACOSX/SupplementaryFile1/rnaseqv2/._lusc_patient_list_nonpaired-tumor.txt
- SupplementaryFile1/rnaseqv2/lusc_patient_list_paired-discarded.txt
- __MACOSX/SupplementaryFile1/rnaseqv2/._lusc_patient_list_paired-discarded.txt
- SupplementaryFile1/rnaseqv2/lusc_patient_list_paired-filtered.txt
- __MACOSX/SupplementaryFile1/rnaseqv2/._lusc_patient_list_paired-filtered.txt
- SupplementaryFile1/rnaseqv2/lusc_patient_list_paired.txt
- __MACOSX/SupplementaryFile1/rnaseqv2/._lusc_patient_list_paired.txt
- SupplementaryFile1/rnaseqv2/lusc_patient_list_tumor.txt
- __MACOSX/SupplementaryFile1/rnaseqv2/._lusc_patient_list_tumor.txt
- SupplementaryFile1/rnaseqv2/prad_patient_list_nonpaired-tumor.txt
- __MACOSX/SupplementaryFile1/rnaseqv2/._prad_patient_list_nonpaired-tumor.txt
- SupplementaryFile1/rnaseqv2/prad_patient_list_paired-discarded.txt
- __MACOSX/SupplementaryFile1/rnaseqv2/._prad_patient_list_paired-discarded.txt
- SupplementaryFile1/rnaseqv2/prad_patient_list_paired-filtered.txt
- __MACOSX/SupplementaryFile1/rnaseqv2/._prad_patient_list_paired-filtered.txt
- SupplementaryFile1/rnaseqv2/prad_patient_list_paired.txt
- __MACOSX/SupplementaryFile1/rnaseqv2/._prad_patient_list_paired.txt
- SupplementaryFile1/rnaseqv2/prad_patient_list_tumor.txt
- __MACOSX/SupplementaryFile1/rnaseqv2/._prad_patient_list_tumor.txt
- SupplementaryFile1/rnaseqv2/thca_patient_list_nonpaired-tumor.txt
- __MACOSX/SupplementaryFile1/rnaseqv2/._thca_patient_list_nonpaired-tumor.txt
- SupplementaryFile1/rnaseqv2/thca_patient_list_paired-discarded.txt
- __MACOSX/SupplementaryFile1/rnaseqv2/._thca_patient_list_paired-discarded.txt
- SupplementaryFile1/rnaseqv2/thca_patient_list_paired-filtered.txt
- __MACOSX/SupplementaryFile1/rnaseqv2/._thca_patient_list_paired-filtered.txt
- SupplementaryFile1/rnaseqv2/thca_patient_list_paired.txt
- __MACOSX/SupplementaryFile1/rnaseqv2/._thca_patient_list_paired.txt
- SupplementaryFile1/rnaseqv2/thca_patient_list_tumor.txt
- __MACOSX/SupplementaryFile1/rnaseqv2/._thca_patient_list_tumor.txt
- __MACOSX/SupplementaryFile1/._rnaseqv2
- __MACOSX/._SupplementaryFile1
