# Supplementary material for: Detection of recurrent alternative splicing switches in tumor samples reveals novel signatures of cancer
Source: Nucleic Acids Res. 2015 Jan 10;43(3):1345–56. doi: 10.1093/nar/gku1392 (PMC4330360; doi:10.1093/nar/gku1392)
Supplement: SUPPLEMENTARY DATA [file supp_gku1392_nar-02177-met-g-2014-File010.zip › SupplementaryFile1/mutations/coad_patient_list_mutations.txt]

2670T
2671T
2672T
2674T
2675T
2676T
2677T
2678T
2683T
3489T
3492T
3502T
3510T
3511T
3514T
3516T
3517T
3518T
3519T
3520T
3521T
3522T
3524T
3525T
3526T
3527T
3529T
3531T
3532T
3534T
3538T
3542T
3543T
3544T
3548T
3549T
3552T
3553T
3554T
3555T
3556T
3558T
3560T
3561T
3562T
3655T
3660T
3662T
3663T
3697T
3712T
3713T
3779T
4105T
4315T
4323T
4615T
4616T
4681T
4682T
4743T
4744T
4746T
4747T
4748T
4750T
4752T
4947T
4948T
4950T
4952T
5341T
5344T
5348T
5349T
5403T
5407T
5537T
5538T
5539T
5540T
5541T
5543T
5656T
5657T
5659T
5660T
5661T
5662T
5664T
5665T
5666T
5667T
5796T
5797T
5820T
5821T
5860T
5861T
5862T
5863T
5864T
5868T
5900T
5912T
5913T
5914T
5915T
5916T
6004T
6137T
6138T
6140T
6141T
6142T
6161T
6162T
6163T
6164T
6165T
6166T
6168T
6169T
6170T
6171T
6172T
6196T
6197T
6293T
6294T
6295T
6297T
6298T
6299T
6302T
6303T
6304T
6306T
6307T
6309T
6310T
6311T
6314T
6315T
6317T
6320T
6321T
6322T
6323T
6386T
6459T
6460T
6461T
6463T
6529T
6531T
6532T
6533T
6534T
6535T
6536T
6537T
6538T
6539T
6540T
6541T
6548T
6569T
6570T
6586T
6588T
6598T
6599T
6600T
6601T
6603T
6605T
6607T
6625T
6626T
6628T
6648T
6649T
6650T
6651T
6652T
6653T
6654T
6674T
6675T
6676T
6677T
6678T
6679T
6680T
6703T
6704T
6716T
6717T
6718T
6719T
6780T
6781T
6782T
6805T
6806T
6807T
6808T
6809T
6854T
6855T
6856T
6857T
6888T
6889T
6890T
6895T
6898T
6899T
6901T
6920T
6922T
6924T
6926T
6927T
6928T
6929T
6930T
6931T
6932T
6963T
6964T
6965T
7000T
A00AT
A00DT
A00ET
A00FT
A00JT
A00KT
A00LT
A00QT
A00RT
A00UT
A00WT
A00ZT
A01FT
A01GT
A01QT
A0X9T
A0XDT
A0XFT
A1D0T
A1D4T
A1D6T
A1D7T
A1D8T
A1D9T
A1DAT
A1DBT
A1HAT
A282T
A285T
A28CT
A28ET
A28FT
A28GT
A28HT
A28KT
A28MT
