# Supplementary material for: Detection of recurrent alternative splicing switches in tumor samples reveals novel signatures of cancer
Source: Nucleic Acids Res. 2015 Jan 10;43(3):1345–56. doi: 10.1093/nar/gku1392 (PMC4330360; doi:10.1093/nar/gku1392)
Supplement: SUPPLEMENTARY DATA [file supp_gku1392_nar-02177-met-g-2014-File010.zip › SupplementaryFile1/mutations/kich_patient_list_mutations.txt]

8323T
8324T
8325T
8326T
8327T
8328T
8329T
8330T
8331T
8332T
8333T
8334T
8335T
8336T
8337T
8338T
8339T
8340T
8341T
8342T
8343T
8344T
8345T
8346T
8403T
8404T
8405T
8406T
8407T
8408T
8409T
8410T
8411T
8413T
8414T
8415T
8416T
8417T
8418T
8419T
8421T
8422T
8423T
8424T
8425T
8426T
8427T
8428T
8429T
8430T
8431T
8432T
8433T
8434T
8435T
8436T
8437T
8438T
8439T
8440T
8441T
8442T
8443T
8476T
8477T
8639T
