# Supplementary material for: Detection of recurrent alternative splicing switches in tumor samples reveals novel signatures of cancer
Source: Nucleic Acids Res. 2015 Jan 10;43(3):1345–56. doi: 10.1093/nar/gku1392 (PMC4330360; doi:10.1093/nar/gku1392)
Supplement: SUPPLEMENTARY DATA [file supp_gku1392_nar-02177-met-g-2014-File010.zip › SupplementaryFile1/mutations/kirp_patient_list_mutations.txt]

3466T
3467T
3468T
3472T
3473T
3925T
3926T
4103T
4104T
4113T
4114T
4115T
4116T
4117T
4617T
5155T
5156T
5398T
5560T
5561T
5875T
5876T
5877T
5878T
5879T
5880T
5881T
5882T
5883T
5884T
5885T
5886T
5887T
5888T
5889T
5890T
5891T
5892T
5893T
5894T
5901T
5902T
5903T
6131T
6132T
6133T
6134T
6135T
6720T
6789T
6790T
6792T
6793T
6795T
6796T
6797T
6846T
7044T
7045T
7046T
7048T
7049T
7050T
7051T
7053T
7055T
7056T
7058T
7059T
7060T
7061T
7062T
7128T
7129T
7130T
7173T
7268T
7286T
7287T
7288T
7501T
7502T
7583T
7584T
7585T
7732T
7734T
7773T
7828T
7834T
7837T
7838T
7839T
7840T
7841T
7842T
7915T
7963T
7966T
7996T
7997T
8098T
8121T
8195T
8196T
8310T
8311T
8312T
8500T
8515T
8517T
8518T
8537T
8630T
A40UT
A40XT
A40YT
A44BT
A47MT
A47NT
A47OT
A48DT
A4EMT
A4JJT
A4TMT
A4ZTT
A55WT
A55ZT
A560T
A561T
A562T
A57ET
A59RT
A59TT
A5DJT
A5DUT
A5E6T
A5E7T
A5E8T
A5EAT
A5EBT
A5EDT
A5NFT
A5NHT
A5NIT
A5NJT
A5NKT
A5NLT
A5NUT
A5QZT
A5W7T
A5W8T
A5W9T
A5XZT
A5Y0T
A5Y1T
A5Z8T
A5Z9T
A654T
A655T
A656T
A657T
A69ET
A6GDT
A6GET
A6HPT
A6M8T
A6M9T
