# Supplementary material for: Detection of recurrent alternative splicing switches in tumor samples reveals novel signatures of cancer
Source: Nucleic Acids Res. 2015 Jan 10;43(3):1345–56. doi: 10.1093/nar/gku1392 (PMC4330360; doi:10.1093/nar/gku1392)
Supplement: SUPPLEMENTARY DATA [file supp_gku1392_nar-02177-met-g-2014-File010.zip › SupplementaryFile1/mutations/lihc_patient_list_mutations.txt]

4073T
5258T
5259T
5260T
5261T
5262T
5263T
5264T
A10QT
A10RT
A10ST
A10TT
A10UT
A10WT
A10XT
A10YT
A10ZT
A110T
A112T
A113T
A114T
A115T
A116T
A118T
A119T
A11AT
A11BT
A11CT
A11DT
A123T
A12JT
A1E9T
A1EAT
A1EBT
A1ECT
A1EDT
A1EFT
A1EGT
A1EHT
A1EIT
A1EJT
A1EKT
A1ELT
A1HTT
A216T
A217T
A23BT
A25ST
A25TT
A25UT
A25VT
A25WT
A25YT
A25ZT
A26ST
A2HST
A2HTT
A2KAT
A2KBT
A2KCT
A2L6T
A2QQT
A2QRT
A39VT
A39WT
A39XT
A39YT
A39ZT
A3A0T
A3A1T
A3A2T
A3A3T
A3A4T
A3A5T
A3A6T
A3A7T
A3A8T
A3A9T
A3CGT
A3CHT
A3CIT
A3CJT
A3CKT
A3EPT
A3ERT
A3I0T
A3I1T
A3JLT
A3KFT
A3KGT
A3M9T
A3MAT
A3MBT
A3MCT
A3R2T
A3R3T
A3RKT
A459T
A495T
A496T
A4NAT
A4NBT
A4NDT
A4NET
A4NFT
A4NGT
A4NHT
A4NIT
A4NJT
A4NKT
A4NLT
A4NNT
A4NOT
A4NPT
A4NQT
A4NRT
A4NST
A4NVT
A4U2T
A4XIT
A4ZPT
A4ZQT
A520T
A5DFT
A5KGT
A5MZT
A5N0T
A5NOT
A5NPT
A5NQT
A5RFT
A5RGT
A5SIT
A5SJT
A5SKT
A5SLT
A5SMT
A5UCT
A5UDT
A5UET
A5W4T
A627T
A66XT
A66YT
A69HT
A69IT
A6C0T
A6G5T
A6GGT
A6J8T
A6M3T
A6M4T
A6M5T
A6M6T
A6UCT
A73AT
A73BT
A73CT
A73DT
A73ET
A73FT
A73GT
A75CT
A75ET
A75GT
A75HT
A75IT
A75VT
A7B7T
A7D4T
A7IFT
A7IGT
A7IHT
A7IIT
A7IJT
A7IKT
A7ILT
A7K0T
A7K2T
A7K7T
A7K8T
A7M5T
A7M6T
A7M7T
A7M8T
A7M9T
A7MAT
A7MBT
A7MCT
A7MDT
A7MET
A7MFT
A7PXT
A7PYT
A7PZT
A7S9T
A7SBT
A7SFT
A7SKT
A7XOT
A7XPT
A82ET
