# Supplementary material for: Detection of recurrent alternative splicing switches in tumor samples reveals novel signatures of cancer
Source: Nucleic Acids Res. 2015 Jan 10;43(3):1345–56. doi: 10.1093/nar/gku1392 (PMC4330360; doi:10.1093/nar/gku1392)
Supplement: SUPPLEMENTARY DATA [file supp_gku1392_nar-02177-met-g-2014-File010.zip › SupplementaryFile1/mutations/luad_patient_list_mutations.txt]

1592T
1594T
1595T
1596T
1676T
1677T
1678T
1679T
1680T
1681T
2655T
2656T
2657T
2659T
2661T
2662T
2665T
2666T
2668T
3396T
3398T
3615T
3770T
3771T
3772T
3773T
3774T
3918T
3919T
4112T
4122T
4123T
4244T
4249T
4250T
4382T
4384T
4389T
4390T
4395T
4396T
4397T
4398T
4402T
4403T
4405T
4410T
4415T
4417T
4418T
4420T
4422T
4424T
4426T
4427T
4430T
4432T
4433T
4434T
4486T
4487T
4488T
4490T
4494T
4501T
4505T
4506T
4507T
4510T
4512T
4514T
4625T
4626T
4627T
4628T
4629T
4630T
4631T
4632T
4659T
4662T
4666T
4668T
4670T
4675T
4676T
4677T
4679T
5044T
5045T
5049T
5051T
5055T
5066T
5068T
5072T
5122T
5125T
5126T
5146T
5147T
5375T
5420T
5423T
5425T
5428T
5429T
5607T
5608T
5611T
5643T
5644T
5645T
5715T
5774T
5775T
5778T
5779T
5781T
5815T
5899T
5930T
5931T
5932T
5933T
5935T
5936T
5939T
5941T
5942T
5944T
5946T
6144T
6145T
6146T
6147T
6148T
6178T
6203T
6205T
6206T
6207T
6211T
6212T
6214T
6215T
6216T
6217T
6543T
6562T
6590T
6591T
6592T
6593T
6594T
6595T
6597T
6642T
6673T
6712T
6725T
6742T
6743T
6744T
6745T
6761T
6767T
6774T
6775T
6776T
6777T
6778T
6779T
6828T
6829T
6830T
6831T
6835T
6836T
6840T
6847T
6848T
6849T
6851T
6968T
6969T
6970T
6971T
6972T
6975T
6978T
6979T
6980T
6981T
6982T
6983T
6984T
6985T
6986T
6987T
7025T
7027T
7030T
7031T
7039T
7043T
7109T
7145T
7146T
7147T
7148T
7149T
7150T
7152T
7153T
7154T
7155T
7156T
7158T
7159T
7160T
7161T
7162T
7163T
7166T
7167T
7220T
7227T
7271T
7281T
7283T
7284T
7347T
7348T
7458T
7498T
7499T
7535T
7536T
7537T
7539T
7540T
7542T
7546T
7547T
7552T
7553T
7554T
7562T
7567T
7570T
7573T
7574T
7576T
7624T
7626T
7633T
7659T
7660T
7661T
7662T
7667T
7669T
7670T
7671T
7672T
7701T
7711T
7713T
7714T
7724T
7725T
7726T
7727T
7728T
7760T
7761T
7763T
7764T
7765T
7771T
7813T
7815T
7816T
7903T
7907T
7910T
7911T
7913T
7914T
7937T
7938T
7941T
7944T
7947T
7948T
7953T
7954T
7955T
7973T
7974T
7978T
7979T
7980T
7994T
7995T
8025T
8028T
8032T
8033T
8039T
8054T
8055T
8056T
8067T
8073T
8074T
8075T
8076T
8085T
8087T
8089T
8090T
8091T
8092T
8094T
8096T
8097T
8117T
8119T
8120T
8171T
8172T
8174T
8175T
8176T
8177T
8179T
8192T
8194T
8203T
8204T
8205T
8206T
8207T
8208T
8254T
8255T
8278T
8279T
8280T
8281T
8299T
8301T
8302T
8358T
8395T
8457T
8459T
8460T
8496T
8499T
8505T
8507T
8508T
8510T
8511T
8512T
8513T
8552T
8585T
8614T
8615T
8616T
8619T
8620T
8640T
8648T
8660T
8668T
8669T
8674T
A443T
A444T
A44FT
A456T
A46OT
A46PT
A46RT
A46ST
A46UT
A46VT
A46YT
A470T
A471T
A472T
A479T
A47AT
A47BT
A47FT
A47GT
A48XT
A48YT
A48ZT
A490T
A491T
A492T
A493T
A494T
A4ADT
A4AET
A4AGT
A4BCT
A4BDT
A4D0T
A4DFT
A4DGT
A4E5T
A4E6T
A4EZT
A4JFT
A4JNT
A4JOT
A4JPT
A4JQT
A4LXT
A4M1T
A4M2T
A4M3T
A4M5T
A4M6T
A4M7T
A4N1T
A4N4T
A4N5T
A4P8T
A4SST
A4SUT
A4SVT
A4SWT
A4SYT
A4T2T
A4T4T
A4T6T
A4T7T
A4T8T
A4T9T
A4TAT
A4TCT
A4TDT
A4TET
A4THT
A4TIT
A4TKT
A4VKT
A4VNT
A4VPT
A4YFT
A4YGT
A4YIT
A4YPT
A4YQT
A52JT
A55AT
A55OT
A59KT
A5C7T
Z000T
Z001T
Z002T
Z003T
Z004T
Z005T
Z007T
Z009T
Z010T
Z011T
Z013T
Z014T
Z015T
Z016T
Z017T
Z018T
Z019T
Z020T
Z021T
Z022T
Z023T
Z025T
Z026T
Z027T
Z028T
Z030T
Z031T
Z032T
Z033T
Z036T
Z037T
Z041T
Z042T
Z043T
Z044T
Z045T
Z047T
Z048T
Z049T
Z050T
Z051T
Z052T
Z053T
Z054T
Z055T
Z056T
Z057T
Z058T
Z059T
Z060T
Z061T
Z062T
