# Supplementary material for: Detection of recurrent alternative splicing switches in tumor samples reveals novel signatures of cancer
Source: Nucleic Acids Res. 2015 Jan 10;43(3):1345–56. doi: 10.1093/nar/gku1392 (PMC4330360; doi:10.1093/nar/gku1392)
Supplement: SUPPLEMENTARY DATA [file supp_gku1392_nar-02177-met-g-2014-File010.zip › SupplementaryFile1/mutations/lusc_patient_list_mutations.txt]

0944T
1002T
1011T
1012T
1016T
1070T
1071T
1076T
1077T
1078T
1081T
1622T
2578T
2596T
2600T
2608T
2698T
2707T
2708T
2709T
2710T
2711T
2712T
2713T
2715T
2719T
2720T
2721T
2722T
2723T
2724T
2725T
2726T
2727T
2734T
2742T
2744T
2754T
2755T
2756T
2757T
2758T
2759T
2763T
2765T
2766T
2767T
2768T
2770T
2771T
2773T
2777T
2778T
2780T
2781T
2782T
2783T
2785T
2786T
2787T
2788T
2789T
2791T
2792T
2793T
2794T
2795T
2800T
3394T
3406T
3407T
3408T
3409T
3410T
3411T
3412T
3414T
3415T
3416T
3417T
3419T
3421T
3765T
3766T
3767T
3768T
3769T
3783T
3789T
3920T
4079T
4080T
4081T
4083T
4086T
4133T
4135T
4141T
4532T
4533T
4538T
4547T
4566T
4582T
4583T
4586T
4591T
4593T
4595T
4599T
4601T
4604T
4607T
4613T
4721T
5016T
5019T
5021T
5022T
5024T
5027T
5028T
5029T
5030T
5031T
5035T
5036T
5037T
5039T
5128T
5131T
5231T
5232T
5234T
5236T
5239T
5240T
5241T
5471T
5472T
5473T
5474T
5477T
5478T
5480T
5482T
5485T
5489T
5491T
5492T
5592T
5595T
5668T
5782T
5784T
5786T
5787T
5819T
5897T
5898T
5927T
5928T
5929T
6025T
6026T
6143T
6175T
6202T
6545T
6546T
6560T
6561T
6647T
6722T
6723T
6737T
6770T
6771T
