# Supplementary material for: Detection of recurrent alternative splicing switches in tumor samples reveals novel signatures of cancer
Source: Nucleic Acids Res. 2015 Jan 10;43(3):1345–56. doi: 10.1093/nar/gku1392 (PMC4330360; doi:10.1093/nar/gku1392)
Supplement: SUPPLEMENTARY DATA [file supp_gku1392_nar-02177-met-g-2014-File010.zip › SupplementaryFile1/mutations/prad_patient_list_mutations.txt]

5494T
5495T
5496T
5497T
5498T
5499T
5501T
5502T
5503T
5504T
5505T
5506T
5507T
5508T
5509T
5510T
5511T
5512T
5514T
5515T
5516T
5517T
5518T
5519T
5521T
5522T
5524T
5525T
5526T
5527T
5530T
5532T
5542T
5737T
5738T
5739T
5740T
5741T
5743T
5744T
5745T
5746T
5748T
5750T
5751T
5752T
5753T
5754T
5761T
5762T
5763T
5764T
5765T
5766T
5767T
5768T
5771T
5772T
5788T
5789T
5790T
5791T
5792T
5794T
6329T
6332T
6333T
6336T
6338T
6339T
6342T
6343T
6347T
6348T
6351T
6353T
6354T
6356T
6361T
6362T
6363T
6364T
6365T
6366T
6367T
6369T
6370T
6371T
6377T
6378T
6379T
6384T
6385T
6494T
6496T
6498T
6499T
7075T
7077T
7078T
7079T
7080T
7081T
7115T
7123T
7125T
7168T
7169T
7170T
7171T
7209T
7210T
7211T
7212T
7213T
7230T
7231T
7232T
7233T
7314T
7315T
7317T
7321T
7327T
7328T
7330T
7331T
7510T
7519T
7521T
7522T
7523T
7525T
7708T
7736T
7737T
7738T
7740T
7742T
7744T
7745T
7747T
7748T
7749T
7750T
7752T
7775T
7781T
7783T
7784T
7785T
7786T
7788T
7789T
7791T
7792T
7793T
7794T
7797T
7817T
7818T
7819T
7820T
7821T
7961T
8198T
8200T
8213T
8216T
8256T
8257T
8258T
8259T
8260T
8261T
8262T
8264T
8265T
8266T
8468T
8474T
A46BT
A46DT
A46ET
A46FT
A46GT
A46HT
A46IT
A4BNT
A4BRT
A4BVT
A4JIT
A4ZVT
A52BT
A52CT
A52DT
A52ET
A59VT
A59XT
A59YT
A59ZT
A5A1T
A5OBT
A631T
A632T
A65BT
A65DT
A65ET
A65FT
A65GT
A65JT
A65MT
A66VT
A67KT
A67LT
A67MT
A67NT
A67OT
A67QT
A67RT
A67ST
A67TT
A6ALT
A6ANT
A6AOT
A6APT
A6AQT
A6AST
A6BXT
A6BYT
A6DYT
A6E0T
A6E1T
A6E2T
A6E3T
A6E4T
A6E5T
A6E6T
A6E7T
A6E8T
A6G1T
A6G3T
A6HDT
A6HXT
A6HYT
A6ILT
A6IMT
A6INT
A6IOT
A6IPT
A6M7T
