# Supplementary material for: Detection of recurrent alternative splicing switches in tumor samples reveals novel signatures of cancer
Source: Nucleic Acids Res. 2015 Jan 10;43(3):1345–56. doi: 10.1093/nar/gku1392 (PMC4330360; doi:10.1093/nar/gku1392)
Supplement: SUPPLEMENTARY DATA [file supp_gku1392_nar-02177-met-g-2014-File010.zip › SupplementaryFile1/rnaseqv2/brca-basal_patient_list_nonpaired-tumor.txt]

A04DT
A04JT
A04PT
A04QT
A04TT
A04UT
A07CT
A07OT
A07RT
A07UT
A08HT
A08RT
A0ALT
A0ART
A0ATT
A0AVT
A0B3T
A0B9T
A0BGT
A0BLT
A0BWT
A0CET
A0CMT
A0D0T
A0D2T
A0DAT
A0DLT
A0E0T
A0E6T
A0FJT
A0FLT
A0FXT
A0G0T
A0HLT
A0HNT
A0I2T
A0I6T
A0IJT
A0IQT
A0J4T
A0J6T
A0JLT
A0RET
A0RTT
A0RUT
A0RXT
A0SKT
A0SOT
A0STT
A0SXT
A0T0T
A0T2T
A0TPT
A0TST
A0TUT
A0U0T
A0U1T
A0U4T
A0WAT
A0WXT
A0X1T
A0XUT
A0YET
A0YJT
A0YMT
A124T
A128T
A129T
A12FT
A12KT
A12VT
A131T
A134T
A13DT
A13ET
A142T
A143T
A147T
A14NT
A14RT
A14XT
A14YT
A150T
A158T
A159T
A18GT
A18KT
A18QT
A18VT
A1AHT
A1AIT
A1AJT
A1AQT
A1ART
A1AYT
A1AZT
A1B5T
A1F0T
