# Supplementary material for: Detection of recurrent alternative splicing switches in tumor samples reveals novel signatures of cancer
Source: Nucleic Acids Res. 2015 Jan 10;43(3):1345–56. doi: 10.1093/nar/gku1392 (PMC4330360; doi:10.1093/nar/gku1392)
Supplement: SUPPLEMENTARY DATA [file supp_gku1392_nar-02177-met-g-2014-File010.zip › SupplementaryFile1/rnaseqv2/brca-basal_patient_list_paired-filtered.txt]

A0B3N
A0CEN
A0DLN
A0E0N
A13EN
A158N
A18KN
A18QN
A18VN
A1F0N
A0B3T
A0CET
A0DLT
A0E0T
A13ET
A158T
A18KT
A18QT
A18VT
A1F0T
