# Supplementary material for: Detection of recurrent alternative splicing switches in tumor samples reveals novel signatures of cancer
Source: Nucleic Acids Res. 2015 Jan 10;43(3):1345–56. doi: 10.1093/nar/gku1392 (PMC4330360; doi:10.1093/nar/gku1392)
Supplement: SUPPLEMENTARY DATA [file supp_gku1392_nar-02177-met-g-2014-File010.zip › SupplementaryFile1/rnaseqv2/brca-her2_patient_list_nonpaired-tumor.txt]

A03LT
A03NT
A04CT
A04WT
A04XT
A075T
A076T
A07BT
A07IT
A081T
A08BT
A08JT
A08LT
A08XT
A092T
A094T
A09GT
A09XT
A0A7T
A0AWT
A0B7T
A0CLT
A0CXT
A0CYT
A0D1T
A0DZT
A0EET
A0EQT
A0FVT
A0HYT
A0I9T
A0IKT
A0J2T
A0JET
A0RHT
A0RST
A0T1T
A0TXT
A12DT
A12LT
A12PT
A12QT
A12TT
A12ZT
A130T
A135T
A137T
A138T
A13ZT
A14PT
A14VT
A152T
A18PT
A18RT
A1ATT
A1B0T
A1EVT
A1HFT
