# Supplementary material for: Detection of recurrent alternative splicing switches in tumor samples reveals novel signatures of cancer
Source: Nucleic Acids Res. 2015 Jan 10;43(3):1345–56. doi: 10.1093/nar/gku1392 (PMC4330360; doi:10.1093/nar/gku1392)
Supplement: SUPPLEMENTARY DATA [file supp_gku1392_nar-02177-met-g-2014-File010.zip › SupplementaryFile1/rnaseqv2/brca-luminala_patient_list_nonpaired-tumor.txt]

A03MT
A03VT
A03XT
A046T
A04AT
A04LT
A04NT
A04VT
A04YT
A06PT
A06TT
A06UT
A06YT
A07ET
A07FT
A07GT
A07JT
A07PT
A083T
A086T
A08AT
A08CT
A08OT
A08TT
A08ZT
A090T
A091T
A093T
A099T
A09AT
A09BT
A09TT
A09VT
A0A1T
A0A2T
A0A4T
A0A6T
A0ADT
A0AZT
A0B0T
A0B1T
A0B4T
A0B8T
A0BAT
A0BCT
A0BJT
A0BMT
A0BOT
A0BPT
A0BQT
A0BRT
A0BST
A0BTT
A0BVT
A0C1T
A0CDT
A0CGT
A0CHT
A0CPT
A0CQT
A0CST
A0CUT
A0CVT
A0CZT
A0D3T
A0D9T
A0DBT
A0DET
A0DGT
A0DHT
A0DIT
A0DKT
A0DOT
A0DPT
A0DQT
A0DST
A0DTT
A0DXT
A0E1T
A0E2T
A0E7T
A0E9T
A0EAT
A0EBT
A0EIT
A0EMT
A0ENT
A0EOT
A0EST
A0ETT
A0EUT
A0EVT
A0EWT
A0EXT
A0FDT
A0FNT
A0FST
A0FTT
A0FWT
A0FZT
A0GYT
A0GZT
A0H3T
A0H5T
A0H6T
A0H7T
A0H9T
A0HAT
A0HBT
A0HFT
A0HIT
A0HKT
A0HOT
A0HPT
A0HQT
A0HXT
A0I5T
A0I8T
A0IAT
A0IGT
A0IHT
A0INT
A0IOT
A0IPT
A0J8T
A0J9T
A0JAT
A0JFT
A0JGT
A0JJT
A0RGT
A0RIT
A0RMT
A0RNT
A0ROT
A0RPT
A0RQT
A0RVT
A0SDT
A0SET
A0SHT
A0SJT
A0SUT
A0SYT
A0T5T
A0T6T
A0T7T
A0TRT
A0TWT
A0W4T
A0W5T
A0W7T
A0WST
A0WTT
A0WYT
A0WZT
A0X0T
A0X4T
A0X7T
A0XLT
A0XNT
A0XOT
A0XPT
A0XST
A0XTT
A0XVT
A0YCT
A0YDT
A0YFT
A0YIT
A0YLT
A105T
A106T
A10BT
A10ET
A10FT
A125T
A126T
A12AT
A12CT
A12ET
A12GT
A12HT
A12NT
A12OT
A12YT
A132T
A133T
A141T
A145T
A14QT
A14TT
A14ZT
A153T
A154T
A156T
A15CT
A15DT
A15ET
A15FT
A15GT
A15HT
A15IT
A15JT
A15OT
A15PT
A15RT
A18HT
A18IT
A18MT
A18NT
A18ST
A18TT
A1AKT
A1ALT
A1ANT
A1APT
A1AST
A1AUT
A1AWT
A1AXT
A1B1T
A1B4T
A1B6T
A1BCT
A1BDT
A1EOT
A1EST
A1ETT
A1EUT
A1HIT
