# Supplementary material for: Detection of recurrent alternative splicing switches in tumor samples reveals novel signatures of cancer
Source: Nucleic Acids Res. 2015 Jan 10;43(3):1345–56. doi: 10.1093/nar/gku1392 (PMC4330360; doi:10.1093/nar/gku1392)
Supplement: SUPPLEMENTARY DATA [file supp_gku1392_nar-02177-met-g-2014-File010.zip › SupplementaryFile1/rnaseqv2/brca-luminala_patient_list_paired-filtered.txt]

A0AZN
A0B8N
A0BAN
A0BCN
A0BJN
A0BMN
A0BQN
A0BSN
A0BTN
A0BVN
A0CHN
A0DBN
A0DGN
A0DHN
A0DKN
A0DON
A0DPN
A0DQN
A0DTN
A0E1N
A0H5N
A0H7N
A0HAN
A0HKN
A153N
A15IN
A18MN
A18NN
A18SN
A1EON
A1ETN
A1EUN
A0AZT
A0B8T
A0BAT
A0BCT
A0BJT
A0BMT
A0BQT
A0BST
A0BTT
A0BVT
A0CHT
A0DBT
A0DGT
A0DHT
A0DKT
A0DOT
A0DPT
A0DQT
A0DTT
A0E1T
A0H5T
A0H7T
A0HAT
A0HKT
A153T
A15IT
A18MT
A18NT
A18ST
A1EOT
A1ETT
A1EUT
