# Supplementary material for: Detection of recurrent alternative splicing switches in tumor samples reveals novel signatures of cancer
Source: Nucleic Acids Res. 2015 Jan 10;43(3):1345–56. doi: 10.1093/nar/gku1392 (PMC4330360; doi:10.1093/nar/gku1392)
Supplement: SUPPLEMENTARY DATA [file supp_gku1392_nar-02177-met-g-2014-File010.zip › SupplementaryFile1/rnaseqv2/brca-luminalb_patient_list_nonpaired-tumor.txt]

A03OT
A03PT
A03YT
A041T
A049T
A04HT
A04RT
A06NT
A06OT
A06QT
A06RT
A06XT
A06ZT
A079T
A07LT
A07ST
A07WT
A07ZT
A082T
A084T
A085T
A08FT
A08GT
A08IT
A08PT
A095T
A096T
A097T
A09CT
A09DT
A09IT
A09MT
A09NT
A09QT
A09RT
A09WT
A09ZT
A0A9T
A0ABT
A0AJT
A0AKT
A0AMT
A0AST
A0AUT
A0AYT
A0B5T
A0BDT
A0BFT
A0BZT
A0C0T
A0C3T
A0C7T
A0CJT
A0CTT
A0CWT
A0D4T
A0DDT
A0ERT
A0EYT
A0FFT
A0FKT
A0FYT
A0H0T
A0HUT
A0HWT
A0IBT
A0ICT
A0IMT
A0J3T
A0J7T
A0JCT
A0JDT
A0JIT
A0JMT
A0RLT
A0SMT
A0SVT
A0SWT
A0T3T
A0T4T
A0TQT
A0TTT
A0TVT
A0TYT
A0TZT
A0U2T
A0U3T
A0W3T
A0WVT
A0WWT
A0X5T
A0XRT
A0XWT
A0YGT
A0YHT
A107T
A109T
A10AT
A10CT
A12BT
A12MT
A12UT
A12WT
A12XT
A13FT
A13YT
A140T
A14OT
A14ST
A14WT
A155T
A15AT
A15KT
A15LT
A15MT
A15ST
A15TT
A18FT
A18JT
A18LT
A18UT
A1AVT
A1EWT
A1HGT
A1HLT
A1HMT
A1HNT
