# Supplementary material for: Detection of recurrent alternative splicing switches in tumor samples reveals novel signatures of cancer
Source: Nucleic Acids Res. 2015 Jan 10;43(3):1345–56. doi: 10.1093/nar/gku1392 (PMC4330360; doi:10.1093/nar/gku1392)
Supplement: SUPPLEMENTARY DATA [file supp_gku1392_nar-02177-met-g-2014-File010.zip › SupplementaryFile1/rnaseqv2/brca-luminalb_patient_list_paired-filtered.txt]

A0AUN
A0AYN
A0B5N
A0BZN
A0C0N
A0C3N
A0DDN
A13FN
A15KN
A15MN
A18JN
A18LN
A18UN
A1EWN
A0AUT
A0AYT
A0B5T
A0BZT
A0C0T
A0C3T
A0DDT
A13FT
A15KT
A15MT
A18JT
A18LT
A18UT
A1EWT
