# Supplementary material for: Detection of recurrent alternative splicing switches in tumor samples reveals novel signatures of cancer
Source: Nucleic Acids Res. 2015 Jan 10;43(3):1345–56. doi: 10.1093/nar/gku1392 (PMC4330360; doi:10.1093/nar/gku1392)
Supplement: SUPPLEMENTARY DATA [file supp_gku1392_nar-02177-met-g-2014-File010.zip › SupplementaryFile1/rnaseqv2/brca_patient_list_nonpaired-tumor.txt]

A03LT
A03MT
A03NT
A03OT
A03PT
A03RT
A03TT
A03UT
A03VT
A03XT
A03YT
A041T
A046T
A049T
A04AT
A04CT
A04DT
A04HT
A04JT
A04LT
A04NT
A04PT
A04QT
A04RT
A04TT
A04UT
A04VT
A04WT
A04XT
A04YT
A06NT
A06OT
A06PT
A06QT
A06RT
A06TT
A06UT
A06XT
A06YT
A06ZT
A075T
A076T
A079T
A07BT
A07CT
A07ET
A07FT
A07GT
A07IT
A07JT
A07LT
A07OT
A07PT
A07RT
A07ST
A07UT
A07WT
A07ZT
A081T
A082T
A083T
A084T
A085T
A086T
A08AT
A08BT
A08CT
A08FT
A08GT
A08HT
A08IT
A08JT
A08LT
A08OT
A08PT
A08RT
A08ST
A08TT
A08XT
A08ZT
A090T
A091T
A092T
A093T
A094T
A095T
A096T
A097T
A099T
A09AT
A09BT
A09CT
A09DT
A09ET
A09GT
A09IT
A09KT
A09MT
A09NT
A09QT
A09RT
A09TT
A09VT
A09WT
A09XT
A09ZT
A0A1T
A0A2T
A0A4T
A0A6T
A0A7T
A0A9T
A0ABT
A0ADT
A0AJT
A0AKT
A0ALT
A0AMT
A0ART
A0AST
A0ATT
A0AVT
A0AWT
A0B0T
A0B1T
A0B4T
A0B6T
A0B9T
A0BDT
A0BFT
A0BGT
A0BLT
A0BOT
A0BPT
A0BRT
A0C1T
A0C7T
A0CDT
A0CGT
A0CJT
A0CKT
A0CLT
A0CMT
A0COT
A0CPT
A0CQT
A0CRT
A0CST
A0CTT
A0CUT
A0CVT
A0CWT
A0CXT
A0CYT
A0CZT
A0D0T
A0D1T
A0D2T
A0D3T
A0D4T
A0DAT
A0DET
A0DIT
A0DST
A0DXT
A0E2T
A0E6T
A0E7T
A0E9T
A0EAT
A0EBT
A0EET
A0EIT
A0EMT
A0ENT
A0EOT
A0EPT
A0EQT
A0ERT
A0EST
A0ETT
A0EUT
A0EVT
A0EWT
A0EXT
A0EYT
A0FDT
A0FFT
A0FJT
A0FKT
A0FLT
A0FNT
A0FST
A0FTT
A0FVT
A0FWT
A0FXT
A0FYT
A0FZT
A0G0T
A0GYT
A0GZT
A0H0T
A0H3T
A0H6T
A0H9T
A0HBT
A0HFT
A0HIT
A0HLT
A0HNT
A0HOT
A0HPT
A0HQT
A0HUT
A0HWT
A0HXT
A0HYT
A0I1T
A0I2T
A0I5T
A0I6T
A0I8T
A0I9T
A0IAT
A0IBT
A0ICT
A0IET
A0IGT
A0IHT
A0IJT
A0IKT
A0IMT
A0INT
A0IOT
A0IPT
A0IQT
A0J2T
A0J3T
A0J4T
A0J5T
A0J6T
A0J7T
A0J8T
A0J9T
A0JAT
A0JBT
A0JCT
A0JDT
A0JET
A0JFT
A0JGT
A0JIT
A0JJT
A0JLT
A0JMT
A0RET
A0RGT
A0RHT
A0RIT
A0RLT
A0RMT
A0RNT
A0ROT
A0RPT
A0RQT
A0RST
A0RTT
A0RUT
A0RVT
A0RXT
A0SBT
A0SDT
A0SET
A0SFT
A0SGT
A0SHT
A0SIT
A0SJT
A0SKT
A0SMT
A0SNT
A0SOT
A0SPT
A0SQT
A0STT
A0SUT
A0SVT
A0SWT
A0SXT
A0SYT
A0T0T
A0T1T
A0T2T
A0T3T
A0T4T
A0T5T
A0T6T
A0T7T
A0TPT
A0TQT
A0TRT
A0TST
A0TTT
A0TUT
A0TVT
A0TWT
A0TXT
A0TYT
A0TZT
A0U0T
A0U1T
A0U2T
A0U3T
A0U4T
A0W3T
A0W4T
A0W5T
A0W7T
A0WAT
A0WST
A0WTT
A0WVT
A0WWT
A0WXT
A0WYT
A0WZT
A0X0T
A0X1T
A0X4T
A0X5T
A0X7T
A0XLT
A0XNT
A0XOT
A0XPT
A0XRT
A0XST
A0XTT
A0XUT
A0XVT
A0XWT
A0Y5T
A0YCT
A0YDT
A0YET
A0YFT
A0YGT
A0YHT
A0YIT
A0YJT
A0YKT
A0YLT
A0YMT
A0YTT
A105T
A106T
A107T
A108T
A109T
A10AT
A10BT
A10CT
A10ET
A10FT
A124T
A125T
A126T
A128T
A129T
A12AT
A12BT
A12CT
A12DT
A12ET
A12FT
A12GT
A12HT
A12KT
A12LT
A12MT
A12NT
A12OT
A12PT
A12QT
A12TT
A12UT
A12VT
A12WT
A12XT
A12YT
A12ZT
A130T
A131T
A132T
A133T
A134T
A135T
A137T
A138T
A13DT
A13HT
A13YT
A13ZT
A140T
A141T
A142T
A143T
A145T
A146T
A147T
A14NT
A14OT
A14PT
A14QT
A14RT
A14ST
A14TT
A14UT
A14VT
A14WT
A14XT
A14YT
A14ZT
A150T
A152T
A154T
A155T
A156T
A159T
A15AT
A15CT
A15DT
A15ET
A15FT
A15GT
A15HT
A15JT
A15LT
A15OT
A15PT
A15RT
A15ST
A15TT
A18FT
A18GT
A18HT
A18IT
A18TT
A1AHT
A1AIT
A1AJT
A1AKT
A1ALT
A1AMT
A1ANT
A1AOT
A1APT
A1AQT
A1ART
A1AST
A1ATT
A1AUT
A1AVT
A1AWT
A1AXT
A1AYT
A1AZT
A1B0T
A1B1T
A1B4T
A1B5T
A1B6T
A1BCT
A1BDT
A1EST
A1EXT
A1EYT
A1F5T
A1FLT
A1FVT
A1FWT
A1FXT
A1FZT
A1G0T
A1G1T
A1G4T
A1G6T
A1H2T
A1H3T
A1HET
A1HFT
A1HGT
A1HIT
A1HJT
A1HKT
A1HLT
A1HMT
A1HNT
A1HOT
A1IET
A1IFT
A1IHT
A1IIT
A1IJT
A1IKT
A1ILT
A1INT
A1IOT
A1IPT
A1IUT
A1IWT
A1IXT
A1IYT
A1IZT
A1J1T
A1J2T
A1J3T
A1J5T
A1J6T
A1J8T
A1J9T
A1JAT
A1JBT
A1JCT
A1JDT
A1JET
A1JFT
A1JGT
A1JHT
A1JIT
A1JJT
A1JKT
A1JLT
A1JMT
A1JNT
A1JPT
A1JST
A1JTT
A1JUT
A1KCT
A1KFT
A1KIT
A1KNT
A1KOT
A1KPT
A1KQT
A1KRT
A1KST
A1KTT
A1L6T
A1L8T
A1L9T
A1LAT
A1LET
A1LGT
A1LIT
A1LKT
A1LLT
A1N3T
A1N8T
A1NCT
A1NET
A1NHT
A1NIT
A1OVT
A1OWT
A1OXT
A1OYT
A1OZT
A1P0T
A1P1T
A1P3T
A1P4T
A1P5T
A1P6T
A1P7T
A1P8T
A1PAT
A1PBT
A1PCT
A1PDT
A1PET
A1PFT
A1PGT
A1PHT
A1QZT
A1R0T
A1R2T
A1R3T
A1R4T
A1R5T
A1R6T
A1RAT
A1RET
A1RGT
A1X5T
A1X6T
A1X7T
A1X8T
A1X9T
A1XAT
A1XBT
A1XCT
A1XDT
A1XFT
A1XGT
A1XJT
A1XKT
A1XLT
A1XMT
A1XOT
A1XQT
A1XRT
A1XST
A1XTT
A1XUT
A1XVT
A1XWT
A1XYT
A1XZT
A1Y0T
A1Y1T
A1Y2T
A1Y3T
A201T
A202T
A226T
A227T
A228T
A229T
A22AT
A22BT
A22DT
A22ET
A22GT
A22HT
A23CT
A23ET
A23GT
A243T
A244T
A245T
A247T
A248T
A249T
A24AT
A24HT
A24KT
A24LT
A24MT
A24NT
A24OT
A24PT
A24QT
A24RT
A24ST
A24TT
A24UT
A24VT
A24WT
A24XT
A24ZT
A250T
A251T
A252T
A254T
A255T
A256T
A259T
A25AT
A25BT
A25CT
A25DT
A25ET
A25FT
A26ET
A26FT
A26GT
A26HT
A26IT
A26JT
A26VT
A26WT
A26XT
A26YT
A26ZT
A273T
A274T
A275T
A278T
A27AT
A27BT
A27ET
A27FT
A27GT
A27HT
A27IT
A27KT
A27LT
A27MT
A27NT
A27PT
A27RT
A27TT
A27VT
A27WT
A28OT
A28QT
A295T
A2B8T
A2BKT
A2BMT
A2D9T
A2DAT
A2DBT
A2DCT
A2DDT
A2DFT
A2DHT
A2DIT
A2DKT
A2DLT
A2DMT
A2DNT
A2DOT
A2FET
A2FGT
A2FKT
A2FOT
A2FRT
A2FST
A2FVT
A2FWT
A2IUT
A2JST
A2JTT
A2KDT
A2L8T
A2LET
A2LHT
A2LJT
A2LKT
A2LLT
A2LMT
A2LNT
A2LOT
A2LQT
A2LRT
A2NLT
A2OBT
A2P5T
A2P6T
A2QHT
A2QIT
A2QJT
A3BBT
A3DXT
A3E8T
A3EHT
A3HNT
A3HOT
A3IYT
A3IZT
A3J0T
A3J1T
A3KCT
A3KDT
A3M7T
A3M8T
A3NWT
A3NYT
A3ODT
A3Q9T
A3QAT
A3QPT
A3QQT
A3RFT
A3TMT
A3TNT
A3U0T
A3W5T
A3W6T
A3W7T
A3X8T
A3XGT
A3XLT
A3XNT
A3XST
A3XTT
A3XUT
A3XVT
A3XWT
A3XXT
A3XYT
A3XZT
A3Y0T
A3YIT
A3YJT
A3YWT
A3YXT
A3Z5T
A3Z6T
A3ZXT
A400T
A401T
A402T
A408T
A409T
A40BT
A40CT
A423T
A424T
A425T
A426T
A42TT
A42UT
A42VT
A440T
A441T
A442T
A4E0T
A4E4T
A4RWT
A4RXT
A4RYT
A4S0T
A4S2T
A4S3T
A4SAT
A4SBT
A4SCT
A4SDT
A4SET
A4SFT
A4Z1T
A50YT
A51UT
A54NT
A54OT
A54XT
A56DT
A56ZT
A570T
A572T
A573T
A574T
A576T
A5D6T
A5D7T
A5D8T
A5DAT
A5DCT
A5DDT
A5DET
A5EHT
A5FKT
A5FLT
A5IZT
A5J0T
A5PVT
A5PXT
A5Q2T
A5QMT
A5QNT
A5QPT
A5QQT
A5RUT
A5RVT
A5RWT
A5RXT
A5RYT
A5RZT
A5S0T
A5UOT
A5UPT
A5XST
A5XUT
A5YLT
A5YMT
A5YNT
A5YOT
A5YPT
A5ZVT
A5ZWT
A5ZXT
A62VT
A62XT
A62YT
A66HT
A66IT
A66JT
A66KT
A66LT
A66NT
A66OT
A66PT
A66UT
A6FPT
A6FQT
A6FRT
A6HET
A6IVT
A6IWT
A6IXT
A6NOT
A6R8T
A6R9T
A6S9T
A6SAT
A6SBT
A6SCT
A6SDT
A6VOT
A6VRT
A6VVT
A6VWT
A6VXT
A6VYT
A6ZFT
A6ZGT
A6ZHT
A73UT
A73XT
A73YT
A73ZT
A740T
A74UT
A7HQT
