# Supplementary material for: Detection of recurrent alternative splicing switches in tumor samples reveals novel signatures of cancer
Source: Nucleic Acids Res. 2015 Jan 10;43(3):1345–56. doi: 10.1093/nar/gku1392 (PMC4330360; doi:10.1093/nar/gku1392)
Supplement: SUPPLEMENTARY DATA [file supp_gku1392_nar-02177-met-g-2014-File010.zip › SupplementaryFile1/rnaseqv2/brca_patient_list_paired-filtered.txt]

A0AUN
A0AYN
A0AZN
A0B2N
A0B3N
A0B5N
A0B7N
A0B8N
A0BAN
A0BCN
A0BJN
A0BMN
A0BQN
A0BSN
A0BTN
A0BVN
A0BZN
A0C0N
A0C3N
A0CEN
A0CHN
A0DBN
A0DCN
A0DDN
A0DGN
A0DHN
A0DKN
A0DLN
A0DON
A0DPN
A0DQN
A0DTN
A0DVN
A0DZN
A0E0N
A0E1N
A0H5N
A0H7N
A0HAN
A0HKN
A13EN
A13FN
A13GN
A153N
A158N
A15IN
A15KN
A15MN
A18JN
A18KN
A18LN
A18MN
A18NN
A18PN
A18QN
A18RN
A18SN
A18UN
A18VN
A1ENN
A1EON
A1ETN
A1EUN
A1EVN
A1EWN
A1F0N
A1F2N
A1F6N
A1F8N
A1FBN
A1FCN
A1FDN
A1FEN
A1FGN
A1FHN
A1FJN
A1FMN
A1FNN
A1FRN
A1FUN
A1IGN
A1L7N
A1LBN
A1LHN
A1LSN
A1N4N
A1N5N
A1N6N
A1N9N
A1NAN
A1NDN
A1NFN
A1NGN
A1R7N
A1RBN
A1RDN
A1RFN
A1RHN
A203N
A204N
A208N
A209N
A23HN
A2C9N
A2FBN
A2FFN
A2FMN
A0AUT
A0AYT
A0AZT
A0B2T
A0B3T
A0B5T
A0B7T
A0B8T
A0BAT
A0BCT
A0BJT
A0BMT
A0BQT
A0BST
A0BTT
A0BVT
A0BZT
A0C0T
A0C3T
A0CET
A0CHT
A0DBT
A0DCT
A0DDT
A0DGT
A0DHT
A0DKT
A0DLT
A0DOT
A0DPT
A0DQT
A0DTT
A0DVT
A0DZT
A0E0T
A0E1T
A0H5T
A0H7T
A0HAT
A0HKT
A13ET
A13FT
A13GT
A153T
A158T
A15IT
A15KT
A15MT
A18JT
A18KT
A18LT
A18MT
A18NT
A18PT
A18QT
A18RT
A18ST
A18UT
A18VT
A1ENT
A1EOT
A1ETT
A1EUT
A1EVT
A1EWT
A1F0T
A1F2T
A1F6T
A1F8T
A1FBT
A1FCT
A1FDT
A1FET
A1FGT
A1FHT
A1FJT
A1FMT
A1FNT
A1FRT
A1FUT
A1IGT
A1L7T
A1LBT
A1LHT
A1LST
A1N4T
A1N5T
A1N6T
A1N9T
A1NAT
A1NDT
A1NFT
A1NGT
A1R7T
A1RBT
A1RDT
A1RFT
A1RHT
A203T
A204T
A208T
A209T
A23HT
A2C9T
A2FBT
A2FFT
A2FMT
