# Supplementary material for: Detection of recurrent alternative splicing switches in tumor samples reveals novel signatures of cancer
Source: Nucleic Acids Res. 2015 Jan 10;43(3):1345–56. doi: 10.1093/nar/gku1392 (PMC4330360; doi:10.1093/nar/gku1392)
Supplement: SUPPLEMENTARY DATA [file supp_gku1392_nar-02177-met-g-2014-File010.zip › SupplementaryFile1/rnaseqv2/coad-hypermutated_patient_list_nonpaired-tumor.txt]

3492T
4315T
4615T
4743T
4950T
4952T
5407T
5661T
5820T
5821T
5861T
5864T
5900T
5913T
5916T
6004T
6140T
6141T
6162T
6168T
6171T
6196T
6197T
6293T
6297T
6298T
6302T
6304T
6309T
6311T
6320T
6321T
6386T
6463T
6537T
6540T
6570T
6586T
6588T
6628T
6653T
6674T
6703T
6716T
6717T
6718T
6780T
6781T
6856T
6889T
6895T
6901T
6927T
6928T
6930T
6931T
6964T
A1DAT
A28FT
