# Supplementary material for: Detection of recurrent alternative splicing switches in tumor samples reveals novel signatures of cancer
Source: Nucleic Acids Res. 2015 Jan 10;43(3):1345–56. doi: 10.1093/nar/gku1392 (PMC4330360; doi:10.1093/nar/gku1392)
Supplement: SUPPLEMENTARY DATA [file supp_gku1392_nar-02177-met-g-2014-File010.zip › SupplementaryFile1/rnaseqv2/coad-hypermutated_patient_list_paired-filtered.txt]

3662N
3663N
3697N
3712N
3713N
5665N
5667N
6598N
6599N
6601N
3662T
3663T
3697T
3712T
3713T
5665T
5667T
6598T
6599T
6601T
