# Supplementary material for: Detection of recurrent alternative splicing switches in tumor samples reveals novel signatures of cancer
Source: Nucleic Acids Res. 2015 Jan 10;43(3):1345–56. doi: 10.1093/nar/gku1392 (PMC4330360; doi:10.1093/nar/gku1392)
Supplement: SUPPLEMENTARY DATA [file supp_gku1392_nar-02177-met-g-2014-File010.zip › SupplementaryFile1/rnaseqv2/coad-hypomutated_patient_list_nonpaired-tumor.txt]

3502T
3526T
3779T
4105T
4323T
4616T
4682T
4744T
4747T
4947T
4948T
5344T
5348T
5349T
5403T
5537T
5538T
5539T
5540T
5541T
5543T
5656T
5657T
5660T
5664T
5666T
5796T
5797T
5860T
5862T
5863T
5868T
5912T
5914T
5915T
6137T
6138T
6142T
6161T
6163T
6164T
6165T
6166T
6169T
6170T
6172T
6294T
6295T
6299T
6303T
6306T
6307T
6310T
6314T
6315T
6317T
6322T
6323T
6459T
6460T
6461T
6529T
6531T
6532T
6533T
6534T
6535T
6536T
6538T
6539T
6541T
6548T
6569T
6607T
6625T
6626T
6648T
6649T
6650T
6651T
6652T
6654T
6675T
6676T
6677T
6678T
6679T
6680T
6719T
6782T
6805T
6806T
6807T
6808T
6809T
6854T
6855T
6857T
6888T
6890T
6898T
6899T
6920T
6922T
6924T
6926T
6929T
6932T
6963T
6965T
7000T
A0X9T
A0XDT
A0XFT
A1D0T
A1D4T
A1D6T
A1D7T
A1D8T
A1D9T
A1DBT
A1HAT
A282T
A285T
A28CT
A28ET
A28GT
A28HT
A28KT
A28MT
