# Supplementary material for: Detection of recurrent alternative splicing switches in tumor samples reveals novel signatures of cancer
Source: Nucleic Acids Res. 2015 Jan 10;43(3):1345–56. doi: 10.1093/nar/gku1392 (PMC4330360; doi:10.1093/nar/gku1392)
Supplement: SUPPLEMENTARY DATA [file supp_gku1392_nar-02177-met-g-2014-File010.zip › SupplementaryFile1/rnaseqv2/coad-hypomutated_patient_list_paired-filtered.txt]

2675N
3489N
3511N
3655N
3660N
5659N
5662N
6600N
6603N
6605N
6704N
2675T
3489T
3511T
3655T
3660T
5659T
5662T
6600T
6603T
6605T
6704T
