# Supplementary material for: Detection of recurrent alternative splicing switches in tumor samples reveals novel signatures of cancer
Source: Nucleic Acids Res. 2015 Jan 10;43(3):1345–56. doi: 10.1093/nar/gku1392 (PMC4330360; doi:10.1093/nar/gku1392)
Supplement: SUPPLEMENTARY DATA [file supp_gku1392_nar-02177-met-g-2014-File010.zip › SupplementaryFile1/rnaseqv2/coad_patient_list_paired-filtered.txt]

2675N
2682N
2684N
2685N
2686N
3489N
3496N
3511N
3655N
3660N
3662N
3663N
3697N
3712N
3713N
5659N
5662N
5665N
5667N
6598N
6599N
6600N
6601N
6603N
6605N
6704N
2675T
2682T
2684T
2685T
2686T
3489T
3496T
3511T
3655T
3660T
3662T
3663T
3697T
3712T
3713T
5659T
5662T
5665T
5667T
6598T
6599T
6600T
6601T
6603T
6605T
6704T
