# Supplementary material for: Detection of recurrent alternative splicing switches in tumor samples reveals novel signatures of cancer
Source: Nucleic Acids Res. 2015 Jan 10;43(3):1345–56. doi: 10.1093/nar/gku1392 (PMC4330360; doi:10.1093/nar/gku1392)
Supplement: SUPPLEMENTARY DATA [file supp_gku1392_nar-02177-met-g-2014-File010.zip › SupplementaryFile1/rnaseqv2/hnsc_patient_list_paired.txt]

6933N
6934N
6935N
6936N
6938N
6939N
6943N
6955N
6956N
6959N
6960N
6961N
6962N
7091N
7097N
7101N
7103N
7177N
7178N
7183N
7235N
7238N
7242N
7245N
7250N
7252N
7255N
7261N
7406N
7416N
7423N
7424N
7425N
7432N
7434N
7437N
7438N
7440N
8635N
A6I0N
6933T
6934T
6935T
6936T
6938T
6939T
6943T
6955T
6956T
6959T
6960T
6961T
6962T
7091T
7097T
7101T
7103T
7177T
7178T
7183T
7235T
7238T
7242T
7245T
7250T
7252T
7255T
7261T
7406T
7416T
7423T
7424T
7425T
7432T
7434T
7437T
7438T
7440T
8635T
A6I0T
