# Supplementary material for: Detection of recurrent alternative splicing switches in tumor samples reveals novel signatures of cancer
Source: Nucleic Acids Res. 2015 Jan 10;43(3):1345–56. doi: 10.1093/nar/gku1392 (PMC4330360; doi:10.1093/nar/gku1392)
Supplement: SUPPLEMENTARY DATA [file supp_gku1392_nar-02177-met-g-2014-File010.zip › SupplementaryFile1/rnaseqv2/hnsc_patient_list_tumor.txt]

4074T
4075T
4076T
4077T
4078T
4217T
4223T
4224T
4225T
4228T
4722T
4723T
4725T
4726T
4727T
4728T
4729T
4730T
4731T
4733T
4734T
4735T
4736T
4737T
4738T
4739T
4740T
4741T
4742T
5149T
5151T
5152T
5153T
5243T
5247T
5248T
5249T
5250T
5323T
5324T
5325T
5326T
5327T
5329T
5330T
5331T
5332T
5333T
5334T
5355T
5356T
5358T
5359T
5360T
5361T
5363T
5364T
5365T
5366T
5367T
5369T
5370T
5373T
5374T
5430T
5431T
5432T
5434T
5435T
5436T
5439T
5440T
5441T
5442T
5443T
5444T
5555T
5556T
5557T
5558T
5559T
5624T
5625T
5629T
5630T
5631T
5966T
5970T
5971T
5973T
5976T
5977T
5978T
5979T
6003T
6010T
6011T
6012T
6013T
6016T
6017T
6018T
6019T
6020T
6021T
6022T
6023T
6024T
6218T
6219T
6220T
6221T
6222T
6223T
6224T
6225T
6227T
6228T
6229T
6433T
6436T
6441T
6467T
6470T
6471T
6472T
6473T
6474T
6477T
6478T
6481T
6482T
6484T
6487T
6488T
6491T
6492T
6493T
6515T
6516T
6517T
6823T
6824T
6825T
6826T
6827T
6868T
6869T
6870T
6871T
6872T
6873T
6933T
6934T
6935T
6936T
6937T
6938T
6939T
6940T
6941T
6942T
6943T
6945T
6948T
6950T
6951T
6952T
6953T
6954T
6955T
6956T
6959T
6960T
6961T
6962T
6988T
6989T
6992T
6994T
6995T
6996T
6997T
6998T
7063T
7065T
7067T
7068T
7069T
7082T
7085T
7086T
7089T
7090T
7091T
7095T
7097T
7099T
7100T
7101T
7102T
7103T
7104T
7177T
7178T
7180T
7183T
7219T
7229T
7235T
7236T
7238T
7242T
7243T
7245T
7247T
7248T
7250T
7252T
7253T
7254T
7255T
7261T
7263T
7269T
7364T
7365T
7367T
7368T
7369T
7370T
7371T
7372T
7373T
7374T
7376T
7377T
7379T
7380T
7382T
7383T
7385T
7386T
7388T
7389T
7390T
7391T
7392T
7393T
7394T
7395T
7397T
7398T
7399T
7401T
7402T
7404T
7406T
7407T
7409T
7410T
7411T
7413T
7414T
7415T
7416T
7418T
7421T
7422T
7423T
7424T
7425T
7427T
7428T
7429T
7430T
7432T
7433T
7434T
7435T
7437T
7438T
7440T
7533T
7588T
7589T
7590T
7591T
7592T
7593T
7594T
7595T
7596T
7630T
7631T
7632T
7753T
7754T
7774T
7831T
7832T
7848T
7861T
7862T
7863T
7864T
7866T
7870T
7871T
7872T
7917T
8224T
8298T
8314T
8489T
8501T
8502T
8568T
8569T
8596T
8601T
8634T
8635T
A45OT
A45PT
A45QT
A45RT
A45TT
A45UT
A45VT
A45WT
A45XT
A45YT
A45ZT
A460T
A461T
A463T
A464T
A465T
A468T
A47ZT
A480T
A497T
A498T
A499T
A49AT
A49BT
A49CT
A4AQT
A4C1T
A4C6T
A4C7T
A4C9T
A4CAT
A4CBT
A4CDT
A4CET
A4CGT
A4CHT
A4CIT
A4IFT
A4IGT
A4IHT
A4IIT
A4Z9T
A4ZBT
A50GT
A50IT
A50JT
A51WT
A51XT
A5HUT
A5HYT
A5HZT
A5Q5T
A5Q6T
A5QAT
A5QET
A5QFT
A61ET
A61OT
A61ST
A61VT
A61WT
A620T
A622T
A623T
A633T
A634T
A63TT
A641T
A642T
A64ZT
A652T
A66ST
A6D8T
A6DAT
A6DBT
A6DDT
A6DET
A6DGT
A6DIT
A6DJT
A6EKT
A6EMT
A6ENT
A6EOT
A6EPT
A6EST
A6H7T
A6I0T
A6I9T
A6IHT
A6IIT
A6IJT
A6JDT
A6JET
A6JMT
A6JNT
A6JTT
A6JUT
A6JYT
A6JZT
A6K1T
