# Supplementary material for: Detection of recurrent alternative splicing switches in tumor samples reveals novel signatures of cancer
Source: Nucleic Acids Res. 2015 Jan 10;43(3):1345–56. doi: 10.1093/nar/gku1392 (PMC4330360; doi:10.1093/nar/gku1392)
Supplement: SUPPLEMENTARY DATA [file supp_gku1392_nar-02177-met-g-2014-File010.zip › SupplementaryFile1/rnaseqv2/kich_patient_list_paired-discarded.txt]

8427N
8428N
8435N
8437N
8427T
8428T
8435T
8437T
