# Supplementary material for: Detection of recurrent alternative splicing switches in tumor samples reveals novel signatures of cancer
Source: Nucleic Acids Res. 2015 Jan 10;43(3):1345–56. doi: 10.1093/nar/gku1392 (PMC4330360; doi:10.1093/nar/gku1392)
Supplement: SUPPLEMENTARY DATA [file supp_gku1392_nar-02177-met-g-2014-File010.zip › SupplementaryFile1/rnaseqv2/kich_patient_list_paired.txt]

8324N
8326N
8329N
8332N
8336N
8339N
8403N
8415N
8419N
8422N
8423N
8424N
8425N
8426N
8427N
8428N
8429N
8430N
8431N
8432N
8433N
8434N
8435N
8436N
8437N
8324T
8326T
8329T
8332T
8336T
8339T
8403T
8415T
8419T
8422T
8423T
8424T
8425T
8426T
8427T
8428T
8429T
8430T
8431T
8432T
8433T
8434T
8435T
8436T
8437T
