# Supplementary material for: Detection of recurrent alternative splicing switches in tumor samples reveals novel signatures of cancer
Source: Nucleic Acids Res. 2015 Jan 10;43(3):1345–56. doi: 10.1093/nar/gku1392 (PMC4330360; doi:10.1093/nar/gku1392)
Supplement: SUPPLEMENTARY DATA [file supp_gku1392_nar-02177-met-g-2014-File010.zip › SupplementaryFile1/rnaseqv2/kirc_patient_list_paired-filtered.txt]

3358N
3387N
4619N
4620N
4622N
4700N
4712N
4863N
4864N
4865N
5402N
5451N
5452N
5453N
5454N
5455N
5456N
5457N
5458N
5461N
5462N
5463N
5465N
5466N
5467N
5468N
5469N
5470N
5549N
5552N
5580N
5581N
5584N
5585N
5587N
5589N
5591N
5636N
5641N
5672N
5676N
5677N
5678N
5679N
5680N
5681N
5689N
5690N
5691N
5694N
5696N
5697N
5699N
5701N
5703N
5705N
5706N
5709N
5711N
5712N
5982N
5984N
5985N
5986N
5987N
5988N
5989N
6030N
6033N
6088N
6090N
3358T
3387T
4619T
4620T
4622T
4700T
4712T
4863T
4864T
4865T
5402T
5451T
5452T
5453T
5454T
5455T
5456T
5457T
5458T
5461T
5462T
5463T
5465T
5466T
5467T
5468T
5469T
5470T
5549T
5552T
5580T
5581T
5584T
5585T
5587T
5589T
5591T
5636T
5641T
5672T
5676T
5677T
5678T
5679T
5680T
5681T
5689T
5690T
5691T
5694T
5696T
5697T
5699T
5701T
5703T
5705T
5706T
5709T
5711T
5712T
5982T
5984T
5985T
5986T
5987T
5988T
5989T
6030T
6033T
6088T
6090T
