# Supplementary material for: Detection of recurrent alternative splicing switches in tumor samples reveals novel signatures of cancer
Source: Nucleic Acids Res. 2015 Jan 10;43(3):1345–56. doi: 10.1093/nar/gku1392 (PMC4330360; doi:10.1093/nar/gku1392)
Supplement: SUPPLEMENTARY DATA [file supp_gku1392_nar-02177-met-g-2014-File010.zip › SupplementaryFile1/rnaseqv2/kirc_patient_list_tumor.txt]

3306T
3307T
3308T
3311T
3313T
3316T
3317T
3319T
3320T
3322T
3323T
3324T
3325T
3326T
3328T
3329T
3331T
3335T
3343T
3346T
3347T
3349T
3351T
3352T
3357T
3358T
3359T
3362T
3363T
3365T
3367T
3370T
3372T
3373T
3374T
3376T
3378T
3380T
3382T
3383T
3385T
3387T
3425T
3426T
3427T
3428T
3429T
3431T
3433T
3434T
3436T
3440T
3443T
3444T
3445T
3447T
3450T
3451T
3453T
3454T
3455T
3456T
3458T
3460T
3461T
3465T
3777T
3923T
3924T
4098T
4099T
4101T
4102T
4143T
4146T
4148T
4151T
4153T
4154T
4158T
4159T
4160T
4161T
4162T
4163T
4164T
4165T
4166T
4167T
4169T
4170T
4173T
4174T
4176T
4177T
4325T
4326T
4327T
4329T
4330T
4332T
4334T
4335T
4337T
4338T
4340T
4341T
4342T
4343T
4344T
4345T
4346T
4347T
4349T
4351T
4352T
4353T
4354T
4355T
4619T
4620T
4621T
4622T
4634T
4635T
4636T
4637T
4638T
4639T
4640T
4641T
4642T
4643T
4644T
4688T
4690T
4691T
4693T
4694T
4696T
4697T
4698T
4699T
4700T
4701T
4703T
4706T
4707T
4710T
4712T
4713T
4714T
4718T
4756T
4758T
4759T
4760T
4761T
4762T
4763T
4765T
4766T
4768T
4769T
4770T
4771T
4774T
4775T
4776T
4777T
4781T
4782T
4784T
4787T
4789T
4790T
4795T
4797T
4798T
4799T
4801T
4803T
4804T
4807T
4810T
4811T
4813T
4814T
4815T
4816T
4817T
4818T
4819T
4821T
4822T
4823T
4824T
4827T
4828T
4833T
4834T
4836T
4837T
4838T
4839T
4841T
4842T
4843T
4844T
4845T
4846T
4847T
4848T
4849T
4852T
4853T
4854T
4856T
4857T
4858T
4859T
4860T
4861T
4862T
4863T
4864T
4865T
4866T
4868T
4869T
4870T
4871T
4872T
4873T
4874T
4875T
4876T
4878T
4881T
4882T
4884T
4885T
4886T
4887T
4888T
4889T
4890T
4891T
4892T
4893T
4894T
4895T
4897T
4899T
4900T
4901T
4902T
4903T
4904T
4905T
4907T
4908T
4912T
4916T
4918T
4920T
4923T
4945T
4959T
4960T
4961T
4962T
4963T
4964T
4965T
4967T
4968T
4969T
4970T
4971T
4972T
4973T
4974T
4975T
4976T
4977T
4981T
4982T
4983T
4985T
4986T
4987T
4988T
4989T
4991T
4992T
4993T
4994T
4995T
4998T
4999T
5000T
5001T
5004T
5006T
5007T
5008T
5009T
5010T
5075T
5077T
5080T
5081T
5083T
5084T
5085T
5088T
5092T
5094T
5095T
5096T
5097T
5098T
5099T
5100T
5102T
5104T
5106T
5107T
5108T
5109T
5110T
5113T
5115T
5116T
5117T
5119T
5120T
5121T
5158T
5159T
5162T
5163T
5164T
5165T
5168T
5169T
5170T
5173T
5174T
5175T
5176T
5177T
5178T
5180T
5181T
5182T
5183T
5184T
5185T
5186T
5187T
5189T
5190T
5191T
5192T
5194T
5195T
5196T
5198T
5199T
5200T
5201T
5202T
5377T
5378T
5399T
5400T
5402T
5451T
5452T
5453T
5454T
5455T
5456T
5457T
5458T
5459T
5460T
5461T
5462T
5463T
5464T
5465T
5466T
5467T
5468T
5469T
5470T
5545T
5546T
5549T
5550T
5551T
5552T
5553T
5565T
5566T
5567T
5568T
5569T
5573T
5574T
5575T
5576T
5580T
5581T
5583T
5584T
5585T
5587T
5588T
5589T
5590T
5591T
5633T
5635T
5636T
5639T
5641T
5671T
5672T
5675T
5676T
5677T
5678T
5679T
5680T
5681T
5682T
5683T
5684T
5686T
5689T
5690T
5691T
5692T
5693T
5694T
5695T
5696T
5697T
5698T
5699T
5700T
5701T
5702T
5703T
5705T
5706T
5707T
5709T
5710T
5711T
5712T
5713T
5812T
5832T
5834T
5835T
5836T
5838T
5843T
5844T
5904T
5905T
5906T
5907T
5982T
5984T
5985T
5986T
5987T
5988T
5989T
6027T
6028T
6030T
6031T
6032T
6033T
6087T
6088T
6090T
6093T
6097T
A4ECT
A4SRT
A4VXT
A4VZT
A4W0T
A54DT
A54ET
A54FT
A54GT
A564T
