# Supplementary material for: Detection of recurrent alternative splicing switches in tumor samples reveals novel signatures of cancer
Source: Nucleic Acids Res. 2015 Jan 10;43(3):1345–56. doi: 10.1093/nar/gku1392 (PMC4330360; doi:10.1093/nar/gku1392)
Supplement: SUPPLEMENTARY DATA [file supp_gku1392_nar-02177-met-g-2014-File010.zip › SupplementaryFile1/rnaseqv2/luad_patient_list_paired-filtered.txt]

2655N
2657N
2661N
2662N
2665N
2668N
3396N
4490N
4512N
4625N
4626N
4627N
4632N
4676N
5645N
5930N
5931N
5932N
5933N
5935N
5936N
5939N
6145N
6146N
6147N
6148N
6595N
6742N
6743N
6744N
6745N
6761N
6776N
6777N
6778N
6828N
6829N
6831N
6835N
6836N
6847N
6849N
6968N
6969N
6970N
6971N
6972N
6975N
6978N
6979N
6980N
6981N
6982N
6983N
6984N
6985N
6986N
2655T
2657T
2661T
2662T
2665T
2668T
3396T
4490T
4512T
4625T
4626T
4627T
4632T
4676T
5645T
5930T
5931T
5932T
5933T
5935T
5936T
5939T
6145T
6146T
6147T
6148T
6595T
6742T
6743T
6744T
6745T
6761T
6776T
6777T
6778T
6828T
6829T
6831T
6835T
6836T
6847T
6849T
6968T
6969T
6970T
6971T
6972T
6975T
6978T
6979T
6980T
6981T
6982T
6983T
6984T
6985T
6986T
