# Supplementary material for: Detection of recurrent alternative splicing switches in tumor samples reveals novel signatures of cancer
Source: Nucleic Acids Res. 2015 Jan 10;43(3):1345–56. doi: 10.1093/nar/gku1392 (PMC4330360; doi:10.1093/nar/gku1392)
Supplement: SUPPLEMENTARY DATA [file supp_gku1392_nar-02177-met-g-2014-File010.zip › SupplementaryFile1/rnaseqv2/lusc-basal_patient_list_nonpaired-tumor.txt]

1011T
1070T
1081T
2600T
2707T
2708T
2720T
2721T
2724T
2734T
2742T
2763T
2765T
2768T
2773T
2778T
2780T
2781T
2782T
2788T
3406T
3414T
3419T
3421T
3783T
3789T
3920T
4547T
4595T
4607T
5024T
5028T
5029T
5031T
5039T
5232T
5241T
5782T
5784T
5786T
5897T
