# Supplementary material for: Detection of recurrent alternative splicing switches in tumor samples reveals novel signatures of cancer
Source: Nucleic Acids Res. 2015 Jan 10;43(3):1345–56. doi: 10.1093/nar/gku1392 (PMC4330360; doi:10.1093/nar/gku1392)
Supplement: SUPPLEMENTARY DATA [file supp_gku1392_nar-02177-met-g-2014-File010.zip › SupplementaryFile1/rnaseqv2/lusc-classical_patient_list_nonpaired-tumor.txt]

1012T
1071T
1077T
2596T
2710T
2711T
2722T
2723T
2727T
2759T
2766T
2770T
2783T
2787T
2791T
2792T
2794T
2795T
2800T
3407T
3408T
3411T
3412T
3415T
3416T
3765T
4083T
4086T
4133T
4532T
4538T
4582T
4583T
4586T
4601T
4604T
4613T
4721T
5016T
5019T
5027T
5036T
5037T
5128T
5236T
5240T
5473T
5474T
5477T
5485T
5592T
5595T
5898T
6025T
6561T
6723T
6770T
