# Supplementary material for: Detection of recurrent alternative splicing switches in tumor samples reveals novel signatures of cancer
Source: Nucleic Acids Res. 2015 Jan 10;43(3):1345–56. doi: 10.1093/nar/gku1392 (PMC4330360; doi:10.1093/nar/gku1392)
Supplement: SUPPLEMENTARY DATA [file supp_gku1392_nar-02177-met-g-2014-File010.zip › SupplementaryFile1/rnaseqv2/lusc-primitive_patient_list_nonpaired-tumor.txt]

1078T
1622T
2578T
2713T
2719T
2726T
2754T
2756T
2757T
2758T
2793T
3768T
4135T
4141T
4533T
4591T
4599T
5021T
5131T
5231T
5819T
5927T
5929T
6026T
6560T
