# Supplementary material for: Detection of recurrent alternative splicing switches in tumor samples reveals novel signatures of cancer
Source: Nucleic Acids Res. 2015 Jan 10;43(3):1345–56. doi: 10.1093/nar/gku1392 (PMC4330360; doi:10.1093/nar/gku1392)
Supplement: SUPPLEMENTARY DATA [file supp_gku1392_nar-02177-met-g-2014-File010.zip › SupplementaryFile1/rnaseqv2/lusc-secretory_patient_list_nonpaired-tumor.txt]

1002T
1016T
1076T
2608T
2698T
2712T
2715T
2725T
2744T
2755T
2767T
2771T
2777T
2785T
2786T
2789T
3409T
3410T
3417T
3766T
3767T
3769T
4566T
5022T
5030T
5035T
5234T
5239T
5480T
5492T
5668T
5787T
5928T
6175T
6202T
6545T
6546T
6722T
