# Supplementary material for: Detection of recurrent alternative splicing switches in tumor samples reveals novel signatures of cancer
Source: Nucleic Acids Res. 2015 Jan 10;43(3):1345–56. doi: 10.1093/nar/gku1392 (PMC4330360; doi:10.1093/nar/gku1392)
Supplement: SUPPLEMENTARY DATA [file supp_gku1392_nar-02177-met-g-2014-File010.zip › SupplementaryFile1/rnaseqv2/lusc_patient_list_nonpaired-tumor.txt]

0940T
0944T
1002T
1005T
1011T
1012T
1016T
1017T
1070T
1071T
1072T
1075T
1076T
1077T
1078T
1079T
1080T
1081T
1082T
1083T
1622T
2578T
2581T
2596T
2600T
2608T
2695T
2696T
2697T
2698T
2703T
2704T
2706T
2707T
2708T
2710T
2711T
2712T
2713T
2714T
2715T
2716T
2719T
2720T
2721T
2722T
2723T
2724T
2725T
2726T
2727T
2734T
2737T
2742T
2744T
2753T
2754T
2755T
2756T
2757T
2758T
2759T
2763T
2765T
2766T
2767T
2768T
2769T
2770T
2771T
2773T
2777T
2778T
2780T
2781T
2782T
2783T
2785T
2786T
2787T
2788T
2789T
2790T
2791T
2792T
2793T
2794T
2795T
2800T
3406T
3407T
3408T
3409T
3410T
3411T
3412T
3414T
3415T
3416T
3417T
3419T
3421T
3765T
3766T
3767T
3768T
3769T
3783T
3789T
3792T
3920T
4083T
4086T
4129T
4130T
4132T
4133T
4135T
4141T
4532T
4533T
4538T
4547T
4566T
4579T
4582T
4583T
4586T
4589T
4591T
4594T
4595T
4596T
4599T
4601T
4604T
4605T
4607T
4613T
4721T
5011T
5016T
5019T
5021T
5022T
5024T
5027T
5028T
5029T
5030T
5031T
5034T
5035T
5036T
5037T
5039T
5128T
5131T
5231T
5232T
5234T
5236T
5239T
5240T
5241T
5473T
5474T
5477T
5479T
5480T
5485T
5492T
5592T
5595T
5596T
5668T
5782T
5783T
5784T
5786T
5787T
5819T
5897T
5898T
5927T
5928T
5929T
6025T
6026T
6175T
6202T
6545T
6546T
6560T
6561T
6722T
6723T
6738T
6770T
6798T
6842T
6843T
6844T
6845T
6867T
7020T
7021T
7022T
7023T
7033T
7139T
7140T
7141T
7221T
7223T
7341T
7454T
7463T
7465T
7544T
7545T
7557T
7622T
7656T
7696T
7697T
7698T
7699T
7755T
7756T
7757T
7766T
7769T
7809T
7810T
7811T
7812T
7822T
7843T
7844T
7943T
7950T
7964T
8009T
8020T
8021T
8022T
8023T
8035T
8048T
8049T
8052T
8063T
8064T
8065T
8070T
8071T
8072T
8115T
8116T
8118T
8128T
8130T
8131T
8133T
8136T
8138T
8139T
8140T
8143T
8144T
8145T
8146T
8148T
8150T
8153T
8154T
8156T
8169T
8170T
8250T
8251T
8276T
8277T
8287T
8288T
8304T
8305T
8307T
8308T
8350T
8351T
8352T
8353T
8354T
8355T
8387T
8388T
8390T
8391T
8392T
8393T
8455T
8456T
8479T
8481T
8490T
8491T
8503T
8504T
8580T
8582T
8584T
8624T
8625T
8626T
8628T
8629T
8666T
A446T
A46KT
A46LT
A46MT
A474T
A475T
A49DT
A4AHT
A4BWT
A4BXT
A4BYT
A4CLT
A4E7T
A4EDT
A4EET
A4JBT
A4JCT
A4JKT
A4JLT
A4PAT
A4QQT
A4QRT
A4VJT
A4WNT
A4ZJT
A4ZKT
A50MT
A50ZT
A510T
A511T
A512T
A513T
A522T
A524T
A52NT
A52QT
A52ST
A52VT
A52WT
A538T
A539T
A53AT
A53BT
A53CT
A53DT
A53HT
A53IT
A53JT
A53LT
A56UT
A56VT
A59IT
A59JT
A59QT
A5B5T
A5C4T
A5CRT
A5CTT
A5CXT
A5D1T
A5DIT
A5DRT
A5DST
A5ELT
A5EMT
A5ENT
A5FZT
A5G1T
A5G3T
A5G6T
A5G7T
A5G8T
A5GAT
A5GBT
A5GFT
A5GHT
A5GWT
A5HDT
A5HET
A5HFT
A5HGT
A5HHT
A5HIT
A5HJT
A5HKT
A5HLT
A5HMT
A5HNT
A5HOT
A5HPT
A5HQT
A5HRT
A5HTT
A5I4T
A5I6T
A5IBT
A5IXT
A5M9T
A5MBT
A5MGT
A5MHT
A5MIT
A5MJT
A5MLT
A5MMT
A5MNT
A5MPT
A5MRT
A5MST
A5MTT
A5MUT
A5MVT
A5MWT
A5MYT
