# Supplementary material for: Detection of recurrent alternative splicing switches in tumor samples reveals novel signatures of cancer
Source: Nucleic Acids Res. 2015 Jan 10;43(3):1345–56. doi: 10.1093/nar/gku1392 (PMC4330360; doi:10.1093/nar/gku1392)
Supplement: SUPPLEMENTARY DATA [file supp_gku1392_nar-02177-met-g-2014-File010.zip › SupplementaryFile1/rnaseqv2/lusc_patient_list_paired-filtered.txt]

2709N
3394N
4079N
4080N
4081N
4587N
4593N
4609N
5040N
5471N
5472N
5478N
5481N
5482N
5483N
5489N
5491N
5670N
6143N
6647N
6737N
6771N
6773N
6837N
7107N
7138N
7142N
7222N
7335N
7337N
7338N
7340N
7579N
7580N
7582N
7657N
7658N
7710N
7730N
7731N
7767N
7823N
8007N
8008N
8082N
8083N
8201N
8309N
8386N
8454N
2709T
3394T
4079T
4080T
4081T
4587T
4593T
4609T
5040T
5471T
5472T
5478T
5481T
5482T
5483T
5489T
5491T
5670T
6143T
6647T
6737T
6771T
6773T
6837T
7107T
7138T
7142T
7222T
7335T
7337T
7338T
7340T
7579T
7580T
7582T
7657T
7658T
7710T
7730T
7731T
7767T
7823T
8007T
8008T
8082T
8083T
8201T
8309T
8386T
8454T
