# Supplementary material for: Detection of recurrent alternative splicing switches in tumor samples reveals novel signatures of cancer
Source: Nucleic Acids Res. 2015 Jan 10;43(3):1345–56. doi: 10.1093/nar/gku1392 (PMC4330360; doi:10.1093/nar/gku1392)
Supplement: SUPPLEMENTARY DATA [file supp_gku1392_nar-02177-met-g-2014-File010.zip › SupplementaryFile1/rnaseqv2/prad_patient_list_paired-filtered.txt]

5761N
5767N
5768N
5769N
6333N
6342N
6348N
6351N
6356N
6362N
6363N
6365N
6384N
6496N
6499N
7115N
7123N
7125N
7211N
7314N
7315N
7317N
7321N
7327N
7328N
7330N
7331N
7738N
7740N
7742N
7745N
7747N
7752N
7781N
7782N
7783N
7784N
7785N
7786N
7789N
7792N
7793N
7794N
7797N
7819N
8259N
8260N
8262N
5761T
5767T
5768T
5769T
6333T
6342T
6348T
6351T
6356T
6362T
6363T
6365T
6384T
6496T
6499T
7115T
7123T
7125T
7211T
7314T
7315T
7317T
7321T
7327T
7328T
7330T
7331T
7738T
7740T
7742T
7745T
7747T
7752T
7781T
7782T
7783T
7784T
7785T
7786T
7789T
7792T
7793T
7794T
7797T
7819T
8259T
8260T
8262T
