# Supplementary material for: Detection of recurrent alternative splicing switches in tumor samples reveals novel signatures of cancer
Source: Nucleic Acids Res. 2015 Jan 10;43(3):1345–56. doi: 10.1093/nar/gku1392 (PMC4330360; doi:10.1093/nar/gku1392)
Supplement: SUPPLEMENTARY DATA [file supp_gku1392_nar-02177-met-g-2014-File010.zip › SupplementaryFile1/rnaseqv2/thca_patient_list_nonpaired-tumor.txt]

A0XZT
A0Y2T
A0Y3T
A0YZT
A0Z0T
A0Z2T
A0Z3T
A0Z5T
A0Z9T
A0ZAT
A0ZBT
A0ZCT
A0ZET
A0ZFT
A0ZGT
A0ZHT
A0ZJT
A13KT
A13LT
A13MT
A13OT
A13PT
A13RT
A13ST
A13TT
A13UT
A13VT
A13WT
A13XT
A18YT
A18ZT
A190T
A191T
A192T
A1K0T
A1QDT
A1QET
A1QFT
A1QGT
A1QHT
A1QIT
A1QLT
A1QMT
A1QNT
A1QOT
A1QQT
A1YAT
A1YBT
A1YDT
A1YET
A22IT
A22JT
A22KT
A22LT
A22MT
A22NT
A22OT
A22PT
A22QT
A22ZT
A230T
A231T
A232T
A233T
A234T
A235T
A236T
A237T
A238T
A239T
A23AT
A242T
A25GT
A25IT
A25JT
A25KT
A25LT
A25MT
A25NT
A25OT
A25PT
A25RT
A26UT
A27DT
A28ST
A28TT
A28VT
A28ZT
A291T
A2CJT
A2CKT
A2CLT
A2CMT
A2CNT
A2COT
A2CPT
A2CQT
A2CRT
A2CST
A2CTT
A2CUT
A2EAT
A2HMT
A2MYT
A2MZT
A2N0T
A2N3T
A2N4T
A2OLT
A2OVT
A2OWT
A2OXT
A2OYT
A2OZT
A2P0T
A2P1T
A2P2T
A2P3T
A2P4T
A2PNT
A2POT
A2PPT
A2PQT
A2PRT
A2PST
A2PTT
A2PUT
A2PVT
A2PWT
A2PXT
A2PYT
A2PZT
A2Q0T
A2Q1T
A2Q2T
A2Q3T
A2Q4T
A2Q5T
A2Q6T
A2Q7T
A2Q9T
A2QAT
A2QBT
A2QCT
A2QDT
A39IT
A39JT
A39KT
A39LT
A39MT
A39NT
A39OT
A39PT
A39RT
A39ST
A39TT
A3AIT
A3AJT
A3AKT
A3ALT
A3ANT
A3AOT
A3APT
A3AQT
A3ART
A3BLT
A3BNT
A3BOT
A3BPT
A3BQT
A3BST
A3BTT
A3BUT
A3BVT
A3BWT
A3BXT
A3CLT
A3CMT
A3CNT
A3COT
A3CPT
A3CRT
A3CST
A3CTT
A3CUT
A3CVT
A3CWT
A3CXT
A3CYT
A3CZT
A3D0T
A3D1T
A3D4T
A3D5T
A3D6T
A3DOT
A3DQT
A3DRT
A3DST
A3DTT
A3DUT
A3DVT
A3DYT
A3DZT
A3E0T
A3E1T
A3E2T
A3E3T
A3E5T
A3EBT
A3EDT
A3EZT
A3F0T
A3FJT
A3FKT
A3FLT
A3FMT
A3FNT
A3FOT
A3FPT
A3FQT
A3FRT
A3GOT
A3GPT
A3GQT
A3GRT
A3GST
A3GUT
A3GVT
A3GWT
A3GXT
A3GYT
A3H3T
A3H4T
A3H5T
A3H8T
A3I4T
A3I5T
A3KNT
A3MDT
A3MET
A3MZT
A3NMT
A3NNT
A3NPT
A3NZT
A3O0T
A3O1T
A3O2T
A3O3T
A3O6T
A3O7T
A3O8T
A3O9T
A3OAT
A3OBT
A3ONT
A3PAT
A3PBT
A3PCT
A3PDT
A3PTT
A3R6T
A3R7T
A3R8T
A3R9T
A3RAT
A3RHT
A3S3T
A3SBT
A3SDT
A3SET
A3SGT
A3SHT
A3SUT
A3SXT
A3SYT
A3SZT
A3T9T
A3U2T
A3U3T
A3UKT
A3UMT
A3UNT
A3UOT
A3UPT
A3UQT
A3URT
A3UST
A3UTT
A3UUT
A3UVT
A3UWT
A3UXT
A3UYT
A3UZT
A3V0T
A3V2T
A3V3T
A3V4T
A3V5T
A3V6T
A3V7T
A3V8T
A3V9T
A3VAT
A3VBT
A3VDT
A3VET
A3VFT
A3VGT
A3VIT
A3VJT
A3VKT
A3VLT
A3VMT
A3W9T
A3WAT
A3X7T
A3YDT
A3YET
A3YFT
A3YGT
A3YHT
A3YRT
A3ZNT
A40KT
A40LT
A40MT
A40NT
A40PT
A40QT
A40RT
A40ST
A40TT
A413T
A414T
A415T
A416T
A417T
A418T
A419T
A41FT
A41YT
A41ZT
A420T
A421T
A422T
A42ST
A432T
A433T
A434T
A436T
A437T
A438T
A44KT
A44MT
A45CT
A45DT
A45ET
A45FT
A45GT
A45HT
A45IT
A45JT
A45KT
A481T
A482T
A483T
A484T
A485T
A4B0T
A4B3T
A4B4T
A4EBT
A4EPT
A4EQT
A4ETT
A4EUT
A4FFT
A4FHT
A4FKT
A4FMT
A4FNT
A4FOT
A4FQT
A4FRT
A4FUT
A4FVT
A4G1T
A4HWT
A4HYT
A4I1T
A4I3T
A4I5T
A4I7T
A4I9T
A4IBT
A4ICT
A4IDT
A4JVT
A4JWT
A4JXT
A4JZT
A4K0T
A4K1T
A4K2T
A4K4T
A4K6T
A4K7T
A4K9T
A4KDT
A4KGT
A4KHT
A4KIT
A4KNT
A4KQT
A4M8T
A4M9T
A4MAT
A4MBT
A4MCT
A4MDT
A4N6T
A4N7T
A4N9T
A4O8T
A4O9T
A4UBT
A4ULT
A4UPT
A4UQT
A4URT
A4UTT
A4UWT
A4V0T
A4V2T
A4V4T
A4V5T
