# Supplementary material for: Detection of recurrent alternative splicing switches in tumor samples reveals novel signatures of cancer
Source: Nucleic Acids Res. 2015 Jan 10;43(3):1345–56. doi: 10.1093/nar/gku1392 (PMC4330360; doi:10.1093/nar/gku1392)
Supplement: SUPPLEMENTARY DATA [file supp_gku1392_nar-02177-met-g-2014-File010.zip › SupplementaryFile1/rnaseqv2/thca_patient_list_paired-filtered.txt]

A1CSN
A1CTN
A1CUN
A1CVN
A1CWN
A1JZN
A1YCN
A28RN
A28WN
A28XN
A290N
A2C6N
A2JQN
A2K9N
A2MXN
A2N5N
A2N7N
A2N8N
A2N9N
A2NAN
A3DPN
A3DWN
A3GZN
A3H1N
A3H2N
A3H7N
A3MWN
A3MXN
A3MYN
A3N2N
A3N3N
A3PRN
A3PUN
A3RIN
A3STN
A3T0N
A3T1N
A3T2N
A3T3N
A3T6N
A3T7N
A3T8N
A3TAN
A3TBN
A3TYN
A3ZGN
A3ZHN
A3ZKN
A3ZLN
A3ZMN
A3ZON
A3ZPN
A3ZQN
A3ZRN
A3ZTN
A41IN
A41JN
A41LN
A1CST
A1CTT
A1CUT
A1CVT
A1CWT
A1JZT
A1YCT
A28RT
A28WT
A28XT
A290T
A2C6T
A2JQT
A2K9T
A2MXT
A2N5T
A2N7T
A2N8T
A2N9T
A2NAT
A3DPT
A3DWT
A3GZT
A3H1T
A3H2T
A3H7T
A3MWT
A3MXT
A3MYT
A3N2T
A3N3T
A3PRT
A3PUT
A3RIT
A3STT
A3T0T
A3T1T
A3T2T
A3T3T
A3T6T
A3T7T
A3T8T
A3TAT
A3TBT
A3TYT
A3ZGT
A3ZHT
A3ZKT
A3ZLT
A3ZMT
A3ZOT
A3ZPT
A3ZQT
A3ZRT
A3ZTT
A41IT
A41JT
A41LT
