# Supplementary material for: Detection of recurrent alternative splicing switches in tumor samples reveals novel signatures of cancer
Source: Nucleic Acids Res. 2015 Jan 10;43(3):1345–56. doi: 10.1093/nar/gku1392 (PMC4330360; doi:10.1093/nar/gku1392)
Supplement: SUPPLEMENTARY DATA [file supp_gku1392_nar-02177-met-g-2014-File011.zip]

Archive with 84 entries (81 files):
- SupplementaryFile2/
- SupplementaryFile2/brca-gene-iktspmodel.txt
- __MACOSX/
- __MACOSX/SupplementaryFile2/
- __MACOSX/SupplementaryFile2/._brca-gene-iktspmodel.txt
- SupplementaryFile2/brca-isoform-basal-iktspmodel-v1.txt
- __MACOSX/SupplementaryFile2/._brca-isoform-basal-iktspmodel-v1.txt
- SupplementaryFile2/brca-isoform-basal-iktspmodel-v2.txt
- __MACOSX/SupplementaryFile2/._brca-isoform-basal-iktspmodel-v2.txt
- SupplementaryFile2/brca-isoform-her2-iktspmodel.txt
- __MACOSX/SupplementaryFile2/._brca-isoform-her2-iktspmodel.txt
- SupplementaryFile2/brca-isoform-iktspmodel.txt
- __MACOSX/SupplementaryFile2/._brca-isoform-iktspmodel.txt
- SupplementaryFile2/brca-isoform-luminala-iktspmodel.txt
- __MACOSX/SupplementaryFile2/._brca-isoform-luminala-iktspmodel.txt
- SupplementaryFile2/brca-isoform-luminalb-iktspmodel.txt
- __MACOSX/SupplementaryFile2/._brca-isoform-luminalb-iktspmodel.txt
- SupplementaryFile2/brca-isoform-switch-iktspmodel.txt
- __MACOSX/SupplementaryFile2/._brca-isoform-switch-iktspmodel.txt
- SupplementaryFile2/coad-gene-iktspmodel.txt
- __MACOSX/SupplementaryFile2/._coad-gene-iktspmodel.txt
- SupplementaryFile2/coad-isoform-hyper-hypo-iktspmodel-v1.txt
- __MACOSX/SupplementaryFile2/._coad-isoform-hyper-hypo-iktspmodel-v1.txt
- SupplementaryFile2/coad-isoform-hyper-hypo-iktspmodel-v2.txt
- __MACOSX/SupplementaryFile2/._coad-isoform-hyper-hypo-iktspmodel-v2.txt
- SupplementaryFile2/coad-isoform-iktspmodel.txt
- __MACOSX/SupplementaryFile2/._coad-isoform-iktspmodel.txt
- SupplementaryFile2/coad-isoform-switch-iktspmodel.txt
- __MACOSX/SupplementaryFile2/._coad-isoform-switch-iktspmodel.txt
- SupplementaryFile2/hnsc-gene-iktspmodel.txt
- __MACOSX/SupplementaryFile2/._hnsc-gene-iktspmodel.txt
- SupplementaryFile2/hnsc-isoform-iktspmodel.txt
- __MACOSX/SupplementaryFile2/._hnsc-isoform-iktspmodel.txt
- SupplementaryFile2/hnsc-isoform-switch-iktspmodel.txt
- __MACOSX/SupplementaryFile2/._hnsc-isoform-switch-iktspmodel.txt
- SupplementaryFile2/kich-gene-iktspmodel.txt
- __MACOSX/SupplementaryFile2/._kich-gene-iktspmodel.txt
- SupplementaryFile2/kich-isoform-iktspmodel.txt
- __MACOSX/SupplementaryFile2/._kich-isoform-iktspmodel.txt
- SupplementaryFile2/kich-isoform-switch-iktspmodel.txt
- __MACOSX/SupplementaryFile2/._kich-isoform-switch-iktspmodel.txt
- SupplementaryFile2/kirc-gene-iktspmodel.txt
- __MACOSX/SupplementaryFile2/._kirc-gene-iktspmodel.txt
- SupplementaryFile2/kirc-isoform-iktspmodel.txt
- __MACOSX/SupplementaryFile2/._kirc-isoform-iktspmodel.txt
- SupplementaryFile2/kirc-isoform-switch-iktspmodel.txt
- __MACOSX/SupplementaryFile2/._kirc-isoform-switch-iktspmodel.txt
- SupplementaryFile2/luad-gene-iktspmodel.txt
- __MACOSX/SupplementaryFile2/._luad-gene-iktspmodel.txt
- SupplementaryFile2/luad-isoform-iktspmodel.txt
- __MACOSX/SupplementaryFile2/._luad-isoform-iktspmodel.txt
- SupplementaryFile2/luad-isoform-switch-iktspmodel.txt
- __MACOSX/SupplementaryFile2/._luad-isoform-switch-iktspmodel.txt
- SupplementaryFile2/lusc-gene-iktspmodel.txt
- __MACOSX/SupplementaryFile2/._lusc-gene-iktspmodel.txt
- SupplementaryFile2/lusc-isoform-basal-iktspmodel.txt
- __MACOSX/SupplementaryFile2/._lusc-isoform-basal-iktspmodel.txt
- SupplementaryFile2/lusc-isoform-classical-iktspmodel-v1.txt
- __MACOSX/SupplementaryFile2/._lusc-isoform-classical-iktspmodel-v1.txt
- SupplementaryFile2/lusc-isoform-classical-iktspmodel-v2.txt
- __MACOSX/SupplementaryFile2/._lusc-isoform-classical-iktspmodel-v2.txt
- SupplementaryFile2/lusc-isoform-classical-iktspmodel-v3.txt
- __MACOSX/SupplementaryFile2/._lusc-isoform-classical-iktspmodel-v3.txt
- SupplementaryFile2/lusc-isoform-iktspmodel.txt
- __MACOSX/SupplementaryFile2/._lusc-isoform-iktspmodel.txt
- SupplementaryFile2/lusc-isoform-primitive-iktspmodel.txt
- __MACOSX/SupplementaryFile2/._lusc-isoform-primitive-iktspmodel.txt
- SupplementaryFile2/lusc-isoform-secretory-iktspmodel.txt
- __MACOSX/SupplementaryFile2/._lusc-isoform-secretory-iktspmodel.txt
- SupplementaryFile2/lusc-isoform-switch-iktspmodel.txt
- __MACOSX/SupplementaryFile2/._lusc-isoform-switch-iktspmodel.txt
- SupplementaryFile2/prad-gene-iktspmodel.txt
- __MACOSX/SupplementaryFile2/._prad-gene-iktspmodel.txt
- SupplementaryFile2/prad-isoform-iktspmodel.txt
- __MACOSX/SupplementaryFile2/._prad-isoform-iktspmodel.txt
- SupplementaryFile2/prad-isoform-switch-iktspmodel.txt
- __MACOSX/SupplementaryFile2/._prad-isoform-switch-iktspmodel.txt
- SupplementaryFile2/thca-gene-iktspmodel.txt
- __MACOSX/SupplementaryFile2/._thca-gene-iktspmodel.txt
- SupplementaryFile2/thca-isoform-iktspmodel.txt
- __MACOSX/SupplementaryFile2/._thca-isoform-iktspmodel.txt
- SupplementaryFile2/thca-isoform-switch-iktspmodel.txt
- __MACOSX/SupplementaryFile2/._thca-isoform-switch-iktspmodel.txt
- __MACOSX/._SupplementaryFile2
