# Supplementary material for: Detection of recurrent alternative splicing switches in tumor samples reveals novel signatures of cancer
Source: Nucleic Acids Res. 2015 Jan 10;43(3):1345–56. doi: 10.1093/nar/gku1392 (PMC4330360; doi:10.1093/nar/gku1392)
Supplement: SUPPLEMENTARY DATA [file supp_gku1392_nar-02177-met-g-2014-File011.zip › SupplementaryFile2/brca-isoform-basal-iktspmodel-v2.txt]

DYNC1I2|1781,uc002uhd.1	DYNC1I2|1781,uc002uhc.2
ITGA6|3655,uc002uhp.1	ITGA6|3655,uc010fqm.1
CTNND1|1500,uc001nlo.3	CTNND1|1500,uc001nlu.3
KIF1B|23095,uc001aqw.3	KIF1B|23095,uc001aqv.3
CACNA2D2|9254,uc003dap.2	CACNA2D2|9254,uc003dao.2
ATP1A1|476,uc001egd.2	ATP1A1|476,uc010owv.1
SEPT9|10801,uc002jtt.3	SEPT9|10801,uc002jtu.3
