# Supplementary material for: Detection of recurrent alternative splicing switches in tumor samples reveals novel signatures of cancer
Source: Nucleic Acids Res. 2015 Jan 10;43(3):1345–56. doi: 10.1093/nar/gku1392 (PMC4330360; doi:10.1093/nar/gku1392)
Supplement: SUPPLEMENTARY DATA [file supp_gku1392_nar-02177-met-g-2014-File011.zip › SupplementaryFile2/brca-isoform-her2-iktspmodel.txt]

GNB2L1|10399,uc003mnh.1	GNB2L1|10399,uc011dhl.1
