# Supplementary material for: Detection of recurrent alternative splicing switches in tumor samples reveals novel signatures of cancer
Source: Nucleic Acids Res. 2015 Jan 10;43(3):1345–56. doi: 10.1093/nar/gku1392 (PMC4330360; doi:10.1093/nar/gku1392)
Supplement: SUPPLEMENTARY DATA [file supp_gku1392_nar-02177-met-g-2014-File011.zip › SupplementaryFile2/brca-isoform-iktspmodel.txt]

FBLN2|2199,uc011avb.1	FBLN2|2199,uc011ava.1
TPM2|7169,uc003zxs.2	TPM2|7169,uc011lpa.1
GSN|2934,uc004ble.1	GSN|2934,uc011lyh.1
ABI3BP|25890,uc003duo.2	ABI3BP|25890,uc011bhd.1
C15orf42|90381,uc002boe.2	C15orf42|90381,uc010upv.1
