# Supplementary material for: Detection of recurrent alternative splicing switches in tumor samples reveals novel signatures of cancer
Source: Nucleic Acids Res. 2015 Jan 10;43(3):1345–56. doi: 10.1093/nar/gku1392 (PMC4330360; doi:10.1093/nar/gku1392)
Supplement: SUPPLEMENTARY DATA [file supp_gku1392_nar-02177-met-g-2014-File011.zip › SupplementaryFile2/brca-isoform-luminalb-iktspmodel.txt]

EPB41L1|2036,uc002xez.2	EPB41L1|2036,uc002xey.2
