# Supplementary material for: Detection of recurrent alternative splicing switches in tumor samples reveals novel signatures of cancer
Source: Nucleic Acids Res. 2015 Jan 10;43(3):1345–56. doi: 10.1093/nar/gku1392 (PMC4330360; doi:10.1093/nar/gku1392)
Supplement: SUPPLEMENTARY DATA [file supp_gku1392_nar-02177-met-g-2014-File011.zip › SupplementaryFile2/brca-isoform-switch-iktspmodel.txt]

FBLN2|2199,uc011avb.1	FBLN2|2199,uc011ava.1
GSN|2934,uc004ble.1	GSN|2934,uc011lyh.1
H2AFV|94239,uc003tma.2	H2AFV|94239,uc003tlz.2
DST|667,uc003pcx.3	DST|667,uc003pdc.3
BMP1|649,uc003xbb.2	BMP1|649,uc003xbi.2
LRRFIP2|9209,uc003cgt.3	LRRFIP2|9209,uc003cgs.3
SOX15|6665,uc002ghz.1	SOX15|6665,uc002ghy.1
INSR|3643,uc002mge.1	INSR|3643,uc002mgd.1
KIAA0562|9731,uc010nzm.1	KIAA0562|9731,uc001aky.2
ATXN3|4287,uc010twl.1	ATXN3|4287,uc001yac.3
INHBA|3624,uc003thr.2	INHBA|3624,uc003thq.2
PCGF5|84333,uc001khg.2	PCGF5|84333,uc001khh.2
PRMT2|3275,uc002zjy.2	PRMT2|3275,uc002zjx.2
TMEM201|199953,uc001apz.2	TMEM201|199953,uc001apy.2
TANK|10010,uc002ubs.2	TANK|10010,uc002ubr.1
C12orf73|728568,uc009zuj.2	C12orf73|728568,uc001tkd.3
EHBP1|23301,uc002scb.2	EHBP1|23301,uc002sbz.2
ZNF207|7756,uc002hhi.3	ZNF207|7756,uc002hhj.3
SBDSP1|155370,uc003twh.2	SBDSP1|155370,uc003twg.2
ADAMTS12|81792,uc003jia.1	ADAMTS12|81792,uc003jib.1
TMEM126B|55863,uc001pap.2	TMEM126B|55863,uc001pao.2
CCND3|896,uc003orn.2	CCND3|896,uc011duk.1
SLK|9748,uc001kxo.1	SLK|9748,uc001kxp.1
REPS1|85021,uc003qii.2	REPS1|85021,uc003qig.3
ABLIM3|22885,uc003lqe.1	ABLIM3|22885,uc003lqd.1
CASC4|113201,uc001ztq.2	CASC4|113201,uc001ztp.2
C1orf213|148898,uc001bgw.2	C1orf213|148898,uc001bgv.2
SERPINA1|5265,uc001ycz.3	SERPINA1|5265,uc001ycx.3
MCF2L|23263,uc010tjs.1	MCF2L|23263,uc001vsr.2
ENY2|56943,uc003ync.2	ENY2|56943,uc003ynd.2
ISLR|3671,uc002axh.1	ISLR|3671,uc002axg.1
RBCK1|10616,uc002wdo.2	RBCK1|10616,uc002wdp.3
ZRANB2|9406,uc001dft.2	ZRANB2|9406,uc001dfs.2
MYL6|4637,uc001sjx.1	MYL6|4637,uc001sjw.1
PPP2R1B|5519,uc001plx.1	PPP2R1B|5519,uc001plw.1
COMMD5|28991,uc003zem.2	COMMD5|28991,uc003zeo.3
SNRNP70|6625,uc002pmk.2	SNRNP70|6625,uc002pmm.2
DUT|1854,uc001zww.2	DUT|1854,uc001zws.2
LSP1|4046,uc001lui.2	LSP1|4046,uc001lum.2
GSPT1|2935,uc002dbt.2	GSPT1|2935,uc002dbr.2
MPRIP|23164,uc010cpm.1	MPRIP|23164,uc010cpl.1
