# Supplementary material for: Detection of recurrent alternative splicing switches in tumor samples reveals novel signatures of cancer
Source: Nucleic Acids Res. 2015 Jan 10;43(3):1345–56. doi: 10.1093/nar/gku1392 (PMC4330360; doi:10.1093/nar/gku1392)
Supplement: SUPPLEMENTARY DATA [file supp_gku1392_nar-02177-met-g-2014-File011.zip › SupplementaryFile2/coad-isoform-hyper-hypo-iktspmodel-v1.txt]

AFAP1L2|84632,uc001lbq.1	AFAP1L2|84632,uc001lbr.1
RBM42|79171,uc002oaq.2	RBM42|79171,uc002oan.2
HMGA1|3159,uc003ojc.2	HMGA1|3159,uc003oiz.2
ZNF384|171017,uc001qqe.2	ZNF384|171017,uc001qqb.2
ZFYVE28|57732,uc011bvk.1	ZFYVE28|57732,uc003gex.1
MIB2|142678,uc001agl.1	MIB2|142678,uc001agn.2
BAT1|7919,uc003ntt.2	BAT1|7919,uc003ntu.2
TFDP1|7027,uc010tke.1	TFDP1|7027,uc001vtv.2
TAF1C|9013,uc002fhn.2	TAF1C|9013,uc010vnx.1
LOC728190|728190,uc001kem.3	LOC728190|728190,uc001kep.3
PHPT1|29085,uc004cjq.3	PHPT1|29085,uc011mei.1
MBD1|4152,uc002lej.3	MBD1|4152,uc002lef.2
CCNDBP1|23582,uc001zqu.2	CCNDBP1|23582,uc001zqw.2
