# Supplementary material for: Detection of recurrent alternative splicing switches in tumor samples reveals novel signatures of cancer
Source: Nucleic Acids Res. 2015 Jan 10;43(3):1345–56. doi: 10.1093/nar/gku1392 (PMC4330360; doi:10.1093/nar/gku1392)
Supplement: SUPPLEMENTARY DATA [file supp_gku1392_nar-02177-met-g-2014-File011.zip › SupplementaryFile2/coad-isoform-hyper-hypo-iktspmodel-v2.txt]

RBM42|79171,uc002oaq.2	RBM42|79171,uc002oan.2
HMGA1|3159,uc003ojc.2	HMGA1|3159,uc003oiz.2
RNF167|26001,uc002fzt.2	RNF167|26001,uc002fzv.2
TAF1C|9013,uc002fhn.2	TAF1C|9013,uc010vnx.1
LOC728190|728190,uc001kem.3	LOC728190|728190,uc001kep.3
