# Supplementary material for: Detection of recurrent alternative splicing switches in tumor samples reveals novel signatures of cancer
Source: Nucleic Acids Res. 2015 Jan 10;43(3):1345–56. doi: 10.1093/nar/gku1392 (PMC4330360; doi:10.1093/nar/gku1392)
Supplement: SUPPLEMENTARY DATA [file supp_gku1392_nar-02177-met-g-2014-File011.zip › SupplementaryFile2/coad-isoform-switch-iktspmodel.txt]

FBLN2|2199,uc011avb.1	FBLN2|2199,uc011ava.1
CD44|960,uc001mvw.2	CD44|960,uc001mvx.2
SLC39A14|23516,uc003xbq.3	SLC39A14|23516,uc003xbp.3
UGP2|7360,uc002scl.2	UGP2|7360,uc002scm.2
IL1R2|7850,uc002tbn.2	IL1R2|7850,uc002tbm.2
ISLR|3671,uc002axh.1	ISLR|3671,uc002axg.1
ARHGEF9|23229,uc004dvl.2	ARHGEF9|23229,uc011mos.1
FLNA|2316,uc004fkk.2	FLNA|2316,uc010nuu.1
MYH11|4629,uc002ddy.2	MYH11|4629,uc002ddw.2
CTTN|2017,uc001opv.3	CTTN|2017,uc001opw.3
SRI|6717,uc003ujq.1	SRI|6717,uc003ujr.1
ATP6V1C2|245973,uc002ras.2	ATP6V1C2|245973,uc002rat.2
HKDC1|80201,uc001jpf.3	HKDC1|80201,uc010qje.1
