# Supplementary material for: Detection of recurrent alternative splicing switches in tumor samples reveals novel signatures of cancer
Source: Nucleic Acids Res. 2015 Jan 10;43(3):1345–56. doi: 10.1093/nar/gku1392 (PMC4330360; doi:10.1093/nar/gku1392)
Supplement: SUPPLEMENTARY DATA [file supp_gku1392_nar-02177-met-g-2014-File011.zip › SupplementaryFile2/hnsc-gene-iktspmodel.txt]

IL11|3589	HMGCS2|3158
CERCAM|51148	ITM2A|9452
KIF3C|3797	FAM107A|11170
FNDC1|84624	LRRN4CL|221091
RSRC1|51319	SETMAR|6419
