# Supplementary material for: Detection of recurrent alternative splicing switches in tumor samples reveals novel signatures of cancer
Source: Nucleic Acids Res. 2015 Jan 10;43(3):1345–56. doi: 10.1093/nar/gku1392 (PMC4330360; doi:10.1093/nar/gku1392)
Supplement: SUPPLEMENTARY DATA [file supp_gku1392_nar-02177-met-g-2014-File011.zip › SupplementaryFile2/hnsc-isoform-iktspmodel.txt]

CAB39L|81617,uc001vcx.2	CAB39L|81617,uc001vcw.2
MYO6|4646,uc003pij.1	MYO6|4646,uc003pih.1
COL18A1|80781,uc002zhk.2	COL18A1|80781,uc002zhi.2
ECHDC1|55862,uc003qay.3	ECHDC1|55862,uc003qax.2
GSN|2934,uc004ble.1	GSN|2934,uc011lyh.1
FN1|2335,uc002vfi.2	FN1|2335,uc002vfh.2
DCAF10|79269,uc004aap.2	DCAF10|79269,uc010mlz.2
CLK1|1195,uc002uwg.2	CLK1|1195,uc002uwf.2
KIFC3|3801,uc010vhz.1	KIFC3|3801,uc010cdf.2
ST7|7982,uc003vir.2	ST7|7982,uc003vio.2
BMP1|649,uc003xbb.2	BMP1|649,uc003xba.2
