# Supplementary material for: Detection of recurrent alternative splicing switches in tumor samples reveals novel signatures of cancer
Source: Nucleic Acids Res. 2015 Jan 10;43(3):1345–56. doi: 10.1093/nar/gku1392 (PMC4330360; doi:10.1093/nar/gku1392)
Supplement: SUPPLEMENTARY DATA [file supp_gku1392_nar-02177-met-g-2014-File011.zip › SupplementaryFile2/hnsc-isoform-switch-iktspmodel.txt]

CAB39L|81617,uc001vcx.2	CAB39L|81617,uc001vcw.2
GSN|2934,uc004ble.1	GSN|2934,uc011lyh.1
KIFC3|3801,uc010vhz.1	KIFC3|3801,uc010cdf.2
MYBBP1A|10514,uc002fyb.3	MYBBP1A|10514,uc002fxz.3
TNC|3371,uc004bjj.3	TNC|3371,uc010mvf.2
ACPP|55,uc003eop.3	ACPP|55,uc010htp.2
KIAA0562|9731,uc010nzm.1	KIAA0562|9731,uc001aky.2
