# Supplementary material for: Detection of recurrent alternative splicing switches in tumor samples reveals novel signatures of cancer
Source: Nucleic Acids Res. 2015 Jan 10;43(3):1345–56. doi: 10.1093/nar/gku1392 (PMC4330360; doi:10.1093/nar/gku1392)
Supplement: SUPPLEMENTARY DATA [file supp_gku1392_nar-02177-met-g-2014-File011.zip › SupplementaryFile2/kich-isoform-iktspmodel.txt]

MYBBP1A|10514,uc002fyb.3	MYBBP1A|10514,uc002fxz.3
FAM36A|116228,uc001iar.2	FAM36A|116228,uc001iat.2
ACOT7|11332,uc010nzq.1	ACOT7|11332,uc001amr.2
FAM65C|140876,uc002xvm.2	FAM65C|140876,uc010zyt.1
ARHGAP6|395,uc010neb.1	ARHGAP6|395,uc004cup.1
ANO10|55129,uc011azt.1	ANO10|55129,uc003cmv.2
NAGS|162417,uc002iet.2	NAGS|162417,uc002ies.2
PHYHIPL|84457,uc001jkm.3	PHYHIPL|84457,uc001jkl.3
PCOLCE|5118,uc010lhb.1	PCOLCE|5118,uc011kkb.1
PRKAG2|51422,uc003wkl.2	PRKAG2|51422,uc003wkk.2
VEPH1|79674,uc003fbn.2	VEPH1|79674,uc003fbk.1
