# Supplementary material for: Detection of recurrent alternative splicing switches in tumor samples reveals novel signatures of cancer
Source: Nucleic Acids Res. 2015 Jan 10;43(3):1345–56. doi: 10.1093/nar/gku1392 (PMC4330360; doi:10.1093/nar/gku1392)
Supplement: SUPPLEMENTARY DATA [file supp_gku1392_nar-02177-met-g-2014-File011.zip › SupplementaryFile2/kich-isoform-switch-iktspmodel.txt]

MYBBP1A|10514,uc002fyb.3	MYBBP1A|10514,uc002fxz.3
FAM36A|116228,uc001iar.2	FAM36A|116228,uc001iat.2
ACOT7|11332,uc010nzq.1	ACOT7|11332,uc001amr.2
FAM65C|140876,uc002xvm.2	FAM65C|140876,uc010zyt.1
NAGS|162417,uc002iet.2	NAGS|162417,uc002ies.2
ZNF44|51710,uc010dys.2	ZNF44|51710,uc010dyr.1
HOXC6|3223,uc001sev.2	HOXC6|3223,uc001ses.2
TPM1|7168,uc002alt.2	TPM1|7168,uc002alk.2
S100A16|140576,uc001fcc.2	S100A16|140576,uc001fcd.1
ARHGAP10|79658,uc003ili.2	ARHGAP10|79658,uc003ilf.2
SPEF2|79925,uc003jjn.1	SPEF2|79925,uc003jjq.3
RCAN1|1827,uc002yuc.2	RCAN1|1827,uc002yub.2
S100A13|6284,uc001fch.2	S100A13|6284,uc001fcg.2
CTSL1|1514,uc004aph.2	CTSL1|1514,uc004api.2
CPM|1368,uc001suq.2	CPM|1368,uc001sup.2
KIAA1328|57536,uc010dnc.1	KIAA1328|57536,uc002kzz.2
LIMK2|3985,uc003aki.2	LIMK2|3985,uc003akk.2
COMMD5|28991,uc003zeo.3	COMMD5|28991,uc003zem.2
RAD51C|5889,uc002iwt.1	RAD51C|5889,uc002iwu.2
C17orf95|124512,uc002jst.2	C17orf95|124512,uc002jsr.2
ECHDC2|55268,uc001cuo.3	ECHDC2|55268,uc001cup.3
