# Supplementary material for: Detection of recurrent alternative splicing switches in tumor samples reveals novel signatures of cancer
Source: Nucleic Acids Res. 2015 Jan 10;43(3):1345–56. doi: 10.1093/nar/gku1392 (PMC4330360; doi:10.1093/nar/gku1392)
Supplement: SUPPLEMENTARY DATA [file supp_gku1392_nar-02177-met-g-2014-File011.zip › SupplementaryFile2/kirc-isoform-switch-iktspmodel.txt]

CPAMD8|27151,uc010xpj.1	CPAMD8|27151,uc002nfb.2
ZNF44|51710,uc010dys.2	ZNF44|51710,uc010dyr.1
TMCC1|23023,uc011blc.1	TMCC1|23023,uc003emz.3
SEMA4A|64218,uc001fnl.2	SEMA4A|64218,uc001fnm.2
MITF|4286,uc003dod.2	MITF|4286,uc003dob.2
CLDN10|9071,uc001vmg.2	CLDN10|9071,uc001vmh.2
SCTR|6344,uc002tlz.2	SCTR|6344,uc002tma.2
ESRP2|80004,uc002evp.1	ESRP2|80004,uc002evq.1
SCOC|60592,uc003iif.2	SCOC|60592,uc011che.1
DNASE1L1|1774,uc004fks.1	DNASE1L1|1774,uc004fku.1
CLCNKB|1188,uc001axy.3	CLCNKB|1188,uc001axx.3
SLC44A2|57153,uc002mpe.3	SLC44A2|57153,uc002mpf.2
C12orf59|120939,uc001qxq.2	C12orf59|120939,uc001qxr.2
MMP1|4312,uc001phi.2	MMP1|4312,uc010ruv.1
RBM41|55285,uc004emz.2	RBM41|55285,uc004emy.1
IFIT3|3437,uc001kgg.2	IFIT3|3437,uc001kgf.2
CERKL|375298,uc002unw.2	CERKL|375298,uc002uny.2
TSPAN8|7103,uc009zrt.1	TSPAN8|7103,uc001swj.1
AGXT|189,uc002wab.3	AGXT|189,uc002waa.3
ALDH1A2|8854,uc002aew.2	ALDH1A2|8854,uc002aex.2
PTK2B|2185,uc003xfq.1	PTK2B|2185,uc003xfp.1
PTPRO|5800,uc001rcz.1	PTPRO|5800,uc001rcw.1
TTC17|55761,uc001mxh.2	TTC17|55761,uc010rfj.1
SMARCA2|6595,uc003zhg.2	SMARCA2|6595,uc011llw.1
INSR|3643,uc002mge.1	INSR|3643,uc002mgd.1
FAM104B|90736,uc004dui.3	FAM104B|90736,uc004duh.1
MPRIP|23164,uc010cpl.1	MPRIP|23164,uc010cpm.1
PDE7B|27115,uc003qgr.2	PDE7B|27115,uc003qgp.2
PLCD4|84812,uc010zkk.1	PLCD4|84812,uc002vij.1
SEMA3F|6405,uc003cyk.2	SEMA3F|6405,uc003cyj.2
SLC26A7|115111,uc003yey.2	SLC26A7|115111,uc003yfa.2
PRX|57716,uc002onq.2	PRX|57716,uc002onr.2
CHID1|66005,uc001lsp.2	CHID1|66005,uc001lsm.2
SH3GL2|6456,uc011lmy.1	SH3GL2|6456,uc003zna.2
TFCP2L1|29842,uc010flq.2	TFCP2L1|29842,uc002tmx.2
GPR77|27202,uc010ela.1	GPR77|27202,uc002pgk.1
RPS6KA1|6195,uc001bms.1	RPS6KA1|6195,uc001bmr.1
TNFAIP8|25816,uc003ksg.2	TNFAIP8|25816,uc003ksi.2
FAM36A|116228,uc001iar.2	FAM36A|116228,uc001iat.2
C10orf41|100131213,uc010qlf.1	C10orf41|100131213,uc010qlg.1
TMEM213|155006,uc010lnb.2	TMEM213|155006,uc010lna.2
LRRFIP2|9209,uc003cgs.3	LRRFIP2|9209,uc003cgt.3
TRAK1|22906,uc011azi.1	TRAK1|22906,uc003cla.2
EHF|26298,uc009yke.1	EHF|26298,uc001mvr.1
PROM2|150696,uc002sum.2	PROM2|150696,uc002suh.1
PTK2|5747,uc011ljp.1	PTK2|5747,uc003yvu.2
ADHFE1|137872,uc011les.1	ADHFE1|137872,uc003xwb.3
ADAP1|11033,uc010ksc.2	ADAP1|11033,uc003sjo.3
LIMK1|3984,uc003uab.2	LIMK1|3984,uc003uaa.1
FBXL16|146330,uc002cja.2	FBXL16|146330,uc002cjb.2
THAP4|51078,uc002wbt.2	THAP4|51078,uc002wbs.2
GSN|2934,uc011lyh.1	GSN|2934,uc004ble.1
C17orf90|339229,uc002kba.2	C17orf90|339229,uc002kbb.2
KCNJ15|3772,uc002ywx.2	KCNJ15|3772,uc002ywv.2
LPXN|9404,uc001nmw.2	LPXN|9404,uc010rkj.1
WBSCR17|64409,uc003tvz.2	WBSCR17|64409,uc003tvy.2
ING2|3622,uc003ivs.1	ING2|3622,uc011ckk.1
PDCD10|11235,uc003fez.2	PDCD10|11235,uc003fey.2
SLC8A1|6546,uc002rsa.2	SLC8A1|6546,uc002rsd.3
SESN1|27244,uc003pst.3	SESN1|27244,uc003psu.2
GPR110|266977,uc011dwl.1	GPR110|266977,uc003oyt.2
PTAFR|5724,uc001bpl.2	PTAFR|5724,uc001bpm.3
POPDC2|64091,uc003ecx.1	POPDC2|64091,uc003ecy.1
GLYAT|10249,uc001nnc.2	GLYAT|10249,uc001nnb.2
RALGDS|5900,uc011mcv.1	RALGDS|5900,uc004ccq.2
