# Supplementary material for: Detection of recurrent alternative splicing switches in tumor samples reveals novel signatures of cancer
Source: Nucleic Acids Res. 2015 Jan 10;43(3):1345–56. doi: 10.1093/nar/gku1392 (PMC4330360; doi:10.1093/nar/gku1392)
Supplement: SUPPLEMENTARY DATA [file supp_gku1392_nar-02177-met-g-2014-File011.zip › SupplementaryFile2/luad-gene-iktspmodel.txt]

TOP2A|7153	ITLN2|142683
FAM83A|84985	RPL13AP17|399670
PYCR1|5831	FABP4|2167
ZWINT|11130	RTKN2|219790
MX2|4600	LGI3|203190
SLC6A8|6535	GPM6A|2823
TUBB3|10381	ECSCR|641700
FOXM1|2305	NCKAP5|344148
RASAL1|8437	CD300LG|146894
RCC1|1104	ADRB2|154
CBLC|23624	CNTN6|27255
SFXN1|94081	ADAMTS8|11095
CENPF|1063	WNT3A|89780
SLC7A5|8140	STX11|8676
GOLM1|51280	CLIC5|53405
GALNT14|79623	SH3GL3|6457
ARHGEF16|27237	LRRC36|55282
CELSR3|1951	C13orf36|400120
PPP1R14B|26472	TNNC1|7134
GPT2|84706	SCN4B|6330
NCAPG2|54892	STXBP6|29091
KIF4A|24137	SGCG|6445
ECT2|1894	KANK3|256949
XPR1|9213	SGEF|26084
IGSF9|57549	TGM1|7051
