# Supplementary material for: Detection of recurrent alternative splicing switches in tumor samples reveals novel signatures of cancer
Source: Nucleic Acids Res. 2015 Jan 10;43(3):1345–56. doi: 10.1093/nar/gku1392 (PMC4330360; doi:10.1093/nar/gku1392)
Supplement: SUPPLEMENTARY DATA [file supp_gku1392_nar-02177-met-g-2014-File011.zip › SupplementaryFile2/luad-isoform-iktspmodel.txt]

QKI|9444,uc003qui.2	QKI|9444,uc003qug.2
NUMB|8650,uc001xnz.1	NUMB|8650,uc001xoa.1
MTA3|57504,uc002rsr.2	MTA3|57504,uc002rsp.1
SLC39A8|64116,uc003hwb.1	SLC39A8|64116,uc011ceo.1
ESYT2|57488,uc003wod.1	ESYT2|57488,uc003wob.1
PRMT2|3275,uc002zjy.2	PRMT2|3275,uc002zjz.1
ISLR|3671,uc002axh.1	ISLR|3671,uc002axg.1
