# Supplementary material for: Detection of recurrent alternative splicing switches in tumor samples reveals novel signatures of cancer
Source: Nucleic Acids Res. 2015 Jan 10;43(3):1345–56. doi: 10.1093/nar/gku1392 (PMC4330360; doi:10.1093/nar/gku1392)
Supplement: SUPPLEMENTARY DATA [file supp_gku1392_nar-02177-met-g-2014-File011.zip › SupplementaryFile2/luad-isoform-switch-iktspmodel.txt]

QKI|9444,uc003qui.2	QKI|9444,uc003qug.2
MTA3|57504,uc002rsr.2	MTA3|57504,uc002rsp.1
ISLR|3671,uc002axh.1	ISLR|3671,uc002axg.1
H2AFV|94239,uc003tma.2	H2AFV|94239,uc003tlz.2
BIN1|274,uc002toa.1	BIN1|274,uc002tob.1
BCAP29|55973,uc011klz.1	BCAP29|55973,uc003vej.2
ENAH|55740,uc001hpc.1	ENAH|55740,uc001hpd.1
SLK|9748,uc001kxo.1	SLK|9748,uc001kxp.1
PRX|57716,uc002onq.2	PRX|57716,uc002onr.2
TEF|7008,uc003azy.2	TEF|7008,uc003azx.2
SLC38A5|92745,uc010nid.2	SLC38A5|92745,uc004djk.3
NDRG4|65009,uc002enp.2	NDRG4|65009,uc002enk.2
KIF22|3835,uc002dts.3	KIF22|3835,uc002frc.1
CCPG1|9236,uc002acz.1	CCPG1|9236,uc010bfk.1
CPLX1|10815,uc003gbi.2	CPLX1|10815,uc003gbj.2
MAP3K7|6885,uc003pnz.1	MAP3K7|6885,uc003pob.1
FBLN2|2199,uc011avb.1	FBLN2|2199,uc011ava.1
RAB3IP|117177,uc001svl.1	RAB3IP|117177,uc001svm.2
MCTP2|55784,uc002btj.2	MCTP2|55784,uc002btl.2
SUPT5H|6829,uc002olr.3	SUPT5H|6829,uc002olo.3
AK2|204,uc001bwp.1	AK2|204,uc001bwo.1
BCL2L2|599,uc001wji.3	BCL2L2|599,uc001wjg.3
ATP11B|23200,uc003flb.2	ATP11B|23200,uc010hxg.2
PPAPDC1B|84513,uc010lwd.2	PPAPDC1B|84513,uc003xlf.3
CRLS1|54675,uc002wmn.3	CRLS1|54675,uc010gbr.2
CAB39L|81617,uc001vcx.2	CAB39L|81617,uc001vcw.2
EBAG9|9166,uc003yng.2	EBAG9|9166,uc003ynf.2
EHBP1|23301,uc002scb.2	EHBP1|23301,uc002sbz.2
TMEM201|199953,uc001apz.2	TMEM201|199953,uc001apy.2
CSNK1D|1453,uc002kei.2	CSNK1D|1453,uc002keg.1
SLC5A1|6523,uc003amc.2	SLC5A1|6523,uc011alz.1
KCNN3|3782,uc001ffo.2	KCNN3|3782,uc001ffp.2
MACF1|23499,uc001cde.1	MACF1|23499,uc001cdf.1
DUT|1854,uc001zww.2	DUT|1854,uc001zws.2
SCOC|60592,uc011che.1	SCOC|60592,uc003iif.2
KIAA0562|9731,uc010nzm.1	KIAA0562|9731,uc001aky.2
MECP2|4204,uc004fjw.2	MECP2|4204,uc004fjv.2
FAM104B|90736,uc004dui.3	FAM104B|90736,uc004duh.1
H2AFY|9555,uc003lao.1	H2AFY|9555,uc003lan.1
BUB3|9184,uc001lhe.2	BUB3|9184,uc001lhd.2
GDF10|2662,uc009xnp.2	GDF10|2662,uc001jfb.2
NIPA1|123606,uc001yvc.2	NIPA1|123606,uc001yve.2
DMWD|1762,uc002pdk.1	DMWD|1762,uc002pdj.1
GDAP2|54834,uc001ehg.2	GDAP2|54834,uc001ehf.2
SBDSP1|155370,uc003twh.2	SBDSP1|155370,uc003twg.2
RBCK1|10616,uc002wdo.2	RBCK1|10616,uc002wdp.3
SYT15|83849,uc001jeb.2	SYT15|83849,uc001jea.2
CDKN2C|1031,uc001csf.2	CDKN2C|1031,uc001csg.2
ZNF219|51222,uc010aik.1	ZNF219|51222,uc001vzs.2
CENPM|79019,uc003bbn.2	CENPM|79019,uc010gyq.2
TNC|3371,uc004bjj.3	TNC|3371,uc010mvf.2
FAM19A5|25817,uc003bio.3	FAM19A5|25817,uc003bim.3
BBS7|55212,uc003iee.1	BBS7|55212,uc003ied.2
