# Supplementary material for: Detection of recurrent alternative splicing switches in tumor samples reveals novel signatures of cancer
Source: Nucleic Acids Res. 2015 Jan 10;43(3):1345–56. doi: 10.1093/nar/gku1392 (PMC4330360; doi:10.1093/nar/gku1392)
Supplement: SUPPLEMENTARY DATA [file supp_gku1392_nar-02177-met-g-2014-File011.zip › SupplementaryFile2/lusc-isoform-classical-iktspmodel-v2.txt]

PTGR1|22949,uc004bfh.2	PTGR1|22949,uc004bfi.3
GCNT2|2651,uc003mzc.3	GCNT2|2651,uc010jon.2
FAM55C|91775,uc003dvn.2	FAM55C|91775,uc010hpn.2
