# Supplementary material for: Detection of recurrent alternative splicing switches in tumor samples reveals novel signatures of cancer
Source: Nucleic Acids Res. 2015 Jan 10;43(3):1345–56. doi: 10.1093/nar/gku1392 (PMC4330360; doi:10.1093/nar/gku1392)
Supplement: SUPPLEMENTARY DATA [file supp_gku1392_nar-02177-met-g-2014-File011.zip › SupplementaryFile2/lusc-isoform-iktspmodel.txt]

TSC2|7249,uc010bsd.2	TSC2|7249,uc002con.2
PRMT1|3276,uc010yba.1	PRMT1|3276,uc010ybb.1
MYH14|79784,uc002prq.1	MYH14|79784,uc002prr.1
CRLS1|54675,uc002wmn.3	CRLS1|54675,uc010gbr.2
DST|667,uc003pdc.3	DST|667,uc003pcw.3
ZNF385A|25946,uc001sfy.3	ZNF385A|25946,uc001sfw.1
DUT|1854,uc001zww.2	DUT|1854,uc001zws.2
