# Supplementary material for: Detection of recurrent alternative splicing switches in tumor samples reveals novel signatures of cancer
Source: Nucleic Acids Res. 2015 Jan 10;43(3):1345–56. doi: 10.1093/nar/gku1392 (PMC4330360; doi:10.1093/nar/gku1392)
Supplement: SUPPLEMENTARY DATA [file supp_gku1392_nar-02177-met-g-2014-File011.zip › SupplementaryFile2/lusc-isoform-switch-iktspmodel.txt]

CRLS1|54675,uc002wmn.3	CRLS1|54675,uc010gbr.2
ZNF385A|25946,uc001sfy.3	ZNF385A|25946,uc001sfw.1
DUT|1854,uc001zww.2	DUT|1854,uc001zws.2
MYBBP1A|10514,uc002fyb.3	MYBBP1A|10514,uc002fxz.3
COMMD5|28991,uc003zem.2	COMMD5|28991,uc003zeo.3
TMEM201|199953,uc001apz.2	TMEM201|199953,uc001apy.2
RGS19|10287,uc002yib.2	RGS19|10287,uc002yhy.2
ABI1|10006,uc001isz.2	ABI1|10006,uc001ita.2
KIF22|3835,uc002dts.3	KIF22|3835,uc002frc.1
SLC29A1|2030,uc003owy.1	SLC29A1|2030,uc003owu.1
MORF4L2|9643,uc004ekx.2	MORF4L2|9643,uc004ele.2
CIT|11113,uc001txj.1	CIT|11113,uc001txi.1
FBLN2|2199,uc011avb.1	FBLN2|2199,uc011ava.1
ZNF219|51222,uc010aik.1	ZNF219|51222,uc001vzs.2
TEF|7008,uc003azy.2	TEF|7008,uc003azx.2
ISLR|3671,uc002axh.1	ISLR|3671,uc002axg.1
PDGFA|5154,uc003sis.2	PDGFA|5154,uc003sir.2
CDKN2C|1031,uc001csf.2	CDKN2C|1031,uc001csg.2
IL1RN|3557,uc002tja.2	IL1RN|3557,uc002tjb.2
MTA3|57504,uc002rsr.2	MTA3|57504,uc002rsp.1
QKI|9444,uc003qui.2	QKI|9444,uc003qug.2
H2AFV|94239,uc003tma.2	H2AFV|94239,uc003tlz.2
BCAS3|54828,uc002iyy.3	BCAS3|54828,uc002izd.3
PTPN6|5777,uc001qsa.1	PTPN6|5777,uc001qsb.2
LSM14B|149986,uc010zzz.1	LSM14B|149986,uc010gjy.1
CPLX1|10815,uc003gbi.2	CPLX1|10815,uc003gbj.2
PRKG2|5593,uc011ccg.1	PRKG2|5593,uc003hmh.2
SLC38A5|92745,uc010nid.2	SLC38A5|92745,uc004djk.3
TGM1|7051,uc001wod.2	TGM1|7051,uc010tog.1
C12orf47|51275,uc001tsv.2	C12orf47|51275,uc001tsu.1
ATXN3|4287,uc010twl.1	ATXN3|4287,uc001yac.3
CD44|960,uc001mvv.2	CD44|960,uc001mvx.2
CSNK1D|1453,uc002kei.2	CSNK1D|1453,uc002keg.1
SLC37A2|219855,uc010sau.1	SLC37A2|219855,uc001qbn.2
SLC5A1|6523,uc003amc.2	SLC5A1|6523,uc011alz.1
PRX|57716,uc002onq.2	PRX|57716,uc002onr.2
ADD3|120,uc001kyu.2	ADD3|120,uc001kys.3
ENAH|55740,uc001hpc.1	ENAH|55740,uc001hpd.1
NTRK2|4915,uc004aob.1	NTRK2|4915,uc011ltb.1
EHBP1|23301,uc002scb.2	EHBP1|23301,uc002sbz.2
S100A16|140576,uc001fcd.1	S100A16|140576,uc001fcc.2
PIGO|84720,uc003zwd.2	PIGO|84720,uc003zwf.2
PRDM1|639,uc003prd.2	PRDM1|639,uc003pre.2
RCAN1|1827,uc002yuc.2	RCAN1|1827,uc002yub.2
MCF2L|23263,uc010tjs.1	MCF2L|23263,uc001vsr.2
FBXO5|26271,uc003qpg.2	FBXO5|26271,uc003qph.2
TMEM79|84283,uc009wrw.2	TMEM79|84283,uc010phi.1
PPFIA3|8541,uc002pms.2	PPFIA3|8541,uc002pmu.1
TNPO2|30000,uc002mur.2	TNPO2|30000,uc002muq.2
RAB3IP|117177,uc001svl.1	RAB3IP|117177,uc001svm.2
REPS1|85021,uc003qii.2	REPS1|85021,uc003qig.3
DUSP22|56940,uc003msx.2	DUSP22|56940,uc003msy.1
PDCD10|11235,uc003fez.2	PDCD10|11235,uc003fey.2
PPARG|5468,uc003bws.2	PPARG|5468,uc003bwx.2
CFTR|1080,uc011knq.1	CFTR|1080,uc003vjd.2
ZBTB44|29068,uc001qga.2	ZBTB44|29068,uc001qfx.2
BCL2L2|599,uc001wji.3	BCL2L2|599,uc001wjg.3
GNB1L|54584,uc002zqf.1	GNB1L|54584,uc002zqe.1
GDAP2|54834,uc001ehg.2	GDAP2|54834,uc001ehf.2
RPS6KA1|6195,uc001bmr.1	RPS6KA1|6195,uc001bms.1
SBDSP1|155370,uc003twh.2	SBDSP1|155370,uc003twg.2
SLC44A2|57153,uc002mpf.2	SLC44A2|57153,uc002mpe.3
TPRG1|285386,uc003frw.1	TPRG1|285386,uc003frv.1
FAM167A|83648,uc003wtw.2	FAM167A|83648,uc010lry.1
C9orf5|23731,uc004bdr.3	C9orf5|23731,uc004bds.3
PITPNM2|57605,uc001uek.1	PITPNM2|57605,uc001uej.1
ATP11B|23200,uc003flb.2	ATP11B|23200,uc010hxg.2
SLK|9748,uc001kxo.1	SLK|9748,uc001kxp.1
AK2|204,uc001bwp.1	AK2|204,uc001bwo.1
UPP1|7378,uc003too.2	UPP1|7378,uc003tol.2
TM6SF1|53346,uc002bjr.2	TM6SF1|53346,uc002bjp.2
MCTP2|55784,uc002btj.2	MCTP2|55784,uc002btl.2
RCC1|1104,uc001bqg.1	RCC1|1104,uc001bqe.1
ARHGEF10L|55160,uc001bao.2	ARHGEF10L|55160,uc010ocs.1
EBAG9|9166,uc003yng.2	EBAG9|9166,uc003ynf.2
MIS12|79003,uc002gce.2	MIS12|79003,uc002gcd.2
CTNNB1|1499,uc003ckq.2	CTNNB1|1499,uc003ckr.2
LIMK1|3984,uc003uaa.1	LIMK1|3984,uc003uab.2
TNC|3371,uc004bjj.3	TNC|3371,uc010mvf.2
BBS7|55212,uc003iee.1	BBS7|55212,uc003ied.2
BCAP29|55973,uc011klz.1	BCAP29|55973,uc003vej.2
CPM|1368,uc001suq.2	CPM|1368,uc001sup.2
TNFAIP8|25816,uc003ksg.2	TNFAIP8|25816,uc003ksi.2
HECW2|57520,uc002utm.1	HECW2|57520,uc002utl.1
RBCK1|10616,uc002wdo.2	RBCK1|10616,uc002wdp.3
