# Supplementary material for: Detection of recurrent alternative splicing switches in tumor samples reveals novel signatures of cancer
Source: Nucleic Acids Res. 2015 Jan 10;43(3):1345–56. doi: 10.1093/nar/gku1392 (PMC4330360; doi:10.1093/nar/gku1392)
Supplement: SUPPLEMENTARY DATA [file supp_gku1392_nar-02177-met-g-2014-File011.zip › SupplementaryFile2/prad-gene-iktspmodel.txt]

NETO2|81831	PIPOX|51268
MATK|4145	ARHGAP22|58504
ESRP2|80004	TLE2|7089
CGREF1|10669	ACSF2|80221
SLIT1|6585	ALDH3A1|218
