# Supplementary material for: Detection of recurrent alternative splicing switches in tumor samples reveals novel signatures of cancer
Source: Nucleic Acids Res. 2015 Jan 10;43(3):1345–56. doi: 10.1093/nar/gku1392 (PMC4330360; doi:10.1093/nar/gku1392)
Supplement: SUPPLEMENTARY DATA [file supp_gku1392_nar-02177-met-g-2014-File011.zip › SupplementaryFile2/prad-isoform-iktspmodel.txt]

TPM1|7168,uc002alh.2	TPM1|7168,uc002alm.2
C14orf167|55449,uc010akx.1	C14orf167|55449,uc001wkx.2
GALK2|2585,uc001zxj.1	GALK2|2585,uc001zxi.1
CAMKK2|10645,uc001tzy.2	CAMKK2|10645,uc001tzu.2
WASF3|10810,uc001uqv.2	WASF3|10810,uc001uqw.2
NDUFS7|374291,uc002lsg.2	NDUFS7|374291,uc002lsh.2
TRPM4|54795,uc002pmy.2	TRPM4|54795,uc010emu.2
