# Supplementary material for: Detection of recurrent alternative splicing switches in tumor samples reveals novel signatures of cancer
Source: Nucleic Acids Res. 2015 Jan 10;43(3):1345–56. doi: 10.1093/nar/gku1392 (PMC4330360; doi:10.1093/nar/gku1392)
Supplement: SUPPLEMENTARY DATA [file supp_gku1392_nar-02177-met-g-2014-File011.zip › SupplementaryFile2/thca-gene-iktspmodel.txt]

STRA6|64220	RELN|5649
NRCAM|4897	HBS1L|10767
GJB3|2707	MYOC|4653
C6orf138|442213	ZNF804B|219578
FAM84A|151354	RASSF9|9182
HIGD1B|51751	FAM180B|399888
locus_30895	GSTM5|2949
locus_28949	RSPO3|84870
ULBP2|80328	C1QTNF7|114905
C2orf58|285154	KCNA1|3736
FAM109B|150368	EPHA3|2042
