# Supplementary material for: Detection of recurrent alternative splicing switches in tumor samples reveals novel signatures of cancer
Source: Nucleic Acids Res. 2015 Jan 10;43(3):1345–56. doi: 10.1093/nar/gku1392 (PMC4330360; doi:10.1093/nar/gku1392)
Supplement: SUPPLEMENTARY DATA [file supp_gku1392_nar-02177-met-g-2014-File011.zip › SupplementaryFile2/thca-isoform-switch-iktspmodel.txt]

S100A13|6284,uc001fch.2	S100A13|6284,uc001fcg.2
FLJ33630|644873,uc003kun.2	FLJ33630|644873,uc003kur.2
SERPINA1|5265,uc001ycx.3	SERPINA1|5265,uc001ycz.3
PRMT2|3275,uc002zjy.2	PRMT2|3275,uc002zjx.2
FBLN2|2199,uc011avb.1	FBLN2|2199,uc011ava.1
SNAPC3|6619,uc003zlt.2	SNAPC3|6619,uc003zlu.2
GALNT9|50614,uc001uka.2	GALNT9|50614,uc001ukb.2
EGFLAM|133584,uc003jlb.1	EGFLAM|133584,uc003jlg.1
EHBP1|23301,uc002scb.2	EHBP1|23301,uc002sbz.2
MB|4151,uc003anz.2	MB|4151,uc003aob.2
ZZZ3|26009,uc001dhr.2	ZZZ3|26009,uc001dhq.2
BAT3|7917,uc003nvf.3	BAT3|7917,uc003nvh.3
MED15|51586,uc011ahu.1	MED15|51586,uc002zsq.2
NRN1|51299,uc003mwt.2	NRN1|51299,uc003mwu.2
ACIN1|22985,uc001wir.3	ACIN1|22985,uc001wit.3
SOS2|6655,uc010ans.2	SOS2|6655,uc001wxs.3
CXXC1|30827,uc002lep.3	CXXC1|30827,uc002leq.3
ACSM5|54988,uc002dhd.1	ACSM5|54988,uc002dhe.2
DSP|1832,uc003mxq.1	DSP|1832,uc003mxp.1
LRP2BP|55805,uc003ixk.1	LRP2BP|55805,uc003ixj.1
RBMXL1|494115,uc001dms.2	RBMXL1|494115,uc009wcx.2
NIN|51199,uc001wyj.2	NIN|51199,uc001wyi.2
IQGAP2|10788,uc003kel.2	IQGAP2|10788,uc003kek.2
