# Supplementary material for: Detection of recurrent alternative splicing switches in tumor samples reveals novel signatures of cancer
Source: Nucleic Acids Res. 2015 Jan 10;43(3):1345–56. doi: 10.1093/nar/gku1392 (PMC4330360; doi:10.1093/nar/gku1392)
Supplement: SUPPLEMENTARY DATA [file supp_gku1392_nar-02177-met-g-2014-File012.zip]

Archive with 20 entries (17 files):
- SupplementaryFile3/
- SupplementaryFile3/tcga_model_normal.gff
- __MACOSX/
- __MACOSX/SupplementaryFile3/
- __MACOSX/SupplementaryFile3/._tcga_model_normal.gff
- SupplementaryFile3/tcga_model_subset_other.gff
- __MACOSX/SupplementaryFile3/._tcga_model_subset_other.gff
- SupplementaryFile3/tcga_model_subset_own.gff
- __MACOSX/SupplementaryFile3/._tcga_model_subset_own.gff
- SupplementaryFile3/tcga_model_tumor.gff
- __MACOSX/SupplementaryFile3/._tcga_model_tumor.gff
- SupplementaryFile3/tcga_significant_pairs_normal.gff
- __MACOSX/SupplementaryFile3/._tcga_significant_pairs_normal.gff
- SupplementaryFile3/tcga_significant_pairs_tumor.gff
- __MACOSX/SupplementaryFile3/._tcga_significant_pairs_tumor.gff
- SupplementaryFile3/tcga_switch_normal.gff
- __MACOSX/SupplementaryFile3/._tcga_switch_normal.gff
- SupplementaryFile3/tcga_switch_tumor.gff
- __MACOSX/SupplementaryFile3/._tcga_switch_tumor.gff
- __MACOSX/._SupplementaryFile3
