# Supplementary material for: Detection of recurrent alternative splicing switches in tumor samples reveals novel signatures of cancer
Source: Nucleic Acids Res. 2015 Jan 10;43(3):1345–56. doi: 10.1093/nar/gku1392 (PMC4330360; doi:10.1093/nar/gku1392)
Supplement: SUPPLEMENTARY DATA [file supp_gku1392_nar-02177-met-g-2014-File012.zip › SupplementaryFile3/tcga_model_subset_own.gff]

track name="Subset isoform in model" description="Subset isoform in model" color=255,0,0
chr6	TCGA_June2011	exon	10528589	10530069	.	+	.	gene_id "GCNT2|2651"; transcript_id "uc003mzc.3";
chr6	TCGA_June2011	exon	10621584	10621676	.	+	.	gene_id "GCNT2|2651"; transcript_id "uc003mzc.3";
chr6	TCGA_June2011	exon	10626650	10629600	.	+	.	gene_id "GCNT2|2651"; transcript_id "uc003mzc.3";
chr6	TCGA_June2011	exon	34206568	34206734	.	+	.	gene_id "HMGA1|3159"; transcript_id "uc003ojc.2";
chr6	TCGA_June2011	exon	34208514	34208659	.	+	.	gene_id "HMGA1|3159"; transcript_id "uc003ojc.2";
chr6	TCGA_June2011	exon	34210489	34210572	.	+	.	gene_id "HMGA1|3159"; transcript_id "uc003ojc.2";
chr6	TCGA_June2011	exon	34211245	34211295	.	+	.	gene_id "HMGA1|3159"; transcript_id "uc003ojc.2";
chr6	TCGA_June2011	exon	34212608	34214007	.	+	.	gene_id "HMGA1|3159"; transcript_id "uc003ojc.2";
chr6	TCGA_June2011	exon	31497998	31498227	.	-	.	gene_id "ATP6V1G2|534:BAT1|7919"; transcript_id "uc003ntt.2";
chr6	TCGA_June2011	exon	31498556	31498703	.	-	.	gene_id "ATP6V1G2|534:BAT1|7919"; transcript_id "uc003ntt.2";
chr6	TCGA_June2011	exon	31498830	31498974	.	-	.	gene_id "ATP6V1G2|534:BAT1|7919"; transcript_id "uc003ntt.2";
chr6	TCGA_June2011	exon	31499073	31499182	.	-	.	gene_id "ATP6V1G2|534:BAT1|7919"; transcript_id "uc003ntt.2";
chr6	TCGA_June2011	exon	31500557	31500688	.	-	.	gene_id "ATP6V1G2|534:BAT1|7919"; transcript_id "uc003ntt.2";
chr6	TCGA_June2011	exon	31503144	31503262	.	-	.	gene_id "ATP6V1G2|534:BAT1|7919"; transcript_id "uc003ntt.2";
chr6	TCGA_June2011	exon	31504277	31504460	.	-	.	gene_id "ATP6V1G2|534:BAT1|7919"; transcript_id "uc003ntt.2";
chr6	TCGA_June2011	exon	31506540	31506632	.	-	.	gene_id "ATP6V1G2|534:BAT1|7919"; transcript_id "uc003ntt.2";
chr6	TCGA_June2011	exon	31506924	31507051	.	-	.	gene_id "ATP6V1G2|534:BAT1|7919"; transcript_id "uc003ntt.2";
chr6	TCGA_June2011	exon	31508099	31508441	.	-	.	gene_id "ATP6V1G2|534:BAT1|7919"; transcript_id "uc003ntt.2";
chr6	TCGA_June2011	exon	31509727	31510225	.	-	.	gene_id "ATP6V1G2|534:BAT1|7919"; transcript_id "uc003ntt.2";
chr19	TCGA_June2011	exon	36119980	36120183	.	+	.	gene_id "RBM42|79171"; transcript_id "uc002oaq.2";
chr19	TCGA_June2011	exon	36120422	36120575	.	+	.	gene_id "RBM42|79171"; transcript_id "uc002oaq.2";
chr19	TCGA_June2011	exon	36122042	36122126	.	+	.	gene_id "RBM42|79171"; transcript_id "uc002oaq.2";
chr19	TCGA_June2011	exon	36122233	36122307	.	+	.	gene_id "RBM42|79171"; transcript_id "uc002oaq.2";
chr19	TCGA_June2011	exon	36124000	36124154	.	+	.	gene_id "RBM42|79171"; transcript_id "uc002oaq.2";
chr19	TCGA_June2011	exon	36124589	36124921	.	+	.	gene_id "RBM42|79171"; transcript_id "uc002oaq.2";
chr19	TCGA_June2011	exon	36125158	36125275	.	+	.	gene_id "RBM42|79171"; transcript_id "uc002oaq.2";
chr19	TCGA_June2011	exon	36128060	36128254	.	+	.	gene_id "RBM42|79171"; transcript_id "uc002oaq.2";
chr19	TCGA_June2011	exon	36128344	36128586	.	+	.	gene_id "RBM42|79171"; transcript_id "uc002oaq.2";
chr20	TCGA_June2011	exon	34700348	34700402	.	+	.	gene_id "EPB41L1|2036"; transcript_id "uc002xez.2";
chr20	TCGA_June2011	exon	34763473	34763637	.	+	.	gene_id "EPB41L1|2036"; transcript_id "uc002xez.2";
chr20	TCGA_June2011	exon	34765874	34765978	.	+	.	gene_id "EPB41L1|2036"; transcript_id "uc002xez.2";
chr20	TCGA_June2011	exon	34766552	34766594	.	+	.	gene_id "EPB41L1|2036"; transcript_id "uc002xez.2";
chr20	TCGA_June2011	exon	34770194	34770269	.	+	.	gene_id "EPB41L1|2036"; transcript_id "uc002xez.2";
chr20	TCGA_June2011	exon	34773039	34773257	.	+	.	gene_id "EPB41L1|2036"; transcript_id "uc002xez.2";
chr20	TCGA_June2011	exon	34775598	34775685	.	+	.	gene_id "EPB41L1|2036"; transcript_id "uc002xez.2";
chr20	TCGA_June2011	exon	34776269	34776421	.	+	.	gene_id "EPB41L1|2036"; transcript_id "uc002xez.2";
chr20	TCGA_June2011	exon	34778199	34778296	.	+	.	gene_id "EPB41L1|2036"; transcript_id "uc002xez.2";
chr20	TCGA_June2011	exon	34778544	34778719	.	+	.	gene_id "EPB41L1|2036"; transcript_id "uc002xez.2";
chr20	TCGA_June2011	exon	34782134	34782282	.	+	.	gene_id "EPB41L1|2036"; transcript_id "uc002xez.2";
chr20	TCGA_June2011	exon	34785781	34785963	.	+	.	gene_id "EPB41L1|2036"; transcript_id "uc002xez.2";
chr20	TCGA_June2011	exon	34797410	34797820	.	+	.	gene_id "EPB41L1|2036"; transcript_id "uc002xez.2";
chr20	TCGA_June2011	exon	34800194	34800298	.	+	.	gene_id "EPB41L1|2036"; transcript_id "uc002xez.2";
chr20	TCGA_June2011	exon	34806798	34806884	.	+	.	gene_id "EPB41L1|2036"; transcript_id "uc002xez.2";
chr20	TCGA_June2011	exon	34807683	34807766	.	+	.	gene_id "EPB41L1|2036"; transcript_id "uc002xez.2";
chr20	TCGA_June2011	exon	34809786	34809866	.	+	.	gene_id "EPB41L1|2036"; transcript_id "uc002xez.2";
chr20	TCGA_June2011	exon	34810200	34810316	.	+	.	gene_id "EPB41L1|2036"; transcript_id "uc002xez.2";
chr20	TCGA_June2011	exon	34817254	34820720	.	+	.	gene_id "EPB41L1|2036"; transcript_id "uc002xez.2";
chr11	TCGA_June2011	exon	57529234	57529518	.	+	.	gene_id "TMX2|51075:CTNND1|1500"; transcript_id "uc001nlo.3";
chr11	TCGA_June2011	exon	57561482	57561553	.	+	.	gene_id "TMX2|51075:CTNND1|1500"; transcript_id "uc001nlo.3";
chr11	TCGA_June2011	exon	57563049	57563201	.	+	.	gene_id "TMX2|51075:CTNND1|1500"; transcript_id "uc001nlo.3";
chr11	TCGA_June2011	exon	57563929	57564464	.	+	.	gene_id "TMX2|51075:CTNND1|1500"; transcript_id "uc001nlo.3";
chr11	TCGA_June2011	exon	57569205	57569668	.	+	.	gene_id "TMX2|51075:CTNND1|1500"; transcript_id "uc001nlo.3";
chr11	TCGA_June2011	exon	57571093	57571276	.	+	.	gene_id "TMX2|51075:CTNND1|1500"; transcript_id "uc001nlo.3";
chr11	TCGA_June2011	exon	57572135	57572252	.	+	.	gene_id "TMX2|51075:CTNND1|1500"; transcript_id "uc001nlo.3";
chr11	TCGA_June2011	exon	57573354	57573507	.	+	.	gene_id "TMX2|51075:CTNND1|1500"; transcript_id "uc001nlo.3";
chr11	TCGA_June2011	exon	57574387	57574455	.	+	.	gene_id "TMX2|51075:CTNND1|1500"; transcript_id "uc001nlo.3";
chr11	TCGA_June2011	exon	57575637	57575764	.	+	.	gene_id "TMX2|51075:CTNND1|1500"; transcript_id "uc001nlo.3";
chr11	TCGA_June2011	exon	57575862	57576012	.	+	.	gene_id "TMX2|51075:CTNND1|1500"; transcript_id "uc001nlo.3";
chr11	TCGA_June2011	exon	57576746	57576938	.	+	.	gene_id "TMX2|51075:CTNND1|1500"; transcript_id "uc001nlo.3";
chr11	TCGA_June2011	exon	57577581	57577695	.	+	.	gene_id "TMX2|51075:CTNND1|1500"; transcript_id "uc001nlo.3";
chr11	TCGA_June2011	exon	57578871	57578958	.	+	.	gene_id "TMX2|51075:CTNND1|1500"; transcript_id "uc001nlo.3";
chr11	TCGA_June2011	exon	57581783	57581845	.	+	.	gene_id "TMX2|51075:CTNND1|1500"; transcript_id "uc001nlo.3";
chr11	TCGA_June2011	exon	57582866	57582972	.	+	.	gene_id "TMX2|51075:CTNND1|1500"; transcript_id "uc001nlo.3";
chr11	TCGA_June2011	exon	57583387	57583473	.	+	.	gene_id "TMX2|51075:CTNND1|1500"; transcript_id "uc001nlo.3";
chr11	TCGA_June2011	exon	57583769	57586651	.	+	.	gene_id "TMX2|51075:CTNND1|1500"; transcript_id "uc001nlo.3";
chr18	TCGA_June2011	exon	47795217	47796188	.	-	.	gene_id "MBD1|4152"; transcript_id "uc002lej.3";
chr18	TCGA_June2011	exon	47797839	47797910	.	-	.	gene_id "MBD1|4152"; transcript_id "uc002lej.3";
chr18	TCGA_June2011	exon	47799047	47799108	.	-	.	gene_id "MBD1|4152"; transcript_id "uc002lej.3";
chr18	TCGA_June2011	exon	47799194	47799325	.	-	.	gene_id "MBD1|4152"; transcript_id "uc002lej.3";
chr18	TCGA_June2011	exon	47799934	47800233	.	-	.	gene_id "MBD1|4152"; transcript_id "uc002lej.3";
chr18	TCGA_June2011	exon	47801347	47801415	.	-	.	gene_id "MBD1|4152"; transcript_id "uc002lej.3";
chr18	TCGA_June2011	exon	47801499	47801615	.	-	.	gene_id "MBD1|4152"; transcript_id "uc002lej.3";
chr18	TCGA_June2011	exon	47801970	47802098	.	-	.	gene_id "MBD1|4152"; transcript_id "uc002lej.3";
chr18	TCGA_June2011	exon	47802205	47802351	.	-	.	gene_id "MBD1|4152"; transcript_id "uc002lej.3";
chr18	TCGA_June2011	exon	47802748	47802788	.	-	.	gene_id "MBD1|4152"; transcript_id "uc002lej.3";
chr18	TCGA_June2011	exon	47803032	47803114	.	-	.	gene_id "MBD1|4152"; transcript_id "uc002lej.3";
chr18	TCGA_June2011	exon	47803202	47803368	.	-	.	gene_id "MBD1|4152"; transcript_id "uc002lej.3";
chr18	TCGA_June2011	exon	47803460	47803574	.	-	.	gene_id "MBD1|4152"; transcript_id "uc002lej.3";
chr18	TCGA_June2011	exon	47806253	47806387	.	-	.	gene_id "MBD1|4152"; transcript_id "uc002lej.3";
chr18	TCGA_June2011	exon	47807733	47808144	.	-	.	gene_id "MBD1|4152"; transcript_id "uc002lej.3";
chr9	TCGA_June2011	exon	114325247	114325511	.	-	.	gene_id "PTGR1|22949"; transcript_id "uc004bfh.2";
chr9	TCGA_June2011	exon	114332371	114332489	.	-	.	gene_id "PTGR1|22949"; transcript_id "uc004bfh.2";
chr9	TCGA_June2011	exon	114337014	114337122	.	-	.	gene_id "PTGR1|22949"; transcript_id "uc004bfh.2";
chr9	TCGA_June2011	exon	114341076	114341231	.	-	.	gene_id "PTGR1|22949"; transcript_id "uc004bfh.2";
chr9	TCGA_June2011	exon	114345752	114345869	.	-	.	gene_id "PTGR1|22949"; transcript_id "uc004bfh.2";
chr9	TCGA_June2011	exon	114348278	114348445	.	-	.	gene_id "PTGR1|22949"; transcript_id "uc004bfh.2";
chr9	TCGA_June2011	exon	114355206	114355262	.	-	.	gene_id "PTGR1|22949"; transcript_id "uc004bfh.2";
chr9	TCGA_June2011	exon	114356502	114356547	.	-	.	gene_id "PTGR1|22949"; transcript_id "uc004bfh.2";
chr9	TCGA_June2011	exon	114359597	114359712	.	-	.	gene_id "PTGR1|22949"; transcript_id "uc004bfh.2";
chr9	TCGA_June2011	exon	114361619	114361711	.	-	.	gene_id "PTGR1|22949"; transcript_id "uc004bfh.2";
chr9	TCGA_June2011	exon	139743256	139744042	.	+	.	gene_id "PHPT1|29085"; transcript_id "uc004cjq.3";
chr9	TCGA_June2011	exon	139744465	139744589	.	+	.	gene_id "PHPT1|29085"; transcript_id "uc004cjq.3";
chr9	TCGA_June2011	exon	139745207	139745488	.	+	.	gene_id "PHPT1|29085"; transcript_id "uc004cjq.3";
chr15	TCGA_June2011	exon	43477466	43477805	.	+	.	gene_id "CCNDBP1|23582"; transcript_id "uc001zqu.2";
chr15	TCGA_June2011	exon	43478018	43478431	.	+	.	gene_id "CCNDBP1|23582"; transcript_id "uc001zqu.2";
chr15	TCGA_June2011	exon	43481397	43481478	.	+	.	gene_id "CCNDBP1|23582"; transcript_id "uc001zqu.2";
chr15	TCGA_June2011	exon	43482253	43482349	.	+	.	gene_id "CCNDBP1|23582"; transcript_id "uc001zqu.2";
chr15	TCGA_June2011	exon	43482523	43482596	.	+	.	gene_id "CCNDBP1|23582"; transcript_id "uc001zqu.2";
chr15	TCGA_June2011	exon	43483164	43483240	.	+	.	gene_id "CCNDBP1|23582"; transcript_id "uc001zqu.2";
chr15	TCGA_June2011	exon	43483593	43483873	.	+	.	gene_id "CCNDBP1|23582"; transcript_id "uc001zqu.2";
chr15	TCGA_June2011	exon	43484941	43485533	.	+	.	gene_id "CCNDBP1|23582"; transcript_id "uc001zqu.2";
chr10	TCGA_June2011	exon	123872554	123872748	.	+	.	gene_id "TACC2|10579"; transcript_id "uc001lfx.2";
chr10	TCGA_June2011	exon	123892124	123892249	.	+	.	gene_id "TACC2|10579"; transcript_id "uc001lfx.2";
chr10	TCGA_June2011	exon	123954555	123954691	.	+	.	gene_id "TACC2|10579"; transcript_id "uc001lfx.2";
chr10	TCGA_June2011	exon	123969389	123969484	.	+	.	gene_id "TACC2|10579"; transcript_id "uc001lfx.2";
chr10	TCGA_June2011	exon	123969912	123971223	.	+	.	gene_id "TACC2|10579"; transcript_id "uc001lfx.2";
chr10	TCGA_June2011	exon	123974906	123974966	.	+	.	gene_id "TACC2|10579"; transcript_id "uc001lfx.2";
chr10	TCGA_June2011	exon	123976142	123976343	.	+	.	gene_id "TACC2|10579"; transcript_id "uc001lfx.2";
chr10	TCGA_June2011	exon	123984241	123984302	.	+	.	gene_id "TACC2|10579"; transcript_id "uc001lfx.2";
chr10	TCGA_June2011	exon	123985881	123985996	.	+	.	gene_id "TACC2|10579"; transcript_id "uc001lfx.2";
chr10	TCGA_June2011	exon	123987352	123987523	.	+	.	gene_id "TACC2|10579"; transcript_id "uc001lfx.2";
chr10	TCGA_June2011	exon	123996910	123997053	.	+	.	gene_id "TACC2|10579"; transcript_id "uc001lfx.2";
chr10	TCGA_June2011	exon	123997476	123997552	.	+	.	gene_id "TACC2|10579"; transcript_id "uc001lfx.2";
chr10	TCGA_June2011	exon	124001473	124001516	.	+	.	gene_id "TACC2|10579"; transcript_id "uc001lfx.2";
chr10	TCGA_June2011	exon	124008158	124008318	.	+	.	gene_id "TACC2|10579"; transcript_id "uc001lfx.2";
chr10	TCGA_June2011	exon	124008565	124008671	.	+	.	gene_id "TACC2|10579"; transcript_id "uc001lfx.2";
chr10	TCGA_June2011	exon	124009059	124009179	.	+	.	gene_id "TACC2|10579"; transcript_id "uc001lfx.2";
chr10	TCGA_June2011	exon	124013506	124014055	.	+	.	gene_id "TACC2|10579"; transcript_id "uc001lfx.2";
chr10	TCGA_June2011	exon	89003889	89005612	.	-	.	gene_id "LOC728190|728190"; transcript_id "uc001kem.3";
chr10	TCGA_June2011	exon	89005872	89005969	.	-	.	gene_id "LOC728190|728190"; transcript_id "uc001kem.3";
chr10	TCGA_June2011	exon	89048199	89048252	.	-	.	gene_id "LOC728190|728190"; transcript_id "uc001kem.3";
chr10	TCGA_June2011	exon	89086387	89086429	.	-	.	gene_id "LOC728190|728190"; transcript_id "uc001kem.3";
chr10	TCGA_June2011	exon	89096543	89096646	.	-	.	gene_id "LOC728190|728190"; transcript_id "uc001kem.3";
chr10	TCGA_June2011	exon	89101999	89102315	.	-	.	gene_id "LOC728190|728190"; transcript_id "uc001kem.3";
chr10	TCGA_June2011	exon	116054585	116056859	.	-	.	gene_id "AFAP1L2|84632"; transcript_id "uc001lbq.1";
chr10	TCGA_June2011	exon	116056979	116057172	.	-	.	gene_id "AFAP1L2|84632"; transcript_id "uc001lbq.1";
chr10	TCGA_June2011	exon	116059019	116059174	.	-	.	gene_id "AFAP1L2|84632"; transcript_id "uc001lbq.1";
chr10	TCGA_June2011	exon	116059953	116060121	.	-	.	gene_id "AFAP1L2|84632"; transcript_id "uc001lbq.1";
chr10	TCGA_June2011	exon	116060204	116060449	.	-	.	gene_id "AFAP1L2|84632"; transcript_id "uc001lbq.1";
chr10	TCGA_June2011	exon	116061113	116061776	.	-	.	gene_id "AFAP1L2|84632"; transcript_id "uc001lbq.1";
chr14	TCGA_June2011	exon	52118576	52118714	.	+	.	gene_id "FRMD6|122786"; transcript_id "uc001wzc.2";
chr14	TCGA_June2011	exon	52156409	52156653	.	+	.	gene_id "FRMD6|122786"; transcript_id "uc001wzc.2";
chr14	TCGA_June2011	exon	52164860	52164950	.	+	.	gene_id "FRMD6|122786"; transcript_id "uc001wzc.2";
chr14	TCGA_June2011	exon	52167774	52167853	.	+	.	gene_id "FRMD6|122786"; transcript_id "uc001wzc.2";
chr14	TCGA_June2011	exon	52169230	52169306	.	+	.	gene_id "FRMD6|122786"; transcript_id "uc001wzc.2";
chr14	TCGA_June2011	exon	52171467	52171653	.	+	.	gene_id "FRMD6|122786"; transcript_id "uc001wzc.2";
chr14	TCGA_June2011	exon	52174796	52174951	.	+	.	gene_id "FRMD6|122786"; transcript_id "uc001wzc.2";
chr14	TCGA_June2011	exon	52178249	52178314	.	+	.	gene_id "FRMD6|122786"; transcript_id "uc001wzc.2";
chr14	TCGA_June2011	exon	52179201	52179269	.	+	.	gene_id "FRMD6|122786"; transcript_id "uc001wzc.2";
chr14	TCGA_June2011	exon	52182043	52182217	.	+	.	gene_id "FRMD6|122786"; transcript_id "uc001wzc.2";
chr14	TCGA_June2011	exon	52186773	52187108	.	+	.	gene_id "FRMD6|122786"; transcript_id "uc001wzc.2";
chr14	TCGA_June2011	exon	52188667	52188798	.	+	.	gene_id "FRMD6|122786"; transcript_id "uc001wzc.2";
chr14	TCGA_June2011	exon	52192497	52192588	.	+	.	gene_id "FRMD6|122786"; transcript_id "uc001wzc.2";
chr14	TCGA_June2011	exon	52194463	52197442	.	+	.	gene_id "FRMD6|122786"; transcript_id "uc001wzc.2";
chr12	TCGA_June2011	exon	6775644	6777281	.	-	.	gene_id "ZNF384|171017"; transcript_id "uc001qqe.2";
chr12	TCGA_June2011	exon	6778197	6778355	.	-	.	gene_id "ZNF384|171017"; transcript_id "uc001qqe.2";
chr12	TCGA_June2011	exon	6779926	6780004	.	-	.	gene_id "ZNF384|171017"; transcript_id "uc001qqe.2";
chr12	TCGA_June2011	exon	6782382	6782606	.	-	.	gene_id "ZNF384|171017"; transcript_id "uc001qqe.2";
chr12	TCGA_June2011	exon	6787293	6787626	.	-	.	gene_id "ZNF384|171017"; transcript_id "uc001qqe.2";
chr12	TCGA_June2011	exon	6788112	6788349	.	-	.	gene_id "ZNF384|171017"; transcript_id "uc001qqe.2";
chr12	TCGA_June2011	exon	6788621	6788691	.	-	.	gene_id "ZNF384|171017"; transcript_id "uc001qqe.2";
chr12	TCGA_June2011	exon	6797333	6797392	.	-	.	gene_id "ZNF384|171017"; transcript_id "uc001qqe.2";
chr12	TCGA_June2011	exon	6798534	6798669	.	-	.	gene_id "ZNF384|171017"; transcript_id "uc001qqe.2";
chr12	TCGA_June2011	exon	69244958	69250459	.	-	.	gene_id "CPM|1368"; transcript_id "uc001suq.2";
chr12	TCGA_June2011	exon	69252703	69252851	.	-	.	gene_id "CPM|1368"; transcript_id "uc001suq.2";
chr12	TCGA_June2011	exon	69260676	69260828	.	-	.	gene_id "CPM|1368"; transcript_id "uc001suq.2";
chr12	TCGA_June2011	exon	69263105	69263275	.	-	.	gene_id "CPM|1368"; transcript_id "uc001suq.2";
chr12	TCGA_June2011	exon	69263995	69264179	.	-	.	gene_id "CPM|1368"; transcript_id "uc001suq.2";
chr12	TCGA_June2011	exon	69265564	69265736	.	-	.	gene_id "CPM|1368"; transcript_id "uc001suq.2";
chr12	TCGA_June2011	exon	69279572	69279669	.	-	.	gene_id "CPM|1368"; transcript_id "uc001suq.2";
chr12	TCGA_June2011	exon	69326458	69326620	.	-	.	gene_id "CPM|1368"; transcript_id "uc001suq.2";
chr12	TCGA_June2011	exon	69326940	69326979	.	-	.	gene_id "CPM|1368"; transcript_id "uc001suq.2";
chr3	TCGA_June2011	exon	50400233	50402237	.	-	.	gene_id "CACNA2D2|9254"; transcript_id "uc003dap.2";
chr3	TCGA_June2011	exon	50402319	50402401	.	-	.	gene_id "CACNA2D2|9254"; transcript_id "uc003dap.2";
chr3	TCGA_June2011	exon	50402506	50402615	.	-	.	gene_id "CACNA2D2|9254"; transcript_id "uc003dap.2";
chr3	TCGA_June2011	exon	50402787	50402913	.	-	.	gene_id "CACNA2D2|9254"; transcript_id "uc003dap.2";
chr3	TCGA_June2011	exon	50403064	50403119	.	-	.	gene_id "CACNA2D2|9254"; transcript_id "uc003dap.2";
chr3	TCGA_June2011	exon	50403241	50403293	.	-	.	gene_id "CACNA2D2|9254"; transcript_id "uc003dap.2";
chr3	TCGA_June2011	exon	50403442	50403594	.	-	.	gene_id "CACNA2D2|9254"; transcript_id "uc003dap.2";
chr3	TCGA_June2011	exon	50403698	50403769	.	-	.	gene_id "CACNA2D2|9254"; transcript_id "uc003dap.2";
chr3	TCGA_June2011	exon	50404009	50404056	.	-	.	gene_id "CACNA2D2|9254"; transcript_id "uc003dap.2";
chr3	TCGA_June2011	exon	50404262	50404350	.	-	.	gene_id "CACNA2D2|9254"; transcript_id "uc003dap.2";
chr3	TCGA_June2011	exon	50404442	50404540	.	-	.	gene_id "CACNA2D2|9254"; transcript_id "uc003dap.2";
chr3	TCGA_June2011	exon	50404825	50404928	.	-	.	gene_id "CACNA2D2|9254"; transcript_id "uc003dap.2";
chr3	TCGA_June2011	exon	50405073	50405135	.	-	.	gene_id "CACNA2D2|9254"; transcript_id "uc003dap.2";
chr3	TCGA_June2011	exon	50405243	50405333	.	-	.	gene_id "CACNA2D2|9254"; transcript_id "uc003dap.2";
chr3	TCGA_June2011	exon	50405569	50405666	.	-	.	gene_id "CACNA2D2|9254"; transcript_id "uc003dap.2";
chr3	TCGA_June2011	exon	50407751	50407811	.	-	.	gene_id "CACNA2D2|9254"; transcript_id "uc003dap.2";
chr3	TCGA_June2011	exon	50412168	50412244	.	-	.	gene_id "CACNA2D2|9254"; transcript_id "uc003dap.2";
chr3	TCGA_June2011	exon	50413075	50413136	.	-	.	gene_id "CACNA2D2|9254"; transcript_id "uc003dap.2";
chr3	TCGA_June2011	exon	50413240	50413311	.	-	.	gene_id "CACNA2D2|9254"; transcript_id "uc003dap.2";
chr3	TCGA_June2011	exon	50413394	50413465	.	-	.	gene_id "CACNA2D2|9254"; transcript_id "uc003dap.2";
chr3	TCGA_June2011	exon	50413545	50413619	.	-	.	gene_id "CACNA2D2|9254"; transcript_id "uc003dap.2";
chr3	TCGA_June2011	exon	50414898	50414972	.	-	.	gene_id "CACNA2D2|9254"; transcript_id "uc003dap.2";
chr3	TCGA_June2011	exon	50415163	50415234	.	-	.	gene_id "CACNA2D2|9254"; transcript_id "uc003dap.2";
chr3	TCGA_June2011	exon	50415439	50415528	.	-	.	gene_id "CACNA2D2|9254"; transcript_id "uc003dap.2";
chr3	TCGA_June2011	exon	50415715	50415764	.	-	.	gene_id "CACNA2D2|9254"; transcript_id "uc003dap.2";
chr3	TCGA_June2011	exon	50416346	50416424	.	-	.	gene_id "CACNA2D2|9254"; transcript_id "uc003dap.2";
chr3	TCGA_June2011	exon	50416523	50416630	.	-	.	gene_id "CACNA2D2|9254"; transcript_id "uc003dap.2";
chr3	TCGA_June2011	exon	50416863	50417021	.	-	.	gene_id "CACNA2D2|9254"; transcript_id "uc003dap.2";
chr3	TCGA_June2011	exon	50417156	50417255	.	-	.	gene_id "CACNA2D2|9254"; transcript_id "uc003dap.2";
chr3	TCGA_June2011	exon	50417399	50417449	.	-	.	gene_id "CACNA2D2|9254"; transcript_id "uc003dap.2";
chr3	TCGA_June2011	exon	50418179	50418236	.	-	.	gene_id "CACNA2D2|9254"; transcript_id "uc003dap.2";
chr3	TCGA_June2011	exon	50418426	50418557	.	-	.	gene_id "CACNA2D2|9254"; transcript_id "uc003dap.2";
chr3	TCGA_June2011	exon	50421627	50421768	.	-	.	gene_id "CACNA2D2|9254"; transcript_id "uc003dap.2";
chr3	TCGA_June2011	exon	50424999	50425043	.	-	.	gene_id "CACNA2D2|9254"; transcript_id "uc003dap.2";
chr3	TCGA_June2011	exon	50431540	50431599	.	-	.	gene_id "CACNA2D2|9254"; transcript_id "uc003dap.2";
chr3	TCGA_June2011	exon	50471744	50471860	.	-	.	gene_id "CACNA2D2|9254"; transcript_id "uc003dap.2";
chr3	TCGA_June2011	exon	50513549	50513630	.	-	.	gene_id "CACNA2D2|9254"; transcript_id "uc003dap.2";
chr3	TCGA_June2011	exon	50540649	50540892	.	-	.	gene_id "CACNA2D2|9254"; transcript_id "uc003dap.2";
chr3	TCGA_June2011	exon	101498029	101498168	.	+	.	gene_id "FAM55C|91775"; transcript_id "uc003dvn.2";
chr3	TCGA_June2011	exon	101500954	101501134	.	+	.	gene_id "FAM55C|91775"; transcript_id "uc003dvn.2";
chr3	TCGA_June2011	exon	101501504	101501624	.	+	.	gene_id "FAM55C|91775"; transcript_id "uc003dvn.2";
chr3	TCGA_June2011	exon	101504246	101504533	.	+	.	gene_id "FAM55C|91775"; transcript_id "uc003dvn.2";
chr3	TCGA_June2011	exon	101520079	101520833	.	+	.	gene_id "FAM55C|91775"; transcript_id "uc003dvn.2";
chr3	TCGA_June2011	exon	101525897	101525970	.	+	.	gene_id "FAM55C|91775"; transcript_id "uc003dvn.2";
chr3	TCGA_June2011	exon	101535639	101535845	.	+	.	gene_id "FAM55C|91775"; transcript_id "uc003dvn.2";
chr3	TCGA_June2011	exon	101540248	101547073	.	+	.	gene_id "FAM55C|91775"; transcript_id "uc003dvn.2";
chr17	TCGA_June2011	exon	4843676	4844288	.	+	.	gene_id "RNF167|26001"; transcript_id "uc002fzt.2";
chr17	TCGA_June2011	exon	4844372	4844452	.	+	.	gene_id "RNF167|26001"; transcript_id "uc002fzt.2";
chr17	TCGA_June2011	exon	4845636	4845761	.	+	.	gene_id "RNF167|26001"; transcript_id "uc002fzt.2";
chr17	TCGA_June2011	exon	4845872	4845959	.	+	.	gene_id "RNF167|26001"; transcript_id "uc002fzt.2";
chr17	TCGA_June2011	exon	4846146	4846236	.	+	.	gene_id "RNF167|26001"; transcript_id "uc002fzt.2";
chr17	TCGA_June2011	exon	4846474	4846579	.	+	.	gene_id "RNF167|26001"; transcript_id "uc002fzt.2";
chr17	TCGA_June2011	exon	4846721	4846814	.	+	.	gene_id "RNF167|26001"; transcript_id "uc002fzt.2";
chr17	TCGA_June2011	exon	4847853	4847933	.	+	.	gene_id "RNF167|26001"; transcript_id "uc002fzt.2";
chr17	TCGA_June2011	exon	4848010	4848515	.	+	.	gene_id "RNF167|26001"; transcript_id "uc002fzt.2";
chr17	TCGA_June2011	exon	75283973	75284292	.	+	.	gene_id "SEPT9|10801"; transcript_id "uc002jtt.3";
chr17	TCGA_June2011	exon	75303223	75303279	.	+	.	gene_id "SEPT9|10801"; transcript_id "uc002jtt.3";
chr17	TCGA_June2011	exon	75398141	75398785	.	+	.	gene_id "SEPT9|10801"; transcript_id "uc002jtt.3";
chr17	TCGA_June2011	exon	75478226	75478417	.	+	.	gene_id "SEPT9|10801"; transcript_id "uc002jtt.3";
chr17	TCGA_June2011	exon	75483506	75483634	.	+	.	gene_id "SEPT9|10801"; transcript_id "uc002jtt.3";
chr17	TCGA_June2011	exon	75484322	75484403	.	+	.	gene_id "SEPT9|10801"; transcript_id "uc002jtt.3";
chr17	TCGA_June2011	exon	75484809	75484946	.	+	.	gene_id "SEPT9|10801"; transcript_id "uc002jtt.3";
chr17	TCGA_June2011	exon	75486824	75486941	.	+	.	gene_id "SEPT9|10801"; transcript_id "uc002jtt.3";
chr17	TCGA_June2011	exon	75488703	75488798	.	+	.	gene_id "SEPT9|10801"; transcript_id "uc002jtt.3";
chr17	TCGA_June2011	exon	75489062	75489158	.	+	.	gene_id "SEPT9|10801"; transcript_id "uc002jtt.3";
chr17	TCGA_June2011	exon	75493397	75493448	.	+	.	gene_id "SEPT9|10801"; transcript_id "uc002jtt.3";
chr17	TCGA_June2011	exon	75494605	75496676	.	+	.	gene_id "SEPT9|10801"; transcript_id "uc002jtt.3";
chr17	TCGA_June2011	exon	75315597	75316430	.	+	.	gene_id "SEPT9|10801"; transcript_id "uc002jtu.3";
chr17	TCGA_June2011	exon	75398141	75398785	.	+	.	gene_id "SEPT9|10801"; transcript_id "uc002jtu.3";
chr17	TCGA_June2011	exon	75478226	75478417	.	+	.	gene_id "SEPT9|10801"; transcript_id "uc002jtu.3";
chr17	TCGA_June2011	exon	75483506	75483634	.	+	.	gene_id "SEPT9|10801"; transcript_id "uc002jtu.3";
chr17	TCGA_June2011	exon	75484322	75484403	.	+	.	gene_id "SEPT9|10801"; transcript_id "uc002jtu.3";
chr17	TCGA_June2011	exon	75484809	75484946	.	+	.	gene_id "SEPT9|10801"; transcript_id "uc002jtu.3";
chr17	TCGA_June2011	exon	75486824	75486941	.	+	.	gene_id "SEPT9|10801"; transcript_id "uc002jtu.3";
chr17	TCGA_June2011	exon	75488703	75488798	.	+	.	gene_id "SEPT9|10801"; transcript_id "uc002jtu.3";
chr17	TCGA_June2011	exon	75489062	75489158	.	+	.	gene_id "SEPT9|10801"; transcript_id "uc002jtu.3";
chr17	TCGA_June2011	exon	75493397	75493448	.	+	.	gene_id "SEPT9|10801"; transcript_id "uc002jtu.3";
chr17	TCGA_June2011	exon	75494605	75496676	.	+	.	gene_id "SEPT9|10801"; transcript_id "uc002jtu.3";
chr16	TCGA_June2011	exon	2097990	2098066	.	+	.	gene_id "TSC2|7249"; transcript_id "uc010bsd.2";
chr16	TCGA_June2011	exon	2098588	2098754	.	+	.	gene_id "TSC2|7249"; transcript_id "uc010bsd.2";
chr16	TCGA_June2011	exon	2100401	2100487	.	+	.	gene_id "TSC2|7249"; transcript_id "uc010bsd.2";
chr16	TCGA_June2011	exon	2103343	2103453	.	+	.	gene_id "TSC2|7249"; transcript_id "uc010bsd.2";
chr16	TCGA_June2011	exon	2104297	2104441	.	+	.	gene_id "TSC2|7249"; transcript_id "uc010bsd.2";
chr16	TCGA_June2011	exon	2105403	2105520	.	+	.	gene_id "TSC2|7249"; transcript_id "uc010bsd.2";
chr16	TCGA_June2011	exon	2106197	2106245	.	+	.	gene_id "TSC2|7249"; transcript_id "uc010bsd.2";
chr16	TCGA_June2011	exon	2106645	2106770	.	+	.	gene_id "TSC2|7249"; transcript_id "uc010bsd.2";
chr16	TCGA_June2011	exon	2107106	2107179	.	+	.	gene_id "TSC2|7249"; transcript_id "uc010bsd.2";
chr16	TCGA_June2011	exon	2108748	2108874	.	+	.	gene_id "TSC2|7249"; transcript_id "uc010bsd.2";
chr16	TCGA_June2011	exon	2110671	2110814	.	+	.	gene_id "TSC2|7249"; transcript_id "uc010bsd.2";
chr16	TCGA_June2011	exon	2111872	2112009	.	+	.	gene_id "TSC2|7249"; transcript_id "uc010bsd.2";
chr16	TCGA_June2011	exon	2112498	2112601	.	+	.	gene_id "TSC2|7249"; transcript_id "uc010bsd.2";
chr16	TCGA_June2011	exon	2112973	2113054	.	+	.	gene_id "TSC2|7249"; transcript_id "uc010bsd.2";
chr16	TCGA_June2011	exon	2114273	2114428	.	+	.	gene_id "TSC2|7249"; transcript_id "uc010bsd.2";
chr16	TCGA_June2011	exon	2115520	2115636	.	+	.	gene_id "TSC2|7249"; transcript_id "uc010bsd.2";
chr16	TCGA_June2011	exon	2120457	2120579	.	+	.	gene_id "TSC2|7249"; transcript_id "uc010bsd.2";
chr16	TCGA_June2011	exon	2121511	2121617	.	+	.	gene_id "TSC2|7249"; transcript_id "uc010bsd.2";
chr16	TCGA_June2011	exon	2121785	2121935	.	+	.	gene_id "TSC2|7249"; transcript_id "uc010bsd.2";
chr16	TCGA_June2011	exon	2122242	2122364	.	+	.	gene_id "TSC2|7249"; transcript_id "uc010bsd.2";
chr16	TCGA_June2011	exon	2122850	2122984	.	+	.	gene_id "TSC2|7249"; transcript_id "uc010bsd.2";
chr16	TCGA_June2011	exon	2124201	2124390	.	+	.	gene_id "TSC2|7249"; transcript_id "uc010bsd.2";
chr16	TCGA_June2011	exon	2125800	2125893	.	+	.	gene_id "TSC2|7249"; transcript_id "uc010bsd.2";
chr16	TCGA_June2011	exon	2126069	2126171	.	+	.	gene_id "TSC2|7249"; transcript_id "uc010bsd.2";
chr16	TCGA_June2011	exon	2126492	2126586	.	+	.	gene_id "TSC2|7249"; transcript_id "uc010bsd.2";
chr16	TCGA_June2011	exon	2127599	2127727	.	+	.	gene_id "TSC2|7249"; transcript_id "uc010bsd.2";
chr16	TCGA_June2011	exon	2129033	2129197	.	+	.	gene_id "TSC2|7249"; transcript_id "uc010bsd.2";
chr16	TCGA_June2011	exon	2129277	2129429	.	+	.	gene_id "TSC2|7249"; transcript_id "uc010bsd.2";
chr16	TCGA_June2011	exon	2129558	2129670	.	+	.	gene_id "TSC2|7249"; transcript_id "uc010bsd.2";
chr16	TCGA_June2011	exon	2130166	2130378	.	+	.	gene_id "TSC2|7249"; transcript_id "uc010bsd.2";
chr16	TCGA_June2011	exon	2131596	2131799	.	+	.	gene_id "TSC2|7249"; transcript_id "uc010bsd.2";
chr16	TCGA_June2011	exon	2133696	2133817	.	+	.	gene_id "TSC2|7249"; transcript_id "uc010bsd.2";
chr16	TCGA_June2011	exon	2134229	2134716	.	+	.	gene_id "TSC2|7249"; transcript_id "uc010bsd.2";
chr16	TCGA_June2011	exon	2134952	2135027	.	+	.	gene_id "TSC2|7249"; transcript_id "uc010bsd.2";
chr16	TCGA_June2011	exon	2135231	2135323	.	+	.	gene_id "TSC2|7249"; transcript_id "uc010bsd.2";
chr16	TCGA_June2011	exon	2136194	2136380	.	+	.	gene_id "TSC2|7249"; transcript_id "uc010bsd.2";
chr16	TCGA_June2011	exon	2136733	2136872	.	+	.	gene_id "TSC2|7249"; transcript_id "uc010bsd.2";
chr16	TCGA_June2011	exon	2137864	2137942	.	+	.	gene_id "TSC2|7249"; transcript_id "uc010bsd.2";
chr16	TCGA_June2011	exon	2138049	2138140	.	+	.	gene_id "TSC2|7249"; transcript_id "uc010bsd.2";
chr16	TCGA_June2011	exon	2138228	2138326	.	+	.	gene_id "TSC2|7249"; transcript_id "uc010bsd.2";
chr16	TCGA_June2011	exon	2138447	2138712	.	+	.	gene_id "TSC2|7249"; transcript_id "uc010bsd.2";
chr16	TCGA_June2011	exon	58534047	58534173	.	+	.	gene_id "NDRG4|65009"; transcript_id "uc002enp.2";
chr16	TCGA_June2011	exon	58537702	58537807	.	+	.	gene_id "NDRG4|65009"; transcript_id "uc002enp.2";
chr16	TCGA_June2011	exon	58538058	58538178	.	+	.	gene_id "NDRG4|65009"; transcript_id "uc002enp.2";
chr16	TCGA_June2011	exon	58538263	58538325	.	+	.	gene_id "NDRG4|65009"; transcript_id "uc002enp.2";
chr16	TCGA_June2011	exon	58538493	58538553	.	+	.	gene_id "NDRG4|65009"; transcript_id "uc002enp.2";
chr16	TCGA_June2011	exon	58540291	58540377	.	+	.	gene_id "NDRG4|65009"; transcript_id "uc002enp.2";
chr16	TCGA_June2011	exon	58540462	58540518	.	+	.	gene_id "NDRG4|65009"; transcript_id "uc002enp.2";
chr16	TCGA_June2011	exon	58540816	58540919	.	+	.	gene_id "NDRG4|65009"; transcript_id "uc002enp.2";
chr16	TCGA_June2011	exon	58541712	58541768	.	+	.	gene_id "NDRG4|65009"; transcript_id "uc002enp.2";
chr16	TCGA_June2011	exon	58541852	58541903	.	+	.	gene_id "NDRG4|65009"; transcript_id "uc002enp.2";
chr16	TCGA_June2011	exon	58542866	58542913	.	+	.	gene_id "NDRG4|65009"; transcript_id "uc002enp.2";
chr16	TCGA_June2011	exon	58543058	58543093	.	+	.	gene_id "NDRG4|65009"; transcript_id "uc002enp.2";
chr16	TCGA_June2011	exon	58543205	58543256	.	+	.	gene_id "NDRG4|65009"; transcript_id "uc002enp.2";
chr16	TCGA_June2011	exon	58545326	58547522	.	+	.	gene_id "NDRG4|65009"; transcript_id "uc002enp.2";
chr16	TCGA_June2011	exon	84211462	84213457	.	-	.	gene_id "TAF1C|9013"; transcript_id "uc002fhn.2";
chr16	TCGA_June2011	exon	84213552	84213689	.	-	.	gene_id "TAF1C|9013"; transcript_id "uc002fhn.2";
chr16	TCGA_June2011	exon	84213776	84213950	.	-	.	gene_id "TAF1C|9013"; transcript_id "uc002fhn.2";
chr16	TCGA_June2011	exon	84214649	84214792	.	-	.	gene_id "TAF1C|9013"; transcript_id "uc002fhn.2";
chr16	TCGA_June2011	exon	84214934	84215069	.	-	.	gene_id "TAF1C|9013"; transcript_id "uc002fhn.2";
chr16	TCGA_June2011	exon	84215198	84215269	.	-	.	gene_id "TAF1C|9013"; transcript_id "uc002fhn.2";
chr16	TCGA_June2011	exon	84215352	84215664	.	-	.	gene_id "TAF1C|9013"; transcript_id "uc002fhn.2";
chr16	TCGA_June2011	exon	84215808	84216046	.	-	.	gene_id "TAF1C|9013"; transcript_id "uc002fhn.2";
chr16	TCGA_June2011	exon	84216682	84216755	.	-	.	gene_id "TAF1C|9013"; transcript_id "uc002fhn.2";
chr16	TCGA_June2011	exon	84216850	84216939	.	-	.	gene_id "TAF1C|9013"; transcript_id "uc002fhn.2";
chr16	TCGA_June2011	exon	84217016	84217113	.	-	.	gene_id "TAF1C|9013"; transcript_id "uc002fhn.2";
chr16	TCGA_June2011	exon	84217303	84217384	.	-	.	gene_id "TAF1C|9013"; transcript_id "uc002fhn.2";
chr16	TCGA_June2011	exon	84218457	84218666	.	-	.	gene_id "TAF1C|9013"; transcript_id "uc002fhn.2";
chr16	TCGA_June2011	exon	84220507	84220662	.	-	.	gene_id "TAF1C|9013"; transcript_id "uc002fhn.2";
chr5	TCGA_June2011	exon	180663928	180664042	.	-	.	gene_id "GNB2L1|10399"; transcript_id "uc003mnh.1";
chr5	TCGA_June2011	exon	180664609	180664719	.	-	.	gene_id "GNB2L1|10399"; transcript_id "uc003mnh.1";
chr5	TCGA_June2011	exon	180665099	180665239	.	-	.	gene_id "GNB2L1|10399"; transcript_id "uc003mnh.1";
chr5	TCGA_June2011	exon	180666067	180666177	.	-	.	gene_id "GNB2L1|10399"; transcript_id "uc003mnh.1";
chr5	TCGA_June2011	exon	180666487	180666582	.	-	.	gene_id "GNB2L1|10399"; transcript_id "uc003mnh.1";
chr5	TCGA_June2011	exon	180668492	180668639	.	-	.	gene_id "GNB2L1|10399"; transcript_id "uc003mnh.1";
chr5	TCGA_June2011	exon	180669174	180669345	.	-	.	gene_id "GNB2L1|10399"; transcript_id "uc003mnh.1";
chr5	TCGA_June2011	exon	180670680	180670889	.	-	.	gene_id "GNB2L1|10399"; transcript_id "uc003mnh.1";
chr4	TCGA_June2011	exon	2271325	2272583	.	-	.	gene_id "ZFYVE28|57732"; transcript_id "uc011bvk.1";
chr4	TCGA_June2011	exon	2273038	2273141	.	-	.	gene_id "ZFYVE28|57732"; transcript_id "uc011bvk.1";
chr4	TCGA_June2011	exon	2273402	2273506	.	-	.	gene_id "ZFYVE28|57732"; transcript_id "uc011bvk.1";
chr4	TCGA_June2011	exon	2274900	2275016	.	-	.	gene_id "ZFYVE28|57732"; transcript_id "uc011bvk.1";
chr4	TCGA_June2011	exon	2275789	2275943	.	-	.	gene_id "ZFYVE28|57732"; transcript_id "uc011bvk.1";
chr4	TCGA_June2011	exon	2306016	2307263	.	-	.	gene_id "ZFYVE28|57732"; transcript_id "uc011bvk.1";
chr4	TCGA_June2011	exon	2321897	2321998	.	-	.	gene_id "ZFYVE28|57732"; transcript_id "uc011bvk.1";
chr4	TCGA_June2011	exon	2337432	2337521	.	-	.	gene_id "ZFYVE28|57732"; transcript_id "uc011bvk.1";
chr4	TCGA_June2011	exon	2339134	2339223	.	-	.	gene_id "ZFYVE28|57732"; transcript_id "uc011bvk.1";
chr4	TCGA_June2011	exon	2341180	2341382	.	-	.	gene_id "ZFYVE28|57732"; transcript_id "uc011bvk.1";
chr4	TCGA_June2011	exon	2343205	2343342	.	-	.	gene_id "ZFYVE28|57732"; transcript_id "uc011bvk.1";
chr4	TCGA_June2011	exon	2355660	2355800	.	-	.	gene_id "ZFYVE28|57732"; transcript_id "uc011bvk.1";
chr4	TCGA_June2011	exon	2366213	2366604	.	-	.	gene_id "ZFYVE28|57732"; transcript_id "uc011bvk.1";
chr2	TCGA_June2011	exon	172544268	172544383	.	+	.	gene_id "DYNC1I2|1781"; transcript_id "uc002uhd.1";
chr2	TCGA_June2011	exon	172546657	172546773	.	+	.	gene_id "DYNC1I2|1781"; transcript_id "uc002uhd.1";
chr2	TCGA_June2011	exon	172549287	172549404	.	+	.	gene_id "DYNC1I2|1781"; transcript_id "uc002uhd.1";
chr2	TCGA_June2011	exon	172563797	172563887	.	+	.	gene_id "DYNC1I2|1781"; transcript_id "uc002uhd.1";
chr2	TCGA_June2011	exon	172569277	172569336	.	+	.	gene_id "DYNC1I2|1781"; transcript_id "uc002uhd.1";
chr2	TCGA_June2011	exon	172571838	172571953	.	+	.	gene_id "DYNC1I2|1781"; transcript_id "uc002uhd.1";
chr2	TCGA_June2011	exon	172582128	172582223	.	+	.	gene_id "DYNC1I2|1781"; transcript_id "uc002uhd.1";
chr2	TCGA_June2011	exon	172582429	172582591	.	+	.	gene_id "DYNC1I2|1781"; transcript_id "uc002uhd.1";
chr2	TCGA_June2011	exon	172582704	172582803	.	+	.	gene_id "DYNC1I2|1781"; transcript_id "uc002uhd.1";
chr2	TCGA_June2011	exon	172583301	172583426	.	+	.	gene_id "DYNC1I2|1781"; transcript_id "uc002uhd.1";
chr2	TCGA_June2011	exon	172584331	172584477	.	+	.	gene_id "DYNC1I2|1781"; transcript_id "uc002uhd.1";
chr2	TCGA_June2011	exon	173292314	173292698	.	+	.	gene_id "ITGA6|3655"; transcript_id "uc002uhp.1";
chr2	TCGA_June2011	exon	173330267	173330391	.	+	.	gene_id "ITGA6|3655"; transcript_id "uc002uhp.1";
chr2	TCGA_June2011	exon	173332209	173332288	.	+	.	gene_id "ITGA6|3655"; transcript_id "uc002uhp.1";
chr2	TCGA_June2011	exon	173333853	173334108	.	+	.	gene_id "ITGA6|3655"; transcript_id "uc002uhp.1";
chr2	TCGA_June2011	exon	173335702	173335833	.	+	.	gene_id "ITGA6|3655"; transcript_id "uc002uhp.1";
chr2	TCGA_June2011	exon	173338783	173338993	.	+	.	gene_id "ITGA6|3655"; transcript_id "uc002uhp.1";
chr2	TCGA_June2011	exon	173339657	173339850	.	+	.	gene_id "ITGA6|3655"; transcript_id "uc002uhp.1";
chr2	TCGA_June2011	exon	173340325	173340413	.	+	.	gene_id "ITGA6|3655"; transcript_id "uc002uhp.1";
chr2	TCGA_June2011	exon	173341123	173341241	.	+	.	gene_id "ITGA6|3655"; transcript_id "uc002uhp.1";
chr2	TCGA_June2011	exon	173344369	173344467	.	+	.	gene_id "ITGA6|3655"; transcript_id "uc002uhp.1";
chr2	TCGA_June2011	exon	173344718	173344779	.	+	.	gene_id "ITGA6|3655"; transcript_id "uc002uhp.1";
chr2	TCGA_June2011	exon	173349510	173349670	.	+	.	gene_id "ITGA6|3655"; transcript_id "uc002uhp.1";
chr2	TCGA_June2011	exon	173349849	173349992	.	+	.	gene_id "ITGA6|3655"; transcript_id "uc002uhp.1";
chr2	TCGA_June2011	exon	173351751	173351866	.	+	.	gene_id "ITGA6|3655"; transcript_id "uc002uhp.1";
chr2	TCGA_June2011	exon	173351992	173352181	.	+	.	gene_id "ITGA6|3655"; transcript_id "uc002uhp.1";
chr2	TCGA_June2011	exon	173352275	173352358	.	+	.	gene_id "ITGA6|3655"; transcript_id "uc002uhp.1";
chr2	TCGA_June2011	exon	173352456	173352535	.	+	.	gene_id "ITGA6|3655"; transcript_id "uc002uhp.1";
chr2	TCGA_June2011	exon	173352689	173352766	.	+	.	gene_id "ITGA6|3655"; transcript_id "uc002uhp.1";
chr2	TCGA_June2011	exon	173352854	173352956	.	+	.	gene_id "ITGA6|3655"; transcript_id "uc002uhp.1";
chr2	TCGA_June2011	exon	173354213	173354386	.	+	.	gene_id "ITGA6|3655"; transcript_id "uc002uhp.1";
chr2	TCGA_June2011	exon	173355752	173355850	.	+	.	gene_id "ITGA6|3655"; transcript_id "uc002uhp.1";
chr2	TCGA_June2011	exon	173355949	173356059	.	+	.	gene_id "ITGA6|3655"; transcript_id "uc002uhp.1";
chr2	TCGA_June2011	exon	173356153	173356251	.	+	.	gene_id "ITGA6|3655"; transcript_id "uc002uhp.1";
chr2	TCGA_June2011	exon	173362703	173362828	.	+	.	gene_id "ITGA6|3655"; transcript_id "uc002uhp.1";
chr2	TCGA_June2011	exon	173368819	173371181	.	+	.	gene_id "ITGA6|3655"; transcript_id "uc002uhp.1";
chr1	TCGA_June2011	exon	1551285	1551480	.	+	.	gene_id "MIB2|142678"; transcript_id "uc001agl.1";
chr1	TCGA_June2011	exon	1551888	1551994	.	+	.	gene_id "MIB2|142678"; transcript_id "uc001agl.1";
chr1	TCGA_June2011	exon	1558769	1559079	.	+	.	gene_id "MIB2|142678"; transcript_id "uc001agl.1";
chr1	TCGA_June2011	exon	1559154	1559325	.	+	.	gene_id "MIB2|142678"; transcript_id "uc001agl.1";
chr1	TCGA_June2011	exon	1560175	1560281	.	+	.	gene_id "MIB2|142678"; transcript_id "uc001agl.1";
chr1	TCGA_June2011	exon	1560371	1560565	.	+	.	gene_id "MIB2|142678"; transcript_id "uc001agl.1";
chr1	TCGA_June2011	exon	1560666	1560808	.	+	.	gene_id "MIB2|142678"; transcript_id "uc001agl.1";
chr1	TCGA_June2011	exon	1560926	1561033	.	+	.	gene_id "MIB2|142678"; transcript_id "uc001agl.1";
chr1	TCGA_June2011	exon	1562030	1562134	.	+	.	gene_id "MIB2|142678"; transcript_id "uc001agl.1";
chr1	TCGA_June2011	exon	1562217	1562379	.	+	.	gene_id "MIB2|142678"; transcript_id "uc001agl.1";
chr1	TCGA_June2011	exon	1562454	1562587	.	+	.	gene_id "MIB2|142678"; transcript_id "uc001agl.1";
chr1	TCGA_June2011	exon	1562676	1562824	.	+	.	gene_id "MIB2|142678"; transcript_id "uc001agl.1";
chr1	TCGA_June2011	exon	1563053	1563209	.	+	.	gene_id "MIB2|142678"; transcript_id "uc001agl.1";
chr1	TCGA_June2011	exon	1563399	1563559	.	+	.	gene_id "MIB2|142678"; transcript_id "uc001agl.1";
chr1	TCGA_June2011	exon	1563653	1563779	.	+	.	gene_id "MIB2|142678"; transcript_id "uc001agl.1";
chr1	TCGA_June2011	exon	1563869	1564102	.	+	.	gene_id "MIB2|142678"; transcript_id "uc001agl.1";
chr1	TCGA_June2011	exon	1564513	1564691	.	+	.	gene_id "MIB2|142678"; transcript_id "uc001agl.1";
chr1	TCGA_June2011	exon	1564765	1564946	.	+	.	gene_id "MIB2|142678"; transcript_id "uc001agl.1";
chr1	TCGA_June2011	exon	10270764	10270936	.	+	.	gene_id "KIF1B|23095"; transcript_id "uc001aqw.3";
chr1	TCGA_June2011	exon	10292308	10292492	.	+	.	gene_id "KIF1B|23095"; transcript_id "uc001aqw.3";
chr1	TCGA_June2011	exon	10316305	10316381	.	+	.	gene_id "KIF1B|23095"; transcript_id "uc001aqw.3";
chr1	TCGA_June2011	exon	10318551	10318730	.	+	.	gene_id "KIF1B|23095"; transcript_id "uc001aqw.3";
chr1	TCGA_June2011	exon	10321963	10322028	.	+	.	gene_id "KIF1B|23095"; transcript_id "uc001aqw.3";
chr1	TCGA_June2011	exon	10327438	10327616	.	+	.	gene_id "KIF1B|23095"; transcript_id "uc001aqw.3";
chr1	TCGA_June2011	exon	10328210	10328321	.	+	.	gene_id "KIF1B|23095"; transcript_id "uc001aqw.3";
chr1	TCGA_June2011	exon	10331560	10331637	.	+	.	gene_id "KIF1B|23095"; transcript_id "uc001aqw.3";
chr1	TCGA_June2011	exon	10332299	10332364	.	+	.	gene_id "KIF1B|23095"; transcript_id "uc001aqw.3";
chr1	TCGA_June2011	exon	10335486	10335561	.	+	.	gene_id "KIF1B|23095"; transcript_id "uc001aqw.3";
chr1	TCGA_June2011	exon	10336379	10336457	.	+	.	gene_id "KIF1B|23095"; transcript_id "uc001aqw.3";
chr1	TCGA_June2011	exon	10338044	10338186	.	+	.	gene_id "KIF1B|23095"; transcript_id "uc001aqw.3";
chr1	TCGA_June2011	exon	10342458	10342591	.	+	.	gene_id "KIF1B|23095"; transcript_id "uc001aqw.3";
chr1	TCGA_June2011	exon	10351140	10351219	.	+	.	gene_id "KIF1B|23095"; transcript_id "uc001aqw.3";
chr1	TCGA_June2011	exon	10352105	10352180	.	+	.	gene_id "KIF1B|23095"; transcript_id "uc001aqw.3";
chr1	TCGA_June2011	exon	10355144	10355223	.	+	.	gene_id "KIF1B|23095"; transcript_id "uc001aqw.3";
chr1	TCGA_June2011	exon	10355718	10355824	.	+	.	gene_id "KIF1B|23095"; transcript_id "uc001aqw.3";
chr1	TCGA_June2011	exon	10356640	10356723	.	+	.	gene_id "KIF1B|23095"; transcript_id "uc001aqw.3";
chr1	TCGA_June2011	exon	10356955	10357135	.	+	.	gene_id "KIF1B|23095"; transcript_id "uc001aqw.3";
chr1	TCGA_June2011	exon	10357232	10357304	.	+	.	gene_id "KIF1B|23095"; transcript_id "uc001aqw.3";
chr1	TCGA_June2011	exon	10380101	10380194	.	+	.	gene_id "KIF1B|23095"; transcript_id "uc001aqw.3";
chr1	TCGA_June2011	exon	10381767	10381915	.	+	.	gene_id "KIF1B|23095"; transcript_id "uc001aqw.3";
chr1	TCGA_June2011	exon	10383942	10384120	.	+	.	gene_id "KIF1B|23095"; transcript_id "uc001aqw.3";
chr1	TCGA_June2011	exon	10384816	10384953	.	+	.	gene_id "KIF1B|23095"; transcript_id "uc001aqw.3";
chr1	TCGA_June2011	exon	10386169	10386417	.	+	.	gene_id "KIF1B|23095"; transcript_id "uc001aqw.3";
chr1	TCGA_June2011	exon	10394578	10394696	.	+	.	gene_id "KIF1B|23095"; transcript_id "uc001aqw.3";
chr1	TCGA_June2011	exon	10396715	10396800	.	+	.	gene_id "KIF1B|23095"; transcript_id "uc001aqw.3";
chr1	TCGA_June2011	exon	10397132	10397261	.	+	.	gene_id "KIF1B|23095"; transcript_id "uc001aqw.3";
chr1	TCGA_June2011	exon	10397429	10397591	.	+	.	gene_id "KIF1B|23095"; transcript_id "uc001aqw.3";
chr1	TCGA_June2011	exon	10399827	10399917	.	+	.	gene_id "KIF1B|23095"; transcript_id "uc001aqw.3";
chr1	TCGA_June2011	exon	10402108	10402226	.	+	.	gene_id "KIF1B|23095"; transcript_id "uc001aqw.3";
chr1	TCGA_June2011	exon	10403290	10403345	.	+	.	gene_id "KIF1B|23095"; transcript_id "uc001aqw.3";
chr1	TCGA_June2011	exon	10405903	10406011	.	+	.	gene_id "KIF1B|23095"; transcript_id "uc001aqw.3";
chr1	TCGA_June2011	exon	10407819	10407885	.	+	.	gene_id "KIF1B|23095"; transcript_id "uc001aqw.3";
chr1	TCGA_June2011	exon	10408707	10408791	.	+	.	gene_id "KIF1B|23095"; transcript_id "uc001aqw.3";
chr1	TCGA_June2011	exon	10412689	10412794	.	+	.	gene_id "KIF1B|23095"; transcript_id "uc001aqw.3";
chr1	TCGA_June2011	exon	10420987	10421101	.	+	.	gene_id "KIF1B|23095"; transcript_id "uc001aqw.3";
chr1	TCGA_June2011	exon	10421750	10421883	.	+	.	gene_id "KIF1B|23095"; transcript_id "uc001aqw.3";
chr1	TCGA_June2011	exon	10423341	10423402	.	+	.	gene_id "KIF1B|23095"; transcript_id "uc001aqw.3";
chr1	TCGA_June2011	exon	10425158	10425303	.	+	.	gene_id "KIF1B|23095"; transcript_id "uc001aqw.3";
chr1	TCGA_June2011	exon	10425467	10425706	.	+	.	gene_id "KIF1B|23095"; transcript_id "uc001aqw.3";
chr1	TCGA_June2011	exon	10428525	10428596	.	+	.	gene_id "KIF1B|23095"; transcript_id "uc001aqw.3";
chr1	TCGA_June2011	exon	10431199	10431320	.	+	.	gene_id "KIF1B|23095"; transcript_id "uc001aqw.3";
chr1	TCGA_June2011	exon	10434374	10434523	.	+	.	gene_id "KIF1B|23095"; transcript_id "uc001aqw.3";
chr1	TCGA_June2011	exon	10434912	10435104	.	+	.	gene_id "KIF1B|23095"; transcript_id "uc001aqw.3";
chr1	TCGA_June2011	exon	10435313	10435431	.	+	.	gene_id "KIF1B|23095"; transcript_id "uc001aqw.3";
chr1	TCGA_June2011	exon	10436603	10441659	.	+	.	gene_id "KIF1B|23095"; transcript_id "uc001aqw.3";
chr1	TCGA_June2011	exon	116915795	116916145	.	+	.	gene_id "ATP1A1|476"; transcript_id "uc001egd.2";
chr1	TCGA_June2011	exon	116926636	116926746	.	+	.	gene_id "ATP1A1|476"; transcript_id "uc001egd.2";
chr1	TCGA_June2011	exon	116927405	116928766	.	+	.	gene_id "ATP1A1|476"; transcript_id "uc001egd.2";
chr13	TCGA_June2011	exon	114239588	114239742	.	+	.	gene_id "TFDP1|7027"; transcript_id "uc010tke.1";
chr13	TCGA_June2011	exon	114240089	114240164	.	+	.	gene_id "TFDP1|7027"; transcript_id "uc010tke.1";
chr13	TCGA_June2011	exon	114265311	114265377	.	+	.	gene_id "TFDP1|7027"; transcript_id "uc010tke.1";
chr13	TCGA_June2011	exon	114277495	114277601	.	+	.	gene_id "TFDP1|7027"; transcript_id "uc010tke.1";
chr13	TCGA_June2011	exon	114287435	114287600	.	+	.	gene_id "TFDP1|7027"; transcript_id "uc010tke.1";
chr13	TCGA_June2011	exon	114288205	114288348	.	+	.	gene_id "TFDP1|7027"; transcript_id "uc010tke.1";
chr13	TCGA_June2011	exon	114288849	114288917	.	+	.	gene_id "TFDP1|7027"; transcript_id "uc010tke.1";
chr13	TCGA_June2011	exon	114290292	114290443	.	+	.	gene_id "TFDP1|7027"; transcript_id "uc010tke.1";
chr13	TCGA_June2011	exon	114290849	114291015	.	+	.	gene_id "TFDP1|7027"; transcript_id "uc010tke.1";
chr13	TCGA_June2011	exon	114291935	114292211	.	+	.	gene_id "TFDP1|7027"; transcript_id "uc010tke.1";
chr13	TCGA_June2011	exon	114294435	114295786	.	+	.	gene_id "TFDP1|7027"; transcript_id "uc010tke.1";
