# Supplementary material for: Detection of recurrent alternative splicing switches in tumor samples reveals novel signatures of cancer
Source: Nucleic Acids Res. 2015 Jan 10;43(3):1345–56. doi: 10.1093/nar/gku1392 (PMC4330360; doi:10.1093/nar/gku1392)
Supplement: SUPPLEMENTARY DATA [file supp_gku1392_nar-02177-met-g-2014-File012.zip › SupplementaryFile3/tcga_model_tumor.gff]

track name="Tumor isoform in model" description="Tumor isoform in model" color=255,0,0
chrX	TCGA_June2011	exon	11161517	11162368	.	-	.	gene_id "ARHGAP6|395"; transcript_id "uc010neb.1";
chrX	TCGA_June2011	exon	11174649	11174746	.	-	.	gene_id "ARHGAP6|395"; transcript_id "uc010neb.1";
chrX	TCGA_June2011	exon	11187625	11187804	.	-	.	gene_id "ARHGAP6|395"; transcript_id "uc010neb.1";
chrX	TCGA_June2011	exon	11196220	11196368	.	-	.	gene_id "ARHGAP6|395"; transcript_id "uc010neb.1";
chrX	TCGA_June2011	exon	11197422	11197572	.	-	.	gene_id "ARHGAP6|395"; transcript_id "uc010neb.1";
chrX	TCGA_June2011	exon	11200183	11200238	.	-	.	gene_id "ARHGAP6|395"; transcript_id "uc010neb.1";
chrX	TCGA_June2011	exon	11204356	11204551	.	-	.	gene_id "ARHGAP6|395"; transcript_id "uc010neb.1";
chrX	TCGA_June2011	exon	11206848	11207104	.	-	.	gene_id "ARHGAP6|395"; transcript_id "uc010neb.1";
chrX	TCGA_June2011	exon	11215045	11215116	.	-	.	gene_id "ARHGAP6|395"; transcript_id "uc010neb.1";
chrX	TCGA_June2011	exon	11272668	11272827	.	-	.	gene_id "ARHGAP6|395"; transcript_id "uc010neb.1";
chrX	TCGA_June2011	exon	11308503	11308598	.	-	.	gene_id "ARHGAP6|395"; transcript_id "uc010neb.1";
chr6	TCGA_June2011	exon	76603648	76604977	.	+	.	gene_id "MYO6|4646"; transcript_id "uc003pij.1";
chr6	TCGA_June2011	exon	76608090	76608128	.	+	.	gene_id "MYO6|4646"; transcript_id "uc003pij.1";
chr6	TCGA_June2011	exon	76617322	76617425	.	+	.	gene_id "MYO6|4646"; transcript_id "uc003pij.1";
chr6	TCGA_June2011	exon	76618213	76618344	.	+	.	gene_id "MYO6|4646"; transcript_id "uc003pij.1";
chr6	TCGA_June2011	exon	76623780	76623998	.	+	.	gene_id "MYO6|4646"; transcript_id "uc003pij.1";
chr6	TCGA_June2011	exon	76624530	76629254	.	+	.	gene_id "MYO6|4646"; transcript_id "uc003pij.1";
chr6	TCGA_June2011	exon	163835675	163836367	.	+	.	gene_id "QKI|9444"; transcript_id "uc003qui.2";
chr6	TCGA_June2011	exon	163876311	163876453	.	+	.	gene_id "QKI|9444"; transcript_id "uc003qui.2";
chr6	TCGA_June2011	exon	163899812	163899928	.	+	.	gene_id "QKI|9444"; transcript_id "uc003qui.2";
chr6	TCGA_June2011	exon	163956014	163956157	.	+	.	gene_id "QKI|9444"; transcript_id "uc003qui.2";
chr6	TCGA_June2011	exon	163983014	163983101	.	+	.	gene_id "QKI|9444"; transcript_id "uc003qui.2";
chr6	TCGA_June2011	exon	163984452	163984751	.	+	.	gene_id "QKI|9444"; transcript_id "uc003qui.2";
chr6	TCGA_June2011	exon	163987753	163987827	.	+	.	gene_id "QKI|9444"; transcript_id "uc003qui.2";
chr6	TCGA_June2011	exon	163991726	163994892	.	+	.	gene_id "QKI|9444"; transcript_id "uc003qui.2";
chr6	TCGA_June2011	exon	56479382	56482216	.	-	.	gene_id "DST|667"; transcript_id "uc003pdc.3";
chr6	TCGA_June2011	exon	56482784	56485513	.	-	.	gene_id "DST|667"; transcript_id "uc003pdc.3";
chr6	TCGA_June2011	exon	56489328	56489426	.	-	.	gene_id "DST|667"; transcript_id "uc003pdc.3";
chr6	TCGA_June2011	exon	56489955	56490062	.	-	.	gene_id "DST|667"; transcript_id "uc003pdc.3";
chr6	TCGA_June2011	exon	56492002	56492085	.	-	.	gene_id "DST|667"; transcript_id "uc003pdc.3";
chr6	TCGA_June2011	exon	56492797	56492959	.	-	.	gene_id "DST|667"; transcript_id "uc003pdc.3";
chr6	TCGA_June2011	exon	56494048	56494241	.	-	.	gene_id "DST|667"; transcript_id "uc003pdc.3";
chr6	TCGA_June2011	exon	56495043	56495181	.	-	.	gene_id "DST|667"; transcript_id "uc003pdc.3";
chr6	TCGA_June2011	exon	56496009	56496187	.	-	.	gene_id "DST|667"; transcript_id "uc003pdc.3";
chr6	TCGA_June2011	exon	56496681	56496838	.	-	.	gene_id "DST|667"; transcript_id "uc003pdc.3";
chr6	TCGA_June2011	exon	56497652	56497835	.	-	.	gene_id "DST|667"; transcript_id "uc003pdc.3";
chr6	TCGA_June2011	exon	56498930	56499056	.	-	.	gene_id "DST|667"; transcript_id "uc003pdc.3";
chr6	TCGA_June2011	exon	56499260	56499414	.	-	.	gene_id "DST|667"; transcript_id "uc003pdc.3";
chr6	TCGA_June2011	exon	56499599	56499751	.	-	.	gene_id "DST|667"; transcript_id "uc003pdc.3";
chr6	TCGA_June2011	exon	56500387	56500512	.	-	.	gene_id "DST|667"; transcript_id "uc003pdc.3";
chr6	TCGA_June2011	exon	56501355	56501450	.	-	.	gene_id "DST|667"; transcript_id "uc003pdc.3";
chr6	TCGA_June2011	exon	56504057	56504161	.	-	.	gene_id "DST|667"; transcript_id "uc003pdc.3";
chr6	TCGA_June2011	exon	56504248	56504409	.	-	.	gene_id "DST|667"; transcript_id "uc003pdc.3";
chr6	TCGA_June2011	exon	56504494	56504571	.	-	.	gene_id "DST|667"; transcript_id "uc003pdc.3";
chr6	TCGA_June2011	exon	56504727	56504855	.	-	.	gene_id "DST|667"; transcript_id "uc003pdc.3";
chr6	TCGA_June2011	exon	56504941	56505403	.	-	.	gene_id "DST|667"; transcript_id "uc003pdc.3";
chr6	TCGA_June2011	exon	56506745	56506899	.	-	.	gene_id "DST|667"; transcript_id "uc003pdc.3";
chr6	TCGA_June2011	exon	56507208	56507301	.	-	.	gene_id "DST|667"; transcript_id "uc003pdc.3";
chr6	TCGA_June2011	exon	56507420	56507694	.	-	.	gene_id "DST|667"; transcript_id "uc003pdc.3";
chr6	TCGA_June2011	exon	127609859	127611422	.	-	.	gene_id "ECHDC1|55862"; transcript_id "uc003qay.3";
chr6	TCGA_June2011	exon	127635961	127636041	.	-	.	gene_id "ECHDC1|55862"; transcript_id "uc003qay.3";
chr6	TCGA_June2011	exon	127648147	127648289	.	-	.	gene_id "ECHDC1|55862"; transcript_id "uc003qay.3";
chr6	TCGA_June2011	exon	127651954	127652175	.	-	.	gene_id "ECHDC1|55862"; transcript_id "uc003qay.3";
chr6	TCGA_June2011	exon	127664481	127664754	.	-	.	gene_id "ECHDC1|55862"; transcript_id "uc003qay.3";
chr19	TCGA_June2011	exon	1383707	1383941	.	+	.	gene_id "NDUFS7|374291"; transcript_id "uc002lsg.2";
chr19	TCGA_June2011	exon	1387810	1387846	.	+	.	gene_id "NDUFS7|374291"; transcript_id "uc002lsg.2";
chr19	TCGA_June2011	exon	1388524	1388937	.	+	.	gene_id "NDUFS7|374291"; transcript_id "uc002lsg.2";
chr19	TCGA_June2011	exon	1390870	1391049	.	+	.	gene_id "NDUFS7|374291"; transcript_id "uc002lsg.2";
chr19	TCGA_June2011	exon	1391118	1391164	.	+	.	gene_id "NDUFS7|374291"; transcript_id "uc002lsg.2";
chr19	TCGA_June2011	exon	1393241	1395583	.	+	.	gene_id "NDUFS7|374291"; transcript_id "uc002lsg.2";
chr19	TCGA_June2011	exon	49685783	49686179	.	+	.	gene_id "TRPM4|54795"; transcript_id "uc002pmy.2";
chr19	TCGA_June2011	exon	49686335	49686469	.	+	.	gene_id "TRPM4|54795"; transcript_id "uc002pmy.2";
chr19	TCGA_June2011	exon	49691898	49692348	.	+	.	gene_id "TRPM4|54795"; transcript_id "uc002pmy.2";
chr19	TCGA_June2011	exon	49693465	49693577	.	+	.	gene_id "TRPM4|54795"; transcript_id "uc002pmy.2";
chr19	TCGA_June2011	exon	49693953	49694030	.	+	.	gene_id "TRPM4|54795"; transcript_id "uc002pmy.2";
chr19	TCGA_June2011	exon	49699697	49700131	.	+	.	gene_id "TRPM4|54795"; transcript_id "uc002pmy.2";
chr19	TCGA_June2011	exon	49703557	49703689	.	+	.	gene_id "TRPM4|54795"; transcript_id "uc002pmy.2";
chr19	TCGA_June2011	exon	49703868	49704042	.	+	.	gene_id "TRPM4|54795"; transcript_id "uc002pmy.2";
chr19	TCGA_June2011	exon	49705221	49705398	.	+	.	gene_id "TRPM4|54795"; transcript_id "uc002pmy.2";
chr19	TCGA_June2011	exon	49713466	49713662	.	+	.	gene_id "TRPM4|54795"; transcript_id "uc002pmy.2";
chr19	TCGA_June2011	exon	49713967	49714099	.	+	.	gene_id "TRPM4|54795"; transcript_id "uc002pmy.2";
chr19	TCGA_June2011	exon	49714272	49714344	.	+	.	gene_id "TRPM4|54795"; transcript_id "uc002pmy.2";
chr19	TCGA_June2011	exon	49714421	49714526	.	+	.	gene_id "TRPM4|54795"; transcript_id "uc002pmy.2";
chr19	TCGA_June2011	exon	49714751	49715091	.	+	.	gene_id "TRPM4|54795"; transcript_id "uc002pmy.2";
chr19	TCGA_June2011	exon	50183396	50183510	.	+	.	gene_id "PRMT1|3276"; transcript_id "uc010yba.1";
chr19	TCGA_June2011	exon	50183744	50183845	.	+	.	gene_id "PRMT1|3276"; transcript_id "uc010yba.1";
chr19	TCGA_June2011	exon	50185167	50185322	.	+	.	gene_id "PRMT1|3276"; transcript_id "uc010yba.1";
chr19	TCGA_June2011	exon	50185453	50185516	.	+	.	gene_id "PRMT1|3276"; transcript_id "uc010yba.1";
chr19	TCGA_June2011	exon	50187184	50187326	.	+	.	gene_id "PRMT1|3276"; transcript_id "uc010yba.1";
chr19	TCGA_June2011	exon	50188011	50188098	.	+	.	gene_id "PRMT1|3276"; transcript_id "uc010yba.1";
chr19	TCGA_June2011	exon	50188179	50188896	.	+	.	gene_id "PRMT1|3276"; transcript_id "uc010yba.1";
chr19	TCGA_June2011	exon	50189350	50189500	.	+	.	gene_id "PRMT1|3276"; transcript_id "uc010yba.1";
chr19	TCGA_June2011	exon	50706885	50706928	.	+	.	gene_id "MYH14|79784"; transcript_id "uc002prq.1";
chr19	TCGA_June2011	exon	50713620	50714027	.	+	.	gene_id "MYH14|79784"; transcript_id "uc002prq.1";
chr19	TCGA_June2011	exon	50720872	50721028	.	+	.	gene_id "MYH14|79784"; transcript_id "uc002prq.1";
chr19	TCGA_June2011	exon	50726340	50726367	.	+	.	gene_id "MYH14|79784"; transcript_id "uc002prq.1";
chr19	TCGA_June2011	exon	50726504	50726606	.	+	.	gene_id "MYH14|79784"; transcript_id "uc002prq.1";
chr19	TCGA_June2011	exon	50727411	50727434	.	+	.	gene_id "MYH14|79784"; transcript_id "uc002prq.1";
chr19	TCGA_June2011	exon	50728842	50728934	.	+	.	gene_id "MYH14|79784"; transcript_id "uc002prq.1";
chr19	TCGA_June2011	exon	50730160	50730223	.	+	.	gene_id "MYH14|79784"; transcript_id "uc002prq.1";
chr19	TCGA_June2011	exon	50733782	50733880	.	+	.	gene_id "MYH14|79784"; transcript_id "uc002prq.1";
chr19	TCGA_June2011	exon	50735187	50735327	.	+	.	gene_id "MYH14|79784"; transcript_id "uc002prq.1";
chr19	TCGA_June2011	exon	50747499	50747594	.	+	.	gene_id "MYH14|79784"; transcript_id "uc002prq.1";
chr19	TCGA_June2011	exon	50750261	50750379	.	+	.	gene_id "MYH14|79784"; transcript_id "uc002prq.1";
chr19	TCGA_June2011	exon	50752244	50752396	.	+	.	gene_id "MYH14|79784"; transcript_id "uc002prq.1";
chr19	TCGA_June2011	exon	50752907	50753080	.	+	.	gene_id "MYH14|79784"; transcript_id "uc002prq.1";
chr19	TCGA_June2011	exon	50753772	50753945	.	+	.	gene_id "MYH14|79784"; transcript_id "uc002prq.1";
chr19	TCGA_June2011	exon	50755896	50756010	.	+	.	gene_id "MYH14|79784"; transcript_id "uc002prq.1";
chr19	TCGA_June2011	exon	50760556	50760743	.	+	.	gene_id "MYH14|79784"; transcript_id "uc002prq.1";
chr19	TCGA_June2011	exon	50762401	50762522	.	+	.	gene_id "MYH14|79784"; transcript_id "uc002prq.1";
chr19	TCGA_June2011	exon	50763903	50763972	.	+	.	gene_id "MYH14|79784"; transcript_id "uc002prq.1";
chr19	TCGA_June2011	exon	50764732	50764892	.	+	.	gene_id "MYH14|79784"; transcript_id "uc002prq.1";
chr19	TCGA_June2011	exon	50766569	50766677	.	+	.	gene_id "MYH14|79784"; transcript_id "uc002prq.1";
chr19	TCGA_June2011	exon	50770134	50770265	.	+	.	gene_id "MYH14|79784"; transcript_id "uc002prq.1";
chr19	TCGA_June2011	exon	50771418	50771624	.	+	.	gene_id "MYH14|79784"; transcript_id "uc002prq.1";
chr19	TCGA_June2011	exon	50774666	50774803	.	+	.	gene_id "MYH14|79784"; transcript_id "uc002prq.1";
chr19	TCGA_June2011	exon	50775106	50775229	.	+	.	gene_id "MYH14|79784"; transcript_id "uc002prq.1";
chr19	TCGA_June2011	exon	50775817	50775988	.	+	.	gene_id "MYH14|79784"; transcript_id "uc002prq.1";
chr19	TCGA_June2011	exon	50779248	50779460	.	+	.	gene_id "MYH14|79784"; transcript_id "uc002prq.1";
chr19	TCGA_June2011	exon	50780014	50780158	.	+	.	gene_id "MYH14|79784"; transcript_id "uc002prq.1";
chr19	TCGA_June2011	exon	50781340	50781546	.	+	.	gene_id "MYH14|79784"; transcript_id "uc002prq.1";
chr19	TCGA_June2011	exon	50783294	50783398	.	+	.	gene_id "MYH14|79784"; transcript_id "uc002prq.1";
chr19	TCGA_June2011	exon	50783488	50783640	.	+	.	gene_id "MYH14|79784"; transcript_id "uc002prq.1";
chr19	TCGA_June2011	exon	50784851	50785099	.	+	.	gene_id "MYH14|79784"; transcript_id "uc002prq.1";
chr19	TCGA_June2011	exon	50789739	50789951	.	+	.	gene_id "MYH14|79784"; transcript_id "uc002prq.1";
chr19	TCGA_June2011	exon	50792693	50792905	.	+	.	gene_id "MYH14|79784"; transcript_id "uc002prq.1";
chr19	TCGA_June2011	exon	50794144	50794305	.	+	.	gene_id "MYH14|79784"; transcript_id "uc002prq.1";
chr19	TCGA_June2011	exon	50795518	50795646	.	+	.	gene_id "MYH14|79784"; transcript_id "uc002prq.1";
chr19	TCGA_June2011	exon	50796490	50796578	.	+	.	gene_id "MYH14|79784"; transcript_id "uc002prq.1";
chr19	TCGA_June2011	exon	50796821	50796944	.	+	.	gene_id "MYH14|79784"; transcript_id "uc002prq.1";
chr19	TCGA_June2011	exon	50804918	50805126	.	+	.	gene_id "MYH14|79784"; transcript_id "uc002prq.1";
chr19	TCGA_June2011	exon	50810306	50810414	.	+	.	gene_id "MYH14|79784"; transcript_id "uc002prq.1";
chr19	TCGA_June2011	exon	50812262	50812434	.	+	.	gene_id "MYH14|79784"; transcript_id "uc002prq.1";
chr19	TCGA_June2011	exon	50812897	50813801	.	+	.	gene_id "MYH14|79784"; transcript_id "uc002prq.1";
chr19	TCGA_June2011	exon	17003765	17007137	.	-	.	gene_id "CPAMD8|27151"; transcript_id "uc010xpj.1";
chr19	TCGA_June2011	exon	17007672	17007784	.	-	.	gene_id "CPAMD8|27151"; transcript_id "uc010xpj.1";
chr7	TCGA_June2011	exon	151253210	151257703	.	-	.	gene_id "PRKAG2|51422"; transcript_id "uc003wkl.2";
chr7	TCGA_June2011	exon	151261164	151261310	.	-	.	gene_id "PRKAG2|51422"; transcript_id "uc003wkl.2";
chr7	TCGA_June2011	exon	151292431	151292537	.	-	.	gene_id "PRKAG2|51422"; transcript_id "uc003wkl.2";
chr7	TCGA_June2011	exon	158540885	158540971	.	-	.	gene_id "ESYT2|57488"; transcript_id "uc003wod.1";
chr7	TCGA_June2011	exon	158542340	158542414	.	-	.	gene_id "ESYT2|57488"; transcript_id "uc003wod.1";
chr7	TCGA_June2011	exon	158545472	158545534	.	-	.	gene_id "ESYT2|57488"; transcript_id "uc003wod.1";
chr7	TCGA_June2011	exon	158552177	158552272	.	-	.	gene_id "ESYT2|57488"; transcript_id "uc003wod.1";
chr7	TCGA_June2011	exon	158552749	158552838	.	-	.	gene_id "ESYT2|57488"; transcript_id "uc003wod.1";
chr7	TCGA_June2011	exon	158554187	158554235	.	-	.	gene_id "ESYT2|57488"; transcript_id "uc003wod.1";
chr7	TCGA_June2011	exon	158555774	158555856	.	-	.	gene_id "ESYT2|57488"; transcript_id "uc003wod.1";
chr7	TCGA_June2011	exon	158557368	158557544	.	-	.	gene_id "ESYT2|57488"; transcript_id "uc003wod.1";
chr7	TCGA_June2011	exon	158560345	158560465	.	-	.	gene_id "ESYT2|57488"; transcript_id "uc003wod.1";
chr7	TCGA_June2011	exon	158566032	158566087	.	-	.	gene_id "ESYT2|57488"; transcript_id "uc003wod.1";
chr7	TCGA_June2011	exon	158580695	158580784	.	-	.	gene_id "ESYT2|57488"; transcript_id "uc003wod.1";
chr7	TCGA_June2011	exon	158581036	158581108	.	-	.	gene_id "ESYT2|57488"; transcript_id "uc003wod.1";
chr7	TCGA_June2011	exon	158586341	158586417	.	-	.	gene_id "ESYT2|57488"; transcript_id "uc003wod.1";
chr7	TCGA_June2011	exon	158590633	158590767	.	-	.	gene_id "ESYT2|57488"; transcript_id "uc003wod.1";
chr7	TCGA_June2011	exon	158591722	158591763	.	-	.	gene_id "ESYT2|57488"; transcript_id "uc003wod.1";
chr7	TCGA_June2011	exon	158621780	158622319	.	-	.	gene_id "ESYT2|57488"; transcript_id "uc003wod.1";
chr7	TCGA_June2011	exon	100199882	100200174	.	+	.	gene_id "PCOLCE|5118"; transcript_id "uc010lhb.1";
chr7	TCGA_June2011	exon	100201053	100201161	.	+	.	gene_id "PCOLCE|5118"; transcript_id "uc010lhb.1";
chr7	TCGA_June2011	exon	100202714	100202838	.	+	.	gene_id "PCOLCE|5118"; transcript_id "uc010lhb.1";
chr7	TCGA_June2011	exon	100203299	100203435	.	+	.	gene_id "PCOLCE|5118"; transcript_id "uc010lhb.1";
chr7	TCGA_June2011	exon	100204039	100204253	.	+	.	gene_id "PCOLCE|5118"; transcript_id "uc010lhb.1";
chr7	TCGA_June2011	exon	100205075	100205146	.	+	.	gene_id "PCOLCE|5118"; transcript_id "uc010lhb.1";
chr7	TCGA_June2011	exon	100205260	100205430	.	+	.	gene_id "PCOLCE|5118"; transcript_id "uc010lhb.1";
chr7	TCGA_June2011	exon	100205560	100205801	.	+	.	gene_id "PCOLCE|5118"; transcript_id "uc010lhb.1";
chr7	TCGA_June2011	exon	116660272	116660683	.	+	.	gene_id "ST7OT3|93655:ST7|7982"; transcript_id "uc003vir.2";
chr7	TCGA_June2011	exon	116738667	116738869	.	+	.	gene_id "ST7OT3|93655:ST7|7982"; transcript_id "uc003vir.2";
chr7	TCGA_June2011	exon	116739816	116739898	.	+	.	gene_id "ST7OT3|93655:ST7|7982"; transcript_id "uc003vir.2";
chr7	TCGA_June2011	exon	116759615	116759774	.	+	.	gene_id "ST7OT3|93655:ST7|7982"; transcript_id "uc003vir.2";
chr7	TCGA_June2011	exon	116769847	116769901	.	+	.	gene_id "ST7OT3|93655:ST7|7982"; transcript_id "uc003vir.2";
chr7	TCGA_June2011	exon	116770545	116770660	.	+	.	gene_id "ST7OT3|93655:ST7|7982"; transcript_id "uc003vir.2";
chr7	TCGA_June2011	exon	116771939	116772014	.	+	.	gene_id "ST7OT3|93655:ST7|7982"; transcript_id "uc003vir.2";
chr7	TCGA_June2011	exon	116776135	116776289	.	+	.	gene_id "ST7OT3|93655:ST7|7982"; transcript_id "uc003vir.2";
chr7	TCGA_June2011	exon	116778489	116778586	.	+	.	gene_id "ST7OT3|93655:ST7|7982"; transcript_id "uc003vir.2";
chr7	TCGA_June2011	exon	116810916	116811030	.	+	.	gene_id "ST7OT3|93655:ST7|7982"; transcript_id "uc003vir.2";
chr7	TCGA_June2011	exon	116829375	116829447	.	+	.	gene_id "ST7OT3|93655:ST7|7982"; transcript_id "uc003vir.2";
chr7	TCGA_June2011	exon	116830888	116830990	.	+	.	gene_id "ST7OT3|93655:ST7|7982"; transcript_id "uc003vir.2";
chr7	TCGA_June2011	exon	116849841	116849976	.	+	.	gene_id "ST7OT3|93655:ST7|7982"; transcript_id "uc003vir.2";
chr7	TCGA_June2011	exon	116859138	116859230	.	+	.	gene_id "ST7OT3|93655:ST7|7982"; transcript_id "uc003vir.2";
chr7	TCGA_June2011	exon	116861977	116862116	.	+	.	gene_id "ST7OT3|93655:ST7|7982"; transcript_id "uc003vir.2";
chr7	TCGA_June2011	exon	116869816	116870073	.	+	.	gene_id "ST7OT3|93655:ST7|7982"; transcript_id "uc003vir.2";
chr20	TCGA_June2011	exon	49202649	49203869	.	-	.	gene_id "FAM65C|140876"; transcript_id "uc002xvm.2";
chr20	TCGA_June2011	exon	49204339	49204429	.	-	.	gene_id "FAM65C|140876"; transcript_id "uc002xvm.2";
chr20	TCGA_June2011	exon	49206223	49206306	.	-	.	gene_id "FAM65C|140876"; transcript_id "uc002xvm.2";
chr20	TCGA_June2011	exon	49208881	49209083	.	-	.	gene_id "FAM65C|140876"; transcript_id "uc002xvm.2";
chr20	TCGA_June2011	exon	49209572	49209733	.	-	.	gene_id "FAM65C|140876"; transcript_id "uc002xvm.2";
chr20	TCGA_June2011	exon	49211090	49211251	.	-	.	gene_id "FAM65C|140876"; transcript_id "uc002xvm.2";
chr20	TCGA_June2011	exon	49211906	49212041	.	-	.	gene_id "FAM65C|140876"; transcript_id "uc002xvm.2";
chr20	TCGA_June2011	exon	49212677	49212800	.	-	.	gene_id "FAM65C|140876"; transcript_id "uc002xvm.2";
chr20	TCGA_June2011	exon	49214117	49214247	.	-	.	gene_id "FAM65C|140876"; transcript_id "uc002xvm.2";
chr20	TCGA_June2011	exon	49218609	49219181	.	-	.	gene_id "FAM65C|140876"; transcript_id "uc002xvm.2";
chr20	TCGA_June2011	exon	49221182	49221311	.	-	.	gene_id "FAM65C|140876"; transcript_id "uc002xvm.2";
chr20	TCGA_June2011	exon	49224926	49225071	.	-	.	gene_id "FAM65C|140876"; transcript_id "uc002xvm.2";
chr20	TCGA_June2011	exon	49225150	49225275	.	-	.	gene_id "FAM65C|140876"; transcript_id "uc002xvm.2";
chr20	TCGA_June2011	exon	49225449	49225492	.	-	.	gene_id "FAM65C|140876"; transcript_id "uc002xvm.2";
chr20	TCGA_June2011	exon	49225830	49225893	.	-	.	gene_id "FAM65C|140876"; transcript_id "uc002xvm.2";
chr20	TCGA_June2011	exon	49226110	49226259	.	-	.	gene_id "FAM65C|140876"; transcript_id "uc002xvm.2";
chr20	TCGA_June2011	exon	49227390	49227443	.	-	.	gene_id "FAM65C|140876"; transcript_id "uc002xvm.2";
chr20	TCGA_June2011	exon	49227718	49227741	.	-	.	gene_id "FAM65C|140876"; transcript_id "uc002xvm.2";
chr20	TCGA_June2011	exon	49232539	49232617	.	-	.	gene_id "FAM65C|140876"; transcript_id "uc002xvm.2";
chr20	TCGA_June2011	exon	49236523	49236669	.	-	.	gene_id "FAM65C|140876"; transcript_id "uc002xvm.2";
chr20	TCGA_June2011	exon	49247275	49247393	.	-	.	gene_id "FAM65C|140876"; transcript_id "uc002xvm.2";
chr20	TCGA_June2011	exon	49253118	49253426	.	-	.	gene_id "FAM65C|140876"; transcript_id "uc002xvm.2";
chr20	TCGA_June2011	exon	5986739	5987198	.	+	.	gene_id "CRLS1|54675"; transcript_id "uc002wmn.3";
chr20	TCGA_June2011	exon	5990421	5990558	.	+	.	gene_id "CRLS1|54675"; transcript_id "uc002wmn.3";
chr20	TCGA_June2011	exon	5996007	5996136	.	+	.	gene_id "CRLS1|54675"; transcript_id "uc002wmn.3";
chr20	TCGA_June2011	exon	6011931	6012016	.	+	.	gene_id "CRLS1|54675"; transcript_id "uc002wmn.3";
chr20	TCGA_June2011	exon	6012658	6012726	.	+	.	gene_id "CRLS1|54675"; transcript_id "uc002wmn.3";
chr20	TCGA_June2011	exon	6015110	6015201	.	+	.	gene_id "CRLS1|54675"; transcript_id "uc002wmn.3";
chr20	TCGA_June2011	exon	6017720	6020694	.	+	.	gene_id "CRLS1|54675"; transcript_id "uc002wmn.3";
chr9	TCGA_June2011	exon	35682924	35683238	.	-	.	gene_id "TPM2|7169"; transcript_id "uc003zxs.2";
chr9	TCGA_June2011	exon	35684243	35684312	.	-	.	gene_id "TPM2|7169"; transcript_id "uc003zxs.2";
chr9	TCGA_June2011	exon	35684485	35684547	.	-	.	gene_id "TPM2|7169"; transcript_id "uc003zxs.2";
chr9	TCGA_June2011	exon	35684729	35684804	.	-	.	gene_id "TPM2|7169"; transcript_id "uc003zxs.2";
chr9	TCGA_June2011	exon	35685266	35685336	.	-	.	gene_id "TPM2|7169"; transcript_id "uc003zxs.2";
chr9	TCGA_June2011	exon	35685431	35685548	.	-	.	gene_id "TPM2|7169"; transcript_id "uc003zxs.2";
chr9	TCGA_June2011	exon	35685644	35685777	.	-	.	gene_id "TPM2|7169"; transcript_id "uc003zxs.2";
chr9	TCGA_June2011	exon	35689143	35689268	.	-	.	gene_id "TPM2|7169"; transcript_id "uc003zxs.2";
chr9	TCGA_June2011	exon	35689701	35690053	.	-	.	gene_id "TPM2|7169"; transcript_id "uc003zxs.2";
chr9	TCGA_June2011	exon	37854777	37854979	.	+	.	gene_id "DCAF10|79269"; transcript_id "uc004aap.2";
chr9	TCGA_June2011	exon	37860045	37860190	.	+	.	gene_id "DCAF10|79269"; transcript_id "uc004aap.2";
chr9	TCGA_June2011	exon	37861137	37867663	.	+	.	gene_id "DCAF10|79269"; transcript_id "uc004aap.2";
chr9	TCGA_June2011	exon	124030380	124030497	.	+	.	gene_id "GSN|2934"; transcript_id "uc004ble.1";
chr9	TCGA_June2011	exon	124043748	124043840	.	+	.	gene_id "GSN|2934"; transcript_id "uc004ble.1";
chr9	TCGA_June2011	exon	124064241	124064445	.	+	.	gene_id "GSN|2934"; transcript_id "uc004ble.1";
chr9	TCGA_June2011	exon	124065189	124065343	.	+	.	gene_id "GSN|2934"; transcript_id "uc004ble.1";
chr9	TCGA_June2011	exon	124072962	124073123	.	+	.	gene_id "GSN|2934"; transcript_id "uc004ble.1";
chr9	TCGA_June2011	exon	124074617	124074766	.	+	.	gene_id "GSN|2934"; transcript_id "uc004ble.1";
chr9	TCGA_June2011	exon	124076212	124076301	.	+	.	gene_id "GSN|2934"; transcript_id "uc004ble.1";
chr9	TCGA_June2011	exon	124079364	124079496	.	+	.	gene_id "GSN|2934"; transcript_id "uc004ble.1";
chr9	TCGA_June2011	exon	124080684	124080772	.	+	.	gene_id "GSN|2934"; transcript_id "uc004ble.1";
chr9	TCGA_June2011	exon	124080943	124081158	.	+	.	gene_id "GSN|2934"; transcript_id "uc004ble.1";
chr9	TCGA_June2011	exon	124083546	124083679	.	+	.	gene_id "GSN|2934"; transcript_id "uc004ble.1";
chr9	TCGA_June2011	exon	124086832	124086922	.	+	.	gene_id "GSN|2934"; transcript_id "uc004ble.1";
chr9	TCGA_June2011	exon	124088790	124088960	.	+	.	gene_id "GSN|2934"; transcript_id "uc004ble.1";
chr9	TCGA_June2011	exon	124089586	124089760	.	+	.	gene_id "GSN|2934"; transcript_id "uc004ble.1";
chr9	TCGA_June2011	exon	124091169	124091293	.	+	.	gene_id "GSN|2934"; transcript_id "uc004ble.1";
chr9	TCGA_June2011	exon	124091516	124091593	.	+	.	gene_id "GSN|2934"; transcript_id "uc004ble.1";
chr9	TCGA_June2011	exon	124093666	124093726	.	+	.	gene_id "GSN|2934"; transcript_id "uc004ble.1";
chr9	TCGA_June2011	exon	124094712	124095120	.	+	.	gene_id "GSN|2934"; transcript_id "uc004ble.1";
chr15	TCGA_June2011	exon	48624365	48624603	.	+	.	gene_id "DUT|1854"; transcript_id "uc001zww.2";
chr15	TCGA_June2011	exon	48626614	48626705	.	+	.	gene_id "DUT|1854"; transcript_id "uc001zww.2";
chr15	TCGA_June2011	exon	48628243	48628287	.	+	.	gene_id "DUT|1854"; transcript_id "uc001zww.2";
chr15	TCGA_June2011	exon	48633486	48633560	.	+	.	gene_id "DUT|1854"; transcript_id "uc001zww.2";
chr15	TCGA_June2011	exon	48633712	48633782	.	+	.	gene_id "DUT|1854"; transcript_id "uc001zww.2";
chr15	TCGA_June2011	exon	48634219	48635568	.	+	.	gene_id "DUT|1854"; transcript_id "uc001zww.2";
chr15	TCGA_June2011	exon	49462422	49462572	.	+	.	gene_id "GALK2|2585"; transcript_id "uc001zxj.1";
chr15	TCGA_June2011	exon	49493359	49493447	.	+	.	gene_id "GALK2|2585"; transcript_id "uc001zxj.1";
chr15	TCGA_June2011	exon	49509387	49509510	.	+	.	gene_id "GALK2|2585"; transcript_id "uc001zxj.1";
chr15	TCGA_June2011	exon	49528048	49528138	.	+	.	gene_id "GALK2|2585"; transcript_id "uc001zxj.1";
chr15	TCGA_June2011	exon	49531418	49531564	.	+	.	gene_id "GALK2|2585"; transcript_id "uc001zxj.1";
chr15	TCGA_June2011	exon	49574184	49574282	.	+	.	gene_id "GALK2|2585"; transcript_id "uc001zxj.1";
chr15	TCGA_June2011	exon	49575763	49575915	.	+	.	gene_id "GALK2|2585"; transcript_id "uc001zxj.1";
chr15	TCGA_June2011	exon	49584524	49584734	.	+	.	gene_id "GALK2|2585"; transcript_id "uc001zxj.1";
chr15	TCGA_June2011	exon	49611801	49612002	.	+	.	gene_id "GALK2|2585"; transcript_id "uc001zxj.1";
chr15	TCGA_June2011	exon	49620149	49622002	.	+	.	gene_id "GALK2|2585"; transcript_id "uc001zxj.1";
chr15	TCGA_June2011	exon	63334838	63335142	.	+	.	gene_id "TPM1|7168"; transcript_id "uc002alh.2";
chr15	TCGA_June2011	exon	63336226	63336351	.	+	.	gene_id "TPM1|7168"; transcript_id "uc002alh.2";
chr15	TCGA_June2011	exon	63349184	63349317	.	+	.	gene_id "TPM1|7168"; transcript_id "uc002alh.2";
chr15	TCGA_June2011	exon	63351762	63351879	.	+	.	gene_id "TPM1|7168"; transcript_id "uc002alh.2";
chr15	TCGA_June2011	exon	63353068	63353138	.	+	.	gene_id "TPM1|7168"; transcript_id "uc002alh.2";
chr15	TCGA_June2011	exon	63353397	63353472	.	+	.	gene_id "TPM1|7168"; transcript_id "uc002alh.2";
chr15	TCGA_June2011	exon	63354414	63354476	.	+	.	gene_id "TPM1|7168"; transcript_id "uc002alh.2";
chr15	TCGA_June2011	exon	63354775	63354844	.	+	.	gene_id "TPM1|7168"; transcript_id "uc002alh.2";
chr15	TCGA_June2011	exon	63356263	63356389	.	+	.	gene_id "TPM1|7168"; transcript_id "uc002alh.2";
chr15	TCGA_June2011	exon	63358095	63358291	.	+	.	gene_id "TPM1|7168"; transcript_id "uc002alh.2";
chr15	TCGA_June2011	exon	74466905	74466994	.	+	.	gene_id "ISLR|3671"; transcript_id "uc002axh.1";
chr15	TCGA_June2011	exon	74467192	74469212	.	+	.	gene_id "ISLR|3671"; transcript_id "uc002axh.1";
chr15	TCGA_June2011	exon	90118818	90119471	.	+	.	gene_id "C15orf42|90381"; transcript_id "uc002boe.2";
chr15	TCGA_June2011	exon	90125917	90126196	.	+	.	gene_id "C15orf42|90381"; transcript_id "uc002boe.2";
chr15	TCGA_June2011	exon	90127517	90127758	.	+	.	gene_id "C15orf42|90381"; transcript_id "uc002boe.2";
chr15	TCGA_June2011	exon	90128939	90129173	.	+	.	gene_id "C15orf42|90381"; transcript_id "uc002boe.2";
chr15	TCGA_June2011	exon	90135278	90135407	.	+	.	gene_id "C15orf42|90381"; transcript_id "uc002boe.2";
chr15	TCGA_June2011	exon	90137646	90137785	.	+	.	gene_id "C15orf42|90381"; transcript_id "uc002boe.2";
chr15	TCGA_June2011	exon	90138624	90138842	.	+	.	gene_id "C15orf42|90381"; transcript_id "uc002boe.2";
chr15	TCGA_June2011	exon	90142555	90142706	.	+	.	gene_id "C15orf42|90381"; transcript_id "uc002boe.2";
chr15	TCGA_June2011	exon	90143816	90143916	.	+	.	gene_id "C15orf42|90381"; transcript_id "uc002boe.2";
chr15	TCGA_June2011	exon	90144529	90144622	.	+	.	gene_id "C15orf42|90381"; transcript_id "uc002boe.2";
chr15	TCGA_June2011	exon	90144720	90144799	.	+	.	gene_id "C15orf42|90381"; transcript_id "uc002boe.2";
chr15	TCGA_June2011	exon	90144968	90145207	.	+	.	gene_id "C15orf42|90381"; transcript_id "uc002boe.2";
chr15	TCGA_June2011	exon	90146027	90146123	.	+	.	gene_id "C15orf42|90381"; transcript_id "uc002boe.2";
chr15	TCGA_June2011	exon	90149999	90150056	.	+	.	gene_id "C15orf42|90381"; transcript_id "uc002boe.2";
chr15	TCGA_June2011	exon	90152034	90152180	.	+	.	gene_id "C15orf42|90381"; transcript_id "uc002boe.2";
chr15	TCGA_June2011	exon	90159636	90159726	.	+	.	gene_id "C15orf42|90381"; transcript_id "uc002boe.2";
chr15	TCGA_June2011	exon	90161383	90161441	.	+	.	gene_id "C15orf42|90381"; transcript_id "uc002boe.2";
chr15	TCGA_June2011	exon	90162939	90163073	.	+	.	gene_id "C15orf42|90381"; transcript_id "uc002boe.2";
chr15	TCGA_June2011	exon	90164624	90164781	.	+	.	gene_id "C15orf42|90381"; transcript_id "uc002boe.2";
chr15	TCGA_June2011	exon	90166854	90169017	.	+	.	gene_id "C15orf42|90381"; transcript_id "uc002boe.2";
chr15	TCGA_June2011	exon	90169167	90169292	.	+	.	gene_id "C15orf42|90381"; transcript_id "uc002boe.2";
chr15	TCGA_June2011	exon	90170187	90171251	.	+	.	gene_id "C15orf42|90381"; transcript_id "uc002boe.2";
chr10	TCGA_June2011	exon	60937227	60937378	.	+	.	gene_id "PHYHIPL|84457"; transcript_id "uc001jkm.3";
chr10	TCGA_June2011	exon	60994064	60994260	.	+	.	gene_id "PHYHIPL|84457"; transcript_id "uc001jkm.3";
chr10	TCGA_June2011	exon	60996243	60996417	.	+	.	gene_id "PHYHIPL|84457"; transcript_id "uc001jkm.3";
chr10	TCGA_June2011	exon	60998348	60998465	.	+	.	gene_id "PHYHIPL|84457"; transcript_id "uc001jkm.3";
chr10	TCGA_June2011	exon	61004817	61006809	.	+	.	gene_id "PHYHIPL|84457"; transcript_id "uc001jkm.3";
chr10	TCGA_June2011	exon	61006810	61007532	.	+	.	gene_id "PHYHIPL|84457"; transcript_id "uc001jkm.3";
chr21	TCGA_June2011	exon	46927414	46927507	.	+	.	gene_id "COL18A1|80781"; transcript_id "uc002zhk.2";
chr21	TCGA_June2011	exon	46929270	46929515	.	+	.	gene_id "COL18A1|80781"; transcript_id "uc002zhk.2";
chr21	TCGA_June2011	exon	46929978	46930175	.	+	.	gene_id "COL18A1|80781"; transcript_id "uc002zhk.2";
chr21	TCGA_June2011	exon	46931025	46931140	.	+	.	gene_id "COL18A1|80781"; transcript_id "uc002zhk.2";
chr21	TCGA_June2011	exon	46932102	46933633	.	+	.	gene_id "COL18A1|80781"; transcript_id "uc002zhk.2";
chr21	TCGA_June2011	exon	48055527	48055675	.	+	.	gene_id "PRMT2|3275"; transcript_id "uc002zjy.2";
chr21	TCGA_June2011	exon	48056808	48056902	.	+	.	gene_id "PRMT2|3275"; transcript_id "uc002zjy.2";
chr21	TCGA_June2011	exon	48063447	48063551	.	+	.	gene_id "PRMT2|3275"; transcript_id "uc002zjy.2";
chr21	TCGA_June2011	exon	48064218	48064400	.	+	.	gene_id "PRMT2|3275"; transcript_id "uc002zjy.2";
chr21	TCGA_June2011	exon	48068370	48068531	.	+	.	gene_id "PRMT2|3275"; transcript_id "uc002zjy.2";
chr21	TCGA_June2011	exon	48069487	48069651	.	+	.	gene_id "PRMT2|3275"; transcript_id "uc002zjy.2";
chr21	TCGA_June2011	exon	48078657	48078832	.	+	.	gene_id "PRMT2|3275"; transcript_id "uc002zjy.2";
chr21	TCGA_June2011	exon	48080745	48080874	.	+	.	gene_id "PRMT2|3275"; transcript_id "uc002zjy.2";
chr21	TCGA_June2011	exon	48081712	48081848	.	+	.	gene_id "PRMT2|3275"; transcript_id "uc002zjy.2";
chr21	TCGA_June2011	exon	48083295	48083466	.	+	.	gene_id "PRMT2|3275"; transcript_id "uc002zjy.2";
chr21	TCGA_June2011	exon	48084207	48084862	.	+	.	gene_id "PRMT2|3275"; transcript_id "uc002zjy.2";
chr14	TCGA_June2011	exon	24407940	24410367	.	-	.	gene_id "C14orf167|55449"; transcript_id "uc010akx.1";
chr14	TCGA_June2011	exon	24423957	24424298	.	-	.	gene_id "C14orf167|55449"; transcript_id "uc010akx.1";
chr14	TCGA_June2011	exon	73741918	73744001	.	-	.	gene_id "NUMB|8650"; transcript_id "uc001xnz.1";
chr14	TCGA_June2011	exon	73745989	73746132	.	-	.	gene_id "NUMB|8650"; transcript_id "uc001xnz.1";
chr14	TCGA_June2011	exon	73749067	73749213	.	-	.	gene_id "NUMB|8650"; transcript_id "uc001xnz.1";
chr14	TCGA_June2011	exon	73750789	73751082	.	-	.	gene_id "NUMB|8650"; transcript_id "uc001xnz.1";
chr14	TCGA_June2011	exon	73753818	73754022	.	-	.	gene_id "NUMB|8650"; transcript_id "uc001xnz.1";
chr14	TCGA_June2011	exon	73759442	73759582	.	-	.	gene_id "NUMB|8650"; transcript_id "uc001xnz.1";
chr14	TCGA_June2011	exon	73763919	73763993	.	-	.	gene_id "NUMB|8650"; transcript_id "uc001xnz.1";
chr14	TCGA_June2011	exon	73789838	73789912	.	-	.	gene_id "NUMB|8650"; transcript_id "uc001xnz.1";
chr14	TCGA_June2011	exon	73822334	73822474	.	-	.	gene_id "NUMB|8650"; transcript_id "uc001xnz.1";
chr14	TCGA_June2011	exon	73833605	73833689	.	-	.	gene_id "NUMB|8650"; transcript_id "uc001xnz.1";
chr14	TCGA_June2011	exon	73876645	73876776	.	-	.	gene_id "NUMB|8650"; transcript_id "uc001xnz.1";
chr14	TCGA_June2011	exon	73925199	73925286	.	-	.	gene_id "NUMB|8650"; transcript_id "uc001xnz.1";
chr12	TCGA_June2011	exon	54762920	54764270	.	-	.	gene_id "ZNF385A|25946"; transcript_id "uc001sfy.3";
chr12	TCGA_June2011	exon	54764410	54764505	.	-	.	gene_id "ZNF385A|25946"; transcript_id "uc001sfy.3";
chr12	TCGA_June2011	exon	54764711	54764880	.	-	.	gene_id "ZNF385A|25946"; transcript_id "uc001sfy.3";
chr12	TCGA_June2011	exon	54765257	54765499	.	-	.	gene_id "ZNF385A|25946"; transcript_id "uc001sfy.3";
chr12	TCGA_June2011	exon	54767757	54767919	.	-	.	gene_id "ZNF385A|25946"; transcript_id "uc001sfy.3";
chr12	TCGA_June2011	exon	54769628	54769738	.	-	.	gene_id "ZNF385A|25946"; transcript_id "uc001sfy.3";
chr12	TCGA_June2011	exon	54778212	54778348	.	-	.	gene_id "ZNF385A|25946"; transcript_id "uc001sfy.3";
chr12	TCGA_June2011	exon	54785019	54785083	.	-	.	gene_id "ZNF385A|25946"; transcript_id "uc001sfy.3";
chr12	TCGA_June2011	exon	121675496	121678672	.	-	.	gene_id "CAMKK2|10645"; transcript_id "uc001tzy.2";
chr12	TCGA_June2011	exon	121682943	121683043	.	-	.	gene_id "CAMKK2|10645"; transcript_id "uc001tzy.2";
chr12	TCGA_June2011	exon	121687590	121687677	.	-	.	gene_id "CAMKK2|10645"; transcript_id "uc001tzy.2";
chr12	TCGA_June2011	exon	121687764	121687837	.	-	.	gene_id "CAMKK2|10645"; transcript_id "uc001tzy.2";
chr12	TCGA_June2011	exon	121690464	121690517	.	-	.	gene_id "CAMKK2|10645"; transcript_id "uc001tzy.2";
chr12	TCGA_June2011	exon	121691076	121691275	.	-	.	gene_id "CAMKK2|10645"; transcript_id "uc001tzy.2";
chr12	TCGA_June2011	exon	121693353	121693441	.	-	.	gene_id "CAMKK2|10645"; transcript_id "uc001tzy.2";
chr12	TCGA_June2011	exon	121693586	121693607	.	-	.	gene_id "CAMKK2|10645"; transcript_id "uc001tzy.2";
chr12	TCGA_June2011	exon	121698122	121698158	.	-	.	gene_id "CAMKK2|10645"; transcript_id "uc001tzy.2";
chr12	TCGA_June2011	exon	121701609	121701742	.	-	.	gene_id "CAMKK2|10645"; transcript_id "uc001tzy.2";
chr12	TCGA_June2011	exon	121706441	121706492	.	-	.	gene_id "CAMKK2|10645"; transcript_id "uc001tzy.2";
chr12	TCGA_June2011	exon	121707331	121707384	.	-	.	gene_id "CAMKK2|10645"; transcript_id "uc001tzy.2";
chr12	TCGA_June2011	exon	121708701	121708748	.	-	.	gene_id "CAMKK2|10645"; transcript_id "uc001tzy.2";
chr12	TCGA_June2011	exon	121711859	121712388	.	-	.	gene_id "CAMKK2|10645"; transcript_id "uc001tzy.2";
chr12	TCGA_June2011	exon	121735342	121736111	.	-	.	gene_id "CAMKK2|10645"; transcript_id "uc001tzy.2";
chr3	TCGA_June2011	exon	43407819	43408466	.	-	.	gene_id "ANO10|55129"; transcript_id "uc011azt.1";
chr3	TCGA_June2011	exon	43474103	43474219	.	-	.	gene_id "ANO10|55129"; transcript_id "uc011azt.1";
chr3	TCGA_June2011	exon	43591212	43591340	.	-	.	gene_id "ANO10|55129"; transcript_id "uc011azt.1";
chr3	TCGA_June2011	exon	43596770	43596961	.	-	.	gene_id "ANO10|55129"; transcript_id "uc011azt.1";
chr3	TCGA_June2011	exon	43602712	43602894	.	-	.	gene_id "ANO10|55129"; transcript_id "uc011azt.1";
chr3	TCGA_June2011	exon	43607145	43607219	.	-	.	gene_id "ANO10|55129"; transcript_id "uc011azt.1";
chr3	TCGA_June2011	exon	43616301	43616356	.	-	.	gene_id "ANO10|55129"; transcript_id "uc011azt.1";
chr3	TCGA_June2011	exon	43618184	43618753	.	-	.	gene_id "ANO10|55129"; transcript_id "uc011azt.1";
chr3	TCGA_June2011	exon	43621845	43621964	.	-	.	gene_id "ANO10|55129"; transcript_id "uc011azt.1";
chr3	TCGA_June2011	exon	43647206	43647355	.	-	.	gene_id "ANO10|55129"; transcript_id "uc011azt.1";
chr3	TCGA_June2011	exon	43663401	43663560	.	-	.	gene_id "ANO10|55129"; transcript_id "uc011azt.1";
chr3	TCGA_June2011	exon	100534855	100535612	.	-	.	gene_id "ABI3BP|25890"; transcript_id "uc003duo.2";
chr3	TCGA_June2011	exon	100536280	100536339	.	-	.	gene_id "ABI3BP|25890"; transcript_id "uc003duo.2";
chr3	TCGA_June2011	exon	100537369	100537425	.	-	.	gene_id "ABI3BP|25890"; transcript_id "uc003duo.2";
chr3	TCGA_June2011	exon	100539064	100539147	.	-	.	gene_id "ABI3BP|25890"; transcript_id "uc003duo.2";
chr3	TCGA_June2011	exon	100539898	100539957	.	-	.	gene_id "ABI3BP|25890"; transcript_id "uc003duo.2";
chr3	TCGA_June2011	exon	100541433	100541516	.	-	.	gene_id "ABI3BP|25890"; transcript_id "uc003duo.2";
chr3	TCGA_June2011	exon	100542302	100542358	.	-	.	gene_id "ABI3BP|25890"; transcript_id "uc003duo.2";
chr3	TCGA_June2011	exon	100543702	100543785	.	-	.	gene_id "ABI3BP|25890"; transcript_id "uc003duo.2";
chr3	TCGA_June2011	exon	100551108	100551194	.	-	.	gene_id "ABI3BP|25890"; transcript_id "uc003duo.2";
chr3	TCGA_June2011	exon	100551969	100552001	.	-	.	gene_id "ABI3BP|25890"; transcript_id "uc003duo.2";
chr3	TCGA_June2011	exon	100553528	100553617	.	-	.	gene_id "ABI3BP|25890"; transcript_id "uc003duo.2";
chr3	TCGA_June2011	exon	100554445	100554504	.	-	.	gene_id "ABI3BP|25890"; transcript_id "uc003duo.2";
chr3	TCGA_June2011	exon	100555968	100556015	.	-	.	gene_id "ABI3BP|25890"; transcript_id "uc003duo.2";
chr3	TCGA_June2011	exon	100557054	100557128	.	-	.	gene_id "ABI3BP|25890"; transcript_id "uc003duo.2";
chr3	TCGA_June2011	exon	100557246	100557308	.	-	.	gene_id "ABI3BP|25890"; transcript_id "uc003duo.2";
chr3	TCGA_June2011	exon	100558413	100558460	.	-	.	gene_id "ABI3BP|25890"; transcript_id "uc003duo.2";
chr3	TCGA_June2011	exon	100558916	100559008	.	-	.	gene_id "ABI3BP|25890"; transcript_id "uc003duo.2";
chr3	TCGA_June2011	exon	100559664	100559702	.	-	.	gene_id "ABI3BP|25890"; transcript_id "uc003duo.2";
chr3	TCGA_June2011	exon	100560842	100560883	.	-	.	gene_id "ABI3BP|25890"; transcript_id "uc003duo.2";
chr3	TCGA_June2011	exon	100565216	100565290	.	-	.	gene_id "ABI3BP|25890"; transcript_id "uc003duo.2";
chr3	TCGA_June2011	exon	100566446	100566517	.	-	.	gene_id "ABI3BP|25890"; transcript_id "uc003duo.2";
chr3	TCGA_June2011	exon	100567645	100567719	.	-	.	gene_id "ABI3BP|25890"; transcript_id "uc003duo.2";
chr3	TCGA_June2011	exon	100568889	100568963	.	-	.	gene_id "ABI3BP|25890"; transcript_id "uc003duo.2";
chr3	TCGA_June2011	exon	100569504	100569578	.	-	.	gene_id "ABI3BP|25890"; transcript_id "uc003duo.2";
chr3	TCGA_June2011	exon	100570719	100570784	.	-	.	gene_id "ABI3BP|25890"; transcript_id "uc003duo.2";
chr3	TCGA_June2011	exon	100581155	100581229	.	-	.	gene_id "ABI3BP|25890"; transcript_id "uc003duo.2";
chr3	TCGA_June2011	exon	100581682	100581753	.	-	.	gene_id "ABI3BP|25890"; transcript_id "uc003duo.2";
chr3	TCGA_June2011	exon	100582846	100582920	.	-	.	gene_id "ABI3BP|25890"; transcript_id "uc003duo.2";
chr3	TCGA_June2011	exon	100583677	100583751	.	-	.	gene_id "ABI3BP|25890"; transcript_id "uc003duo.2";
chr3	TCGA_June2011	exon	100585723	100585800	.	-	.	gene_id "ABI3BP|25890"; transcript_id "uc003duo.2";
chr3	TCGA_June2011	exon	100593685	100593777	.	-	.	gene_id "ABI3BP|25890"; transcript_id "uc003duo.2";
chr3	TCGA_June2011	exon	100594352	100594423	.	-	.	gene_id "ABI3BP|25890"; transcript_id "uc003duo.2";
chr3	TCGA_June2011	exon	100595356	100595404	.	-	.	gene_id "ABI3BP|25890"; transcript_id "uc003duo.2";
chr3	TCGA_June2011	exon	100604380	100604432	.	-	.	gene_id "ABI3BP|25890"; transcript_id "uc003duo.2";
chr3	TCGA_June2011	exon	100604986	100605167	.	-	.	gene_id "ABI3BP|25890"; transcript_id "uc003duo.2";
chr3	TCGA_June2011	exon	100617606	100617738	.	-	.	gene_id "ABI3BP|25890"; transcript_id "uc003duo.2";
chr3	TCGA_June2011	exon	100621462	100621530	.	-	.	gene_id "ABI3BP|25890"; transcript_id "uc003duo.2";
chr3	TCGA_June2011	exon	100645146	100645325	.	-	.	gene_id "ABI3BP|25890"; transcript_id "uc003duo.2";
chr3	TCGA_June2011	exon	100712150	100712334	.	-	.	gene_id "ABI3BP|25890"; transcript_id "uc003duo.2";
chr3	TCGA_June2011	exon	157177415	157178144	.	-	.	gene_id "VEPH1|79674"; transcript_id "uc003fbn.2";
chr3	TCGA_June2011	exon	157188103	157188318	.	-	.	gene_id "VEPH1|79674"; transcript_id "uc003fbn.2";
chr3	TCGA_June2011	exon	157213001	157213295	.	-	.	gene_id "VEPH1|79674"; transcript_id "uc003fbn.2";
chr3	TCGA_June2011	exon	157217184	157217445	.	-	.	gene_id "VEPH1|79674"; transcript_id "uc003fbn.2";
chr3	TCGA_June2011	exon	157221260	157221415	.	-	.	gene_id "VEPH1|79674"; transcript_id "uc003fbn.2";
chr3	TCGA_June2011	exon	13590625	13590708	.	+	.	gene_id "FBLN2|2199"; transcript_id "uc011avb.1";
chr3	TCGA_June2011	exon	13611815	13613161	.	+	.	gene_id "FBLN2|2199"; transcript_id "uc011avb.1";
chr3	TCGA_June2011	exon	13649562	13649673	.	+	.	gene_id "FBLN2|2199"; transcript_id "uc011avb.1";
chr3	TCGA_June2011	exon	13651013	13651142	.	+	.	gene_id "FBLN2|2199"; transcript_id "uc011avb.1";
chr3	TCGA_June2011	exon	13655484	13655664	.	+	.	gene_id "FBLN2|2199"; transcript_id "uc011avb.1";
chr3	TCGA_June2011	exon	13659576	13659785	.	+	.	gene_id "FBLN2|2199"; transcript_id "uc011avb.1";
chr3	TCGA_June2011	exon	13660404	13660517	.	+	.	gene_id "FBLN2|2199"; transcript_id "uc011avb.1";
chr3	TCGA_June2011	exon	13661230	13661331	.	+	.	gene_id "FBLN2|2199"; transcript_id "uc011avb.1";
chr3	TCGA_June2011	exon	13667945	13668079	.	+	.	gene_id "FBLN2|2199"; transcript_id "uc011avb.1";
chr3	TCGA_June2011	exon	13669332	13669469	.	+	.	gene_id "FBLN2|2199"; transcript_id "uc011avb.1";
chr3	TCGA_June2011	exon	13670405	13670548	.	+	.	gene_id "FBLN2|2199"; transcript_id "uc011avb.1";
chr3	TCGA_June2011	exon	13670664	13670792	.	+	.	gene_id "FBLN2|2199"; transcript_id "uc011avb.1";
chr3	TCGA_June2011	exon	13671320	13671445	.	+	.	gene_id "FBLN2|2199"; transcript_id "uc011avb.1";
chr3	TCGA_June2011	exon	13672199	13672315	.	+	.	gene_id "FBLN2|2199"; transcript_id "uc011avb.1";
chr3	TCGA_June2011	exon	13672829	13672957	.	+	.	gene_id "FBLN2|2199"; transcript_id "uc011avb.1";
chr3	TCGA_June2011	exon	13677945	13678068	.	+	.	gene_id "FBLN2|2199"; transcript_id "uc011avb.1";
chr3	TCGA_June2011	exon	13679062	13679921	.	+	.	gene_id "FBLN2|2199"; transcript_id "uc011avb.1";
chr17	TCGA_June2011	exon	42083392	42083605	.	+	.	gene_id "NAGS|162417"; transcript_id "uc002iet.2";
chr17	TCGA_June2011	exon	42083897	42084862	.	+	.	gene_id "NAGS|162417"; transcript_id "uc002iet.2";
chr17	TCGA_June2011	exon	42084959	42085141	.	+	.	gene_id "NAGS|162417"; transcript_id "uc002iet.2";
chr17	TCGA_June2011	exon	42085816	42086435	.	+	.	gene_id "NAGS|162417"; transcript_id "uc002iet.2";
chr17	TCGA_June2011	exon	4442192	4443262	.	-	.	gene_id "MYBBP1A|10514"; transcript_id "uc002fyb.3";
chr17	TCGA_June2011	exon	4443643	4443779	.	-	.	gene_id "MYBBP1A|10514"; transcript_id "uc002fyb.3";
chr17	TCGA_June2011	exon	4444758	4444859	.	-	.	gene_id "MYBBP1A|10514"; transcript_id "uc002fyb.3";
chr17	TCGA_June2011	exon	4445079	4445186	.	-	.	gene_id "MYBBP1A|10514"; transcript_id "uc002fyb.3";
chr17	TCGA_June2011	exon	4445759	4445827	.	-	.	gene_id "MYBBP1A|10514"; transcript_id "uc002fyb.3";
chr17	TCGA_June2011	exon	4445911	4446036	.	-	.	gene_id "MYBBP1A|10514"; transcript_id "uc002fyb.3";
chr17	TCGA_June2011	exon	4446208	4446460	.	-	.	gene_id "MYBBP1A|10514"; transcript_id "uc002fyb.3";
chr17	TCGA_June2011	exon	4447784	4447941	.	-	.	gene_id "MYBBP1A|10514"; transcript_id "uc002fyb.3";
chr17	TCGA_June2011	exon	4448046	4448216	.	-	.	gene_id "MYBBP1A|10514"; transcript_id "uc002fyb.3";
chr17	TCGA_June2011	exon	4448321	4448470	.	-	.	gene_id "MYBBP1A|10514"; transcript_id "uc002fyb.3";
chr17	TCGA_June2011	exon	4448554	4448640	.	-	.	gene_id "MYBBP1A|10514"; transcript_id "uc002fyb.3";
chr17	TCGA_June2011	exon	4448905	4449056	.	-	.	gene_id "MYBBP1A|10514"; transcript_id "uc002fyb.3";
chr17	TCGA_June2011	exon	4449141	4449237	.	-	.	gene_id "MYBBP1A|10514"; transcript_id "uc002fyb.3";
chr17	TCGA_June2011	exon	4451253	4451352	.	-	.	gene_id "MYBBP1A|10514"; transcript_id "uc002fyb.3";
chr17	TCGA_June2011	exon	4451438	4451605	.	-	.	gene_id "MYBBP1A|10514"; transcript_id "uc002fyb.3";
chr17	TCGA_June2011	exon	4451819	4451944	.	-	.	gene_id "MYBBP1A|10514"; transcript_id "uc002fyb.3";
chr17	TCGA_June2011	exon	4452627	4452737	.	-	.	gene_id "MYBBP1A|10514"; transcript_id "uc002fyb.3";
chr17	TCGA_June2011	exon	4453353	4453648	.	-	.	gene_id "MYBBP1A|10514"; transcript_id "uc002fyb.3";
chr17	TCGA_June2011	exon	4455175	4455292	.	-	.	gene_id "MYBBP1A|10514"; transcript_id "uc002fyb.3";
chr17	TCGA_June2011	exon	4455420	4455587	.	-	.	gene_id "MYBBP1A|10514"; transcript_id "uc002fyb.3";
chr17	TCGA_June2011	exon	4455746	4455921	.	-	.	gene_id "MYBBP1A|10514"; transcript_id "uc002fyb.3";
chr17	TCGA_June2011	exon	4457105	4457212	.	-	.	gene_id "MYBBP1A|10514"; transcript_id "uc002fyb.3";
chr17	TCGA_June2011	exon	4457314	4457388	.	-	.	gene_id "MYBBP1A|10514"; transcript_id "uc002fyb.3";
chr17	TCGA_June2011	exon	4457490	4457573	.	-	.	gene_id "MYBBP1A|10514"; transcript_id "uc002fyb.3";
chr17	TCGA_June2011	exon	4458156	4458251	.	-	.	gene_id "MYBBP1A|10514"; transcript_id "uc002fyb.3";
chr17	TCGA_June2011	exon	4458422	4458681	.	-	.	gene_id "MYBBP1A|10514"; transcript_id "uc002fyb.3";
chr16	TCGA_June2011	exon	2097990	2098066	.	+	.	gene_id "TSC2|7249"; transcript_id "uc010bsd.2";
chr16	TCGA_June2011	exon	2098588	2098754	.	+	.	gene_id "TSC2|7249"; transcript_id "uc010bsd.2";
chr16	TCGA_June2011	exon	2100401	2100487	.	+	.	gene_id "TSC2|7249"; transcript_id "uc010bsd.2";
chr16	TCGA_June2011	exon	2103343	2103453	.	+	.	gene_id "TSC2|7249"; transcript_id "uc010bsd.2";
chr16	TCGA_June2011	exon	2104297	2104441	.	+	.	gene_id "TSC2|7249"; transcript_id "uc010bsd.2";
chr16	TCGA_June2011	exon	2105403	2105520	.	+	.	gene_id "TSC2|7249"; transcript_id "uc010bsd.2";
chr16	TCGA_June2011	exon	2106197	2106245	.	+	.	gene_id "TSC2|7249"; transcript_id "uc010bsd.2";
chr16	TCGA_June2011	exon	2106645	2106770	.	+	.	gene_id "TSC2|7249"; transcript_id "uc010bsd.2";
chr16	TCGA_June2011	exon	2107106	2107179	.	+	.	gene_id "TSC2|7249"; transcript_id "uc010bsd.2";
chr16	TCGA_June2011	exon	2108748	2108874	.	+	.	gene_id "TSC2|7249"; transcript_id "uc010bsd.2";
chr16	TCGA_June2011	exon	2110671	2110814	.	+	.	gene_id "TSC2|7249"; transcript_id "uc010bsd.2";
chr16	TCGA_June2011	exon	2111872	2112009	.	+	.	gene_id "TSC2|7249"; transcript_id "uc010bsd.2";
chr16	TCGA_June2011	exon	2112498	2112601	.	+	.	gene_id "TSC2|7249"; transcript_id "uc010bsd.2";
chr16	TCGA_June2011	exon	2112973	2113054	.	+	.	gene_id "TSC2|7249"; transcript_id "uc010bsd.2";
chr16	TCGA_June2011	exon	2114273	2114428	.	+	.	gene_id "TSC2|7249"; transcript_id "uc010bsd.2";
chr16	TCGA_June2011	exon	2115520	2115636	.	+	.	gene_id "TSC2|7249"; transcript_id "uc010bsd.2";
chr16	TCGA_June2011	exon	2120457	2120579	.	+	.	gene_id "TSC2|7249"; transcript_id "uc010bsd.2";
chr16	TCGA_June2011	exon	2121511	2121617	.	+	.	gene_id "TSC2|7249"; transcript_id "uc010bsd.2";
chr16	TCGA_June2011	exon	2121785	2121935	.	+	.	gene_id "TSC2|7249"; transcript_id "uc010bsd.2";
chr16	TCGA_June2011	exon	2122242	2122364	.	+	.	gene_id "TSC2|7249"; transcript_id "uc010bsd.2";
chr16	TCGA_June2011	exon	2122850	2122984	.	+	.	gene_id "TSC2|7249"; transcript_id "uc010bsd.2";
chr16	TCGA_June2011	exon	2124201	2124390	.	+	.	gene_id "TSC2|7249"; transcript_id "uc010bsd.2";
chr16	TCGA_June2011	exon	2125800	2125893	.	+	.	gene_id "TSC2|7249"; transcript_id "uc010bsd.2";
chr16	TCGA_June2011	exon	2126069	2126171	.	+	.	gene_id "TSC2|7249"; transcript_id "uc010bsd.2";
chr16	TCGA_June2011	exon	2126492	2126586	.	+	.	gene_id "TSC2|7249"; transcript_id "uc010bsd.2";
chr16	TCGA_June2011	exon	2127599	2127727	.	+	.	gene_id "TSC2|7249"; transcript_id "uc010bsd.2";
chr16	TCGA_June2011	exon	2129033	2129197	.	+	.	gene_id "TSC2|7249"; transcript_id "uc010bsd.2";
chr16	TCGA_June2011	exon	2129277	2129429	.	+	.	gene_id "TSC2|7249"; transcript_id "uc010bsd.2";
chr16	TCGA_June2011	exon	2129558	2129670	.	+	.	gene_id "TSC2|7249"; transcript_id "uc010bsd.2";
chr16	TCGA_June2011	exon	2130166	2130378	.	+	.	gene_id "TSC2|7249"; transcript_id "uc010bsd.2";
chr16	TCGA_June2011	exon	2131596	2131799	.	+	.	gene_id "TSC2|7249"; transcript_id "uc010bsd.2";
chr16	TCGA_June2011	exon	2133696	2133817	.	+	.	gene_id "TSC2|7249"; transcript_id "uc010bsd.2";
chr16	TCGA_June2011	exon	2134229	2134716	.	+	.	gene_id "TSC2|7249"; transcript_id "uc010bsd.2";
chr16	TCGA_June2011	exon	2134952	2135027	.	+	.	gene_id "TSC2|7249"; transcript_id "uc010bsd.2";
chr16	TCGA_June2011	exon	2135231	2135323	.	+	.	gene_id "TSC2|7249"; transcript_id "uc010bsd.2";
chr16	TCGA_June2011	exon	2136194	2136380	.	+	.	gene_id "TSC2|7249"; transcript_id "uc010bsd.2";
chr16	TCGA_June2011	exon	2136733	2136872	.	+	.	gene_id "TSC2|7249"; transcript_id "uc010bsd.2";
chr16	TCGA_June2011	exon	2137864	2137942	.	+	.	gene_id "TSC2|7249"; transcript_id "uc010bsd.2";
chr16	TCGA_June2011	exon	2138049	2138140	.	+	.	gene_id "TSC2|7249"; transcript_id "uc010bsd.2";
chr16	TCGA_June2011	exon	2138228	2138326	.	+	.	gene_id "TSC2|7249"; transcript_id "uc010bsd.2";
chr16	TCGA_June2011	exon	2138447	2138712	.	+	.	gene_id "TSC2|7249"; transcript_id "uc010bsd.2";
chr16	TCGA_June2011	exon	57792131	57792821	.	-	.	gene_id "KIFC3|3801"; transcript_id "uc010vhz.1";
chr16	TCGA_June2011	exon	57793037	57793065	.	-	.	gene_id "KIFC3|3801"; transcript_id "uc010vhz.1";
chr16	TCGA_June2011	exon	57793640	57793748	.	-	.	gene_id "KIFC3|3801"; transcript_id "uc010vhz.1";
chr16	TCGA_June2011	exon	57794194	57794328	.	-	.	gene_id "KIFC3|3801"; transcript_id "uc010vhz.1";
chr16	TCGA_June2011	exon	57794638	57794867	.	-	.	gene_id "KIFC3|3801"; transcript_id "uc010vhz.1";
chr16	TCGA_June2011	exon	57794954	57795083	.	-	.	gene_id "KIFC3|3801"; transcript_id "uc010vhz.1";
chr16	TCGA_June2011	exon	57795325	57795448	.	-	.	gene_id "KIFC3|3801"; transcript_id "uc010vhz.1";
chr16	TCGA_June2011	exon	57796052	57796182	.	-	.	gene_id "KIFC3|3801"; transcript_id "uc010vhz.1";
chr16	TCGA_June2011	exon	57798055	57798159	.	-	.	gene_id "KIFC3|3801"; transcript_id "uc010vhz.1";
chr16	TCGA_June2011	exon	57799371	57799552	.	-	.	gene_id "KIFC3|3801"; transcript_id "uc010vhz.1";
chr16	TCGA_June2011	exon	57800786	57800897	.	-	.	gene_id "KIFC3|3801"; transcript_id "uc010vhz.1";
chr16	TCGA_June2011	exon	57803507	57803637	.	-	.	gene_id "KIFC3|3801"; transcript_id "uc010vhz.1";
chr16	TCGA_June2011	exon	57803720	57803867	.	-	.	gene_id "KIFC3|3801"; transcript_id "uc010vhz.1";
chr16	TCGA_June2011	exon	57804439	57804612	.	-	.	gene_id "KIFC3|3801"; transcript_id "uc010vhz.1";
chr16	TCGA_June2011	exon	57805110	57805349	.	-	.	gene_id "KIFC3|3801"; transcript_id "uc010vhz.1";
chr16	TCGA_June2011	exon	57805455	57805598	.	-	.	gene_id "KIFC3|3801"; transcript_id "uc010vhz.1";
chr16	TCGA_June2011	exon	57806135	57806200	.	-	.	gene_id "KIFC3|3801"; transcript_id "uc010vhz.1";
chr16	TCGA_June2011	exon	57828911	57829053	.	-	.	gene_id "KIFC3|3801"; transcript_id "uc010vhz.1";
chr16	TCGA_June2011	exon	57831984	57832194	.	-	.	gene_id "KIFC3|3801"; transcript_id "uc010vhz.1";
chr16	TCGA_June2011	exon	57836898	57836935	.	-	.	gene_id "KIFC3|3801"; transcript_id "uc010vhz.1";
chr8	TCGA_June2011	exon	22022675	22023066	.	+	.	gene_id "BMP1|649"; transcript_id "uc003xbb.2";
chr8	TCGA_June2011	exon	22031115	22031228	.	+	.	gene_id "BMP1|649"; transcript_id "uc003xbb.2";
chr8	TCGA_June2011	exon	22033656	22033826	.	+	.	gene_id "BMP1|649"; transcript_id "uc003xbb.2";
chr8	TCGA_June2011	exon	22034046	22034163	.	+	.	gene_id "BMP1|649"; transcript_id "uc003xbb.2";
chr8	TCGA_June2011	exon	22034474	22034652	.	+	.	gene_id "BMP1|649"; transcript_id "uc003xbb.2";
chr8	TCGA_June2011	exon	22035365	22035470	.	+	.	gene_id "BMP1|649"; transcript_id "uc003xbb.2";
chr8	TCGA_June2011	exon	22037218	22037342	.	+	.	gene_id "BMP1|649"; transcript_id "uc003xbb.2";
chr8	TCGA_June2011	exon	22037881	22037996	.	+	.	gene_id "BMP1|649"; transcript_id "uc003xbb.2";
chr8	TCGA_June2011	exon	22049562	22049664	.	+	.	gene_id "BMP1|649"; transcript_id "uc003xbb.2";
chr8	TCGA_June2011	exon	22051571	22051687	.	+	.	gene_id "BMP1|649"; transcript_id "uc003xbb.2";
chr8	TCGA_June2011	exon	22051958	22052103	.	+	.	gene_id "BMP1|649"; transcript_id "uc003xbb.2";
chr8	TCGA_June2011	exon	22052237	22052432	.	+	.	gene_id "BMP1|649"; transcript_id "uc003xbb.2";
chr8	TCGA_June2011	exon	22052975	22053100	.	+	.	gene_id "BMP1|649"; transcript_id "uc003xbb.2";
chr8	TCGA_June2011	exon	22054193	22054353	.	+	.	gene_id "BMP1|649"; transcript_id "uc003xbb.2";
chr8	TCGA_June2011	exon	22054753	22054933	.	+	.	gene_id "BMP1|649"; transcript_id "uc003xbb.2";
chr8	TCGA_June2011	exon	22058631	22058995	.	+	.	gene_id "BMP1|649"; transcript_id "uc003xbb.2";
chr4	TCGA_June2011	exon	103182821	103184350	.	-	.	gene_id "SLC39A8|64116"; transcript_id "uc003hwb.1";
chr4	TCGA_June2011	exon	103188647	103188831	.	-	.	gene_id "SLC39A8|64116"; transcript_id "uc003hwb.1";
chr4	TCGA_June2011	exon	103189029	103189236	.	-	.	gene_id "SLC39A8|64116"; transcript_id "uc003hwb.1";
chr4	TCGA_June2011	exon	103225474	103225638	.	-	.	gene_id "SLC39A8|64116"; transcript_id "uc003hwb.1";
chr4	TCGA_June2011	exon	103226146	103226268	.	-	.	gene_id "SLC39A8|64116"; transcript_id "uc003hwb.1";
chr4	TCGA_June2011	exon	103228593	103228762	.	-	.	gene_id "SLC39A8|64116"; transcript_id "uc003hwb.1";
chr4	TCGA_June2011	exon	103236825	103236987	.	-	.	gene_id "SLC39A8|64116"; transcript_id "uc003hwb.1";
chr4	TCGA_June2011	exon	103265601	103266348	.	-	.	gene_id "SLC39A8|64116"; transcript_id "uc003hwb.1";
chr2	TCGA_June2011	exon	201717732	201718172	.	-	.	gene_id "CLK1|1195"; transcript_id "uc002uwg.2";
chr2	TCGA_June2011	exon	201718626	201718716	.	-	.	gene_id "CLK1|1195"; transcript_id "uc002uwg.2";
chr2	TCGA_June2011	exon	201719339	201719418	.	-	.	gene_id "CLK1|1195"; transcript_id "uc002uwg.2";
chr2	TCGA_June2011	exon	201719727	201719809	.	-	.	gene_id "CLK1|1195"; transcript_id "uc002uwg.2";
chr2	TCGA_June2011	exon	201721405	201721534	.	-	.	gene_id "CLK1|1195"; transcript_id "uc002uwg.2";
chr2	TCGA_June2011	exon	201721614	201721708	.	-	.	gene_id "CLK1|1195"; transcript_id "uc002uwg.2";
chr2	TCGA_June2011	exon	201722441	201722607	.	-	.	gene_id "CLK1|1195"; transcript_id "uc002uwg.2";
chr2	TCGA_June2011	exon	201722696	201722812	.	-	.	gene_id "CLK1|1195"; transcript_id "uc002uwg.2";
chr2	TCGA_June2011	exon	201724403	201726189	.	-	.	gene_id "CLK1|1195"; transcript_id "uc002uwg.2";
chr2	TCGA_June2011	exon	201726425	201726585	.	-	.	gene_id "CLK1|1195"; transcript_id "uc002uwg.2";
chr2	TCGA_June2011	exon	201729287	201729467	.	-	.	gene_id "CLK1|1195"; transcript_id "uc002uwg.2";
chr2	TCGA_June2011	exon	216225181	216226349	.	-	.	gene_id "FN1|2335"; transcript_id "uc002vfi.2";
chr2	TCGA_June2011	exon	216226692	216226802	.	-	.	gene_id "FN1|2335"; transcript_id "uc002vfi.2";
chr2	TCGA_June2011	exon	216229602	216229708	.	-	.	gene_id "FN1|2335"; transcript_id "uc002vfi.2";
chr2	TCGA_June2011	exon	216230228	216230353	.	-	.	gene_id "FN1|2335"; transcript_id "uc002vfi.2";
chr2	TCGA_June2011	exon	216232586	216232750	.	-	.	gene_id "FN1|2335"; transcript_id "uc002vfi.2";
chr2	TCGA_June2011	exon	216235017	216235155	.	-	.	gene_id "FN1|2335"; transcript_id "uc002vfi.2";
chr2	TCGA_June2011	exon	216236632	216236738	.	-	.	gene_id "FN1|2335"; transcript_id "uc002vfi.2";
chr2	TCGA_June2011	exon	216236832	216237098	.	-	.	gene_id "FN1|2335"; transcript_id "uc002vfi.2";
chr2	TCGA_June2011	exon	216238045	216238134	.	-	.	gene_id "FN1|2335"; transcript_id "uc002vfi.2";
chr2	TCGA_June2011	exon	216239937	216240116	.	-	.	gene_id "FN1|2335"; transcript_id "uc002vfi.2";
chr2	TCGA_June2011	exon	216240352	216240441	.	-	.	gene_id "FN1|2335"; transcript_id "uc002vfi.2";
chr2	TCGA_June2011	exon	216241221	216241397	.	-	.	gene_id "FN1|2335"; transcript_id "uc002vfi.2";
chr2	TCGA_June2011	exon	216242898	216242985	.	-	.	gene_id "FN1|2335"; transcript_id "uc002vfi.2";
chr2	TCGA_June2011	exon	216243853	216244040	.	-	.	gene_id "FN1|2335"; transcript_id "uc002vfi.2";
chr2	TCGA_June2011	exon	216245534	216245803	.	-	.	gene_id "FN1|2335"; transcript_id "uc002vfi.2";
chr2	TCGA_June2011	exon	216246935	216247048	.	-	.	gene_id "FN1|2335"; transcript_id "uc002vfi.2";
chr2	TCGA_June2011	exon	216248051	216248206	.	-	.	gene_id "FN1|2335"; transcript_id "uc002vfi.2";
chr2	TCGA_June2011	exon	216248743	216248907	.	-	.	gene_id "FN1|2335"; transcript_id "uc002vfi.2";
chr2	TCGA_June2011	exon	216249583	216249699	.	-	.	gene_id "FN1|2335"; transcript_id "uc002vfi.2";
chr2	TCGA_June2011	exon	216251412	216251681	.	-	.	gene_id "FN1|2335"; transcript_id "uc002vfi.2";
chr2	TCGA_June2011	exon	216252935	216253024	.	-	.	gene_id "FN1|2335"; transcript_id "uc002vfi.2";
chr2	TCGA_June2011	exon	216256355	216256537	.	-	.	gene_id "FN1|2335"; transcript_id "uc002vfi.2";
chr2	TCGA_June2011	exon	216257654	216257926	.	-	.	gene_id "FN1|2335"; transcript_id "uc002vfi.2";
chr2	TCGA_June2011	exon	216259251	216259442	.	-	.	gene_id "FN1|2335"; transcript_id "uc002vfi.2";
chr2	TCGA_June2011	exon	216261860	216261946	.	-	.	gene_id "FN1|2335"; transcript_id "uc002vfi.2";
chr2	TCGA_June2011	exon	216262403	216262571	.	-	.	gene_id "FN1|2335"; transcript_id "uc002vfi.2";
chr2	TCGA_June2011	exon	216263980	216264074	.	-	.	gene_id "FN1|2335"; transcript_id "uc002vfi.2";
chr2	TCGA_June2011	exon	216269112	216269378	.	-	.	gene_id "FN1|2335"; transcript_id "uc002vfi.2";
chr2	TCGA_June2011	exon	216270961	216271233	.	-	.	gene_id "FN1|2335"; transcript_id "uc002vfi.2";
chr2	TCGA_June2011	exon	216271850	216272044	.	-	.	gene_id "FN1|2335"; transcript_id "uc002vfi.2";
chr2	TCGA_June2011	exon	216272831	216272920	.	-	.	gene_id "FN1|2335"; transcript_id "uc002vfi.2";
chr2	TCGA_June2011	exon	216273021	216273149	.	-	.	gene_id "FN1|2335"; transcript_id "uc002vfi.2";
chr2	TCGA_June2011	exon	216274286	216274462	.	-	.	gene_id "FN1|2335"; transcript_id "uc002vfi.2";
chr2	TCGA_June2011	exon	216274657	216274837	.	-	.	gene_id "FN1|2335"; transcript_id "uc002vfi.2";
chr2	TCGA_June2011	exon	216279560	216279681	.	-	.	gene_id "FN1|2335"; transcript_id "uc002vfi.2";
chr2	TCGA_June2011	exon	216283965	216284108	.	-	.	gene_id "FN1|2335"; transcript_id "uc002vfi.2";
chr2	TCGA_June2011	exon	216285396	216285524	.	-	.	gene_id "FN1|2335"; transcript_id "uc002vfi.2";
chr2	TCGA_June2011	exon	216286814	216286966	.	-	.	gene_id "FN1|2335"; transcript_id "uc002vfi.2";
chr2	TCGA_June2011	exon	216288073	216288249	.	-	.	gene_id "FN1|2335"; transcript_id "uc002vfi.2";
chr2	TCGA_June2011	exon	216288869	216289048	.	-	.	gene_id "FN1|2335"; transcript_id "uc002vfi.2";
chr2	TCGA_June2011	exon	216289817	216290008	.	-	.	gene_id "FN1|2335"; transcript_id "uc002vfi.2";
chr2	TCGA_June2011	exon	216292903	216293061	.	-	.	gene_id "FN1|2335"; transcript_id "uc002vfi.2";
chr2	TCGA_June2011	exon	216295438	216295575	.	-	.	gene_id "FN1|2335"; transcript_id "uc002vfi.2";
chr2	TCGA_June2011	exon	216296556	216296687	.	-	.	gene_id "FN1|2335"; transcript_id "uc002vfi.2";
chr2	TCGA_June2011	exon	216298047	216298184	.	-	.	gene_id "FN1|2335"; transcript_id "uc002vfi.2";
chr2	TCGA_June2011	exon	216299419	216299547	.	-	.	gene_id "FN1|2335"; transcript_id "uc002vfi.2";
chr2	TCGA_June2011	exon	216300378	216300791	.	-	.	gene_id "FN1|2335"; transcript_id "uc002vfi.2";
chr2	TCGA_June2011	exon	42795671	42795913	.	+	.	gene_id "MTA3|57504"; transcript_id "uc002rsr.2";
chr2	TCGA_June2011	exon	42797577	42797644	.	+	.	gene_id "MTA3|57504"; transcript_id "uc002rsr.2";
chr2	TCGA_June2011	exon	42806247	42806340	.	+	.	gene_id "MTA3|57504"; transcript_id "uc002rsr.2";
chr2	TCGA_June2011	exon	42836598	42836724	.	+	.	gene_id "MTA3|57504"; transcript_id "uc002rsr.2";
chr2	TCGA_June2011	exon	42867313	42867376	.	+	.	gene_id "MTA3|57504"; transcript_id "uc002rsr.2";
chr2	TCGA_June2011	exon	42871267	42871384	.	+	.	gene_id "MTA3|57504"; transcript_id "uc002rsr.2";
chr2	TCGA_June2011	exon	42883340	42883442	.	+	.	gene_id "MTA3|57504"; transcript_id "uc002rsr.2";
chr2	TCGA_June2011	exon	42886903	42887002	.	+	.	gene_id "MTA3|57504"; transcript_id "uc002rsr.2";
chr2	TCGA_June2011	exon	42909541	42909729	.	+	.	gene_id "MTA3|57504"; transcript_id "uc002rsr.2";
chr2	TCGA_June2011	exon	42922905	42922979	.	+	.	gene_id "MTA3|57504"; transcript_id "uc002rsr.2";
chr2	TCGA_June2011	exon	42924916	42924974	.	+	.	gene_id "MTA3|57504"; transcript_id "uc002rsr.2";
chr2	TCGA_June2011	exon	42931337	42931458	.	+	.	gene_id "MTA3|57504"; transcript_id "uc002rsr.2";
chr2	TCGA_June2011	exon	42935043	42935194	.	+	.	gene_id "MTA3|57504"; transcript_id "uc002rsr.2";
chr2	TCGA_June2011	exon	42936014	42936352	.	+	.	gene_id "MTA3|57504"; transcript_id "uc002rsr.2";
chr1	TCGA_June2011	exon	6324333	6324755	.	-	.	gene_id "ACOT7|11332"; transcript_id "uc010nzq.1";
chr1	TCGA_June2011	exon	6341162	6341346	.	-	.	gene_id "ACOT7|11332"; transcript_id "uc010nzq.1";
chr1	TCGA_June2011	exon	6354924	6355040	.	-	.	gene_id "ACOT7|11332"; transcript_id "uc010nzq.1";
chr1	TCGA_June2011	exon	6378552	6378638	.	-	.	gene_id "ACOT7|11332"; transcript_id "uc010nzq.1";
chr1	TCGA_June2011	exon	6387359	6387473	.	-	.	gene_id "ACOT7|11332"; transcript_id "uc010nzq.1";
chr1	TCGA_June2011	exon	6393537	6393628	.	-	.	gene_id "ACOT7|11332"; transcript_id "uc010nzq.1";
chr1	TCGA_June2011	exon	6399493	6399649	.	-	.	gene_id "ACOT7|11332"; transcript_id "uc010nzq.1";
chr1	TCGA_June2011	exon	6453321	6453438	.	-	.	gene_id "ACOT7|11332"; transcript_id "uc010nzq.1";
chr1	TCGA_June2011	exon	153591280	153591514	.	-	.	gene_id "S100A13|6284"; transcript_id "uc001fch.2";
chr1	TCGA_June2011	exon	153598796	153599009	.	-	.	gene_id "S100A13|6284"; transcript_id "uc001fch.2";
chr1	TCGA_June2011	exon	153599959	153600117	.	-	.	gene_id "S100A13|6284"; transcript_id "uc001fch.2";
chr1	TCGA_June2011	exon	244998639	244999058	.	+	.	gene_id "FAM36A|116228"; transcript_id "uc001iar.2";
chr1	TCGA_June2011	exon	245005246	245005360	.	+	.	gene_id "FAM36A|116228"; transcript_id "uc001iar.2";
chr1	TCGA_June2011	exon	245005497	245005560	.	+	.	gene_id "FAM36A|116228"; transcript_id "uc001iar.2";
chr1	TCGA_June2011	exon	245006343	245008357	.	+	.	gene_id "FAM36A|116228"; transcript_id "uc001iar.2";
chr13	TCGA_June2011	exon	49882787	49885129	.	-	.	gene_id "CAB39L|81617"; transcript_id "uc001vcx.2";
chr13	TCGA_June2011	exon	49906083	49906226	.	-	.	gene_id "CAB39L|81617"; transcript_id "uc001vcx.2";
chr13	TCGA_June2011	exon	49913813	49913878	.	-	.	gene_id "CAB39L|81617"; transcript_id "uc001vcx.2";
chr13	TCGA_June2011	exon	49918315	49918374	.	-	.	gene_id "CAB39L|81617"; transcript_id "uc001vcx.2";
chr13	TCGA_June2011	exon	49924880	49925048	.	-	.	gene_id "CAB39L|81617"; transcript_id "uc001vcx.2";
chr13	TCGA_June2011	exon	49933850	49933968	.	-	.	gene_id "CAB39L|81617"; transcript_id "uc001vcx.2";
chr13	TCGA_June2011	exon	49951103	49951267	.	-	.	gene_id "CAB39L|81617"; transcript_id "uc001vcx.2";
chr13	TCGA_June2011	exon	49956936	49957077	.	-	.	gene_id "CAB39L|81617"; transcript_id "uc001vcx.2";
chr13	TCGA_June2011	exon	50007454	50007529	.	-	.	gene_id "CAB39L|81617"; transcript_id "uc001vcx.2";
chr13	TCGA_June2011	exon	50008222	50008359	.	-	.	gene_id "CAB39L|81617"; transcript_id "uc001vcx.2";
chr13	TCGA_June2011	exon	50018122	50018221	.	-	.	gene_id "CAB39L|81617"; transcript_id "uc001vcx.2";
chr13	TCGA_June2011	exon	27131840	27131956	.	+	.	gene_id "WASF3|10810"; transcript_id "uc001uqv.2";
chr13	TCGA_June2011	exon	27187098	27187195	.	+	.	gene_id "WASF3|10810"; transcript_id "uc001uqv.2";
chr13	TCGA_June2011	exon	27216398	27216540	.	+	.	gene_id "WASF3|10810"; transcript_id "uc001uqv.2";
chr13	TCGA_June2011	exon	27239165	27239299	.	+	.	gene_id "WASF3|10810"; transcript_id "uc001uqv.2";
chr13	TCGA_June2011	exon	27241654	27241807	.	+	.	gene_id "WASF3|10810"; transcript_id "uc001uqv.2";
chr13	TCGA_June2011	exon	27246009	27246126	.	+	.	gene_id "WASF3|10810"; transcript_id "uc001uqv.2";
chr13	TCGA_June2011	exon	27250686	27250861	.	+	.	gene_id "WASF3|10810"; transcript_id "uc001uqv.2";
chr13	TCGA_June2011	exon	27255191	27255457	.	+	.	gene_id "WASF3|10810"; transcript_id "uc001uqv.2";
chr13	TCGA_June2011	exon	27256744	27257111	.	+	.	gene_id "WASF3|10810"; transcript_id "uc001uqv.2";
chr13	TCGA_June2011	exon	27259825	27263080	.	+	.	gene_id "WASF3|10810"; transcript_id "uc001uqv.2";
