# Supplementary material for: Detection of recurrent alternative splicing switches in tumor samples reveals novel signatures of cancer
Source: Nucleic Acids Res. 2015 Jan 10;43(3):1345–56. doi: 10.1093/nar/gku1392 (PMC4330360; doi:10.1093/nar/gku1392)
Supplement: SUPPLEMENTARY DATA [file supp_gku1392_nar-02177-met-g-2014-File012.zip › SupplementaryFile3/tcga_significant_pairs_normal.gff]

track name="Significant normal isoform" description="Significant normal isoform" color=0,0,255
chrX	TCGA_June2011	exon	2670093	2670376	.	+	.	gene_id "XG|7499"; transcript_id "uc004cqp.2";
chrX	TCGA_June2011	exon	2688591	2688632	.	+	.	gene_id "XG|7499"; transcript_id "uc004cqp.2";
chrX	TCGA_June2011	exon	2692757	2692780	.	+	.	gene_id "XG|7499"; transcript_id "uc004cqp.2";
chrX	TCGA_June2011	exon	2700107	2700169	.	+	.	gene_id "XG|7499"; transcript_id "uc004cqp.2";
chrX	TCGA_June2011	exon	2707685	2707747	.	+	.	gene_id "XG|7499"; transcript_id "uc004cqp.2";
chrX	TCGA_June2011	exon	2712576	2712644	.	+	.	gene_id "XG|7499"; transcript_id "uc004cqp.2";
chrX	TCGA_June2011	exon	2715351	2715401	.	+	.	gene_id "XG|7499"; transcript_id "uc004cqp.2";
chrX	TCGA_June2011	exon	2724742	2724786	.	+	.	gene_id "XG|7499"; transcript_id "uc004cqp.2";
chrX	TCGA_June2011	exon	2726226	2726261	.	+	.	gene_id "XG|7499"; transcript_id "uc004cqp.2";
chrX	TCGA_June2011	exon	2729377	2729493	.	+	.	gene_id "XG|7499"; transcript_id "uc004cqp.2";
chrX	TCGA_June2011	exon	2732405	2734539	.	+	.	gene_id "XG|7499"; transcript_id "uc004cqp.2";
chrX	TCGA_June2011	exon	44732423	44732958	.	+	.	gene_id "KDM6A|7403"; transcript_id "uc011mla.1";
chrX	TCGA_June2011	exon	44733170	44733233	.	+	.	gene_id "KDM6A|7403"; transcript_id "uc011mla.1";
chrX	TCGA_June2011	exon	44820529	44820637	.	+	.	gene_id "KDM6A|7403"; transcript_id "uc011mla.1";
chrX	TCGA_June2011	exon	44833911	44833960	.	+	.	gene_id "KDM6A|7403"; transcript_id "uc011mla.1";
chrX	TCGA_June2011	exon	44870206	44870264	.	+	.	gene_id "KDM6A|7403"; transcript_id "uc011mla.1";
chrX	TCGA_June2011	exon	44879855	44879975	.	+	.	gene_id "KDM6A|7403"; transcript_id "uc011mla.1";
chrX	TCGA_June2011	exon	44894176	44894230	.	+	.	gene_id "KDM6A|7403"; transcript_id "uc011mla.1";
chrX	TCGA_June2011	exon	44896900	44896934	.	+	.	gene_id "KDM6A|7403"; transcript_id "uc011mla.1";
chrX	TCGA_June2011	exon	44910954	44911047	.	+	.	gene_id "KDM6A|7403"; transcript_id "uc011mla.1";
chrX	TCGA_June2011	exon	44913074	44913200	.	+	.	gene_id "KDM6A|7403"; transcript_id "uc011mla.1";
chrX	TCGA_June2011	exon	44918251	44918349	.	+	.	gene_id "KDM6A|7403"; transcript_id "uc011mla.1";
chrX	TCGA_June2011	exon	44918492	44918711	.	+	.	gene_id "KDM6A|7403"; transcript_id "uc011mla.1";
chrX	TCGA_June2011	exon	44920569	44920664	.	+	.	gene_id "KDM6A|7403"; transcript_id "uc011mla.1";
chrX	TCGA_June2011	exon	44921892	44921993	.	+	.	gene_id "KDM6A|7403"; transcript_id "uc011mla.1";
chrX	TCGA_June2011	exon	44922667	44923062	.	+	.	gene_id "KDM6A|7403"; transcript_id "uc011mla.1";
chrX	TCGA_June2011	exon	44928824	44929602	.	+	.	gene_id "KDM6A|7403"; transcript_id "uc011mla.1";
chrX	TCGA_June2011	exon	44935942	44936071	.	+	.	gene_id "KDM6A|7403"; transcript_id "uc011mla.1";
chrX	TCGA_June2011	exon	44937645	44937750	.	+	.	gene_id "KDM6A|7403"; transcript_id "uc011mla.1";
chrX	TCGA_June2011	exon	44938391	44938596	.	+	.	gene_id "KDM6A|7403"; transcript_id "uc011mla.1";
chrX	TCGA_June2011	exon	44941821	44941885	.	+	.	gene_id "KDM6A|7403"; transcript_id "uc011mla.1";
chrX	TCGA_June2011	exon	44941960	44942034	.	+	.	gene_id "KDM6A|7403"; transcript_id "uc011mla.1";
chrX	TCGA_June2011	exon	44942705	44942853	.	+	.	gene_id "KDM6A|7403"; transcript_id "uc011mla.1";
chrX	TCGA_June2011	exon	44945110	44945224	.	+	.	gene_id "KDM6A|7403"; transcript_id "uc011mla.1";
chrX	TCGA_June2011	exon	44948988	44949175	.	+	.	gene_id "KDM6A|7403"; transcript_id "uc011mla.1";
chrX	TCGA_June2011	exon	44949968	44950109	.	+	.	gene_id "KDM6A|7403"; transcript_id "uc011mla.1";
chrX	TCGA_June2011	exon	44966655	44966781	.	+	.	gene_id "KDM6A|7403"; transcript_id "uc011mla.1";
chrX	TCGA_June2011	exon	44969324	44969494	.	+	.	gene_id "KDM6A|7403"; transcript_id "uc011mla.1";
chrX	TCGA_June2011	exon	44970627	44971843	.	+	.	gene_id "KDM6A|7403"; transcript_id "uc011mla.1";
chrX	TCGA_June2011	exon	52238974	52239371	.	+	.	gene_id "XAGE1D|9503"; transcript_id "uc004dqh.2";
chrX	TCGA_June2011	exon	52240458	52240599	.	+	.	gene_id "XAGE1D|9503"; transcript_id "uc004dqh.2";
chrX	TCGA_June2011	exon	52241127	52241253	.	+	.	gene_id "XAGE1D|9503"; transcript_id "uc004dqh.2";
chrX	TCGA_June2011	exon	52243844	52243951	.	+	.	gene_id "XAGE1D|9503"; transcript_id "uc004dqh.2";
chrX	TCGA_June2011	exon	54836155	54836646	.	+	.	gene_id "MAGED2|10916"; transcript_id "uc004dto.1";
chrX	TCGA_June2011	exon	54837254	54837562	.	+	.	gene_id "MAGED2|10916"; transcript_id "uc004dto.1";
chrX	TCGA_June2011	exon	54837683	54837746	.	+	.	gene_id "MAGED2|10916"; transcript_id "uc004dto.1";
chrX	TCGA_June2011	exon	54838007	54838086	.	+	.	gene_id "MAGED2|10916"; transcript_id "uc004dto.1";
chrX	TCGA_June2011	exon	54838590	54838684	.	+	.	gene_id "MAGED2|10916"; transcript_id "uc004dto.1";
chrX	TCGA_June2011	exon	54839378	54839457	.	+	.	gene_id "MAGED2|10916"; transcript_id "uc004dto.1";
chrX	TCGA_June2011	exon	54839551	54839593	.	+	.	gene_id "MAGED2|10916"; transcript_id "uc004dto.1";
chrX	TCGA_June2011	exon	54839921	54839983	.	+	.	gene_id "MAGED2|10916"; transcript_id "uc004dto.1";
chrX	TCGA_June2011	exon	54841094	54841208	.	+	.	gene_id "MAGED2|10916"; transcript_id "uc004dto.1";
chrX	TCGA_June2011	exon	54841681	54842440	.	+	.	gene_id "MAGED2|10916"; transcript_id "uc004dto.1";
chrX	TCGA_June2011	exon	122318096	122318386	.	+	.	gene_id "GRIA3|2892"; transcript_id "uc004etq.3";
chrX	TCGA_June2011	exon	122318387	122318496	.	+	.	gene_id "GRIA3|2892"; transcript_id "uc004etq.3";
chrX	TCGA_June2011	exon	122319684	122319842	.	+	.	gene_id "GRIA3|2892"; transcript_id "uc004etq.3";
chrX	TCGA_June2011	exon	122387154	122387393	.	+	.	gene_id "GRIA3|2892"; transcript_id "uc004etq.3";
chrX	TCGA_June2011	exon	122459877	122460064	.	+	.	gene_id "GRIA3|2892"; transcript_id "uc004etq.3";
chrX	TCGA_June2011	exon	122488761	122488814	.	+	.	gene_id "GRIA3|2892"; transcript_id "uc004etq.3";
chrX	TCGA_June2011	exon	122528819	122528980	.	+	.	gene_id "GRIA3|2892"; transcript_id "uc004etq.3";
chrX	TCGA_June2011	exon	122532487	122532654	.	+	.	gene_id "GRIA3|2892"; transcript_id "uc004etq.3";
chrX	TCGA_June2011	exon	122536845	122536949	.	+	.	gene_id "GRIA3|2892"; transcript_id "uc004etq.3";
chrX	TCGA_June2011	exon	122537263	122537370	.	+	.	gene_id "GRIA3|2892"; transcript_id "uc004etq.3";
chrX	TCGA_June2011	exon	122538559	122538765	.	+	.	gene_id "GRIA3|2892"; transcript_id "uc004etq.3";
chrX	TCGA_June2011	exon	122551253	122551629	.	+	.	gene_id "GRIA3|2892"; transcript_id "uc004etq.3";
chrX	TCGA_June2011	exon	122561792	122561990	.	+	.	gene_id "GRIA3|2892"; transcript_id "uc004etq.3";
chrX	TCGA_June2011	exon	122598716	122598963	.	+	.	gene_id "GRIA3|2892"; transcript_id "uc004etq.3";
chrX	TCGA_June2011	exon	122613914	122614028	.	+	.	gene_id "GRIA3|2892"; transcript_id "uc004etq.3";
chrX	TCGA_June2011	exon	122616650	122616897	.	+	.	gene_id "GRIA3|2892"; transcript_id "uc004etq.3";
chrX	TCGA_June2011	exon	122622564	122624760	.	+	.	gene_id "GRIA3|2892"; transcript_id "uc004etq.3";
chrX	TCGA_June2011	exon	135252066	135252139	.	+	.	gene_id "FHL1|2273"; transcript_id "uc004ezo.2";
chrX	TCGA_June2011	exon	135288566	135288747	.	+	.	gene_id "FHL1|2273"; transcript_id "uc004ezo.2";
chrX	TCGA_June2011	exon	135289175	135289349	.	+	.	gene_id "FHL1|2273"; transcript_id "uc004ezo.2";
chrX	TCGA_June2011	exon	135289951	135290120	.	+	.	gene_id "FHL1|2273"; transcript_id "uc004ezo.2";
chrX	TCGA_June2011	exon	135290614	135290800	.	+	.	gene_id "FHL1|2273"; transcript_id "uc004ezo.2";
chrX	TCGA_June2011	exon	135291402	135291601	.	+	.	gene_id "FHL1|2273"; transcript_id "uc004ezo.2";
chrX	TCGA_June2011	exon	135292030	135293518	.	+	.	gene_id "FHL1|2273"; transcript_id "uc004ezo.2";
chrX	TCGA_June2011	exon	148622543	148622888	.	+	.	gene_id "CXorf40A|91966"; transcript_id "uc004fdh.2";
chrX	TCGA_June2011	exon	148623564	148623611	.	+	.	gene_id "CXorf40A|91966"; transcript_id "uc004fdh.2";
chrX	TCGA_June2011	exon	148626914	148627046	.	+	.	gene_id "CXorf40A|91966"; transcript_id "uc004fdh.2";
chrX	TCGA_June2011	exon	148627148	148627429	.	+	.	gene_id "CXorf40A|91966"; transcript_id "uc004fdh.2";
chrX	TCGA_June2011	exon	148628285	148628463	.	+	.	gene_id "CXorf40A|91966"; transcript_id "uc004fdh.2";
chrX	TCGA_June2011	exon	148630961	148632055	.	+	.	gene_id "CXorf40A|91966"; transcript_id "uc004fdh.2";
chrX	TCGA_June2011	exon	149887097	149887172	.	+	.	gene_id "MTMR1|8776"; transcript_id "uc010ntf.2";
chrX	TCGA_June2011	exon	149895687	149895781	.	+	.	gene_id "MTMR1|8776"; transcript_id "uc010ntf.2";
chrX	TCGA_June2011	exon	149896156	149896263	.	+	.	gene_id "MTMR1|8776"; transcript_id "uc010ntf.2";
chrX	TCGA_June2011	exon	149898581	149898682	.	+	.	gene_id "MTMR1|8776"; transcript_id "uc010ntf.2";
chrX	TCGA_June2011	exon	149898997	149899080	.	+	.	gene_id "MTMR1|8776"; transcript_id "uc010ntf.2";
chrX	TCGA_June2011	exon	149899942	149900091	.	+	.	gene_id "MTMR1|8776"; transcript_id "uc010ntf.2";
chrX	TCGA_June2011	exon	149901014	149901202	.	+	.	gene_id "MTMR1|8776"; transcript_id "uc010ntf.2";
chrX	TCGA_June2011	exon	149905714	149905920	.	+	.	gene_id "MTMR1|8776"; transcript_id "uc010ntf.2";
chrX	TCGA_June2011	exon	149912833	149912925	.	+	.	gene_id "MTMR1|8776"; transcript_id "uc010ntf.2";
chrX	TCGA_June2011	exon	149919202	149919315	.	+	.	gene_id "MTMR1|8776"; transcript_id "uc010ntf.2";
chrX	TCGA_June2011	exon	149919502	149919712	.	+	.	gene_id "MTMR1|8776"; transcript_id "uc010ntf.2";
chrX	TCGA_June2011	exon	149924161	149924337	.	+	.	gene_id "MTMR1|8776"; transcript_id "uc010ntf.2";
chrX	TCGA_June2011	exon	149932985	149933574	.	+	.	gene_id "MTMR1|8776"; transcript_id "uc010ntf.2";
chrX	TCGA_June2011	exon	152086409	152086698	.	+	.	gene_id "ZNF185|7739"; transcript_id "uc004fgw.3";
chrX	TCGA_June2011	exon	152087527	152087625	.	+	.	gene_id "ZNF185|7739"; transcript_id "uc004fgw.3";
chrX	TCGA_June2011	exon	152089251	152089292	.	+	.	gene_id "ZNF185|7739"; transcript_id "uc004fgw.3";
chrX	TCGA_June2011	exon	152090717	152090800	.	+	.	gene_id "ZNF185|7739"; transcript_id "uc004fgw.3";
chrX	TCGA_June2011	exon	152100216	152100320	.	+	.	gene_id "ZNF185|7739"; transcript_id "uc004fgw.3";
chrX	TCGA_June2011	exon	152101417	152101515	.	+	.	gene_id "ZNF185|7739"; transcript_id "uc004fgw.3";
chrX	TCGA_June2011	exon	152106618	152106707	.	+	.	gene_id "ZNF185|7739"; transcript_id "uc004fgw.3";
chrX	TCGA_June2011	exon	152113811	152114008	.	+	.	gene_id "ZNF185|7739"; transcript_id "uc004fgw.3";
chrX	TCGA_June2011	exon	152128243	152128440	.	+	.	gene_id "ZNF185|7739"; transcript_id "uc004fgw.3";
chrX	TCGA_June2011	exon	152132383	152132493	.	+	.	gene_id "ZNF185|7739"; transcript_id "uc004fgw.3";
chrX	TCGA_June2011	exon	152133991	152134071	.	+	.	gene_id "ZNF185|7739"; transcript_id "uc004fgw.3";
chrX	TCGA_June2011	exon	152135711	152135782	.	+	.	gene_id "ZNF185|7739"; transcript_id "uc004fgw.3";
chrX	TCGA_June2011	exon	152137926	152138028	.	+	.	gene_id "ZNF185|7739"; transcript_id "uc004fgw.3";
chrX	TCGA_June2011	exon	152138987	152139085	.	+	.	gene_id "ZNF185|7739"; transcript_id "uc004fgw.3";
chrX	TCGA_June2011	exon	152139818	152142022	.	+	.	gene_id "ZNF185|7739"; transcript_id "uc004fgw.3";
chrX	TCGA_June2011	exon	10535042	10535643	.	-	.	gene_id "MID1|4281"; transcript_id "uc004cug.1";
chrX	TCGA_June2011	exon	10557627	10557983	.	-	.	gene_id "MID1|4281"; transcript_id "uc004cug.1";
chrX	TCGA_June2011	exon	11155663	11157650	.	-	.	gene_id "ARHGAP6|395"; transcript_id "uc004cup.1";
chrX	TCGA_June2011	exon	11160353	11160433	.	-	.	gene_id "ARHGAP6|395"; transcript_id "uc004cup.1";
chrX	TCGA_June2011	exon	11162100	11162368	.	-	.	gene_id "ARHGAP6|395"; transcript_id "uc004cup.1";
chrX	TCGA_June2011	exon	11174649	11174746	.	-	.	gene_id "ARHGAP6|395"; transcript_id "uc004cup.1";
chrX	TCGA_June2011	exon	11187625	11187804	.	-	.	gene_id "ARHGAP6|395"; transcript_id "uc004cup.1";
chrX	TCGA_June2011	exon	11196220	11196368	.	-	.	gene_id "ARHGAP6|395"; transcript_id "uc004cup.1";
chrX	TCGA_June2011	exon	11197422	11197572	.	-	.	gene_id "ARHGAP6|395"; transcript_id "uc004cup.1";
chrX	TCGA_June2011	exon	11200183	11200238	.	-	.	gene_id "ARHGAP6|395"; transcript_id "uc004cup.1";
chrX	TCGA_June2011	exon	11204356	11204551	.	-	.	gene_id "ARHGAP6|395"; transcript_id "uc004cup.1";
chrX	TCGA_June2011	exon	11206848	11207104	.	-	.	gene_id "ARHGAP6|395"; transcript_id "uc004cup.1";
chrX	TCGA_June2011	exon	11215045	11215116	.	-	.	gene_id "ARHGAP6|395"; transcript_id "uc004cup.1";
chrX	TCGA_June2011	exon	11272668	11272827	.	-	.	gene_id "ARHGAP6|395"; transcript_id "uc004cup.1";
chrX	TCGA_June2011	exon	11682361	11683821	.	-	.	gene_id "ARHGAP6|395"; transcript_id "uc004cup.1";
chrX	TCGA_June2011	exon	15851100	15851647	.	-	.	gene_id "AP1S2|8905"; transcript_id "uc011miu.1";
chrX	TCGA_June2011	exon	15863502	15863639	.	-	.	gene_id "AP1S2|8905"; transcript_id "uc011miu.1";
chrX	TCGA_June2011	exon	15864026	15864134	.	-	.	gene_id "AP1S2|8905"; transcript_id "uc011miu.1";
chrX	TCGA_June2011	exon	15870469	15870647	.	-	.	gene_id "AP1S2|8905"; transcript_id "uc011miu.1";
chrX	TCGA_June2011	exon	15872811	15873100	.	-	.	gene_id "AP1S2|8905"; transcript_id "uc011miu.1";
chrX	TCGA_June2011	exon	48316928	48317420	.	-	.	gene_id "SLC38A5|92745"; transcript_id "uc004djk.3";
chrX	TCGA_June2011	exon	48317922	48318025	.	-	.	gene_id "SLC38A5|92745"; transcript_id "uc004djk.3";
chrX	TCGA_June2011	exon	48318118	48318262	.	-	.	gene_id "SLC38A5|92745"; transcript_id "uc004djk.3";
chrX	TCGA_June2011	exon	48319035	48319150	.	-	.	gene_id "SLC38A5|92745"; transcript_id "uc004djk.3";
chrX	TCGA_June2011	exon	48319372	48319472	.	-	.	gene_id "SLC38A5|92745"; transcript_id "uc004djk.3";
chrX	TCGA_June2011	exon	48320104	48320183	.	-	.	gene_id "SLC38A5|92745"; transcript_id "uc004djk.3";
chrX	TCGA_June2011	exon	48320393	48320530	.	-	.	gene_id "SLC38A5|92745"; transcript_id "uc004djk.3";
chrX	TCGA_June2011	exon	48320619	48320677	.	-	.	gene_id "SLC38A5|92745"; transcript_id "uc004djk.3";
chrX	TCGA_June2011	exon	48321283	48321365	.	-	.	gene_id "SLC38A5|92745"; transcript_id "uc004djk.3";
chrX	TCGA_June2011	exon	48324402	48324480	.	-	.	gene_id "SLC38A5|92745"; transcript_id "uc004djk.3";
chrX	TCGA_June2011	exon	48324617	48324709	.	-	.	gene_id "SLC38A5|92745"; transcript_id "uc004djk.3";
chrX	TCGA_June2011	exon	48325186	48325259	.	-	.	gene_id "SLC38A5|92745"; transcript_id "uc004djk.3";
chrX	TCGA_June2011	exon	48325349	48325880	.	-	.	gene_id "SLC38A5|92745"; transcript_id "uc004djk.3";
chrX	TCGA_June2011	exon	48760889	48762759	.	-	.	gene_id "SLC35A2|7355"; transcript_id "uc011mml.1";
chrX	TCGA_June2011	exon	48763669	48763820	.	-	.	gene_id "SLC35A2|7355"; transcript_id "uc011mml.1";
chrX	TCGA_June2011	exon	48767091	48767273	.	-	.	gene_id "SLC35A2|7355"; transcript_id "uc011mml.1";
chrX	TCGA_June2011	exon	48768784	48768923	.	-	.	gene_id "SLC35A2|7355"; transcript_id "uc011mml.1";
chrX	TCGA_June2011	exon	48760891	48762169	.	-	.	gene_id "SLC35A2|7355"; transcript_id "uc004dlq.2";
chrX	TCGA_June2011	exon	48763669	48763820	.	-	.	gene_id "SLC35A2|7355"; transcript_id "uc004dlq.2";
chrX	TCGA_June2011	exon	48767091	48767273	.	-	.	gene_id "SLC35A2|7355"; transcript_id "uc004dlq.2";
chrX	TCGA_June2011	exon	48768823	48768933	.	-	.	gene_id "SLC35A2|7355"; transcript_id "uc004dlq.2";
chrX	TCGA_June2011	exon	50376178	50378668	.	-	.	gene_id "SHROOM4|57477"; transcript_id "uc004dpf.1";
chrX	TCGA_June2011	exon	50381174	50381308	.	-	.	gene_id "SHROOM4|57477"; transcript_id "uc004dpf.1";
chrX	TCGA_June2011	exon	50386308	50386683	.	-	.	gene_id "SHROOM4|57477"; transcript_id "uc004dpf.1";
chrX	TCGA_June2011	exon	53205461	53205804	.	-	.	gene_id "KDM5C|8242"; transcript_id "uc011moc.1";
chrX	TCGA_June2011	exon	53208927	53209008	.	-	.	gene_id "KDM5C|8242"; transcript_id "uc011moc.1";
chrX	TCGA_June2011	exon	53222619	53222818	.	-	.	gene_id "KDM5C|8242"; transcript_id "uc011moc.1";
chrX	TCGA_June2011	exon	53222955	53223033	.	-	.	gene_id "KDM5C|8242"; transcript_id "uc011moc.1";
chrX	TCGA_June2011	exon	53223321	53223920	.	-	.	gene_id "KDM5C|8242"; transcript_id "uc011moc.1";
chrX	TCGA_June2011	exon	53224113	53224250	.	-	.	gene_id "KDM5C|8242"; transcript_id "uc011moc.1";
chrX	TCGA_June2011	exon	53224413	53224592	.	-	.	gene_id "KDM5C|8242"; transcript_id "uc011moc.1";
chrX	TCGA_June2011	exon	53225098	53225236	.	-	.	gene_id "KDM5C|8242"; transcript_id "uc011moc.1";
chrX	TCGA_June2011	exon	53225868	53226226	.	-	.	gene_id "KDM5C|8242"; transcript_id "uc011moc.1";
chrX	TCGA_June2011	exon	53226953	53227058	.	-	.	gene_id "KDM5C|8242"; transcript_id "uc011moc.1";
chrX	TCGA_June2011	exon	53227672	53227819	.	-	.	gene_id "KDM5C|8242"; transcript_id "uc011moc.1";
chrX	TCGA_June2011	exon	53227946	53228070	.	-	.	gene_id "KDM5C|8242"; transcript_id "uc011moc.1";
chrX	TCGA_June2011	exon	53228159	53228340	.	-	.	gene_id "KDM5C|8242"; transcript_id "uc011moc.1";
chrX	TCGA_June2011	exon	53230732	53230926	.	-	.	gene_id "KDM5C|8242"; transcript_id "uc011moc.1";
chrX	TCGA_June2011	exon	53231036	53231155	.	-	.	gene_id "KDM5C|8242"; transcript_id "uc011moc.1";
chrX	TCGA_June2011	exon	53239596	53239758	.	-	.	gene_id "KDM5C|8242"; transcript_id "uc011moc.1";
chrX	TCGA_June2011	exon	53239858	53240039	.	-	.	gene_id "KDM5C|8242"; transcript_id "uc011moc.1";
chrX	TCGA_June2011	exon	53240679	53240837	.	-	.	gene_id "KDM5C|8242"; transcript_id "uc011moc.1";
chrX	TCGA_June2011	exon	53240969	53241088	.	-	.	gene_id "KDM5C|8242"; transcript_id "uc011moc.1";
chrX	TCGA_June2011	exon	53243871	53244029	.	-	.	gene_id "KDM5C|8242"; transcript_id "uc011moc.1";
chrX	TCGA_June2011	exon	53244977	53245158	.	-	.	gene_id "KDM5C|8242"; transcript_id "uc011moc.1";
chrX	TCGA_June2011	exon	53245256	53245379	.	-	.	gene_id "KDM5C|8242"; transcript_id "uc011moc.1";
chrX	TCGA_June2011	exon	53246325	53246459	.	-	.	gene_id "KDM5C|8242"; transcript_id "uc011moc.1";
chrX	TCGA_June2011	exon	53246978	53247148	.	-	.	gene_id "KDM5C|8242"; transcript_id "uc011moc.1";
chrX	TCGA_June2011	exon	53247458	53247580	.	-	.	gene_id "KDM5C|8242"; transcript_id "uc011moc.1";
chrX	TCGA_June2011	exon	53250021	53250098	.	-	.	gene_id "KDM5C|8242"; transcript_id "uc011moc.1";
chrX	TCGA_June2011	exon	53253922	53254604	.	-	.	gene_id "KDM5C|8242"; transcript_id "uc011moc.1";
chrX	TCGA_June2011	exon	54094759	54099720	.	-	.	gene_id "FAM120C|54954"; transcript_id "uc011moh.1";
chrX	TCGA_June2011	exon	54106665	54106722	.	-	.	gene_id "FAM120C|54954"; transcript_id "uc011moh.1";
chrX	TCGA_June2011	exon	54107755	54107893	.	-	.	gene_id "FAM120C|54954"; transcript_id "uc011moh.1";
chrX	TCGA_June2011	exon	54117745	54117859	.	-	.	gene_id "FAM120C|54954"; transcript_id "uc011moh.1";
chrX	TCGA_June2011	exon	54142978	54143227	.	-	.	gene_id "FAM120C|54954"; transcript_id "uc011moh.1";
chrX	TCGA_June2011	exon	54159125	54159296	.	-	.	gene_id "FAM120C|54954"; transcript_id "uc011moh.1";
chrX	TCGA_June2011	exon	54160206	54160479	.	-	.	gene_id "FAM120C|54954"; transcript_id "uc011moh.1";
chrX	TCGA_June2011	exon	54161264	54161544	.	-	.	gene_id "FAM120C|54954"; transcript_id "uc011moh.1";
chrX	TCGA_June2011	exon	54161961	54162037	.	-	.	gene_id "FAM120C|54954"; transcript_id "uc011moh.1";
chrX	TCGA_June2011	exon	54162924	54163023	.	-	.	gene_id "FAM120C|54954"; transcript_id "uc011moh.1";
chrX	TCGA_June2011	exon	54177678	54177806	.	-	.	gene_id "FAM120C|54954"; transcript_id "uc011moh.1";
chrX	TCGA_June2011	exon	54184122	54184204	.	-	.	gene_id "FAM120C|54954"; transcript_id "uc011moh.1";
chrX	TCGA_June2011	exon	54185803	54186049	.	-	.	gene_id "FAM120C|54954"; transcript_id "uc011moh.1";
chrX	TCGA_June2011	exon	54208933	54209714	.	-	.	gene_id "FAM120C|54954"; transcript_id "uc011moh.1";
chrX	TCGA_June2011	exon	55169535	55170308	.	-	.	gene_id "FAM104B|90736"; transcript_id "uc004duh.1";
chrX	TCGA_June2011	exon	55172614	55172744	.	-	.	gene_id "FAM104B|90736"; transcript_id "uc004duh.1";
chrX	TCGA_June2011	exon	55185562	55185661	.	-	.	gene_id "FAM104B|90736"; transcript_id "uc004duh.1";
chrX	TCGA_June2011	exon	55187570	55187609	.	-	.	gene_id "FAM104B|90736"; transcript_id "uc004duh.1";
chrX	TCGA_June2011	exon	62854848	62858089	.	-	.	gene_id "ARHGEF9|23229"; transcript_id "uc011mos.1";
chrX	TCGA_June2011	exon	62863860	62863928	.	-	.	gene_id "ARHGEF9|23229"; transcript_id "uc011mos.1";
chrX	TCGA_June2011	exon	62875374	62875617	.	-	.	gene_id "ARHGEF9|23229"; transcript_id "uc011mos.1";
chrX	TCGA_June2011	exon	62885766	62885897	.	-	.	gene_id "ARHGEF9|23229"; transcript_id "uc011mos.1";
chrX	TCGA_June2011	exon	62893918	62894047	.	-	.	gene_id "ARHGEF9|23229"; transcript_id "uc011mos.1";
chrX	TCGA_June2011	exon	62898220	62898452	.	-	.	gene_id "ARHGEF9|23229"; transcript_id "uc011mos.1";
chrX	TCGA_June2011	exon	62917005	62917184	.	-	.	gene_id "ARHGEF9|23229"; transcript_id "uc011mos.1";
chrX	TCGA_June2011	exon	62926138	62926329	.	-	.	gene_id "ARHGEF9|23229"; transcript_id "uc011mos.1";
chrX	TCGA_June2011	exon	62944412	62944591	.	-	.	gene_id "ARHGEF9|23229"; transcript_id "uc011mos.1";
chrX	TCGA_June2011	exon	62974801	62974991	.	-	.	gene_id "ARHGEF9|23229"; transcript_id "uc011mos.1";
chrX	TCGA_June2011	exon	64732468	64732781	.	-	.	gene_id "LAS1L|81887"; transcript_id "uc004dwa.1";
chrX	TCGA_June2011	exon	64734703	64734853	.	-	.	gene_id "LAS1L|81887"; transcript_id "uc004dwa.1";
chrX	TCGA_June2011	exon	64737867	64738345	.	-	.	gene_id "LAS1L|81887"; transcript_id "uc004dwa.1";
chrX	TCGA_June2011	exon	64743440	64743587	.	-	.	gene_id "LAS1L|81887"; transcript_id "uc004dwa.1";
chrX	TCGA_June2011	exon	64743936	64744142	.	-	.	gene_id "LAS1L|81887"; transcript_id "uc004dwa.1";
chrX	TCGA_June2011	exon	64744444	64744494	.	-	.	gene_id "LAS1L|81887"; transcript_id "uc004dwa.1";
chrX	TCGA_June2011	exon	64744845	64744930	.	-	.	gene_id "LAS1L|81887"; transcript_id "uc004dwa.1";
chrX	TCGA_June2011	exon	64748140	64748249	.	-	.	gene_id "LAS1L|81887"; transcript_id "uc004dwa.1";
chrX	TCGA_June2011	exon	64749092	64749138	.	-	.	gene_id "LAS1L|81887"; transcript_id "uc004dwa.1";
chrX	TCGA_June2011	exon	64749474	64749758	.	-	.	gene_id "LAS1L|81887"; transcript_id "uc004dwa.1";
chrX	TCGA_June2011	exon	64751237	64751318	.	-	.	gene_id "LAS1L|81887"; transcript_id "uc004dwa.1";
chrX	TCGA_June2011	exon	64752441	64752510	.	-	.	gene_id "LAS1L|81887"; transcript_id "uc004dwa.1";
chrX	TCGA_June2011	exon	64753490	64753615	.	-	.	gene_id "LAS1L|81887"; transcript_id "uc004dwa.1";
chrX	TCGA_June2011	exon	64754360	64754667	.	-	.	gene_id "LAS1L|81887"; transcript_id "uc004dwa.1";
chrX	TCGA_June2011	exon	71798665	71801025	.	-	.	gene_id "PHKA1|5255"; transcript_id "uc011mqi.1";
chrX	TCGA_June2011	exon	71802248	71802448	.	-	.	gene_id "PHKA1|5255"; transcript_id "uc011mqi.1";
chrX	TCGA_June2011	exon	71804099	71804152	.	-	.	gene_id "PHKA1|5255"; transcript_id "uc011mqi.1";
chrX	TCGA_June2011	exon	71812954	71813124	.	-	.	gene_id "PHKA1|5255"; transcript_id "uc011mqi.1";
chrX	TCGA_June2011	exon	71822008	71822123	.	-	.	gene_id "PHKA1|5255"; transcript_id "uc011mqi.1";
chrX	TCGA_June2011	exon	71822969	71823070	.	-	.	gene_id "PHKA1|5255"; transcript_id "uc011mqi.1";
chrX	TCGA_June2011	exon	71825121	71825250	.	-	.	gene_id "PHKA1|5255"; transcript_id "uc011mqi.1";
chrX	TCGA_June2011	exon	71825391	71825469	.	-	.	gene_id "PHKA1|5255"; transcript_id "uc011mqi.1";
chrX	TCGA_June2011	exon	71829474	71829553	.	-	.	gene_id "PHKA1|5255"; transcript_id "uc011mqi.1";
chrX	TCGA_June2011	exon	71830878	71831034	.	-	.	gene_id "PHKA1|5255"; transcript_id "uc011mqi.1";
chrX	TCGA_June2011	exon	71838560	71838699	.	-	.	gene_id "PHKA1|5255"; transcript_id "uc011mqi.1";
chrX	TCGA_June2011	exon	71839064	71839155	.	-	.	gene_id "PHKA1|5255"; transcript_id "uc011mqi.1";
chrX	TCGA_June2011	exon	71842959	71843125	.	-	.	gene_id "PHKA1|5255"; transcript_id "uc011mqi.1";
chrX	TCGA_June2011	exon	71846821	71846899	.	-	.	gene_id "PHKA1|5255"; transcript_id "uc011mqi.1";
chrX	TCGA_June2011	exon	71855005	71855149	.	-	.	gene_id "PHKA1|5255"; transcript_id "uc011mqi.1";
chrX	TCGA_June2011	exon	71856127	71856236	.	-	.	gene_id "PHKA1|5255"; transcript_id "uc011mqi.1";
chrX	TCGA_June2011	exon	71864212	71864346	.	-	.	gene_id "PHKA1|5255"; transcript_id "uc011mqi.1";
chrX	TCGA_June2011	exon	71870240	71870318	.	-	.	gene_id "PHKA1|5255"; transcript_id "uc011mqi.1";
chrX	TCGA_June2011	exon	71872394	71872501	.	-	.	gene_id "PHKA1|5255"; transcript_id "uc011mqi.1";
chrX	TCGA_June2011	exon	71873285	71873380	.	-	.	gene_id "PHKA1|5255"; transcript_id "uc011mqi.1";
chrX	TCGA_June2011	exon	71875970	71876092	.	-	.	gene_id "PHKA1|5255"; transcript_id "uc011mqi.1";
chrX	TCGA_June2011	exon	71877438	71877491	.	-	.	gene_id "PHKA1|5255"; transcript_id "uc011mqi.1";
chrX	TCGA_June2011	exon	71886001	71886147	.	-	.	gene_id "PHKA1|5255"; transcript_id "uc011mqi.1";
chrX	TCGA_June2011	exon	71887225	71887323	.	-	.	gene_id "PHKA1|5255"; transcript_id "uc011mqi.1";
chrX	TCGA_June2011	exon	71895920	71896000	.	-	.	gene_id "PHKA1|5255"; transcript_id "uc011mqi.1";
chrX	TCGA_June2011	exon	71904348	71904430	.	-	.	gene_id "PHKA1|5255"; transcript_id "uc011mqi.1";
chrX	TCGA_June2011	exon	71915558	71915726	.	-	.	gene_id "PHKA1|5255"; transcript_id "uc011mqi.1";
chrX	TCGA_June2011	exon	71925047	71925094	.	-	.	gene_id "PHKA1|5255"; transcript_id "uc011mqi.1";
chrX	TCGA_June2011	exon	71932621	71932779	.	-	.	gene_id "PHKA1|5255"; transcript_id "uc011mqi.1";
chrX	TCGA_June2011	exon	71933651	71934029	.	-	.	gene_id "PHKA1|5255"; transcript_id "uc011mqi.1";
chrX	TCGA_June2011	exon	74588264	74592780	.	-	.	gene_id "ZDHHC15|158866"; transcript_id "uc004ecg.2";
chrX	TCGA_June2011	exon	74598955	74599033	.	-	.	gene_id "ZDHHC15|158866"; transcript_id "uc004ecg.2";
chrX	TCGA_June2011	exon	74636922	74637025	.	-	.	gene_id "ZDHHC15|158866"; transcript_id "uc004ecg.2";
chrX	TCGA_June2011	exon	74641699	74641825	.	-	.	gene_id "ZDHHC15|158866"; transcript_id "uc004ecg.2";
chrX	TCGA_June2011	exon	74644487	74644619	.	-	.	gene_id "ZDHHC15|158866"; transcript_id "uc004ecg.2";
chrX	TCGA_June2011	exon	74648913	74649033	.	-	.	gene_id "ZDHHC15|158866"; transcript_id "uc004ecg.2";
chrX	TCGA_June2011	exon	74649783	74649815	.	-	.	gene_id "ZDHHC15|158866"; transcript_id "uc004ecg.2";
chrX	TCGA_June2011	exon	74651286	74651355	.	-	.	gene_id "ZDHHC15|158866"; transcript_id "uc004ecg.2";
chrX	TCGA_June2011	exon	74670637	74670757	.	-	.	gene_id "ZDHHC15|158866"; transcript_id "uc004ecg.2";
chrX	TCGA_June2011	exon	74698726	74698820	.	-	.	gene_id "ZDHHC15|158866"; transcript_id "uc004ecg.2";
chrX	TCGA_June2011	exon	74725656	74725682	.	-	.	gene_id "ZDHHC15|158866"; transcript_id "uc004ecg.2";
chrX	TCGA_June2011	exon	74742724	74743337	.	-	.	gene_id "ZDHHC15|158866"; transcript_id "uc004ecg.2";
chrX	TCGA_June2011	exon	102930428	102931979	.	-	.	gene_id "MORF4L2|9643"; transcript_id "uc004elf.2";
chrX	TCGA_June2011	exon	102933427	102933579	.	-	.	gene_id "MORF4L2|9643"; transcript_id "uc004elf.2";
chrX	TCGA_June2011	exon	102940099	102940188	.	-	.	gene_id "MORF4L2|9643"; transcript_id "uc004elf.2";
chrX	TCGA_June2011	exon	102942917	102943086	.	-	.	gene_id "MORF4L2|9643"; transcript_id "uc004elf.2";
chrX	TCGA_June2011	exon	102930428	102931979	.	-	.	gene_id "MORF4L2|9643"; transcript_id "uc004ele.2";
chrX	TCGA_June2011	exon	102933427	102933528	.	-	.	gene_id "MORF4L2|9643"; transcript_id "uc004ele.2";
chrX	TCGA_June2011	exon	102940099	102940188	.	-	.	gene_id "MORF4L2|9643"; transcript_id "uc004ele.2";
chrX	TCGA_June2011	exon	102942917	102943086	.	-	.	gene_id "MORF4L2|9643"; transcript_id "uc004ele.2";
chrX	TCGA_June2011	exon	106143448	106144138	.	-	.	gene_id "RIPPLY1|92129"; transcript_id "uc004emr.1";
chrX	TCGA_June2011	exon	106144704	106144768	.	-	.	gene_id "RIPPLY1|92129"; transcript_id "uc004emr.1";
chrX	TCGA_June2011	exon	106145370	106145445	.	-	.	gene_id "RIPPLY1|92129"; transcript_id "uc004emr.1";
chrX	TCGA_June2011	exon	106146363	106146561	.	-	.	gene_id "RIPPLY1|92129"; transcript_id "uc004emr.1";
chrX	TCGA_June2011	exon	106307650	106308988	.	-	.	gene_id "RBM41|55285"; transcript_id "uc004emy.1";
chrX	TCGA_June2011	exon	106310786	106310923	.	-	.	gene_id "RBM41|55285"; transcript_id "uc004emy.1";
chrX	TCGA_June2011	exon	106312485	106312632	.	-	.	gene_id "RBM41|55285"; transcript_id "uc004emy.1";
chrX	TCGA_June2011	exon	106331666	106332069	.	-	.	gene_id "RBM41|55285"; transcript_id "uc004emy.1";
chrX	TCGA_June2011	exon	106358582	106358786	.	-	.	gene_id "RBM41|55285"; transcript_id "uc004emy.1";
chrX	TCGA_June2011	exon	106359092	106359284	.	-	.	gene_id "RBM41|55285"; transcript_id "uc004emy.1";
chrX	TCGA_June2011	exon	106359880	106359996	.	-	.	gene_id "RBM41|55285"; transcript_id "uc004emy.1";
chrX	TCGA_June2011	exon	106361996	106362034	.	-	.	gene_id "RBM41|55285"; transcript_id "uc004emy.1";
chrX	TCGA_June2011	exon	118750911	118752749	.	-	.	gene_id "SEPT6|23157"; transcript_id "uc004erv.2";
chrX	TCGA_June2011	exon	118763281	118763471	.	-	.	gene_id "SEPT6|23157"; transcript_id "uc004erv.2";
chrX	TCGA_June2011	exon	118767323	118767455	.	-	.	gene_id "SEPT6|23157"; transcript_id "uc004erv.2";
chrX	TCGA_June2011	exon	118770990	118771158	.	-	.	gene_id "SEPT6|23157"; transcript_id "uc004erv.2";
chrX	TCGA_June2011	exon	118774655	118774751	.	-	.	gene_id "SEPT6|23157"; transcript_id "uc004erv.2";
chrX	TCGA_June2011	exon	118783900	118784061	.	-	.	gene_id "SEPT6|23157"; transcript_id "uc004erv.2";
chrX	TCGA_June2011	exon	118786817	118787003	.	-	.	gene_id "SEPT6|23157"; transcript_id "uc004erv.2";
chrX	TCGA_June2011	exon	118797445	118797640	.	-	.	gene_id "SEPT6|23157"; transcript_id "uc004erv.2";
chrX	TCGA_June2011	exon	118809517	118809631	.	-	.	gene_id "SEPT6|23157"; transcript_id "uc004erv.2";
chrX	TCGA_June2011	exon	118827039	118827333	.	-	.	gene_id "SEPT6|23157"; transcript_id "uc004erv.2";
chrX	TCGA_June2011	exon	135747714	135750328	.	-	.	gene_id "ARHGEF6|9459"; transcript_id "uc004fab.2";
chrX	TCGA_June2011	exon	135751641	135751695	.	-	.	gene_id "ARHGEF6|9459"; transcript_id "uc004fab.2";
chrX	TCGA_June2011	exon	135754179	135754278	.	-	.	gene_id "ARHGEF6|9459"; transcript_id "uc004fab.2";
chrX	TCGA_June2011	exon	135757166	135757255	.	-	.	gene_id "ARHGEF6|9459"; transcript_id "uc004fab.2";
chrX	TCGA_June2011	exon	135758783	135758876	.	-	.	gene_id "ARHGEF6|9459"; transcript_id "uc004fab.2";
chrX	TCGA_June2011	exon	135760095	135760115	.	-	.	gene_id "ARHGEF6|9459"; transcript_id "uc004fab.2";
chrX	TCGA_June2011	exon	135761694	135761819	.	-	.	gene_id "ARHGEF6|9459"; transcript_id "uc004fab.2";
chrX	TCGA_June2011	exon	135762890	135763035	.	-	.	gene_id "ARHGEF6|9459"; transcript_id "uc004fab.2";
chrX	TCGA_June2011	exon	135764049	135764127	.	-	.	gene_id "ARHGEF6|9459"; transcript_id "uc004fab.2";
chrX	TCGA_June2011	exon	135764917	135765003	.	-	.	gene_id "ARHGEF6|9459"; transcript_id "uc004fab.2";
chrX	TCGA_June2011	exon	135767836	135767982	.	-	.	gene_id "ARHGEF6|9459"; transcript_id "uc004fab.2";
chrX	TCGA_June2011	exon	135770091	135770150	.	-	.	gene_id "ARHGEF6|9459"; transcript_id "uc004fab.2";
chrX	TCGA_June2011	exon	135772769	135772907	.	-	.	gene_id "ARHGEF6|9459"; transcript_id "uc004fab.2";
chrX	TCGA_June2011	exon	135789067	135789189	.	-	.	gene_id "ARHGEF6|9459"; transcript_id "uc004fab.2";
chrX	TCGA_June2011	exon	135790834	135790929	.	-	.	gene_id "ARHGEF6|9459"; transcript_id "uc004fab.2";
chrX	TCGA_June2011	exon	135795435	135795529	.	-	.	gene_id "ARHGEF6|9459"; transcript_id "uc004fab.2";
chrX	TCGA_June2011	exon	135814261	135814331	.	-	.	gene_id "ARHGEF6|9459"; transcript_id "uc004fab.2";
chrX	TCGA_June2011	exon	135825744	135825945	.	-	.	gene_id "ARHGEF6|9459"; transcript_id "uc004fab.2";
chrX	TCGA_June2011	exon	135827382	135827506	.	-	.	gene_id "ARHGEF6|9459"; transcript_id "uc004fab.2";
chrX	TCGA_June2011	exon	135829667	135829751	.	-	.	gene_id "ARHGEF6|9459"; transcript_id "uc004fab.2";
chrX	TCGA_June2011	exon	135861573	135861656	.	-	.	gene_id "ARHGEF6|9459"; transcript_id "uc004fab.2";
chrX	TCGA_June2011	exon	135862877	135863503	.	-	.	gene_id "ARHGEF6|9459"; transcript_id "uc004fab.2";
chrX	TCGA_June2011	exon	148560297	148564749	.	-	.	gene_id "IDS|3423:LOC100131434|100131434"; transcript_id "uc011mxg.1";
chrX	TCGA_June2011	exon	148568456	148568629	.	-	.	gene_id "IDS|3423:LOC100131434|100131434"; transcript_id "uc011mxg.1";
chrX	TCGA_June2011	exon	148571845	148571971	.	-	.	gene_id "IDS|3423:LOC100131434|100131434"; transcript_id "uc011mxg.1";
chrX	TCGA_June2011	exon	148577877	148578047	.	-	.	gene_id "IDS|3423:LOC100131434|100131434"; transcript_id "uc011mxg.1";
chrX	TCGA_June2011	exon	148579638	148579838	.	-	.	gene_id "IDS|3423:LOC100131434|100131434"; transcript_id "uc011mxg.1";
chrX	TCGA_June2011	exon	148582480	148582568	.	-	.	gene_id "IDS|3423:LOC100131434|100131434"; transcript_id "uc011mxg.1";
chrX	TCGA_June2011	exon	148583605	148583707	.	-	.	gene_id "IDS|3423:LOC100131434|100131434"; transcript_id "uc011mxg.1";
chrX	TCGA_June2011	exon	148584842	148585019	.	-	.	gene_id "IDS|3423:LOC100131434|100131434"; transcript_id "uc011mxg.1";
chrX	TCGA_June2011	exon	148585687	148585823	.	-	.	gene_id "IDS|3423:LOC100131434|100131434"; transcript_id "uc011mxg.1";
chrX	TCGA_June2011	exon	148586565	148586864	.	-	.	gene_id "IDS|3423:LOC100131434|100131434"; transcript_id "uc011mxg.1";
chrX	TCGA_June2011	exon	151121597	151123556	.	-	.	gene_id "GABRE|2564"; transcript_id "uc004ffi.2";
chrX	TCGA_June2011	exon	151123840	151124039	.	-	.	gene_id "GABRE|2564"; transcript_id "uc004ffi.2";
chrX	TCGA_June2011	exon	151124180	151124332	.	-	.	gene_id "GABRE|2564"; transcript_id "uc004ffi.2";
chrX	TCGA_June2011	exon	151128311	151128448	.	-	.	gene_id "GABRE|2564"; transcript_id "uc004ffi.2";
chrX	TCGA_June2011	exon	151129755	151129837	.	-	.	gene_id "GABRE|2564"; transcript_id "uc004ffi.2";
chrX	TCGA_June2011	exon	151130895	151131115	.	-	.	gene_id "GABRE|2564"; transcript_id "uc004ffi.2";
chrX	TCGA_June2011	exon	151138141	151138208	.	-	.	gene_id "GABRE|2564"; transcript_id "uc004ffi.2";
chrX	TCGA_June2011	exon	151138657	151138874	.	-	.	gene_id "GABRE|2564"; transcript_id "uc004ffi.2";
chrX	TCGA_June2011	exon	151143042	151143151	.	-	.	gene_id "GABRE|2564"; transcript_id "uc004ffi.2";
chrX	TCGA_June2011	exon	152965947	152966430	.	-	.	gene_id "BCAP31|10134"; transcript_id "uc011mza.1";
chrX	TCGA_June2011	exon	152967462	152967562	.	-	.	gene_id "BCAP31|10134"; transcript_id "uc011mza.1";
chrX	TCGA_June2011	exon	152968390	152968513	.	-	.	gene_id "BCAP31|10134"; transcript_id "uc011mza.1";
chrX	TCGA_June2011	exon	152969414	152969549	.	-	.	gene_id "BCAP31|10134"; transcript_id "uc011mza.1";
chrX	TCGA_June2011	exon	152980997	152981144	.	-	.	gene_id "BCAP31|10134"; transcript_id "uc011mza.1";
chrX	TCGA_June2011	exon	152986327	152986427	.	-	.	gene_id "BCAP31|10134"; transcript_id "uc011mza.1";
chrX	TCGA_June2011	exon	152988608	152988743	.	-	.	gene_id "BCAP31|10134"; transcript_id "uc011mza.1";
chrX	TCGA_June2011	exon	152989656	152989838	.	-	.	gene_id "BCAP31|10134"; transcript_id "uc011mza.1";
chrX	TCGA_June2011	exon	153287264	153296901	.	-	.	gene_id "MECP2|4204"; transcript_id "uc004fjv.2";
chrX	TCGA_June2011	exon	153297658	153298008	.	-	.	gene_id "MECP2|4204"; transcript_id "uc004fjv.2";
chrX	TCGA_June2011	exon	153357642	153357765	.	-	.	gene_id "MECP2|4204"; transcript_id "uc004fjv.2";
chrX	TCGA_June2011	exon	153363061	153363188	.	-	.	gene_id "MECP2|4204"; transcript_id "uc004fjv.2";
chrX	TCGA_June2011	exon	153576900	153577404	.	-	.	gene_id "FLNA|2316"; transcript_id "uc010nuu.1";
chrX	TCGA_June2011	exon	153577730	153577933	.	-	.	gene_id "FLNA|2316"; transcript_id "uc010nuu.1";
chrX	TCGA_June2011	exon	153578017	153578235	.	-	.	gene_id "FLNA|2316"; transcript_id "uc010nuu.1";
chrX	TCGA_June2011	exon	153578399	153578575	.	-	.	gene_id "FLNA|2316"; transcript_id "uc010nuu.1";
chrX	TCGA_June2011	exon	153579277	153579409	.	-	.	gene_id "FLNA|2316"; transcript_id "uc010nuu.1";
chrX	TCGA_June2011	exon	153579949	153580064	.	-	.	gene_id "FLNA|2316"; transcript_id "uc010nuu.1";
chrX	TCGA_June2011	exon	153580252	153580389	.	-	.	gene_id "FLNA|2316"; transcript_id "uc010nuu.1";
chrX	TCGA_June2011	exon	153580549	153580815	.	-	.	gene_id "FLNA|2316"; transcript_id "uc010nuu.1";
chrX	TCGA_June2011	exon	153580921	153581043	.	-	.	gene_id "FLNA|2316"; transcript_id "uc010nuu.1";
chrX	TCGA_June2011	exon	153581140	153581292	.	-	.	gene_id "FLNA|2316"; transcript_id "uc010nuu.1";
chrX	TCGA_June2011	exon	153581369	153581572	.	-	.	gene_id "FLNA|2316"; transcript_id "uc010nuu.1";
chrX	TCGA_June2011	exon	153581664	153581825	.	-	.	gene_id "FLNA|2316"; transcript_id "uc010nuu.1";
chrX	TCGA_June2011	exon	153581922	153582095	.	-	.	gene_id "FLNA|2316"; transcript_id "uc010nuu.1";
chrX	TCGA_June2011	exon	153582283	153582411	.	-	.	gene_id "FLNA|2316"; transcript_id "uc010nuu.1";
chrX	TCGA_June2011	exon	153582519	153582659	.	-	.	gene_id "FLNA|2316"; transcript_id "uc010nuu.1";
chrX	TCGA_June2011	exon	153582749	153582851	.	-	.	gene_id "FLNA|2316"; transcript_id "uc010nuu.1";
chrX	TCGA_June2011	exon	153582984	153583079	.	-	.	gene_id "FLNA|2316"; transcript_id "uc010nuu.1";
chrX	TCGA_June2011	exon	153583193	153583440	.	-	.	gene_id "FLNA|2316"; transcript_id "uc010nuu.1";
chrX	TCGA_June2011	exon	153585802	153585991	.	-	.	gene_id "FLNA|2316"; transcript_id "uc010nuu.1";
chrX	TCGA_June2011	exon	153586567	153586723	.	-	.	gene_id "FLNA|2316"; transcript_id "uc010nuu.1";
chrX	TCGA_June2011	exon	153586813	153586936	.	-	.	gene_id "FLNA|2316"; transcript_id "uc010nuu.1";
chrX	TCGA_June2011	exon	153587352	153587522	.	-	.	gene_id "FLNA|2316"; transcript_id "uc010nuu.1";
chrX	TCGA_June2011	exon	153587614	153587774	.	-	.	gene_id "FLNA|2316"; transcript_id "uc010nuu.1";
chrX	TCGA_June2011	exon	153587852	153588014	.	-	.	gene_id "FLNA|2316"; transcript_id "uc010nuu.1";
chrX	TCGA_June2011	exon	153588100	153588273	.	-	.	gene_id "FLNA|2316"; transcript_id "uc010nuu.1";
chrX	TCGA_June2011	exon	153588358	153588955	.	-	.	gene_id "FLNA|2316"; transcript_id "uc010nuu.1";
chrX	TCGA_June2011	exon	153589676	153589938	.	-	.	gene_id "FLNA|2316"; transcript_id "uc010nuu.1";
chrX	TCGA_June2011	exon	153590038	153590155	.	-	.	gene_id "FLNA|2316"; transcript_id "uc010nuu.1";
chrX	TCGA_June2011	exon	153590347	153590516	.	-	.	gene_id "FLNA|2316"; transcript_id "uc010nuu.1";
chrX	TCGA_June2011	exon	153590610	153590700	.	-	.	gene_id "FLNA|2316"; transcript_id "uc010nuu.1";
chrX	TCGA_June2011	exon	153590786	153590946	.	-	.	gene_id "FLNA|2316"; transcript_id "uc010nuu.1";
chrX	TCGA_June2011	exon	153591029	153591152	.	-	.	gene_id "FLNA|2316"; transcript_id "uc010nuu.1";
chrX	TCGA_June2011	exon	153592390	153592533	.	-	.	gene_id "FLNA|2316"; transcript_id "uc010nuu.1";
chrX	TCGA_June2011	exon	153592627	153592740	.	-	.	gene_id "FLNA|2316"; transcript_id "uc010nuu.1";
chrX	TCGA_June2011	exon	153592894	153593087	.	-	.	gene_id "FLNA|2316"; transcript_id "uc010nuu.1";
chrX	TCGA_June2011	exon	153593189	153593325	.	-	.	gene_id "FLNA|2316"; transcript_id "uc010nuu.1";
chrX	TCGA_June2011	exon	153593504	153593627	.	-	.	gene_id "FLNA|2316"; transcript_id "uc010nuu.1";
chrX	TCGA_June2011	exon	153593717	153593854	.	-	.	gene_id "FLNA|2316"; transcript_id "uc010nuu.1";
chrX	TCGA_June2011	exon	153594392	153594592	.	-	.	gene_id "FLNA|2316"; transcript_id "uc010nuu.1";
chrX	TCGA_June2011	exon	153594676	153594838	.	-	.	gene_id "FLNA|2316"; transcript_id "uc010nuu.1";
chrX	TCGA_June2011	exon	153594930	153595007	.	-	.	gene_id "FLNA|2316"; transcript_id "uc010nuu.1";
chrX	TCGA_June2011	exon	153595100	153595218	.	-	.	gene_id "FLNA|2316"; transcript_id "uc010nuu.1";
chrX	TCGA_June2011	exon	153595765	153595912	.	-	.	gene_id "FLNA|2316"; transcript_id "uc010nuu.1";
chrX	TCGA_June2011	exon	153596009	153596106	.	-	.	gene_id "FLNA|2316"; transcript_id "uc010nuu.1";
chrX	TCGA_June2011	exon	153596210	153596458	.	-	.	gene_id "FLNA|2316"; transcript_id "uc010nuu.1";
chrX	TCGA_June2011	exon	153599241	153599729	.	-	.	gene_id "FLNA|2316"; transcript_id "uc010nuu.1";
chrX	TCGA_June2011	exon	153602874	153603006	.	-	.	gene_id "FLNA|2316"; transcript_id "uc010nuu.1";
chrX	TCGA_June2011	exon	153629579	153631182	.	-	.	gene_id "DNASE1L1|1774"; transcript_id "uc004fku.1";
chrX	TCGA_June2011	exon	153631283	153631531	.	-	.	gene_id "DNASE1L1|1774"; transcript_id "uc004fku.1";
chrX	TCGA_June2011	exon	153631610	153631722	.	-	.	gene_id "DNASE1L1|1774"; transcript_id "uc004fku.1";
chrX	TCGA_June2011	exon	153631863	153631963	.	-	.	gene_id "DNASE1L1|1774"; transcript_id "uc004fku.1";
chrX	TCGA_June2011	exon	153633169	153633255	.	-	.	gene_id "DNASE1L1|1774"; transcript_id "uc004fku.1";
chrX	TCGA_June2011	exon	153633336	153633424	.	-	.	gene_id "DNASE1L1|1774"; transcript_id "uc004fku.1";
chrX	TCGA_June2011	exon	153633775	153633996	.	-	.	gene_id "DNASE1L1|1774"; transcript_id "uc004fku.1";
chrX	TCGA_June2011	exon	153637448	153637532	.	-	.	gene_id "DNASE1L1|1774"; transcript_id "uc004fku.1";
chrX	TCGA_June2011	exon	153637754	153638011	.	-	.	gene_id "DNASE1L1|1774"; transcript_id "uc004fku.1";
chrX	TCGA_June2011	exon	153640228	153640427	.	-	.	gene_id "DNASE1L1|1774"; transcript_id "uc004fku.1";
chr6	TCGA_June2011	exon	304628	304661	.	+	.	gene_id "DUSP22|56940"; transcript_id "uc003msy.1";
chr6	TCGA_June2011	exon	311880	311962	.	+	.	gene_id "DUSP22|56940"; transcript_id "uc003msy.1";
chr6	TCGA_June2011	exon	335114	335163	.	+	.	gene_id "DUSP22|56940"; transcript_id "uc003msy.1";
chr6	TCGA_June2011	exon	345854	345928	.	+	.	gene_id "DUSP22|56940"; transcript_id "uc003msy.1";
chr6	TCGA_June2011	exon	348103	348274	.	+	.	gene_id "DUSP22|56940"; transcript_id "uc003msy.1";
chr6	TCGA_June2011	exon	348769	351353	.	+	.	gene_id "DUSP22|56940"; transcript_id "uc003msy.1";
chr6	TCGA_June2011	exon	7541870	7542318	.	+	.	gene_id "DSP|1832"; transcript_id "uc003mxp.1";
chr6	TCGA_June2011	exon	7555951	7556053	.	+	.	gene_id "DSP|1832"; transcript_id "uc003mxp.1";
chr6	TCGA_June2011	exon	7558349	7558497	.	+	.	gene_id "DSP|1832"; transcript_id "uc003mxp.1";
chr6	TCGA_June2011	exon	7559459	7559633	.	+	.	gene_id "DSP|1832"; transcript_id "uc003mxp.1";
chr6	TCGA_June2011	exon	7562885	7563013	.	+	.	gene_id "DSP|1832"; transcript_id "uc003mxp.1";
chr6	TCGA_June2011	exon	7563969	7564019	.	+	.	gene_id "DSP|1832"; transcript_id "uc003mxp.1";
chr6	TCGA_June2011	exon	7565592	7565753	.	+	.	gene_id "DSP|1832"; transcript_id "uc003mxp.1";
chr6	TCGA_June2011	exon	7566610	7566714	.	+	.	gene_id "DSP|1832"; transcript_id "uc003mxp.1";
chr6	TCGA_June2011	exon	7567587	7567682	.	+	.	gene_id "DSP|1832"; transcript_id "uc003mxp.1";
chr6	TCGA_June2011	exon	7568014	7568139	.	+	.	gene_id "DSP|1832"; transcript_id "uc003mxp.1";
chr6	TCGA_June2011	exon	7568670	7568822	.	+	.	gene_id "DSP|1832"; transcript_id "uc003mxp.1";
chr6	TCGA_June2011	exon	7569419	7569573	.	+	.	gene_id "DSP|1832"; transcript_id "uc003mxp.1";
chr6	TCGA_June2011	exon	7570670	7570796	.	+	.	gene_id "DSP|1832"; transcript_id "uc003mxp.1";
chr6	TCGA_June2011	exon	7571616	7571817	.	+	.	gene_id "DSP|1832"; transcript_id "uc003mxp.1";
chr6	TCGA_June2011	exon	7572075	7572301	.	+	.	gene_id "DSP|1832"; transcript_id "uc003mxp.1";
chr6	TCGA_June2011	exon	7574319	7574485	.	+	.	gene_id "DSP|1832"; transcript_id "uc003mxp.1";
chr6	TCGA_June2011	exon	7574890	7575028	.	+	.	gene_id "DSP|1832"; transcript_id "uc003mxp.1";
chr6	TCGA_June2011	exon	7575528	7575721	.	+	.	gene_id "DSP|1832"; transcript_id "uc003mxp.1";
chr6	TCGA_June2011	exon	7576527	7576689	.	+	.	gene_id "DSP|1832"; transcript_id "uc003mxp.1";
chr6	TCGA_June2011	exon	7577192	7577275	.	+	.	gene_id "DSP|1832"; transcript_id "uc003mxp.1";
chr6	TCGA_June2011	exon	7578012	7578119	.	+	.	gene_id "DSP|1832"; transcript_id "uc003mxp.1";
chr6	TCGA_June2011	exon	7578697	7578795	.	+	.	gene_id "DSP|1832"; transcript_id "uc003mxp.1";
chr6	TCGA_June2011	exon	7579508	7581802	.	+	.	gene_id "DSP|1832"; transcript_id "uc003mxp.1";
chr6	TCGA_June2011	exon	7582875	7586946	.	+	.	gene_id "DSP|1832"; transcript_id "uc003mxp.1";
chr6	TCGA_June2011	exon	10521568	10521650	.	+	.	gene_id "GCNT2|2651"; transcript_id "uc010joo.2";
chr6	TCGA_June2011	exon	10527707	10527893	.	+	.	gene_id "GCNT2|2651"; transcript_id "uc010joo.2";
chr6	TCGA_June2011	exon	10528864	10530069	.	+	.	gene_id "GCNT2|2651"; transcript_id "uc010joo.2";
chr6	TCGA_June2011	exon	10621584	10621676	.	+	.	gene_id "GCNT2|2651"; transcript_id "uc010joo.2";
chr6	TCGA_June2011	exon	10626650	10629600	.	+	.	gene_id "GCNT2|2651"; transcript_id "uc010joo.2";
chr6	TCGA_June2011	exon	21666675	21666876	.	+	.	gene_id "FLJ22536|401237"; transcript_id "uc003ndj.2";
chr6	TCGA_June2011	exon	21668878	21669130	.	+	.	gene_id "FLJ22536|401237"; transcript_id "uc003ndj.2";
chr6	TCGA_June2011	exon	21783863	21783939	.	+	.	gene_id "FLJ22536|401237"; transcript_id "uc003ndj.2";
chr6	TCGA_June2011	exon	21802888	21802971	.	+	.	gene_id "FLJ22536|401237"; transcript_id "uc003ndj.2";
chr6	TCGA_June2011	exon	21909701	21909834	.	+	.	gene_id "FLJ22536|401237"; transcript_id "uc003ndj.2";
chr6	TCGA_June2011	exon	21979174	21979291	.	+	.	gene_id "FLJ22536|401237"; transcript_id "uc003ndj.2";
chr6	TCGA_June2011	exon	22020568	22020771	.	+	.	gene_id "FLJ22536|401237"; transcript_id "uc003ndj.2";
chr6	TCGA_June2011	exon	22056775	22056919	.	+	.	gene_id "FLJ22536|401237"; transcript_id "uc003ndj.2";
chr6	TCGA_June2011	exon	22110976	22111149	.	+	.	gene_id "FLJ22536|401237"; transcript_id "uc003ndj.2";
chr6	TCGA_June2011	exon	22174227	22174291	.	+	.	gene_id "FLJ22536|401237"; transcript_id "uc003ndj.2";
chr6	TCGA_June2011	exon	22191796	22191885	.	+	.	gene_id "FLJ22536|401237"; transcript_id "uc003ndj.2";
chr6	TCGA_June2011	exon	22194274	22194614	.	+	.	gene_id "FLJ22536|401237"; transcript_id "uc003ndj.2";
chr6	TCGA_June2011	exon	26124412	26124977	.	+	.	gene_id "HIST1H2AC|8334_2"; transcript_id "uc003ngo.2";
chr6	TCGA_June2011	exon	26138282	26139311	.	+	.	gene_id "HIST1H2AC|8334_2"; transcript_id "uc003ngo.2";
chr6	TCGA_June2011	exon	30852315	30852487	.	+	.	gene_id "DDR1|780"; transcript_id "uc003nrt.2";
chr6	TCGA_June2011	exon	30856465	30856591	.	+	.	gene_id "DDR1|780"; transcript_id "uc003nrt.2";
chr6	TCGA_June2011	exon	30856685	30856787	.	+	.	gene_id "DDR1|780"; transcript_id "uc003nrt.2";
chr6	TCGA_June2011	exon	30856979	30857207	.	+	.	gene_id "DDR1|780"; transcript_id "uc003nrt.2";
chr6	TCGA_June2011	exon	30858750	30858897	.	+	.	gene_id "DDR1|780"; transcript_id "uc003nrt.2";
chr6	TCGA_June2011	exon	30859157	30859256	.	+	.	gene_id "DDR1|780"; transcript_id "uc003nrt.2";
chr6	TCGA_June2011	exon	30859779	30859965	.	+	.	gene_id "DDR1|780"; transcript_id "uc003nrt.2";
chr6	TCGA_June2011	exon	30860073	30860319	.	+	.	gene_id "DDR1|780"; transcript_id "uc003nrt.2";
chr6	TCGA_June2011	exon	30860845	30860940	.	+	.	gene_id "DDR1|780"; transcript_id "uc003nrt.2";
chr6	TCGA_June2011	exon	30861049	30861200	.	+	.	gene_id "DDR1|780"; transcript_id "uc003nrt.2";
chr6	TCGA_June2011	exon	30862283	30862448	.	+	.	gene_id "DDR1|780"; transcript_id "uc003nrt.2";
chr6	TCGA_June2011	exon	30864398	30864642	.	+	.	gene_id "DDR1|780"; transcript_id "uc003nrt.2";
chr6	TCGA_June2011	exon	30864791	30864918	.	+	.	gene_id "DDR1|780"; transcript_id "uc003nrt.2";
chr6	TCGA_June2011	exon	30865156	30865374	.	+	.	gene_id "DDR1|780"; transcript_id "uc003nrt.2";
chr6	TCGA_June2011	exon	30865850	30866084	.	+	.	gene_id "DDR1|780"; transcript_id "uc003nrt.2";
chr6	TCGA_June2011	exon	30866665	30866814	.	+	.	gene_id "DDR1|780"; transcript_id "uc003nrt.2";
chr6	TCGA_June2011	exon	30866933	30867931	.	+	.	gene_id "DDR1|780"; transcript_id "uc003nrt.2";
chr6	TCGA_June2011	exon	31895266	31895575	.	+	.	gene_id "C2|717:CFB|629"; transcript_id "uc011dor.1";
chr6	TCGA_June2011	exon	31895732	31895941	.	+	.	gene_id "C2|717:CFB|629"; transcript_id "uc011dor.1";
chr6	TCGA_June2011	exon	31901387	31901560	.	+	.	gene_id "C2|717:CFB|629"; transcript_id "uc011dor.1";
chr6	TCGA_June2011	exon	31901644	31901742	.	+	.	gene_id "C2|717:CFB|629"; transcript_id "uc011dor.1";
chr6	TCGA_June2011	exon	31905096	31905236	.	+	.	gene_id "C2|717:CFB|629"; transcript_id "uc011dor.1";
chr6	TCGA_June2011	exon	31907008	31907097	.	+	.	gene_id "C2|717:CFB|629"; transcript_id "uc011dor.1";
chr6	TCGA_June2011	exon	31910736	31910876	.	+	.	gene_id "C2|717:CFB|629"; transcript_id "uc011dor.1";
chr6	TCGA_June2011	exon	31911002	31911096	.	+	.	gene_id "C2|717:CFB|629"; transcript_id "uc011dor.1";
chr6	TCGA_June2011	exon	31911193	31911304	.	+	.	gene_id "C2|717:CFB|629"; transcript_id "uc011dor.1";
chr6	TCGA_June2011	exon	31911421	31911586	.	+	.	gene_id "C2|717:CFB|629"; transcript_id "uc011dor.1";
chr6	TCGA_June2011	exon	31911694	31911770	.	+	.	gene_id "C2|717:CFB|629"; transcript_id "uc011dor.1";
chr6	TCGA_June2011	exon	31911912	31912003	.	+	.	gene_id "C2|717:CFB|629"; transcript_id "uc011dor.1";
chr6	TCGA_June2011	exon	31912504	31912630	.	+	.	gene_id "C2|717:CFB|629"; transcript_id "uc011dor.1";
chr6	TCGA_June2011	exon	31914150	31914383	.	+	.	gene_id "C2|717:CFB|629"; transcript_id "uc011dor.1";
chr6	TCGA_June2011	exon	31914784	31914969	.	+	.	gene_id "C2|717:CFB|629"; transcript_id "uc011dor.1";
chr6	TCGA_June2011	exon	31915125	31915298	.	+	.	gene_id "C2|717:CFB|629"; transcript_id "uc011dor.1";
chr6	TCGA_June2011	exon	31915519	31915620	.	+	.	gene_id "C2|717:CFB|629"; transcript_id "uc011dor.1";
chr6	TCGA_June2011	exon	31915722	31915858	.	+	.	gene_id "C2|717:CFB|629"; transcript_id "uc011dor.1";
chr6	TCGA_June2011	exon	31916151	31916289	.	+	.	gene_id "C2|717:CFB|629"; transcript_id "uc011dor.1";
chr6	TCGA_June2011	exon	31916607	31916738	.	+	.	gene_id "C2|717:CFB|629"; transcript_id "uc011dor.1";
chr6	TCGA_June2011	exon	31917020	31917121	.	+	.	gene_id "C2|717:CFB|629"; transcript_id "uc011dor.1";
chr6	TCGA_June2011	exon	31917197	31917334	.	+	.	gene_id "C2|717:CFB|629"; transcript_id "uc011dor.1";
chr6	TCGA_June2011	exon	31917827	31917924	.	+	.	gene_id "C2|717:CFB|629"; transcript_id "uc011dor.1";
chr6	TCGA_June2011	exon	31918063	31918180	.	+	.	gene_id "C2|717:CFB|629"; transcript_id "uc011dor.1";
chr6	TCGA_June2011	exon	31918396	31918549	.	+	.	gene_id "C2|717:CFB|629"; transcript_id "uc011dor.1";
chr6	TCGA_June2011	exon	31918645	31918721	.	+	.	gene_id "C2|717:CFB|629"; transcript_id "uc011dor.1";
chr6	TCGA_June2011	exon	31918921	31919021	.	+	.	gene_id "C2|717:CFB|629"; transcript_id "uc011dor.1";
chr6	TCGA_June2011	exon	31919118	31919250	.	+	.	gene_id "C2|717:CFB|629"; transcript_id "uc011dor.1";
chr6	TCGA_June2011	exon	31919332	31919381	.	+	.	gene_id "C2|717:CFB|629"; transcript_id "uc011dor.1";
chr6	TCGA_June2011	exon	31919652	31919860	.	+	.	gene_id "C2|717:CFB|629"; transcript_id "uc011dor.1";
chr6	TCGA_June2011	exon	31895266	31895575	.	+	.	gene_id "C2|717:CFB|629"; transcript_id "uc003nye.3";
chr6	TCGA_June2011	exon	31895732	31895941	.	+	.	gene_id "C2|717:CFB|629"; transcript_id "uc003nye.3";
chr6	TCGA_June2011	exon	31896509	31896694	.	+	.	gene_id "C2|717:CFB|629"; transcript_id "uc003nye.3";
chr6	TCGA_June2011	exon	31901387	31901560	.	+	.	gene_id "C2|717:CFB|629"; transcript_id "uc003nye.3";
chr6	TCGA_June2011	exon	31901644	31901742	.	+	.	gene_id "C2|717:CFB|629"; transcript_id "uc003nye.3";
chr6	TCGA_June2011	exon	31901943	31902833	.	+	.	gene_id "C2|717:CFB|629"; transcript_id "uc003nye.3";
chr6	TCGA_June2011	exon	32132405	32132434	.	+	.	gene_id "PPT2|9374:EGFL8|80864"; transcript_id "uc003oab.1";
chr6	TCGA_June2011	exon	32133915	32134043	.	+	.	gene_id "PPT2|9374:EGFL8|80864"; transcript_id "uc003oab.1";
chr6	TCGA_June2011	exon	32134275	32134397	.	+	.	gene_id "PPT2|9374:EGFL8|80864"; transcript_id "uc003oab.1";
chr6	TCGA_June2011	exon	32134478	32134587	.	+	.	gene_id "PPT2|9374:EGFL8|80864"; transcript_id "uc003oab.1";
chr6	TCGA_June2011	exon	32134687	32134782	.	+	.	gene_id "PPT2|9374:EGFL8|80864"; transcript_id "uc003oab.1";
chr6	TCGA_June2011	exon	32134864	32135034	.	+	.	gene_id "PPT2|9374:EGFL8|80864"; transcript_id "uc003oab.1";
chr6	TCGA_June2011	exon	32135127	32135206	.	+	.	gene_id "PPT2|9374:EGFL8|80864"; transcript_id "uc003oab.1";
chr6	TCGA_June2011	exon	32135280	32135433	.	+	.	gene_id "PPT2|9374:EGFL8|80864"; transcript_id "uc003oab.1";
chr6	TCGA_June2011	exon	32135687	32136062	.	+	.	gene_id "PPT2|9374:EGFL8|80864"; transcript_id "uc003oab.1";
chr6	TCGA_June2011	exon	34857038	34857376	.	+	.	gene_id "ANKS1A|23294"; transcript_id "uc011dst.1";
chr6	TCGA_June2011	exon	34935016	34935096	.	+	.	gene_id "ANKS1A|23294"; transcript_id "uc011dst.1";
chr6	TCGA_June2011	exon	34937787	34937943	.	+	.	gene_id "ANKS1A|23294"; transcript_id "uc011dst.1";
chr6	TCGA_June2011	exon	34949467	34949763	.	+	.	gene_id "ANKS1A|23294"; transcript_id "uc011dst.1";
chr6	TCGA_June2011	exon	34950529	34950604	.	+	.	gene_id "ANKS1A|23294"; transcript_id "uc011dst.1";
chr6	TCGA_June2011	exon	34950890	34950991	.	+	.	gene_id "ANKS1A|23294"; transcript_id "uc011dst.1";
chr6	TCGA_June2011	exon	34951101	34951202	.	+	.	gene_id "ANKS1A|23294"; transcript_id "uc011dst.1";
chr6	TCGA_June2011	exon	34952859	34953055	.	+	.	gene_id "ANKS1A|23294"; transcript_id "uc011dst.1";
chr6	TCGA_June2011	exon	34957001	34957093	.	+	.	gene_id "ANKS1A|23294"; transcript_id "uc011dst.1";
chr6	TCGA_June2011	exon	34962079	34962199	.	+	.	gene_id "ANKS1A|23294"; transcript_id "uc011dst.1";
chr6	TCGA_June2011	exon	34973478	34973598	.	+	.	gene_id "ANKS1A|23294"; transcript_id "uc011dst.1";
chr6	TCGA_June2011	exon	34985250	34985836	.	+	.	gene_id "ANKS1A|23294"; transcript_id "uc011dst.1";
chr6	TCGA_June2011	exon	35021876	35021942	.	+	.	gene_id "ANKS1A|23294"; transcript_id "uc011dst.1";
chr6	TCGA_June2011	exon	35027924	35028030	.	+	.	gene_id "ANKS1A|23294"; transcript_id "uc011dst.1";
chr6	TCGA_June2011	exon	35046335	35046433	.	+	.	gene_id "ANKS1A|23294"; transcript_id "uc011dst.1";
chr6	TCGA_June2011	exon	35047293	35047445	.	+	.	gene_id "ANKS1A|23294"; transcript_id "uc011dst.1";
chr6	TCGA_June2011	exon	35047598	35047705	.	+	.	gene_id "ANKS1A|23294"; transcript_id "uc011dst.1";
chr6	TCGA_June2011	exon	35048771	35048935	.	+	.	gene_id "ANKS1A|23294"; transcript_id "uc011dst.1";
chr6	TCGA_June2011	exon	35050468	35050593	.	+	.	gene_id "ANKS1A|23294"; transcript_id "uc011dst.1";
chr6	TCGA_June2011	exon	35050932	35051003	.	+	.	gene_id "ANKS1A|23294"; transcript_id "uc011dst.1";
chr6	TCGA_June2011	exon	35051194	35051280	.	+	.	gene_id "ANKS1A|23294"; transcript_id "uc011dst.1";
chr6	TCGA_June2011	exon	35051895	35052035	.	+	.	gene_id "ANKS1A|23294"; transcript_id "uc011dst.1";
chr6	TCGA_June2011	exon	35053543	35053713	.	+	.	gene_id "ANKS1A|23294"; transcript_id "uc011dst.1";
chr6	TCGA_June2011	exon	35054729	35054826	.	+	.	gene_id "ANKS1A|23294"; transcript_id "uc011dst.1";
chr6	TCGA_June2011	exon	35056383	35059188	.	+	.	gene_id "ANKS1A|23294"; transcript_id "uc011dst.1";
chr6	TCGA_June2011	exon	36882050	36882211	.	+	.	gene_id "C6orf89|221477"; transcript_id "uc003omy.2";
chr6	TCGA_June2011	exon	36882330	36882469	.	+	.	gene_id "C6orf89|221477"; transcript_id "uc003omy.2";
chr6	TCGA_June2011	exon	36884221	36884350	.	+	.	gene_id "C6orf89|221477"; transcript_id "uc003omy.2";
chr6	TCGA_June2011	exon	36887354	36887477	.	+	.	gene_id "C6orf89|221477"; transcript_id "uc003omy.2";
chr6	TCGA_June2011	exon	36891123	36896738	.	+	.	gene_id "C6orf89|221477"; transcript_id "uc003omy.2";
chr6	TCGA_June2011	exon	36922209	36922707	.	+	.	gene_id "PI16|221476"; transcript_id "uc003ona.2";
chr6	TCGA_June2011	exon	36926921	36927142	.	+	.	gene_id "PI16|221476"; transcript_id "uc003ona.2";
chr6	TCGA_June2011	exon	36929227	36929336	.	+	.	gene_id "PI16|221476"; transcript_id "uc003ona.2";
chr6	TCGA_June2011	exon	36929662	36929750	.	+	.	gene_id "PI16|221476"; transcript_id "uc003ona.2";
chr6	TCGA_June2011	exon	36930711	36931388	.	+	.	gene_id "PI16|221476"; transcript_id "uc003ona.2";
chr6	TCGA_June2011	exon	36931599	36931738	.	+	.	gene_id "PI16|221476"; transcript_id "uc003ona.2";
chr6	TCGA_June2011	exon	36932162	36932611	.	+	.	gene_id "PI16|221476"; transcript_id "uc003ona.2";
chr6	TCGA_June2011	exon	42847671	42847689	.	+	.	gene_id "RPL7L1|285855"; transcript_id "uc010jxw.1";
chr6	TCGA_June2011	exon	42851189	42851352	.	+	.	gene_id "RPL7L1|285855"; transcript_id "uc010jxw.1";
chr6	TCGA_June2011	exon	42852351	42852488	.	+	.	gene_id "RPL7L1|285855"; transcript_id "uc010jxw.1";
chr6	TCGA_June2011	exon	42853712	42853821	.	+	.	gene_id "RPL7L1|285855"; transcript_id "uc010jxw.1";
chr6	TCGA_June2011	exon	42853994	42854731	.	+	.	gene_id "RPL7L1|285855"; transcript_id "uc010jxw.1";
chr6	TCGA_June2011	exon	43737953	43739049	.	+	.	gene_id "VEGFA|7422"; transcript_id "uc003owf.2";
chr6	TCGA_June2011	exon	43742078	43742129	.	+	.	gene_id "VEGFA|7422"; transcript_id "uc003owf.2";
chr6	TCGA_June2011	exon	43745206	43745402	.	+	.	gene_id "VEGFA|7422"; transcript_id "uc003owf.2";
chr6	TCGA_June2011	exon	43746197	43746273	.	+	.	gene_id "VEGFA|7422"; transcript_id "uc003owf.2";
chr6	TCGA_June2011	exon	43746626	43746655	.	+	.	gene_id "VEGFA|7422"; transcript_id "uc003owf.2";
chr6	TCGA_June2011	exon	43748469	43748540	.	+	.	gene_id "VEGFA|7422"; transcript_id "uc003owf.2";
chr6	TCGA_June2011	exon	43749693	43749824	.	+	.	gene_id "VEGFA|7422"; transcript_id "uc003owf.2";
chr6	TCGA_June2011	exon	43752278	43754221	.	+	.	gene_id "VEGFA|7422"; transcript_id "uc003owf.2";
chr6	TCGA_June2011	exon	43737953	43739049	.	+	.	gene_id "VEGFA|7422"; transcript_id "uc003owg.2";
chr6	TCGA_June2011	exon	43742078	43742129	.	+	.	gene_id "VEGFA|7422"; transcript_id "uc003owg.2";
chr6	TCGA_June2011	exon	43745206	43745402	.	+	.	gene_id "VEGFA|7422"; transcript_id "uc003owg.2";
chr6	TCGA_June2011	exon	43746197	43746273	.	+	.	gene_id "VEGFA|7422"; transcript_id "uc003owg.2";
chr6	TCGA_June2011	exon	43746626	43746655	.	+	.	gene_id "VEGFA|7422"; transcript_id "uc003owg.2";
chr6	TCGA_June2011	exon	43748469	43748522	.	+	.	gene_id "VEGFA|7422"; transcript_id "uc003owg.2";
chr6	TCGA_June2011	exon	43749693	43749824	.	+	.	gene_id "VEGFA|7422"; transcript_id "uc003owg.2";
chr6	TCGA_June2011	exon	43752278	43754221	.	+	.	gene_id "VEGFA|7422"; transcript_id "uc003owg.2";
chr6	TCGA_June2011	exon	43737953	43739049	.	+	.	gene_id "VEGFA|7422"; transcript_id "uc003owj.2";
chr6	TCGA_June2011	exon	43742078	43742129	.	+	.	gene_id "VEGFA|7422"; transcript_id "uc003owj.2";
chr6	TCGA_June2011	exon	43745206	43745402	.	+	.	gene_id "VEGFA|7422"; transcript_id "uc003owj.2";
chr6	TCGA_June2011	exon	43746197	43746273	.	+	.	gene_id "VEGFA|7422"; transcript_id "uc003owj.2";
chr6	TCGA_June2011	exon	43746626	43746655	.	+	.	gene_id "VEGFA|7422"; transcript_id "uc003owj.2";
chr6	TCGA_June2011	exon	43752278	43754221	.	+	.	gene_id "VEGFA|7422"; transcript_id "uc003owj.2";
chr6	TCGA_June2011	exon	44095457	44095603	.	+	.	gene_id "TMEM63B|55362"; transcript_id "uc010jyy.1";
chr6	TCGA_June2011	exon	44102298	44102480	.	+	.	gene_id "TMEM63B|55362"; transcript_id "uc010jyy.1";
chr6	TCGA_June2011	exon	44104086	44104176	.	+	.	gene_id "TMEM63B|55362"; transcript_id "uc010jyy.1";
chr6	TCGA_June2011	exon	44106217	44106254	.	+	.	gene_id "TMEM63B|55362"; transcript_id "uc010jyy.1";
chr6	TCGA_June2011	exon	44107204	44107346	.	+	.	gene_id "TMEM63B|55362"; transcript_id "uc010jyy.1";
chr6	TCGA_June2011	exon	44107445	44107496	.	+	.	gene_id "TMEM63B|55362"; transcript_id "uc010jyy.1";
chr6	TCGA_June2011	exon	44107989	44108250	.	+	.	gene_id "TMEM63B|55362"; transcript_id "uc010jyy.1";
chr6	TCGA_June2011	exon	44187242	44187519	.	+	.	gene_id "SLC29A1|2030"; transcript_id "uc003owu.1";
chr6	TCGA_June2011	exon	44195000	44195079	.	+	.	gene_id "SLC29A1|2030"; transcript_id "uc003owu.1";
chr6	TCGA_June2011	exon	44197127	44197208	.	+	.	gene_id "SLC29A1|2030"; transcript_id "uc003owu.1";
chr6	TCGA_June2011	exon	44197326	44197528	.	+	.	gene_id "SLC29A1|2030"; transcript_id "uc003owu.1";
chr6	TCGA_June2011	exon	44197644	44197783	.	+	.	gene_id "SLC29A1|2030"; transcript_id "uc003owu.1";
chr6	TCGA_June2011	exon	44198084	44198218	.	+	.	gene_id "SLC29A1|2030"; transcript_id "uc003owu.1";
chr6	TCGA_June2011	exon	44198305	44198402	.	+	.	gene_id "SLC29A1|2030"; transcript_id "uc003owu.1";
chr6	TCGA_June2011	exon	44198548	44198626	.	+	.	gene_id "SLC29A1|2030"; transcript_id "uc003owu.1";
chr6	TCGA_June2011	exon	44199101	44199198	.	+	.	gene_id "SLC29A1|2030"; transcript_id "uc003owu.1";
chr6	TCGA_June2011	exon	44199735	44199843	.	+	.	gene_id "SLC29A1|2030"; transcript_id "uc003owu.1";
chr6	TCGA_June2011	exon	44200080	44200165	.	+	.	gene_id "SLC29A1|2030"; transcript_id "uc003owu.1";
chr6	TCGA_June2011	exon	44200544	44200743	.	+	.	gene_id "SLC29A1|2030"; transcript_id "uc003owu.1";
chr6	TCGA_June2011	exon	44201154	44201888	.	+	.	gene_id "SLC29A1|2030"; transcript_id "uc003owu.1";
chr6	TCGA_June2011	exon	44238480	44238614	.	+	.	gene_id "SPATS1|221409:TMEM151B|441151"; transcript_id "uc003oxh.2";
chr6	TCGA_June2011	exon	44240803	44241243	.	+	.	gene_id "SPATS1|221409:TMEM151B|441151"; transcript_id "uc003oxh.2";
chr6	TCGA_June2011	exon	44243140	44247182	.	+	.	gene_id "SPATS1|221409:TMEM151B|441151"; transcript_id "uc003oxh.2";
chr6	TCGA_June2011	exon	45389914	45390694	.	+	.	gene_id "RUNX2|860"; transcript_id "uc003oxt.2";
chr6	TCGA_June2011	exon	45399600	45399756	.	+	.	gene_id "RUNX2|860"; transcript_id "uc003oxt.2";
chr6	TCGA_June2011	exon	45405684	45405788	.	+	.	gene_id "RUNX2|860"; transcript_id "uc003oxt.2";
chr6	TCGA_June2011	exon	45459678	45459851	.	+	.	gene_id "RUNX2|860"; transcript_id "uc003oxt.2";
chr6	TCGA_June2011	exon	45479983	45480144	.	+	.	gene_id "RUNX2|860"; transcript_id "uc003oxt.2";
chr6	TCGA_June2011	exon	45512954	45513019	.	+	.	gene_id "RUNX2|860"; transcript_id "uc003oxt.2";
chr6	TCGA_June2011	exon	45514564	45518818	.	+	.	gene_id "RUNX2|860"; transcript_id "uc003oxt.2";
chr6	TCGA_June2011	exon	46655866	46661911	.	+	.	gene_id "TDRD6|221400"; transcript_id "uc003oyj.2";
chr6	TCGA_June2011	exon	46663558	46663682	.	+	.	gene_id "TDRD6|221400"; transcript_id "uc003oyj.2";
chr6	TCGA_June2011	exon	46665735	46665824	.	+	.	gene_id "TDRD6|221400"; transcript_id "uc003oyj.2";
chr6	TCGA_June2011	exon	46669595	46670149	.	+	.	gene_id "TDRD6|221400"; transcript_id "uc003oyj.2";
chr6	TCGA_June2011	exon	76458909	76459140	.	+	.	gene_id "MYO6|4646"; transcript_id "uc003pih.1";
chr6	TCGA_June2011	exon	76527218	76527381	.	+	.	gene_id "MYO6|4646"; transcript_id "uc003pih.1";
chr6	TCGA_June2011	exon	76532499	76532568	.	+	.	gene_id "MYO6|4646"; transcript_id "uc003pih.1";
chr6	TCGA_June2011	exon	76538257	76538330	.	+	.	gene_id "MYO6|4646"; transcript_id "uc003pih.1";
chr6	TCGA_June2011	exon	76540133	76540262	.	+	.	gene_id "MYO6|4646"; transcript_id "uc003pih.1";
chr6	TCGA_June2011	exon	76542559	76542664	.	+	.	gene_id "MYO6|4646"; transcript_id "uc003pih.1";
chr6	TCGA_June2011	exon	76545618	76545673	.	+	.	gene_id "MYO6|4646"; transcript_id "uc003pih.1";
chr6	TCGA_June2011	exon	76550302	76550399	.	+	.	gene_id "MYO6|4646"; transcript_id "uc003pih.1";
chr6	TCGA_June2011	exon	76550931	76551095	.	+	.	gene_id "MYO6|4646"; transcript_id "uc003pih.1";
chr6	TCGA_June2011	exon	76554614	76554694	.	+	.	gene_id "MYO6|4646"; transcript_id "uc003pih.1";
chr6	TCGA_June2011	exon	76558068	76558248	.	+	.	gene_id "MYO6|4646"; transcript_id "uc003pih.1";
chr6	TCGA_June2011	exon	76564856	76565000	.	+	.	gene_id "MYO6|4646"; transcript_id "uc003pih.1";
chr6	TCGA_June2011	exon	76566814	76566971	.	+	.	gene_id "MYO6|4646"; transcript_id "uc003pih.1";
chr6	TCGA_June2011	exon	76568619	76568710	.	+	.	gene_id "MYO6|4646"; transcript_id "uc003pih.1";
chr6	TCGA_June2011	exon	76570740	76570812	.	+	.	gene_id "MYO6|4646"; transcript_id "uc003pih.1";
chr6	TCGA_June2011	exon	76572313	76572440	.	+	.	gene_id "MYO6|4646"; transcript_id "uc003pih.1";
chr6	TCGA_June2011	exon	76576243	76576338	.	+	.	gene_id "MYO6|4646"; transcript_id "uc003pih.1";
chr6	TCGA_June2011	exon	76576649	76576822	.	+	.	gene_id "MYO6|4646"; transcript_id "uc003pih.1";
chr6	TCGA_June2011	exon	76580364	76580402	.	+	.	gene_id "MYO6|4646"; transcript_id "uc003pih.1";
chr6	TCGA_June2011	exon	76582924	76583017	.	+	.	gene_id "MYO6|4646"; transcript_id "uc003pih.1";
chr6	TCGA_June2011	exon	76589537	76589667	.	+	.	gene_id "MYO6|4646"; transcript_id "uc003pih.1";
chr6	TCGA_June2011	exon	76589760	76589837	.	+	.	gene_id "MYO6|4646"; transcript_id "uc003pih.1";
chr6	TCGA_June2011	exon	76591406	76591535	.	+	.	gene_id "MYO6|4646"; transcript_id "uc003pih.1";
chr6	TCGA_June2011	exon	76595721	76595811	.	+	.	gene_id "MYO6|4646"; transcript_id "uc003pih.1";
chr6	TCGA_June2011	exon	76596561	76596711	.	+	.	gene_id "MYO6|4646"; transcript_id "uc003pih.1";
chr6	TCGA_June2011	exon	76599774	76599982	.	+	.	gene_id "MYO6|4646"; transcript_id "uc003pih.1";
chr6	TCGA_June2011	exon	76600945	76601023	.	+	.	gene_id "MYO6|4646"; transcript_id "uc003pih.1";
chr6	TCGA_June2011	exon	76602247	76602407	.	+	.	gene_id "MYO6|4646"; transcript_id "uc003pih.1";
chr6	TCGA_June2011	exon	76604948	76604977	.	+	.	gene_id "MYO6|4646"; transcript_id "uc003pih.1";
chr6	TCGA_June2011	exon	76608090	76608128	.	+	.	gene_id "MYO6|4646"; transcript_id "uc003pih.1";
chr6	TCGA_June2011	exon	76617322	76617425	.	+	.	gene_id "MYO6|4646"; transcript_id "uc003pih.1";
chr6	TCGA_June2011	exon	76618213	76618344	.	+	.	gene_id "MYO6|4646"; transcript_id "uc003pih.1";
chr6	TCGA_June2011	exon	76621389	76621415	.	+	.	gene_id "MYO6|4646"; transcript_id "uc003pih.1";
chr6	TCGA_June2011	exon	76623780	76623998	.	+	.	gene_id "MYO6|4646"; transcript_id "uc003pih.1";
chr6	TCGA_June2011	exon	76624530	76629254	.	+	.	gene_id "MYO6|4646"; transcript_id "uc003pih.1";
chr6	TCGA_June2011	exon	84743420	84743602	.	+	.	gene_id "MRAP2|112609"; transcript_id "uc003pkg.3";
chr6	TCGA_June2011	exon	84765031	84765164	.	+	.	gene_id "MRAP2|112609"; transcript_id "uc003pkg.3";
chr6	TCGA_June2011	exon	84772612	84772711	.	+	.	gene_id "MRAP2|112609"; transcript_id "uc003pkg.3";
chr6	TCGA_June2011	exon	84798810	84800603	.	+	.	gene_id "MRAP2|112609"; transcript_id "uc003pkg.3";
chr6	TCGA_June2011	exon	90330933	90331745	.	+	.	gene_id "ANKRD6|22881"; transcript_id "uc003pnj.3";
chr6	TCGA_June2011	exon	90333129	90333263	.	+	.	gene_id "ANKRD6|22881"; transcript_id "uc003pnj.3";
chr6	TCGA_June2011	exon	90333591	90333776	.	+	.	gene_id "ANKRD6|22881"; transcript_id "uc003pnj.3";
chr6	TCGA_June2011	exon	90334258	90334410	.	+	.	gene_id "ANKRD6|22881"; transcript_id "uc003pnj.3";
chr6	TCGA_June2011	exon	90337302	90337415	.	+	.	gene_id "ANKRD6|22881"; transcript_id "uc003pnj.3";
chr6	TCGA_June2011	exon	90338831	90338957	.	+	.	gene_id "ANKRD6|22881"; transcript_id "uc003pnj.3";
chr6	TCGA_June2011	exon	90340152	90343402	.	+	.	gene_id "ANKRD6|22881"; transcript_id "uc003pnj.3";
chr6	TCGA_June2011	exon	101846905	101847268	.	+	.	gene_id "GRIK2|2898"; transcript_id "uc010kcw.2";
chr6	TCGA_June2011	exon	102069824	102069991	.	+	.	gene_id "GRIK2|2898"; transcript_id "uc010kcw.2";
chr6	TCGA_June2011	exon	102074255	102074512	.	+	.	gene_id "GRIK2|2898"; transcript_id "uc010kcw.2";
chr6	TCGA_June2011	exon	102124498	102124679	.	+	.	gene_id "GRIK2|2898"; transcript_id "uc010kcw.2";
chr6	TCGA_June2011	exon	102130428	102130481	.	+	.	gene_id "GRIK2|2898"; transcript_id "uc010kcw.2";
chr6	TCGA_June2011	exon	102134055	102134228	.	+	.	gene_id "GRIK2|2898"; transcript_id "uc010kcw.2";
chr6	TCGA_June2011	exon	102247523	102247666	.	+	.	gene_id "GRIK2|2898"; transcript_id "uc010kcw.2";
chr6	TCGA_June2011	exon	102250206	102250313	.	+	.	gene_id "GRIK2|2898"; transcript_id "uc010kcw.2";
chr6	TCGA_June2011	exon	102266245	102266358	.	+	.	gene_id "GRIK2|2898"; transcript_id "uc010kcw.2";
chr6	TCGA_June2011	exon	102307162	102307368	.	+	.	gene_id "GRIK2|2898"; transcript_id "uc010kcw.2";
chr6	TCGA_June2011	exon	102337515	102337738	.	+	.	gene_id "GRIK2|2898"; transcript_id "uc010kcw.2";
chr6	TCGA_June2011	exon	102372476	102372594	.	+	.	gene_id "GRIK2|2898"; transcript_id "uc010kcw.2";
chr6	TCGA_June2011	exon	102376290	102376507	.	+	.	gene_id "GRIK2|2898"; transcript_id "uc010kcw.2";
chr6	TCGA_June2011	exon	102483216	102483441	.	+	.	gene_id "GRIK2|2898"; transcript_id "uc010kcw.2";
chr6	TCGA_June2011	exon	102503205	102503455	.	+	.	gene_id "GRIK2|2898"; transcript_id "uc010kcw.2";
chr6	TCGA_June2011	exon	102513672	102513803	.	+	.	gene_id "GRIK2|2898"; transcript_id "uc010kcw.2";
chr6	TCGA_June2011	exon	102516222	102517957	.	+	.	gene_id "GRIK2|2898"; transcript_id "uc010kcw.2";
chr6	TCGA_June2011	exon	106546815	106546969	.	+	.	gene_id "PRDM1|639"; transcript_id "uc003pre.2";
chr6	TCGA_June2011	exon	106547175	106547427	.	+	.	gene_id "PRDM1|639"; transcript_id "uc003pre.2";
chr6	TCGA_June2011	exon	106552700	106553808	.	+	.	gene_id "PRDM1|639"; transcript_id "uc003pre.2";
chr6	TCGA_June2011	exon	106554246	106554374	.	+	.	gene_id "PRDM1|639"; transcript_id "uc003pre.2";
chr6	TCGA_June2011	exon	106554786	106557813	.	+	.	gene_id "PRDM1|639"; transcript_id "uc003pre.2";
chr6	TCGA_June2011	exon	126136364	126136550	.	+	.	gene_id "NCOA7|135112"; transcript_id "uc003qaj.2";
chr6	TCGA_June2011	exon	126176166	126177236	.	+	.	gene_id "NCOA7|135112"; transcript_id "uc003qaj.2";
chr6	TCGA_June2011	exon	136172834	136173157	.	+	.	gene_id "PDE7B|27115"; transcript_id "uc003qgp.2";
chr6	TCGA_June2011	exon	136268602	136268662	.	+	.	gene_id "PDE7B|27115"; transcript_id "uc003qgp.2";
chr6	TCGA_June2011	exon	136429869	136429952	.	+	.	gene_id "PDE7B|27115"; transcript_id "uc003qgp.2";
chr6	TCGA_June2011	exon	136468489	136468640	.	+	.	gene_id "PDE7B|27115"; transcript_id "uc003qgp.2";
chr6	TCGA_June2011	exon	136470225	136470288	.	+	.	gene_id "PDE7B|27115"; transcript_id "uc003qgp.2";
chr6	TCGA_June2011	exon	136472298	136472393	.	+	.	gene_id "PDE7B|27115"; transcript_id "uc003qgp.2";
chr6	TCGA_June2011	exon	136475213	136475313	.	+	.	gene_id "PDE7B|27115"; transcript_id "uc003qgp.2";
chr6	TCGA_June2011	exon	136476765	136476896	.	+	.	gene_id "PDE7B|27115"; transcript_id "uc003qgp.2";
chr6	TCGA_June2011	exon	136494935	136495026	.	+	.	gene_id "PDE7B|27115"; transcript_id "uc003qgp.2";
chr6	TCGA_June2011	exon	136500135	136500279	.	+	.	gene_id "PDE7B|27115"; transcript_id "uc003qgp.2";
chr6	TCGA_June2011	exon	136502365	136502461	.	+	.	gene_id "PDE7B|27115"; transcript_id "uc003qgp.2";
chr6	TCGA_June2011	exon	136508174	136508254	.	+	.	gene_id "PDE7B|27115"; transcript_id "uc003qgp.2";
chr6	TCGA_June2011	exon	136512752	136516708	.	+	.	gene_id "PDE7B|27115"; transcript_id "uc003qgp.2";
chr6	TCGA_June2011	exon	147525508	147525818	.	+	.	gene_id "STXBP5|134957"; transcript_id "uc003qlx.2";
chr6	TCGA_June2011	exon	147527107	147527204	.	+	.	gene_id "STXBP5|134957"; transcript_id "uc003qlx.2";
chr6	TCGA_June2011	exon	147556386	147556467	.	+	.	gene_id "STXBP5|134957"; transcript_id "uc003qlx.2";
chr6	TCGA_June2011	exon	147560306	147560406	.	+	.	gene_id "STXBP5|134957"; transcript_id "uc003qlx.2";
chr6	TCGA_June2011	exon	147581751	147581885	.	+	.	gene_id "STXBP5|134957"; transcript_id "uc003qlx.2";
chr6	TCGA_June2011	exon	147583426	147583489	.	+	.	gene_id "STXBP5|134957"; transcript_id "uc003qlx.2";
chr6	TCGA_June2011	exon	147588220	147588303	.	+	.	gene_id "STXBP5|134957"; transcript_id "uc003qlx.2";
chr6	TCGA_June2011	exon	147599217	147599340	.	+	.	gene_id "STXBP5|134957"; transcript_id "uc003qlx.2";
chr6	TCGA_June2011	exon	147612230	147612308	.	+	.	gene_id "STXBP5|134957"; transcript_id "uc003qlx.2";
chr6	TCGA_June2011	exon	147631220	147631374	.	+	.	gene_id "STXBP5|134957"; transcript_id "uc003qlx.2";
chr6	TCGA_June2011	exon	147632591	147632663	.	+	.	gene_id "STXBP5|134957"; transcript_id "uc003qlx.2";
chr6	TCGA_June2011	exon	147635020	147635167	.	+	.	gene_id "STXBP5|134957"; transcript_id "uc003qlx.2";
chr6	TCGA_June2011	exon	147635400	147635467	.	+	.	gene_id "STXBP5|134957"; transcript_id "uc003qlx.2";
chr6	TCGA_June2011	exon	147635732	147635772	.	+	.	gene_id "STXBP5|134957"; transcript_id "uc003qlx.2";
chr6	TCGA_June2011	exon	147636651	147636871	.	+	.	gene_id "STXBP5|134957"; transcript_id "uc003qlx.2";
chr6	TCGA_June2011	exon	147637365	147637543	.	+	.	gene_id "STXBP5|134957"; transcript_id "uc003qlx.2";
chr6	TCGA_June2011	exon	147646095	147646220	.	+	.	gene_id "STXBP5|134957"; transcript_id "uc003qlx.2";
chr6	TCGA_June2011	exon	147648261	147648412	.	+	.	gene_id "STXBP5|134957"; transcript_id "uc003qlx.2";
chr6	TCGA_June2011	exon	147655293	147655358	.	+	.	gene_id "STXBP5|134957"; transcript_id "uc003qlx.2";
chr6	TCGA_June2011	exon	147660315	147660374	.	+	.	gene_id "STXBP5|134957"; transcript_id "uc003qlx.2";
chr6	TCGA_June2011	exon	147660473	147660520	.	+	.	gene_id "STXBP5|134957"; transcript_id "uc003qlx.2";
chr6	TCGA_June2011	exon	147672969	147673031	.	+	.	gene_id "STXBP5|134957"; transcript_id "uc003qlx.2";
chr6	TCGA_June2011	exon	147674459	147674509	.	+	.	gene_id "STXBP5|134957"; transcript_id "uc003qlx.2";
chr6	TCGA_June2011	exon	147680220	147680459	.	+	.	gene_id "STXBP5|134957"; transcript_id "uc003qlx.2";
chr6	TCGA_June2011	exon	147684471	147684840	.	+	.	gene_id "STXBP5|134957"; transcript_id "uc003qlx.2";
chr6	TCGA_June2011	exon	147685137	147685302	.	+	.	gene_id "STXBP5|134957"; transcript_id "uc003qlx.2";
chr6	TCGA_June2011	exon	147694867	147694978	.	+	.	gene_id "STXBP5|134957"; transcript_id "uc003qlx.2";
chr6	TCGA_June2011	exon	147703914	147704134	.	+	.	gene_id "STXBP5|134957"; transcript_id "uc003qlx.2";
chr6	TCGA_June2011	exon	147705850	147708707	.	+	.	gene_id "STXBP5|134957"; transcript_id "uc003qlx.2";
chr6	TCGA_June2011	exon	150070831	150071092	.	+	.	gene_id "PCMT1|5110"; transcript_id "uc003qne.2";
chr6	TCGA_June2011	exon	150092298	150092402	.	+	.	gene_id "PCMT1|5110"; transcript_id "uc003qne.2";
chr6	TCGA_June2011	exon	150094274	150094305	.	+	.	gene_id "PCMT1|5110"; transcript_id "uc003qne.2";
chr6	TCGA_June2011	exon	150111090	150111194	.	+	.	gene_id "PCMT1|5110"; transcript_id "uc003qne.2";
chr6	TCGA_June2011	exon	150114685	150114805	.	+	.	gene_id "PCMT1|5110"; transcript_id "uc003qne.2";
chr6	TCGA_June2011	exon	150117551	150117636	.	+	.	gene_id "PCMT1|5110"; transcript_id "uc003qne.2";
chr6	TCGA_June2011	exon	150123336	150123505	.	+	.	gene_id "PCMT1|5110"; transcript_id "uc003qne.2";
chr6	TCGA_June2011	exon	150131752	150132556	.	+	.	gene_id "PCMT1|5110"; transcript_id "uc003qne.2";
chr6	TCGA_June2011	exon	150070831	150071092	.	+	.	gene_id "PCMT1|5110"; transcript_id "uc003qnb.2";
chr6	TCGA_June2011	exon	150092298	150092402	.	+	.	gene_id "PCMT1|5110"; transcript_id "uc003qnb.2";
chr6	TCGA_June2011	exon	150094274	150094305	.	+	.	gene_id "PCMT1|5110"; transcript_id "uc003qnb.2";
chr6	TCGA_June2011	exon	150111090	150111194	.	+	.	gene_id "PCMT1|5110"; transcript_id "uc003qnb.2";
chr6	TCGA_June2011	exon	150114685	150114805	.	+	.	gene_id "PCMT1|5110"; transcript_id "uc003qnb.2";
chr6	TCGA_June2011	exon	150117551	150117636	.	+	.	gene_id "PCMT1|5110"; transcript_id "uc003qnb.2";
chr6	TCGA_June2011	exon	150123336	150123552	.	+	.	gene_id "PCMT1|5110"; transcript_id "uc003qnb.2";
chr6	TCGA_June2011	exon	150131752	150132556	.	+	.	gene_id "PCMT1|5110"; transcript_id "uc003qnb.2";
chr6	TCGA_June2011	exon	161522065	161523024	.	+	.	gene_id "MAP3K4|4216"; transcript_id "uc003qtq.2";
chr6	TCGA_June2011	exon	161523731	161523811	.	+	.	gene_id "MAP3K4|4216"; transcript_id "uc003qtq.2";
chr6	TCGA_June2011	exon	161527546	161527737	.	+	.	gene_id "MAP3K4|4216"; transcript_id "uc003qtq.2";
chr6	TCGA_June2011	exon	161528931	161529001	.	+	.	gene_id "MAP3K4|4216"; transcript_id "uc003qtq.2";
chr6	TCGA_June2011	exon	161529775	161529891	.	+	.	gene_id "MAP3K4|4216"; transcript_id "uc003qtq.2";
chr6	TCGA_June2011	exon	161530787	161530946	.	+	.	gene_id "MAP3K4|4216"; transcript_id "uc003qtq.2";
chr6	TCGA_June2011	exon	161532868	161532990	.	+	.	gene_id "MAP3K4|4216"; transcript_id "uc003qtq.2";
chr6	TCGA_June2011	exon	161533700	161533806	.	+	.	gene_id "MAP3K4|4216"; transcript_id "uc003qtq.2";
chr6	TCGA_June2011	exon	161536155	161536334	.	+	.	gene_id "MAP3K4|4216"; transcript_id "uc003qtq.2";
chr6	TCGA_June2011	exon	161537882	161538416	.	+	.	gene_id "MAP3K4|4216"; transcript_id "uc003qtq.2";
chr6	TCGA_June2011	exon	163835675	163836367	.	+	.	gene_id "QKI|9444"; transcript_id "uc003qug.2";
chr6	TCGA_June2011	exon	163876311	163876453	.	+	.	gene_id "QKI|9444"; transcript_id "uc003qug.2";
chr6	TCGA_June2011	exon	163899812	163899928	.	+	.	gene_id "QKI|9444"; transcript_id "uc003qug.2";
chr6	TCGA_June2011	exon	163956014	163956157	.	+	.	gene_id "QKI|9444"; transcript_id "uc003qug.2";
chr6	TCGA_June2011	exon	163983014	163983101	.	+	.	gene_id "QKI|9444"; transcript_id "uc003qug.2";
chr6	TCGA_June2011	exon	163984452	163984751	.	+	.	gene_id "QKI|9444"; transcript_id "uc003qug.2";
chr6	TCGA_June2011	exon	163986978	163991169	.	+	.	gene_id "QKI|9444"; transcript_id "uc003qug.2";
chr6	TCGA_June2011	exon	5998235	5999437	.	-	.	gene_id "NRN1|51299"; transcript_id "uc003mwu.2";
chr6	TCGA_June2011	exon	6002586	6002730	.	-	.	gene_id "NRN1|51299"; transcript_id "uc003mwu.2";
chr6	TCGA_June2011	exon	6006928	6007633	.	-	.	gene_id "NRN1|51299"; transcript_id "uc003mwu.2";
chr6	TCGA_June2011	exon	13266774	13268067	.	-	.	gene_id "TBC1D7|51256"; transcript_id "uc003naj.2";
chr6	TCGA_June2011	exon	13305294	13305419	.	-	.	gene_id "TBC1D7|51256"; transcript_id "uc003naj.2";
chr6	TCGA_June2011	exon	13306630	13306759	.	-	.	gene_id "TBC1D7|51256"; transcript_id "uc003naj.2";
chr6	TCGA_June2011	exon	13307832	13307977	.	-	.	gene_id "TBC1D7|51256"; transcript_id "uc003naj.2";
chr6	TCGA_June2011	exon	13316803	13316940	.	-	.	gene_id "TBC1D7|51256"; transcript_id "uc003naj.2";
chr6	TCGA_June2011	exon	13321140	13321327	.	-	.	gene_id "TBC1D7|51256"; transcript_id "uc003naj.2";
chr6	TCGA_June2011	exon	13325326	13325406	.	-	.	gene_id "TBC1D7|51256"; transcript_id "uc003naj.2";
chr6	TCGA_June2011	exon	13327019	13327138	.	-	.	gene_id "TBC1D7|51256"; transcript_id "uc003naj.2";
chr6	TCGA_June2011	exon	13328688	13328770	.	-	.	gene_id "TBC1D7|51256"; transcript_id "uc003naj.2";
chr6	TCGA_June2011	exon	17760585	17761108	.	-	.	gene_id "KIF13A|63971"; transcript_id "uc003ncf.2";
chr6	TCGA_June2011	exon	17764386	17765177	.	-	.	gene_id "KIF13A|63971"; transcript_id "uc003ncf.2";
chr6	TCGA_June2011	exon	17772139	17772290	.	-	.	gene_id "KIF13A|63971"; transcript_id "uc003ncf.2";
chr6	TCGA_June2011	exon	17773709	17773814	.	-	.	gene_id "KIF13A|63971"; transcript_id "uc003ncf.2";
chr6	TCGA_June2011	exon	17775246	17775293	.	-	.	gene_id "KIF13A|63971"; transcript_id "uc003ncf.2";
chr6	TCGA_June2011	exon	17777508	17777585	.	-	.	gene_id "KIF13A|63971"; transcript_id "uc003ncf.2";
chr6	TCGA_June2011	exon	17779178	17779330	.	-	.	gene_id "KIF13A|63971"; transcript_id "uc003ncf.2";
chr6	TCGA_June2011	exon	17779823	17779915	.	-	.	gene_id "KIF13A|63971"; transcript_id "uc003ncf.2";
chr6	TCGA_June2011	exon	17780961	17781137	.	-	.	gene_id "KIF13A|63971"; transcript_id "uc003ncf.2";
chr6	TCGA_June2011	exon	17781408	17781532	.	-	.	gene_id "KIF13A|63971"; transcript_id "uc003ncf.2";
chr6	TCGA_June2011	exon	17783877	17783932	.	-	.	gene_id "KIF13A|63971"; transcript_id "uc003ncf.2";
chr6	TCGA_June2011	exon	17785746	17785872	.	-	.	gene_id "KIF13A|63971"; transcript_id "uc003ncf.2";
chr6	TCGA_June2011	exon	17788007	17788106	.	-	.	gene_id "KIF13A|63971"; transcript_id "uc003ncf.2";
chr6	TCGA_June2011	exon	17794480	17794626	.	-	.	gene_id "KIF13A|63971"; transcript_id "uc003ncf.2";
chr6	TCGA_June2011	exon	17794803	17794935	.	-	.	gene_id "KIF13A|63971"; transcript_id "uc003ncf.2";
chr6	TCGA_June2011	exon	17796900	17797051	.	-	.	gene_id "KIF13A|63971"; transcript_id "uc003ncf.2";
chr6	TCGA_June2011	exon	17799497	17799670	.	-	.	gene_id "KIF13A|63971"; transcript_id "uc003ncf.2";
chr6	TCGA_June2011	exon	17800183	17800344	.	-	.	gene_id "KIF13A|63971"; transcript_id "uc003ncf.2";
chr6	TCGA_June2011	exon	17804592	17804741	.	-	.	gene_id "KIF13A|63971"; transcript_id "uc003ncf.2";
chr6	TCGA_June2011	exon	17805706	17805846	.	-	.	gene_id "KIF13A|63971"; transcript_id "uc003ncf.2";
chr6	TCGA_June2011	exon	17808999	17809161	.	-	.	gene_id "KIF13A|63971"; transcript_id "uc003ncf.2";
chr6	TCGA_June2011	exon	17817251	17817464	.	-	.	gene_id "KIF13A|63971"; transcript_id "uc003ncf.2";
chr6	TCGA_June2011	exon	17825999	17826165	.	-	.	gene_id "KIF13A|63971"; transcript_id "uc003ncf.2";
chr6	TCGA_June2011	exon	17826269	17826355	.	-	.	gene_id "KIF13A|63971"; transcript_id "uc003ncf.2";
chr6	TCGA_June2011	exon	17828471	17828601	.	-	.	gene_id "KIF13A|63971"; transcript_id "uc003ncf.2";
chr6	TCGA_June2011	exon	17831332	17831466	.	-	.	gene_id "KIF13A|63971"; transcript_id "uc003ncf.2";
chr6	TCGA_June2011	exon	17834192	17834302	.	-	.	gene_id "KIF13A|63971"; transcript_id "uc003ncf.2";
chr6	TCGA_June2011	exon	17837109	17837321	.	-	.	gene_id "KIF13A|63971"; transcript_id "uc003ncf.2";
chr6	TCGA_June2011	exon	17837703	17837814	.	-	.	gene_id "KIF13A|63971"; transcript_id "uc003ncf.2";
chr6	TCGA_June2011	exon	17849608	17849720	.	-	.	gene_id "KIF13A|63971"; transcript_id "uc003ncf.2";
chr6	TCGA_June2011	exon	17850554	17850688	.	-	.	gene_id "KIF13A|63971"; transcript_id "uc003ncf.2";
chr6	TCGA_June2011	exon	17852186	17852273	.	-	.	gene_id "KIF13A|63971"; transcript_id "uc003ncf.2";
chr6	TCGA_June2011	exon	17855668	17855848	.	-	.	gene_id "KIF13A|63971"; transcript_id "uc003ncf.2";
chr6	TCGA_June2011	exon	17856261	17856353	.	-	.	gene_id "KIF13A|63971"; transcript_id "uc003ncf.2";
chr6	TCGA_June2011	exon	17873608	17873668	.	-	.	gene_id "KIF13A|63971"; transcript_id "uc003ncf.2";
chr6	TCGA_June2011	exon	17898399	17898411	.	-	.	gene_id "KIF13A|63971"; transcript_id "uc003ncf.2";
chr6	TCGA_June2011	exon	17987285	17987375	.	-	.	gene_id "KIF13A|63971"; transcript_id "uc003ncf.2";
chr6	TCGA_June2011	exon	17987640	17987799	.	-	.	gene_id "KIF13A|63971"; transcript_id "uc003ncf.2";
chr6	TCGA_June2011	exon	17763925	17765177	.	-	.	gene_id "KIF13A|63971"; transcript_id "uc003nch.3";
chr6	TCGA_June2011	exon	17772139	17772290	.	-	.	gene_id "KIF13A|63971"; transcript_id "uc003nch.3";
chr6	TCGA_June2011	exon	17773709	17773814	.	-	.	gene_id "KIF13A|63971"; transcript_id "uc003nch.3";
chr6	TCGA_June2011	exon	17775246	17775293	.	-	.	gene_id "KIF13A|63971"; transcript_id "uc003nch.3";
chr6	TCGA_June2011	exon	17777508	17777585	.	-	.	gene_id "KIF13A|63971"; transcript_id "uc003nch.3";
chr6	TCGA_June2011	exon	17779178	17779330	.	-	.	gene_id "KIF13A|63971"; transcript_id "uc003nch.3";
chr6	TCGA_June2011	exon	17779823	17779915	.	-	.	gene_id "KIF13A|63971"; transcript_id "uc003nch.3";
chr6	TCGA_June2011	exon	17780961	17781137	.	-	.	gene_id "KIF13A|63971"; transcript_id "uc003nch.3";
chr6	TCGA_June2011	exon	17781408	17781532	.	-	.	gene_id "KIF13A|63971"; transcript_id "uc003nch.3";
chr6	TCGA_June2011	exon	17783877	17783932	.	-	.	gene_id "KIF13A|63971"; transcript_id "uc003nch.3";
chr6	TCGA_June2011	exon	17785746	17785872	.	-	.	gene_id "KIF13A|63971"; transcript_id "uc003nch.3";
chr6	TCGA_June2011	exon	17788007	17788106	.	-	.	gene_id "KIF13A|63971"; transcript_id "uc003nch.3";
chr6	TCGA_June2011	exon	17790103	17790141	.	-	.	gene_id "KIF13A|63971"; transcript_id "uc003nch.3";
chr6	TCGA_June2011	exon	17794480	17794626	.	-	.	gene_id "KIF13A|63971"; transcript_id "uc003nch.3";
chr6	TCGA_June2011	exon	17794803	17794935	.	-	.	gene_id "KIF13A|63971"; transcript_id "uc003nch.3";
chr6	TCGA_June2011	exon	17796900	17797051	.	-	.	gene_id "KIF13A|63971"; transcript_id "uc003nch.3";
chr6	TCGA_June2011	exon	17799497	17799670	.	-	.	gene_id "KIF13A|63971"; transcript_id "uc003nch.3";
chr6	TCGA_June2011	exon	17800183	17800344	.	-	.	gene_id "KIF13A|63971"; transcript_id "uc003nch.3";
chr6	TCGA_June2011	exon	17804592	17804741	.	-	.	gene_id "KIF13A|63971"; transcript_id "uc003nch.3";
chr6	TCGA_June2011	exon	17805706	17805846	.	-	.	gene_id "KIF13A|63971"; transcript_id "uc003nch.3";
chr6	TCGA_June2011	exon	17808999	17809161	.	-	.	gene_id "KIF13A|63971"; transcript_id "uc003nch.3";
chr6	TCGA_June2011	exon	17817251	17817464	.	-	.	gene_id "KIF13A|63971"; transcript_id "uc003nch.3";
chr6	TCGA_June2011	exon	17825999	17826165	.	-	.	gene_id "KIF13A|63971"; transcript_id "uc003nch.3";
chr6	TCGA_June2011	exon	17826269	17826355	.	-	.	gene_id "KIF13A|63971"; transcript_id "uc003nch.3";
chr6	TCGA_June2011	exon	17828471	17828601	.	-	.	gene_id "KIF13A|63971"; transcript_id "uc003nch.3";
chr6	TCGA_June2011	exon	17831332	17831466	.	-	.	gene_id "KIF13A|63971"; transcript_id "uc003nch.3";
chr6	TCGA_June2011	exon	17834192	17834302	.	-	.	gene_id "KIF13A|63971"; transcript_id "uc003nch.3";
chr6	TCGA_June2011	exon	17837109	17837321	.	-	.	gene_id "KIF13A|63971"; transcript_id "uc003nch.3";
chr6	TCGA_June2011	exon	17837703	17837814	.	-	.	gene_id "KIF13A|63971"; transcript_id "uc003nch.3";
chr6	TCGA_June2011	exon	17849608	17849720	.	-	.	gene_id "KIF13A|63971"; transcript_id "uc003nch.3";
chr6	TCGA_June2011	exon	17850554	17850688	.	-	.	gene_id "KIF13A|63971"; transcript_id "uc003nch.3";
chr6	TCGA_June2011	exon	17852186	17852273	.	-	.	gene_id "KIF13A|63971"; transcript_id "uc003nch.3";
chr6	TCGA_June2011	exon	17855668	17855848	.	-	.	gene_id "KIF13A|63971"; transcript_id "uc003nch.3";
chr6	TCGA_June2011	exon	17856261	17856353	.	-	.	gene_id "KIF13A|63971"; transcript_id "uc003nch.3";
chr6	TCGA_June2011	exon	17873608	17873668	.	-	.	gene_id "KIF13A|63971"; transcript_id "uc003nch.3";
chr6	TCGA_June2011	exon	17898399	17898411	.	-	.	gene_id "KIF13A|63971"; transcript_id "uc003nch.3";
chr6	TCGA_June2011	exon	17987285	17987375	.	-	.	gene_id "KIF13A|63971"; transcript_id "uc003nch.3";
chr6	TCGA_June2011	exon	17987640	17987799	.	-	.	gene_id "KIF13A|63971"; transcript_id "uc003nch.3";
chr6	TCGA_June2011	exon	25845330	25845526	.	-	.	gene_id "SLC17A3|10786"; transcript_id "uc003nfk.3";
chr6	TCGA_June2011	exon	25845608	25845744	.	-	.	gene_id "SLC17A3|10786"; transcript_id "uc003nfk.3";
chr6	TCGA_June2011	exon	25849602	25849692	.	-	.	gene_id "SLC17A3|10786"; transcript_id "uc003nfk.3";
chr6	TCGA_June2011	exon	25850033	25850180	.	-	.	gene_id "SLC17A3|10786"; transcript_id "uc003nfk.3";
chr6	TCGA_June2011	exon	25850276	25850405	.	-	.	gene_id "SLC17A3|10786"; transcript_id "uc003nfk.3";
chr6	TCGA_June2011	exon	25850687	25850848	.	-	.	gene_id "SLC17A3|10786"; transcript_id "uc003nfk.3";
chr6	TCGA_June2011	exon	25850987	25851105	.	-	.	gene_id "SLC17A3|10786"; transcript_id "uc003nfk.3";
chr6	TCGA_June2011	exon	25855372	25855458	.	-	.	gene_id "SLC17A3|10786"; transcript_id "uc003nfk.3";
chr6	TCGA_June2011	exon	25861852	25861939	.	-	.	gene_id "SLC17A3|10786"; transcript_id "uc003nfk.3";
chr6	TCGA_June2011	exon	25862024	25862257	.	-	.	gene_id "SLC17A3|10786"; transcript_id "uc003nfk.3";
chr6	TCGA_June2011	exon	25862461	25862672	.	-	.	gene_id "SLC17A3|10786"; transcript_id "uc003nfk.3";
chr6	TCGA_June2011	exon	25868525	25868648	.	-	.	gene_id "SLC17A3|10786"; transcript_id "uc003nfk.3";
chr6	TCGA_June2011	exon	25874395	25874471	.	-	.	gene_id "SLC17A3|10786"; transcript_id "uc003nfk.3";
chr6	TCGA_June2011	exon	30255174	30260376	.	-	.	gene_id "HCG18|414777"; transcript_id "uc003npw.2";
chr6	TCGA_June2011	exon	30262248	30262741	.	-	.	gene_id "HCG18|414777"; transcript_id "uc003npw.2";
chr6	TCGA_June2011	exon	30263909	30264014	.	-	.	gene_id "HCG18|414777"; transcript_id "uc003npw.2";
chr6	TCGA_June2011	exon	30293928	30294150	.	-	.	gene_id "HCG18|414777"; transcript_id "uc003npw.2";
chr6	TCGA_June2011	exon	31606806	31607003	.	-	.	gene_id "BAT3|7917"; transcript_id "uc003nvh.3";
chr6	TCGA_June2011	exon	31607277	31607423	.	-	.	gene_id "BAT3|7917"; transcript_id "uc003nvh.3";
chr6	TCGA_June2011	exon	31607976	31608083	.	-	.	gene_id "BAT3|7917"; transcript_id "uc003nvh.3";
chr6	TCGA_June2011	exon	31608162	31608305	.	-	.	gene_id "BAT3|7917"; transcript_id "uc003nvh.3";
chr6	TCGA_June2011	exon	31608422	31608481	.	-	.	gene_id "BAT3|7917"; transcript_id "uc003nvh.3";
chr6	TCGA_June2011	exon	31608569	31608715	.	-	.	gene_id "BAT3|7917"; transcript_id "uc003nvh.3";
chr6	TCGA_June2011	exon	31608881	31609005	.	-	.	gene_id "BAT3|7917"; transcript_id "uc003nvh.3";
chr6	TCGA_June2011	exon	31609097	31609199	.	-	.	gene_id "BAT3|7917"; transcript_id "uc003nvh.3";
chr6	TCGA_June2011	exon	31609316	31609369	.	-	.	gene_id "BAT3|7917"; transcript_id "uc003nvh.3";
chr6	TCGA_June2011	exon	31609553	31609722	.	-	.	gene_id "BAT3|7917"; transcript_id "uc003nvh.3";
chr6	TCGA_June2011	exon	31609889	31610180	.	-	.	gene_id "BAT3|7917"; transcript_id "uc003nvh.3";
chr6	TCGA_June2011	exon	31610606	31610892	.	-	.	gene_id "BAT3|7917"; transcript_id "uc003nvh.3";
chr6	TCGA_June2011	exon	31611667	31611754	.	-	.	gene_id "BAT3|7917"; transcript_id "uc003nvh.3";
chr6	TCGA_June2011	exon	31611859	31611971	.	-	.	gene_id "BAT3|7917"; transcript_id "uc003nvh.3";
chr6	TCGA_June2011	exon	31612302	31612379	.	-	.	gene_id "BAT3|7917"; transcript_id "uc003nvh.3";
chr6	TCGA_June2011	exon	31612723	31612975	.	-	.	gene_id "BAT3|7917"; transcript_id "uc003nvh.3";
chr6	TCGA_June2011	exon	31613184	31613381	.	-	.	gene_id "BAT3|7917"; transcript_id "uc003nvh.3";
chr6	TCGA_June2011	exon	31614171	31614300	.	-	.	gene_id "BAT3|7917"; transcript_id "uc003nvh.3";
chr6	TCGA_June2011	exon	31615368	31615603	.	-	.	gene_id "BAT3|7917"; transcript_id "uc003nvh.3";
chr6	TCGA_June2011	exon	31616454	31616528	.	-	.	gene_id "BAT3|7917"; transcript_id "uc003nvh.3";
chr6	TCGA_June2011	exon	31616688	31616741	.	-	.	gene_id "BAT3|7917"; transcript_id "uc003nvh.3";
chr6	TCGA_June2011	exon	31616976	31617172	.	-	.	gene_id "BAT3|7917"; transcript_id "uc003nvh.3";
chr6	TCGA_June2011	exon	31617287	31617404	.	-	.	gene_id "BAT3|7917"; transcript_id "uc003nvh.3";
chr6	TCGA_June2011	exon	31619433	31619553	.	-	.	gene_id "BAT3|7917"; transcript_id "uc003nvh.3";
chr6	TCGA_June2011	exon	31620177	31620477	.	-	.	gene_id "BAT3|7917"; transcript_id "uc003nvh.3";
chr6	TCGA_June2011	exon	32148746	32149016	.	-	.	gene_id "AGER|177"; transcript_id "uc003oaq.1";
chr6	TCGA_June2011	exon	32149128	32149254	.	-	.	gene_id "AGER|177"; transcript_id "uc003oaq.1";
chr6	TCGA_June2011	exon	32149383	32149409	.	-	.	gene_id "AGER|177"; transcript_id "uc003oaq.1";
chr6	TCGA_June2011	exon	32150024	32150165	.	-	.	gene_id "AGER|177"; transcript_id "uc003oaq.1";
chr6	TCGA_June2011	exon	32150345	32150475	.	-	.	gene_id "AGER|177"; transcript_id "uc003oaq.1";
chr6	TCGA_June2011	exon	32150618	32150800	.	-	.	gene_id "AGER|177"; transcript_id "uc003oaq.1";
chr6	TCGA_June2011	exon	32150891	32150978	.	-	.	gene_id "AGER|177"; transcript_id "uc003oaq.1";
chr6	TCGA_June2011	exon	32151101	32151165	.	-	.	gene_id "AGER|177"; transcript_id "uc003oaq.1";
chr6	TCGA_June2011	exon	32151332	32151485	.	-	.	gene_id "AGER|177"; transcript_id "uc003oaq.1";
chr6	TCGA_June2011	exon	32151658	32151764	.	-	.	gene_id "AGER|177"; transcript_id "uc003oaq.1";
chr6	TCGA_June2011	exon	32151948	32152023	.	-	.	gene_id "AGER|177"; transcript_id "uc003oaq.1";
chr6	TCGA_June2011	exon	32163725	32164198	.	-	.	gene_id "NOTCH4|4855"; transcript_id "uc011dpw.1";
chr6	TCGA_June2011	exon	32164702	32164849	.	-	.	gene_id "NOTCH4|4855"; transcript_id "uc011dpw.1";
chr6	TCGA_June2011	exon	32165076	32165371	.	-	.	gene_id "NOTCH4|4855"; transcript_id "uc011dpw.1";
chr6	TCGA_June2011	exon	32162621	32163927	.	-	.	gene_id "NOTCH4|4855"; transcript_id "uc003oba.2";
chr6	TCGA_June2011	exon	32164101	32164198	.	-	.	gene_id "NOTCH4|4855"; transcript_id "uc003oba.2";
chr6	TCGA_June2011	exon	32164702	32164849	.	-	.	gene_id "NOTCH4|4855"; transcript_id "uc003oba.2";
chr6	TCGA_June2011	exon	32165076	32165371	.	-	.	gene_id "NOTCH4|4855"; transcript_id "uc003oba.2";
chr6	TCGA_June2011	exon	32166198	32166336	.	-	.	gene_id "NOTCH4|4855"; transcript_id "uc003oba.2";
chr6	TCGA_June2011	exon	32166435	32166507	.	-	.	gene_id "NOTCH4|4855"; transcript_id "uc003oba.2";
chr6	TCGA_June2011	exon	32166703	32166922	.	-	.	gene_id "NOTCH4|4855"; transcript_id "uc003oba.2";
chr6	TCGA_June2011	exon	32168608	32168783	.	-	.	gene_id "NOTCH4|4855"; transcript_id "uc003oba.2";
chr6	TCGA_June2011	exon	32168894	32171510	.	-	.	gene_id "NOTCH4|4855"; transcript_id "uc003oba.2";
chr6	TCGA_June2011	exon	32902415	32902764	.	-	.	gene_id "HLA-DMB|3109"; transcript_id "uc010juf.1";
chr6	TCGA_June2011	exon	32904949	32905233	.	-	.	gene_id "HLA-DMB|3109"; transcript_id "uc010juf.1";
chr6	TCGA_June2011	exon	33384319	33384553	.	-	.	gene_id "CUTA|51596"; transcript_id "uc003oen.1";
chr6	TCGA_June2011	exon	33384697	33384746	.	-	.	gene_id "CUTA|51596"; transcript_id "uc003oen.1";
chr6	TCGA_June2011	exon	33384874	33384919	.	-	.	gene_id "CUTA|51596"; transcript_id "uc003oen.1";
chr6	TCGA_June2011	exon	33385028	33385087	.	-	.	gene_id "CUTA|51596"; transcript_id "uc003oen.1";
chr6	TCGA_June2011	exon	33385258	33385472	.	-	.	gene_id "CUTA|51596"; transcript_id "uc003oen.1";
chr6	TCGA_June2011	exon	33385864	33386065	.	-	.	gene_id "CUTA|51596"; transcript_id "uc003oen.1";
chr6	TCGA_June2011	exon	35800812	35803265	.	-	.	gene_id "SRPK1|6732"; transcript_id "uc011dtg.1";
chr6	TCGA_June2011	exon	35806114	35806206	.	-	.	gene_id "SRPK1|6732"; transcript_id "uc011dtg.1";
chr6	TCGA_June2011	exon	35810312	35810381	.	-	.	gene_id "SRPK1|6732"; transcript_id "uc011dtg.1";
chr6	TCGA_June2011	exon	35825038	35825145	.	-	.	gene_id "SRPK1|6732"; transcript_id "uc011dtg.1";
chr6	TCGA_June2011	exon	35836787	35836887	.	-	.	gene_id "SRPK1|6732"; transcript_id "uc011dtg.1";
chr6	TCGA_June2011	exon	35837259	35837678	.	-	.	gene_id "SRPK1|6732"; transcript_id "uc011dtg.1";
chr6	TCGA_June2011	exon	35838058	35838271	.	-	.	gene_id "SRPK1|6732"; transcript_id "uc011dtg.1";
chr6	TCGA_June2011	exon	35838711	35838736	.	-	.	gene_id "SRPK1|6732"; transcript_id "uc011dtg.1";
chr6	TCGA_June2011	exon	35840340	35840505	.	-	.	gene_id "SRPK1|6732"; transcript_id "uc011dtg.1";
chr6	TCGA_June2011	exon	35842010	35842116	.	-	.	gene_id "SRPK1|6732"; transcript_id "uc011dtg.1";
chr6	TCGA_June2011	exon	35854501	35854588	.	-	.	gene_id "SRPK1|6732"; transcript_id "uc011dtg.1";
chr6	TCGA_June2011	exon	35855801	35855888	.	-	.	gene_id "SRPK1|6732"; transcript_id "uc011dtg.1";
chr6	TCGA_June2011	exon	35856592	35856700	.	-	.	gene_id "SRPK1|6732"; transcript_id "uc011dtg.1";
chr6	TCGA_June2011	exon	35858672	35858818	.	-	.	gene_id "SRPK1|6732"; transcript_id "uc011dtg.1";
chr6	TCGA_June2011	exon	41902672	41903845	.	-	.	gene_id "CCND3|896"; transcript_id "uc011duk.1";
chr6	TCGA_June2011	exon	41904297	41904433	.	-	.	gene_id "CCND3|896"; transcript_id "uc011duk.1";
chr6	TCGA_June2011	exon	41904973	41905132	.	-	.	gene_id "CCND3|896"; transcript_id "uc011duk.1";
chr6	TCGA_June2011	exon	42016239	42016610	.	-	.	gene_id "CCND3|896"; transcript_id "uc011duk.1";
chr6	TCGA_June2011	exon	46188469	46191038	.	-	.	gene_id "RCAN2|10231"; transcript_id "uc003oyc.1";
chr6	TCGA_June2011	exon	46214485	46214656	.	-	.	gene_id "RCAN2|10231"; transcript_id "uc003oyc.1";
chr6	TCGA_June2011	exon	46216460	46216633	.	-	.	gene_id "RCAN2|10231"; transcript_id "uc003oyc.1";
chr6	TCGA_June2011	exon	46424489	46424715	.	-	.	gene_id "RCAN2|10231"; transcript_id "uc003oyc.1";
chr6	TCGA_June2011	exon	46458910	46459031	.	-	.	gene_id "RCAN2|10231"; transcript_id "uc003oyc.1";
chr6	TCGA_June2011	exon	46820242	46821808	.	-	.	gene_id "GPR116|221395"; transcript_id "uc003oyo.3";
chr6	TCGA_June2011	exon	46823711	46823795	.	-	.	gene_id "GPR116|221395"; transcript_id "uc003oyo.3";
chr6	TCGA_June2011	exon	46824455	46824514	.	-	.	gene_id "GPR116|221395"; transcript_id "uc003oyo.3";
chr6	TCGA_June2011	exon	46824604	46824645	.	-	.	gene_id "GPR116|221395"; transcript_id "uc003oyo.3";
chr6	TCGA_June2011	exon	46825866	46827260	.	-	.	gene_id "GPR116|221395"; transcript_id "uc003oyo.3";
chr6	TCGA_June2011	exon	46828452	46828631	.	-	.	gene_id "GPR116|221395"; transcript_id "uc003oyo.3";
chr6	TCGA_June2011	exon	46830625	46830833	.	-	.	gene_id "GPR116|221395"; transcript_id "uc003oyo.3";
chr6	TCGA_June2011	exon	46832779	46832934	.	-	.	gene_id "GPR116|221395"; transcript_id "uc003oyo.3";
chr6	TCGA_June2011	exon	46834662	46834874	.	-	.	gene_id "GPR116|221395"; transcript_id "uc003oyo.3";
chr6	TCGA_June2011	exon	46836620	46836829	.	-	.	gene_id "GPR116|221395"; transcript_id "uc003oyo.3";
chr6	TCGA_June2011	exon	46839580	46839750	.	-	.	gene_id "GPR116|221395"; transcript_id "uc003oyo.3";
chr6	TCGA_June2011	exon	46845939	46846142	.	-	.	gene_id "GPR116|221395"; transcript_id "uc003oyo.3";
chr6	TCGA_June2011	exon	46847555	46847776	.	-	.	gene_id "GPR116|221395"; transcript_id "uc003oyo.3";
chr6	TCGA_June2011	exon	46849192	46849334	.	-	.	gene_id "GPR116|221395"; transcript_id "uc003oyo.3";
chr6	TCGA_June2011	exon	46849786	46849844	.	-	.	gene_id "GPR116|221395"; transcript_id "uc003oyo.3";
chr6	TCGA_June2011	exon	46851296	46851402	.	-	.	gene_id "GPR116|221395"; transcript_id "uc003oyo.3";
chr6	TCGA_June2011	exon	46851832	46852008	.	-	.	gene_id "GPR116|221395"; transcript_id "uc003oyo.3";
chr6	TCGA_June2011	exon	46856072	46856242	.	-	.	gene_id "GPR116|221395"; transcript_id "uc003oyo.3";
chr6	TCGA_June2011	exon	46867766	46867820	.	-	.	gene_id "GPR116|221395"; transcript_id "uc003oyo.3";
chr6	TCGA_June2011	exon	46874398	46874523	.	-	.	gene_id "GPR116|221395"; transcript_id "uc003oyo.3";
chr6	TCGA_June2011	exon	46889450	46889714	.	-	.	gene_id "GPR116|221395"; transcript_id "uc003oyo.3";
chr6	TCGA_June2011	exon	46967814	46968032	.	-	.	gene_id "GPR110|266977"; transcript_id "uc003oyt.2";
chr6	TCGA_June2011	exon	46969238	46969304	.	-	.	gene_id "GPR110|266977"; transcript_id "uc003oyt.2";
chr6	TCGA_June2011	exon	46973554	46973613	.	-	.	gene_id "GPR110|266977"; transcript_id "uc003oyt.2";
chr6	TCGA_June2011	exon	46974990	46975031	.	-	.	gene_id "GPR110|266977"; transcript_id "uc003oyt.2";
chr6	TCGA_June2011	exon	46976681	46978054	.	-	.	gene_id "GPR110|266977"; transcript_id "uc003oyt.2";
chr6	TCGA_June2011	exon	46979743	46979931	.	-	.	gene_id "GPR110|266977"; transcript_id "uc003oyt.2";
chr6	TCGA_June2011	exon	46982417	46982580	.	-	.	gene_id "GPR110|266977"; transcript_id "uc003oyt.2";
chr6	TCGA_June2011	exon	46984353	46984504	.	-	.	gene_id "GPR110|266977"; transcript_id "uc003oyt.2";
chr6	TCGA_June2011	exon	46988467	46988525	.	-	.	gene_id "GPR110|266977"; transcript_id "uc003oyt.2";
chr6	TCGA_June2011	exon	46989694	46989794	.	-	.	gene_id "GPR110|266977"; transcript_id "uc003oyt.2";
chr6	TCGA_June2011	exon	46991780	46991953	.	-	.	gene_id "GPR110|266977"; transcript_id "uc003oyt.2";
chr6	TCGA_June2011	exon	46993590	46993739	.	-	.	gene_id "GPR110|266977"; transcript_id "uc003oyt.2";
chr6	TCGA_June2011	exon	46995440	46995497	.	-	.	gene_id "GPR110|266977"; transcript_id "uc003oyt.2";
chr6	TCGA_June2011	exon	46996729	46996840	.	-	.	gene_id "GPR110|266977"; transcript_id "uc003oyt.2";
chr6	TCGA_June2011	exon	47009927	47010082	.	-	.	gene_id "GPR110|266977"; transcript_id "uc003oyt.2";
chr6	TCGA_June2011	exon	55299173	55300561	.	-	.	gene_id "HMGCLL1|54511"; transcript_id "uc003pco.2";
chr6	TCGA_June2011	exon	55304232	55304357	.	-	.	gene_id "HMGCLL1|54511"; transcript_id "uc003pco.2";
chr6	TCGA_June2011	exon	55360217	55360405	.	-	.	gene_id "HMGCLL1|54511"; transcript_id "uc003pco.2";
chr6	TCGA_June2011	exon	55364034	55364097	.	-	.	gene_id "HMGCLL1|54511"; transcript_id "uc003pco.2";
chr6	TCGA_June2011	exon	55378846	55378994	.	-	.	gene_id "HMGCLL1|54511"; transcript_id "uc003pco.2";
chr6	TCGA_June2011	exon	55381306	55381401	.	-	.	gene_id "HMGCLL1|54511"; transcript_id "uc003pco.2";
chr6	TCGA_June2011	exon	55406527	55406634	.	-	.	gene_id "HMGCLL1|54511"; transcript_id "uc003pco.2";
chr6	TCGA_June2011	exon	55406858	55406938	.	-	.	gene_id "HMGCLL1|54511"; transcript_id "uc003pco.2";
chr6	TCGA_June2011	exon	55443746	55444012	.	-	.	gene_id "HMGCLL1|54511"; transcript_id "uc003pco.2";
chr6	TCGA_June2011	exon	56322787	56324065	.	-	.	gene_id "DST|667"; transcript_id "uc003pcw.3";
chr6	TCGA_June2011	exon	56324929	56325052	.	-	.	gene_id "DST|667"; transcript_id "uc003pcw.3";
chr6	TCGA_June2011	exon	56327844	56327954	.	-	.	gene_id "DST|667"; transcript_id "uc003pcw.3";
chr6	TCGA_June2011	exon	56328363	56328562	.	-	.	gene_id "DST|667"; transcript_id "uc003pcw.3";
chr6	TCGA_June2011	exon	56330876	56332274	.	-	.	gene_id "DST|667"; transcript_id "uc003pcw.3";
chr6	TCGA_June2011	exon	56348354	56350269	.	-	.	gene_id "DST|667"; transcript_id "uc003pda.3";
chr6	TCGA_June2011	exon	56351902	56352071	.	-	.	gene_id "DST|667"; transcript_id "uc003pda.3";
chr6	TCGA_June2011	exon	56354288	56354407	.	-	.	gene_id "DST|667"; transcript_id "uc003pda.3";
chr6	TCGA_June2011	exon	56357025	56357231	.	-	.	gene_id "DST|667"; transcript_id "uc003pda.3";
chr6	TCGA_June2011	exon	56468569	56474142	.	-	.	gene_id "DST|667"; transcript_id "uc003pdb.2";
chr6	TCGA_June2011	exon	56475225	56475360	.	-	.	gene_id "DST|667"; transcript_id "uc003pdb.2";
chr6	TCGA_June2011	exon	56476306	56476394	.	-	.	gene_id "DST|667"; transcript_id "uc003pdb.2";
chr6	TCGA_June2011	exon	56479154	56479282	.	-	.	gene_id "DST|667"; transcript_id "uc003pdb.2";
chr6	TCGA_June2011	exon	56489328	56489426	.	-	.	gene_id "DST|667"; transcript_id "uc003pdb.2";
chr6	TCGA_June2011	exon	56489955	56490062	.	-	.	gene_id "DST|667"; transcript_id "uc003pdb.2";
chr6	TCGA_June2011	exon	56492002	56492085	.	-	.	gene_id "DST|667"; transcript_id "uc003pdb.2";
chr6	TCGA_June2011	exon	56492797	56492959	.	-	.	gene_id "DST|667"; transcript_id "uc003pdb.2";
chr6	TCGA_June2011	exon	56494048	56494241	.	-	.	gene_id "DST|667"; transcript_id "uc003pdb.2";
chr6	TCGA_June2011	exon	56495043	56495181	.	-	.	gene_id "DST|667"; transcript_id "uc003pdb.2";
chr6	TCGA_June2011	exon	56496009	56496187	.	-	.	gene_id "DST|667"; transcript_id "uc003pdb.2";
chr6	TCGA_June2011	exon	56496681	56496838	.	-	.	gene_id "DST|667"; transcript_id "uc003pdb.2";
chr6	TCGA_June2011	exon	56497652	56497835	.	-	.	gene_id "DST|667"; transcript_id "uc003pdb.2";
chr6	TCGA_June2011	exon	56498930	56499056	.	-	.	gene_id "DST|667"; transcript_id "uc003pdb.2";
chr6	TCGA_June2011	exon	56499260	56499414	.	-	.	gene_id "DST|667"; transcript_id "uc003pdb.2";
chr6	TCGA_June2011	exon	56499599	56499751	.	-	.	gene_id "DST|667"; transcript_id "uc003pdb.2";
chr6	TCGA_June2011	exon	56500387	56500512	.	-	.	gene_id "DST|667"; transcript_id "uc003pdb.2";
chr6	TCGA_June2011	exon	56501355	56501450	.	-	.	gene_id "DST|667"; transcript_id "uc003pdb.2";
chr6	TCGA_June2011	exon	56504057	56504161	.	-	.	gene_id "DST|667"; transcript_id "uc003pdb.2";
chr6	TCGA_June2011	exon	56504248	56504409	.	-	.	gene_id "DST|667"; transcript_id "uc003pdb.2";
chr6	TCGA_June2011	exon	56504494	56504571	.	-	.	gene_id "DST|667"; transcript_id "uc003pdb.2";
chr6	TCGA_June2011	exon	56504727	56504855	.	-	.	gene_id "DST|667"; transcript_id "uc003pdb.2";
chr6	TCGA_June2011	exon	56504941	56505403	.	-	.	gene_id "DST|667"; transcript_id "uc003pdb.2";
chr6	TCGA_June2011	exon	56506745	56506899	.	-	.	gene_id "DST|667"; transcript_id "uc003pdb.2";
chr6	TCGA_June2011	exon	56507208	56507301	.	-	.	gene_id "DST|667"; transcript_id "uc003pdb.2";
chr6	TCGA_June2011	exon	56507420	56507694	.	-	.	gene_id "DST|667"; transcript_id "uc003pdb.2";
chr6	TCGA_June2011	exon	56479382	56482216	.	-	.	gene_id "DST|667"; transcript_id "uc003pdc.3";
chr6	TCGA_June2011	exon	56482784	56485513	.	-	.	gene_id "DST|667"; transcript_id "uc003pdc.3";
chr6	TCGA_June2011	exon	56489328	56489426	.	-	.	gene_id "DST|667"; transcript_id "uc003pdc.3";
chr6	TCGA_June2011	exon	56489955	56490062	.	-	.	gene_id "DST|667"; transcript_id "uc003pdc.3";
chr6	TCGA_June2011	exon	56492002	56492085	.	-	.	gene_id "DST|667"; transcript_id "uc003pdc.3";
chr6	TCGA_June2011	exon	56492797	56492959	.	-	.	gene_id "DST|667"; transcript_id "uc003pdc.3";
chr6	TCGA_June2011	exon	56494048	56494241	.	-	.	gene_id "DST|667"; transcript_id "uc003pdc.3";
chr6	TCGA_June2011	exon	56495043	56495181	.	-	.	gene_id "DST|667"; transcript_id "uc003pdc.3";
chr6	TCGA_June2011	exon	56496009	56496187	.	-	.	gene_id "DST|667"; transcript_id "uc003pdc.3";
chr6	TCGA_June2011	exon	56496681	56496838	.	-	.	gene_id "DST|667"; transcript_id "uc003pdc.3";
chr6	TCGA_June2011	exon	56497652	56497835	.	-	.	gene_id "DST|667"; transcript_id "uc003pdc.3";
chr6	TCGA_June2011	exon	56498930	56499056	.	-	.	gene_id "DST|667"; transcript_id "uc003pdc.3";
chr6	TCGA_June2011	exon	56499260	56499414	.	-	.	gene_id "DST|667"; transcript_id "uc003pdc.3";
chr6	TCGA_June2011	exon	56499599	56499751	.	-	.	gene_id "DST|667"; transcript_id "uc003pdc.3";
chr6	TCGA_June2011	exon	56500387	56500512	.	-	.	gene_id "DST|667"; transcript_id "uc003pdc.3";
chr6	TCGA_June2011	exon	56501355	56501450	.	-	.	gene_id "DST|667"; transcript_id "uc003pdc.3";
chr6	TCGA_June2011	exon	56504057	56504161	.	-	.	gene_id "DST|667"; transcript_id "uc003pdc.3";
chr6	TCGA_June2011	exon	56504248	56504409	.	-	.	gene_id "DST|667"; transcript_id "uc003pdc.3";
chr6	TCGA_June2011	exon	56504494	56504571	.	-	.	gene_id "DST|667"; transcript_id "uc003pdc.3";
chr6	TCGA_June2011	exon	56504727	56504855	.	-	.	gene_id "DST|667"; transcript_id "uc003pdc.3";
chr6	TCGA_June2011	exon	56504941	56505403	.	-	.	gene_id "DST|667"; transcript_id "uc003pdc.3";
chr6	TCGA_June2011	exon	56506745	56506899	.	-	.	gene_id "DST|667"; transcript_id "uc003pdc.3";
chr6	TCGA_June2011	exon	56507208	56507301	.	-	.	gene_id "DST|667"; transcript_id "uc003pdc.3";
chr6	TCGA_June2011	exon	56507420	56507694	.	-	.	gene_id "DST|667"; transcript_id "uc003pdc.3";
chr6	TCGA_June2011	exon	73951039	73951451	.	-	.	gene_id "KHDC1|80759:KHDC1L|100129128:C6orf147|387097"; transcript_id "uc003pgn.3";
chr6	TCGA_June2011	exon	73951778	73951960	.	-	.	gene_id "KHDC1|80759:KHDC1L|100129128:C6orf147|387097"; transcript_id "uc003pgn.3";
chr6	TCGA_June2011	exon	73952129	73952253	.	-	.	gene_id "KHDC1|80759:KHDC1L|100129128:C6orf147|387097"; transcript_id "uc003pgn.3";
chr6	TCGA_June2011	exon	73972497	73972907	.	-	.	gene_id "KHDC1|80759:KHDC1L|100129128:C6orf147|387097"; transcript_id "uc003pgn.3";
chr6	TCGA_June2011	exon	74225475	74227657	.	-	.	gene_id "EEF1A1|1915"; transcript_id "uc003phg.2";
chr6	TCGA_June2011	exon	74228077	74228333	.	-	.	gene_id "EEF1A1|1915"; transcript_id "uc003phg.2";
chr6	TCGA_June2011	exon	74228421	74228571	.	-	.	gene_id "EEF1A1|1915"; transcript_id "uc003phg.2";
chr6	TCGA_June2011	exon	74228655	74228951	.	-	.	gene_id "EEF1A1|1915"; transcript_id "uc003phg.2";
chr6	TCGA_June2011	exon	74229060	74229239	.	-	.	gene_id "EEF1A1|1915"; transcript_id "uc003phg.2";
chr6	TCGA_June2011	exon	74229606	74229779	.	-	.	gene_id "EEF1A1|1915"; transcript_id "uc003phg.2";
chr6	TCGA_June2011	exon	86215217	86215723	.	-	.	gene_id "SNX14|57231"; transcript_id "uc011dzg.1";
chr6	TCGA_June2011	exon	86216951	86217007	.	-	.	gene_id "SNX14|57231"; transcript_id "uc011dzg.1";
chr6	TCGA_June2011	exon	86217686	86217777	.	-	.	gene_id "SNX14|57231"; transcript_id "uc011dzg.1";
chr6	TCGA_June2011	exon	86223518	86223613	.	-	.	gene_id "SNX14|57231"; transcript_id "uc011dzg.1";
chr6	TCGA_June2011	exon	86223788	86223952	.	-	.	gene_id "SNX14|57231"; transcript_id "uc011dzg.1";
chr6	TCGA_June2011	exon	86224224	86224347	.	-	.	gene_id "SNX14|57231"; transcript_id "uc011dzg.1";
chr6	TCGA_June2011	exon	86227474	86227593	.	-	.	gene_id "SNX14|57231"; transcript_id "uc011dzg.1";
chr6	TCGA_June2011	exon	86227726	86227766	.	-	.	gene_id "SNX14|57231"; transcript_id "uc011dzg.1";
chr6	TCGA_June2011	exon	86235844	86235955	.	-	.	gene_id "SNX14|57231"; transcript_id "uc011dzg.1";
chr6	TCGA_June2011	exon	86237980	86238080	.	-	.	gene_id "SNX14|57231"; transcript_id "uc011dzg.1";
chr6	TCGA_June2011	exon	86239910	86239993	.	-	.	gene_id "SNX14|57231"; transcript_id "uc011dzg.1";
chr6	TCGA_June2011	exon	86243317	86243518	.	-	.	gene_id "SNX14|57231"; transcript_id "uc011dzg.1";
chr6	TCGA_June2011	exon	86246510	86246642	.	-	.	gene_id "SNX14|57231"; transcript_id "uc011dzg.1";
chr6	TCGA_June2011	exon	86248556	86248582	.	-	.	gene_id "SNX14|57231"; transcript_id "uc011dzg.1";
chr6	TCGA_June2011	exon	86251703	86251761	.	-	.	gene_id "SNX14|57231"; transcript_id "uc011dzg.1";
chr6	TCGA_June2011	exon	86252900	86253024	.	-	.	gene_id "SNX14|57231"; transcript_id "uc011dzg.1";
chr6	TCGA_June2011	exon	86253323	86253478	.	-	.	gene_id "SNX14|57231"; transcript_id "uc011dzg.1";
chr6	TCGA_June2011	exon	86256830	86256944	.	-	.	gene_id "SNX14|57231"; transcript_id "uc011dzg.1";
chr6	TCGA_June2011	exon	86257035	86257115	.	-	.	gene_id "SNX14|57231"; transcript_id "uc011dzg.1";
chr6	TCGA_June2011	exon	86257224	86257268	.	-	.	gene_id "SNX14|57231"; transcript_id "uc011dzg.1";
chr6	TCGA_June2011	exon	86258019	86258094	.	-	.	gene_id "SNX14|57231"; transcript_id "uc011dzg.1";
chr6	TCGA_June2011	exon	86259441	86259597	.	-	.	gene_id "SNX14|57231"; transcript_id "uc011dzg.1";
chr6	TCGA_June2011	exon	86267694	86267778	.	-	.	gene_id "SNX14|57231"; transcript_id "uc011dzg.1";
chr6	TCGA_June2011	exon	86275050	86275137	.	-	.	gene_id "SNX14|57231"; transcript_id "uc011dzg.1";
chr6	TCGA_June2011	exon	86277252	86277295	.	-	.	gene_id "SNX14|57231"; transcript_id "uc011dzg.1";
chr6	TCGA_June2011	exon	86281855	86281933	.	-	.	gene_id "SNX14|57231"; transcript_id "uc011dzg.1";
chr6	TCGA_June2011	exon	86282016	86282092	.	-	.	gene_id "SNX14|57231"; transcript_id "uc011dzg.1";
chr6	TCGA_June2011	exon	86283976	86284096	.	-	.	gene_id "SNX14|57231"; transcript_id "uc011dzg.1";
chr6	TCGA_June2011	exon	86303552	86303603	.	-	.	gene_id "SNX14|57231"; transcript_id "uc011dzg.1";
chr6	TCGA_June2011	exon	86317503	86322641	.	-	.	gene_id "SYNCRIP|10492"; transcript_id "uc003pky.2";
chr6	TCGA_June2011	exon	86324699	86325065	.	-	.	gene_id "SYNCRIP|10492"; transcript_id "uc003pky.2";
chr6	TCGA_June2011	exon	86328536	86328657	.	-	.	gene_id "SYNCRIP|10492"; transcript_id "uc003pky.2";
chr6	TCGA_June2011	exon	86328986	86329135	.	-	.	gene_id "SYNCRIP|10492"; transcript_id "uc003pky.2";
chr6	TCGA_June2011	exon	86332200	86332405	.	-	.	gene_id "SYNCRIP|10492"; transcript_id "uc003pky.2";
chr6	TCGA_June2011	exon	86333695	86333830	.	-	.	gene_id "SYNCRIP|10492"; transcript_id "uc003pky.2";
chr6	TCGA_June2011	exon	86346685	86346861	.	-	.	gene_id "SYNCRIP|10492"; transcript_id "uc003pky.2";
chr6	TCGA_June2011	exon	86346961	86347074	.	-	.	gene_id "SYNCRIP|10492"; transcript_id "uc003pky.2";
chr6	TCGA_June2011	exon	86349939	86350046	.	-	.	gene_id "SYNCRIP|10492"; transcript_id "uc003pky.2";
chr6	TCGA_June2011	exon	86350164	86350282	.	-	.	gene_id "SYNCRIP|10492"; transcript_id "uc003pky.2";
chr6	TCGA_June2011	exon	86352515	86352640	.	-	.	gene_id "SYNCRIP|10492"; transcript_id "uc003pky.2";
chr6	TCGA_June2011	exon	91225353	91226400	.	-	.	gene_id "MAP3K7|6885"; transcript_id "uc003pob.1";
chr6	TCGA_June2011	exon	91228166	91228281	.	-	.	gene_id "MAP3K7|6885"; transcript_id "uc003pob.1";
chr6	TCGA_June2011	exon	91228977	91229038	.	-	.	gene_id "MAP3K7|6885"; transcript_id "uc003pob.1";
chr6	TCGA_June2011	exon	91233397	91233502	.	-	.	gene_id "MAP3K7|6885"; transcript_id "uc003pob.1";
chr6	TCGA_June2011	exon	91246056	91246120	.	-	.	gene_id "MAP3K7|6885"; transcript_id "uc003pob.1";
chr6	TCGA_June2011	exon	91256977	91257106	.	-	.	gene_id "MAP3K7|6885"; transcript_id "uc003pob.1";
chr6	TCGA_June2011	exon	91257766	91257896	.	-	.	gene_id "MAP3K7|6885"; transcript_id "uc003pob.1";
chr6	TCGA_June2011	exon	91260187	91260268	.	-	.	gene_id "MAP3K7|6885"; transcript_id "uc003pob.1";
chr6	TCGA_June2011	exon	91261768	91261898	.	-	.	gene_id "MAP3K7|6885"; transcript_id "uc003pob.1";
chr6	TCGA_June2011	exon	91263177	91263305	.	-	.	gene_id "MAP3K7|6885"; transcript_id "uc003pob.1";
chr6	TCGA_June2011	exon	91266219	91266343	.	-	.	gene_id "MAP3K7|6885"; transcript_id "uc003pob.1";
chr6	TCGA_June2011	exon	91269795	91269933	.	-	.	gene_id "MAP3K7|6885"; transcript_id "uc003pob.1";
chr6	TCGA_June2011	exon	91271341	91271386	.	-	.	gene_id "MAP3K7|6885"; transcript_id "uc003pob.1";
chr6	TCGA_June2011	exon	91278277	91278342	.	-	.	gene_id "MAP3K7|6885"; transcript_id "uc003pob.1";
chr6	TCGA_June2011	exon	91281416	91281526	.	-	.	gene_id "MAP3K7|6885"; transcript_id "uc003pob.1";
chr6	TCGA_June2011	exon	91296483	91296907	.	-	.	gene_id "MAP3K7|6885"; transcript_id "uc003pob.1";
chr6	TCGA_June2011	exon	99858451	99860194	.	-	.	gene_id "SFRS18|25957"; transcript_id "uc003pps.2";
chr6	TCGA_June2011	exon	99860427	99860615	.	-	.	gene_id "SFRS18|25957"; transcript_id "uc003pps.2";
chr6	TCGA_June2011	exon	99862448	99862566	.	-	.	gene_id "SFRS18|25957"; transcript_id "uc003pps.2";
chr6	TCGA_June2011	exon	99864225	99864304	.	-	.	gene_id "SFRS18|25957"; transcript_id "uc003pps.2";
chr6	TCGA_June2011	exon	99873091	99873207	.	-	.	gene_id "SFRS18|25957"; transcript_id "uc003pps.2";
chr6	TCGA_June2011	exon	109307647	109308833	.	-	.	gene_id "SESN1|27244"; transcript_id "uc003psu.2";
chr6	TCGA_June2011	exon	109309746	109309890	.	-	.	gene_id "SESN1|27244"; transcript_id "uc003psu.2";
chr6	TCGA_June2011	exon	109311848	109312038	.	-	.	gene_id "SESN1|27244"; transcript_id "uc003psu.2";
chr6	TCGA_June2011	exon	109313990	109314102	.	-	.	gene_id "SESN1|27244"; transcript_id "uc003psu.2";
chr6	TCGA_June2011	exon	109315665	109315812	.	-	.	gene_id "SESN1|27244"; transcript_id "uc003psu.2";
chr6	TCGA_June2011	exon	109319716	109319958	.	-	.	gene_id "SESN1|27244"; transcript_id "uc003psu.2";
chr6	TCGA_June2011	exon	109321694	109321876	.	-	.	gene_id "SESN1|27244"; transcript_id "uc003psu.2";
chr6	TCGA_June2011	exon	109322491	109322691	.	-	.	gene_id "SESN1|27244"; transcript_id "uc003psu.2";
chr6	TCGA_June2011	exon	109323481	109323546	.	-	.	gene_id "SESN1|27244"; transcript_id "uc003psu.2";
chr6	TCGA_June2011	exon	109414998	109415277	.	-	.	gene_id "SESN1|27244"; transcript_id "uc003psu.2";
chr6	TCGA_June2011	exon	109814059	109814774	.	-	.	gene_id "AKD1|221264"; transcript_id "uc003ptn.2";
chr6	TCGA_June2011	exon	109815184	109815298	.	-	.	gene_id "AKD1|221264"; transcript_id "uc003ptn.2";
chr6	TCGA_June2011	exon	109816541	109816643	.	-	.	gene_id "AKD1|221264"; transcript_id "uc003ptn.2";
chr6	TCGA_June2011	exon	109818668	109818766	.	-	.	gene_id "AKD1|221264"; transcript_id "uc003ptn.2";
chr6	TCGA_June2011	exon	109818999	109819168	.	-	.	gene_id "AKD1|221264"; transcript_id "uc003ptn.2";
chr6	TCGA_June2011	exon	109820247	109820443	.	-	.	gene_id "AKD1|221264"; transcript_id "uc003ptn.2";
chr6	TCGA_June2011	exon	109827530	109827750	.	-	.	gene_id "AKD1|221264"; transcript_id "uc003ptn.2";
chr6	TCGA_June2011	exon	109827857	109828003	.	-	.	gene_id "AKD1|221264"; transcript_id "uc003ptn.2";
chr6	TCGA_June2011	exon	109830382	109830583	.	-	.	gene_id "AKD1|221264"; transcript_id "uc003ptn.2";
chr6	TCGA_June2011	exon	109835427	109835640	.	-	.	gene_id "AKD1|221264"; transcript_id "uc003ptn.2";
chr6	TCGA_June2011	exon	109837060	109837278	.	-	.	gene_id "AKD1|221264"; transcript_id "uc003ptn.2";
chr6	TCGA_June2011	exon	109837633	109837845	.	-	.	gene_id "AKD1|221264"; transcript_id "uc003ptn.2";
chr6	TCGA_June2011	exon	109850214	109850276	.	-	.	gene_id "AKD1|221264"; transcript_id "uc003ptn.2";
chr6	TCGA_June2011	exon	109854454	109854673	.	-	.	gene_id "AKD1|221264"; transcript_id "uc003ptn.2";
chr6	TCGA_June2011	exon	109863250	109863374	.	-	.	gene_id "AKD1|221264"; transcript_id "uc003ptn.2";
chr6	TCGA_June2011	exon	109867070	109867330	.	-	.	gene_id "AKD1|221264"; transcript_id "uc003ptn.2";
chr6	TCGA_June2011	exon	109871293	109871505	.	-	.	gene_id "AKD1|221264"; transcript_id "uc003ptn.2";
chr6	TCGA_June2011	exon	109884800	109884915	.	-	.	gene_id "AKD1|221264"; transcript_id "uc003ptn.2";
chr6	TCGA_June2011	exon	109885283	109885483	.	-	.	gene_id "AKD1|221264"; transcript_id "uc003ptn.2";
chr6	TCGA_June2011	exon	109885959	109886048	.	-	.	gene_id "AKD1|221264"; transcript_id "uc003ptn.2";
chr6	TCGA_June2011	exon	109894645	109894797	.	-	.	gene_id "AKD1|221264"; transcript_id "uc003ptn.2";
chr6	TCGA_June2011	exon	109900753	109900829	.	-	.	gene_id "AKD1|221264"; transcript_id "uc003ptn.2";
chr6	TCGA_June2011	exon	109906326	109906440	.	-	.	gene_id "AKD1|221264"; transcript_id "uc003ptn.2";
chr6	TCGA_June2011	exon	109907119	109907275	.	-	.	gene_id "AKD1|221264"; transcript_id "uc003ptn.2";
chr6	TCGA_June2011	exon	109931568	109931716	.	-	.	gene_id "AKD1|221264"; transcript_id "uc003ptn.2";
chr6	TCGA_June2011	exon	109933213	109933296	.	-	.	gene_id "AKD1|221264"; transcript_id "uc003ptn.2";
chr6	TCGA_June2011	exon	109935386	109935499	.	-	.	gene_id "AKD1|221264"; transcript_id "uc003ptn.2";
chr6	TCGA_June2011	exon	109935588	109935683	.	-	.	gene_id "AKD1|221264"; transcript_id "uc003ptn.2";
chr6	TCGA_June2011	exon	109940295	109940439	.	-	.	gene_id "AKD1|221264"; transcript_id "uc003ptn.2";
chr6	TCGA_June2011	exon	109954126	109954306	.	-	.	gene_id "AKD1|221264"; transcript_id "uc003ptn.2";
chr6	TCGA_June2011	exon	109954387	109954526	.	-	.	gene_id "AKD1|221264"; transcript_id "uc003ptn.2";
chr6	TCGA_June2011	exon	109962721	109962819	.	-	.	gene_id "AKD1|221264"; transcript_id "uc003ptn.2";
chr6	TCGA_June2011	exon	109965817	109965891	.	-	.	gene_id "AKD1|221264"; transcript_id "uc003ptn.2";
chr6	TCGA_June2011	exon	109977959	109978087	.	-	.	gene_id "AKD1|221264"; transcript_id "uc003ptn.2";
chr6	TCGA_June2011	exon	109980431	109980616	.	-	.	gene_id "AKD1|221264"; transcript_id "uc003ptn.2";
chr6	TCGA_June2011	exon	109983754	109983866	.	-	.	gene_id "AKD1|221264"; transcript_id "uc003ptn.2";
chr6	TCGA_June2011	exon	109993122	109993218	.	-	.	gene_id "AKD1|221264"; transcript_id "uc003ptn.2";
chr6	TCGA_June2011	exon	109993318	109993370	.	-	.	gene_id "AKD1|221264"; transcript_id "uc003ptn.2";
chr6	TCGA_June2011	exon	109995401	109995464	.	-	.	gene_id "AKD1|221264"; transcript_id "uc003ptn.2";
chr6	TCGA_June2011	exon	109996832	109996959	.	-	.	gene_id "AKD1|221264"; transcript_id "uc003ptn.2";
chr6	TCGA_June2011	exon	110012350	110012415	.	-	.	gene_id "AKD1|221264"; transcript_id "uc003ptn.2";
chr6	TCGA_June2011	exon	111982487	111983150	.	-	.	gene_id "FYN|2534"; transcript_id "uc003pvi.2";
chr6	TCGA_June2011	exon	111995702	111995833	.	-	.	gene_id "FYN|2534"; transcript_id "uc003pvi.2";
chr6	TCGA_June2011	exon	112015578	112015731	.	-	.	gene_id "FYN|2534"; transcript_id "uc003pvi.2";
chr6	TCGA_June2011	exon	112015831	112015907	.	-	.	gene_id "FYN|2534"; transcript_id "uc003pvi.2";
chr6	TCGA_June2011	exon	112017480	112017659	.	-	.	gene_id "FYN|2534"; transcript_id "uc003pvi.2";
chr6	TCGA_June2011	exon	112024088	112024237	.	-	.	gene_id "FYN|2534"; transcript_id "uc003pvi.2";
chr6	TCGA_June2011	exon	112025202	112025305	.	-	.	gene_id "FYN|2534"; transcript_id "uc003pvi.2";
chr6	TCGA_June2011	exon	112029125	112029223	.	-	.	gene_id "FYN|2534"; transcript_id "uc003pvi.2";
chr6	TCGA_June2011	exon	112035550	112035646	.	-	.	gene_id "FYN|2534"; transcript_id "uc003pvi.2";
chr6	TCGA_June2011	exon	112041008	112041265	.	-	.	gene_id "FYN|2534"; transcript_id "uc003pvi.2";
chr6	TCGA_June2011	exon	112080243	112080285	.	-	.	gene_id "FYN|2534"; transcript_id "uc003pvi.2";
chr6	TCGA_June2011	exon	127609859	127611422	.	-	.	gene_id "ECHDC1|55862"; transcript_id "uc003qax.2";
chr6	TCGA_June2011	exon	127635961	127636041	.	-	.	gene_id "ECHDC1|55862"; transcript_id "uc003qax.2";
chr6	TCGA_June2011	exon	127637595	127637647	.	-	.	gene_id "ECHDC1|55862"; transcript_id "uc003qax.2";
chr6	TCGA_June2011	exon	127648147	127648289	.	-	.	gene_id "ECHDC1|55862"; transcript_id "uc003qax.2";
chr6	TCGA_June2011	exon	127651954	127652175	.	-	.	gene_id "ECHDC1|55862"; transcript_id "uc003qax.2";
chr6	TCGA_June2011	exon	127663501	127663552	.	-	.	gene_id "ECHDC1|55862"; transcript_id "uc003qax.2";
chr6	TCGA_June2011	exon	131190703	131191266	.	-	.	gene_id "EPB41L2|2037"; transcript_id "uc003qcj.1";
chr6	TCGA_June2011	exon	131191468	131191521	.	-	.	gene_id "EPB41L2|2037"; transcript_id "uc003qcj.1";
chr6	TCGA_June2011	exon	131197814	131197915	.	-	.	gene_id "EPB41L2|2037"; transcript_id "uc003qcj.1";
chr6	TCGA_June2011	exon	131199244	131199390	.	-	.	gene_id "EPB41L2|2037"; transcript_id "uc003qcj.1";
chr6	TCGA_June2011	exon	136578001	136582253	.	-	.	gene_id "BCLAF1|9774"; transcript_id "uc011edd.1";
chr6	TCGA_June2011	exon	136582403	136582615	.	-	.	gene_id "BCLAF1|9774"; transcript_id "uc011edd.1";
chr6	TCGA_June2011	exon	136588167	136588313	.	-	.	gene_id "BCLAF1|9774"; transcript_id "uc011edd.1";
chr6	TCGA_June2011	exon	136589300	136589477	.	-	.	gene_id "BCLAF1|9774"; transcript_id "uc011edd.1";
chr6	TCGA_June2011	exon	136590279	136590441	.	-	.	gene_id "BCLAF1|9774"; transcript_id "uc011edd.1";
chr6	TCGA_June2011	exon	136590575	136590750	.	-	.	gene_id "BCLAF1|9774"; transcript_id "uc011edd.1";
chr6	TCGA_June2011	exon	136593133	136593217	.	-	.	gene_id "BCLAF1|9774"; transcript_id "uc011edd.1";
chr6	TCGA_June2011	exon	136594220	136594325	.	-	.	gene_id "BCLAF1|9774"; transcript_id "uc011edd.1";
chr6	TCGA_June2011	exon	136596670	136596839	.	-	.	gene_id "BCLAF1|9774"; transcript_id "uc011edd.1";
chr6	TCGA_June2011	exon	136596981	136597646	.	-	.	gene_id "BCLAF1|9774"; transcript_id "uc011edd.1";
chr6	TCGA_June2011	exon	136599003	136599914	.	-	.	gene_id "BCLAF1|9774"; transcript_id "uc011edd.1";
chr6	TCGA_June2011	exon	136600901	136601014	.	-	.	gene_id "BCLAF1|9774"; transcript_id "uc011edd.1";
chr6	TCGA_June2011	exon	136603722	136603825	.	-	.	gene_id "BCLAF1|9774"; transcript_id "uc011edd.1";
chr6	TCGA_June2011	exon	136610851	136610989	.	-	.	gene_id "BCLAF1|9774"; transcript_id "uc011edd.1";
chr6	TCGA_June2011	exon	139225621	139226269	.	-	.	gene_id "REPS1|85021"; transcript_id "uc003qig.3";
chr6	TCGA_June2011	exon	139228632	139228737	.	-	.	gene_id "REPS1|85021"; transcript_id "uc003qig.3";
chr6	TCGA_June2011	exon	139229805	139229953	.	-	.	gene_id "REPS1|85021"; transcript_id "uc003qig.3";
chr6	TCGA_June2011	exon	139232413	139232508	.	-	.	gene_id "REPS1|85021"; transcript_id "uc003qig.3";
chr6	TCGA_June2011	exon	139233902	139234087	.	-	.	gene_id "REPS1|85021"; transcript_id "uc003qig.3";
chr6	TCGA_June2011	exon	139235834	139235898	.	-	.	gene_id "REPS1|85021"; transcript_id "uc003qig.3";
chr6	TCGA_June2011	exon	139236995	139237113	.	-	.	gene_id "REPS1|85021"; transcript_id "uc003qig.3";
chr6	TCGA_June2011	exon	139238692	139238764	.	-	.	gene_id "REPS1|85021"; transcript_id "uc003qig.3";
chr6	TCGA_June2011	exon	139241352	139241453	.	-	.	gene_id "REPS1|85021"; transcript_id "uc003qig.3";
chr6	TCGA_June2011	exon	139242174	139242261	.	-	.	gene_id "REPS1|85021"; transcript_id "uc003qig.3";
chr6	TCGA_June2011	exon	139251114	139251235	.	-	.	gene_id "REPS1|85021"; transcript_id "uc003qig.3";
chr6	TCGA_June2011	exon	139262472	139262626	.	-	.	gene_id "REPS1|85021"; transcript_id "uc003qig.3";
chr6	TCGA_June2011	exon	139264650	139264713	.	-	.	gene_id "REPS1|85021"; transcript_id "uc003qig.3";
chr6	TCGA_June2011	exon	139264990	139265152	.	-	.	gene_id "REPS1|85021"; transcript_id "uc003qig.3";
chr6	TCGA_June2011	exon	139265635	139265759	.	-	.	gene_id "REPS1|85021"; transcript_id "uc003qig.3";
chr6	TCGA_June2011	exon	139266356	139266509	.	-	.	gene_id "REPS1|85021"; transcript_id "uc003qig.3";
chr6	TCGA_June2011	exon	139266638	139266834	.	-	.	gene_id "REPS1|85021"; transcript_id "uc003qig.3";
chr6	TCGA_June2011	exon	139268927	139269050	.	-	.	gene_id "REPS1|85021"; transcript_id "uc003qig.3";
chr6	TCGA_June2011	exon	139308667	139309398	.	-	.	gene_id "REPS1|85021"; transcript_id "uc003qig.3";
chr6	TCGA_June2011	exon	143754968	143755118	.	-	.	gene_id "ADAT2|134637"; transcript_id "uc003qjk.1";
chr6	TCGA_June2011	exon	143759727	143759831	.	-	.	gene_id "ADAT2|134637"; transcript_id "uc003qjk.1";
chr6	TCGA_June2011	exon	143762575	143763814	.	-	.	gene_id "ADAT2|134637"; transcript_id "uc003qjk.1";
chr6	TCGA_June2011	exon	152442823	152443811	.	-	.	gene_id "SYNE1|23345"; transcript_id "uc003qoq.3";
chr6	TCGA_June2011	exon	152453257	152453349	.	-	.	gene_id "SYNE1|23345"; transcript_id "uc003qoq.3";
chr6	TCGA_June2011	exon	152454411	152454623	.	-	.	gene_id "SYNE1|23345"; transcript_id "uc003qoq.3";
chr6	TCGA_June2011	exon	152456239	152456367	.	-	.	gene_id "SYNE1|23345"; transcript_id "uc003qoq.3";
chr6	TCGA_June2011	exon	152457753	152457953	.	-	.	gene_id "SYNE1|23345"; transcript_id "uc003qoq.3";
chr6	TCGA_June2011	exon	152461085	152461296	.	-	.	gene_id "SYNE1|23345"; transcript_id "uc003qoq.3";
chr6	TCGA_June2011	exon	152462338	152462464	.	-	.	gene_id "SYNE1|23345"; transcript_id "uc003qoq.3";
chr6	TCGA_June2011	exon	152464758	152464900	.	-	.	gene_id "SYNE1|23345"; transcript_id "uc003qoq.3";
chr6	TCGA_June2011	exon	152469180	152469513	.	-	.	gene_id "SYNE1|23345"; transcript_id "uc003qoq.3";
chr6	TCGA_June2011	exon	152470612	152470803	.	-	.	gene_id "SYNE1|23345"; transcript_id "uc003qoq.3";
chr6	TCGA_June2011	exon	152472688	152472825	.	-	.	gene_id "SYNE1|23345"; transcript_id "uc003qoq.3";
chr6	TCGA_June2011	exon	152473094	152473276	.	-	.	gene_id "SYNE1|23345"; transcript_id "uc003qoq.3";
chr6	TCGA_June2011	exon	152476027	152476177	.	-	.	gene_id "SYNE1|23345"; transcript_id "uc003qoq.3";
chr6	TCGA_June2011	exon	152477045	152477232	.	-	.	gene_id "SYNE1|23345"; transcript_id "uc003qoq.3";
chr6	TCGA_June2011	exon	152485298	152485460	.	-	.	gene_id "SYNE1|23345"; transcript_id "uc003qoq.3";
chr6	TCGA_June2011	exon	152497529	152497695	.	-	.	gene_id "SYNE1|23345"; transcript_id "uc003qoq.3";
chr6	TCGA_June2011	exon	152501271	152501429	.	-	.	gene_id "SYNE1|23345"; transcript_id "uc003qoq.3";
chr6	TCGA_June2011	exon	152510387	152510542	.	-	.	gene_id "SYNE1|23345"; transcript_id "uc003qoq.3";
chr6	TCGA_June2011	exon	152442823	152443811	.	-	.	gene_id "SYNE1|23345"; transcript_id "uc010kiw.2";
chr6	TCGA_June2011	exon	152451855	152451913	.	-	.	gene_id "SYNE1|23345"; transcript_id "uc010kiw.2";
chr6	TCGA_June2011	exon	152453257	152453349	.	-	.	gene_id "SYNE1|23345"; transcript_id "uc010kiw.2";
chr6	TCGA_June2011	exon	152454411	152454623	.	-	.	gene_id "SYNE1|23345"; transcript_id "uc010kiw.2";
chr6	TCGA_June2011	exon	152456239	152456367	.	-	.	gene_id "SYNE1|23345"; transcript_id "uc010kiw.2";
chr6	TCGA_June2011	exon	152457753	152457953	.	-	.	gene_id "SYNE1|23345"; transcript_id "uc010kiw.2";
chr6	TCGA_June2011	exon	152461085	152461296	.	-	.	gene_id "SYNE1|23345"; transcript_id "uc010kiw.2";
chr6	TCGA_June2011	exon	152462338	152462464	.	-	.	gene_id "SYNE1|23345"; transcript_id "uc010kiw.2";
chr6	TCGA_June2011	exon	152464758	152464900	.	-	.	gene_id "SYNE1|23345"; transcript_id "uc010kiw.2";
chr6	TCGA_June2011	exon	152469180	152469513	.	-	.	gene_id "SYNE1|23345"; transcript_id "uc010kiw.2";
chr6	TCGA_June2011	exon	152470612	152470803	.	-	.	gene_id "SYNE1|23345"; transcript_id "uc010kiw.2";
chr6	TCGA_June2011	exon	152472688	152472825	.	-	.	gene_id "SYNE1|23345"; transcript_id "uc010kiw.2";
chr6	TCGA_June2011	exon	152473094	152473276	.	-	.	gene_id "SYNE1|23345"; transcript_id "uc010kiw.2";
chr6	TCGA_June2011	exon	152476027	152476177	.	-	.	gene_id "SYNE1|23345"; transcript_id "uc010kiw.2";
chr6	TCGA_June2011	exon	152477045	152477232	.	-	.	gene_id "SYNE1|23345"; transcript_id "uc010kiw.2";
chr6	TCGA_June2011	exon	152485298	152485460	.	-	.	gene_id "SYNE1|23345"; transcript_id "uc010kiw.2";
chr6	TCGA_June2011	exon	152497529	152497695	.	-	.	gene_id "SYNE1|23345"; transcript_id "uc010kiw.2";
chr6	TCGA_June2011	exon	152501271	152501429	.	-	.	gene_id "SYNE1|23345"; transcript_id "uc010kiw.2";
chr6	TCGA_June2011	exon	152510387	152510542	.	-	.	gene_id "SYNE1|23345"; transcript_id "uc010kiw.2";
chr6	TCGA_June2011	exon	152522959	152523084	.	-	.	gene_id "SYNE1|23345"; transcript_id "uc010kiw.2";
chr6	TCGA_June2011	exon	152527303	152527497	.	-	.	gene_id "SYNE1|23345"; transcript_id "uc010kiw.2";
chr6	TCGA_June2011	exon	152529107	152529341	.	-	.	gene_id "SYNE1|23345"; transcript_id "uc010kiw.2";
chr6	TCGA_June2011	exon	152532629	152532723	.	-	.	gene_id "SYNE1|23345"; transcript_id "uc010kiw.2";
chr6	TCGA_June2011	exon	152534747	152534894	.	-	.	gene_id "SYNE1|23345"; transcript_id "uc010kiw.2";
chr6	TCGA_June2011	exon	152536041	152536195	.	-	.	gene_id "SYNE1|23345"; transcript_id "uc010kiw.2";
chr6	TCGA_June2011	exon	152539392	152539538	.	-	.	gene_id "SYNE1|23345"; transcript_id "uc010kiw.2";
chr6	TCGA_June2011	exon	152540138	152540320	.	-	.	gene_id "SYNE1|23345"; transcript_id "uc010kiw.2";
chr6	TCGA_June2011	exon	152541977	152542181	.	-	.	gene_id "SYNE1|23345"; transcript_id "uc010kiw.2";
chr6	TCGA_June2011	exon	152542561	152542694	.	-	.	gene_id "SYNE1|23345"; transcript_id "uc010kiw.2";
chr6	TCGA_June2011	exon	152545629	152545799	.	-	.	gene_id "SYNE1|23345"; transcript_id "uc010kiw.2";
chr6	TCGA_June2011	exon	152546856	152547011	.	-	.	gene_id "SYNE1|23345"; transcript_id "uc010kiw.2";
chr6	TCGA_June2011	exon	152551682	152551837	.	-	.	gene_id "SYNE1|23345"; transcript_id "uc010kiw.2";
chr6	TCGA_June2011	exon	152552526	152552702	.	-	.	gene_id "SYNE1|23345"; transcript_id "uc010kiw.2";
chr6	TCGA_June2011	exon	152553251	152553400	.	-	.	gene_id "SYNE1|23345"; transcript_id "uc010kiw.2";
chr6	TCGA_June2011	exon	152554916	152555098	.	-	.	gene_id "SYNE1|23345"; transcript_id "uc010kiw.2";
chr6	TCGA_June2011	exon	152555803	152555935	.	-	.	gene_id "SYNE1|23345"; transcript_id "uc010kiw.2";
chr6	TCGA_June2011	exon	152557242	152557438	.	-	.	gene_id "SYNE1|23345"; transcript_id "uc010kiw.2";
chr6	TCGA_June2011	exon	152557952	152558083	.	-	.	gene_id "SYNE1|23345"; transcript_id "uc010kiw.2";
chr6	TCGA_June2011	exon	152560668	152560841	.	-	.	gene_id "SYNE1|23345"; transcript_id "uc010kiw.2";
chr6	TCGA_June2011	exon	152563375	152563575	.	-	.	gene_id "SYNE1|23345"; transcript_id "uc010kiw.2";
chr6	TCGA_June2011	exon	152565672	152565791	.	-	.	gene_id "SYNE1|23345"; transcript_id "uc010kiw.2";
chr6	TCGA_June2011	exon	152570296	152570397	.	-	.	gene_id "SYNE1|23345"; transcript_id "uc010kiw.2";
chr6	TCGA_June2011	exon	152576015	152576224	.	-	.	gene_id "SYNE1|23345"; transcript_id "uc010kiw.2";
chr6	TCGA_June2011	exon	152576726	152576881	.	-	.	gene_id "SYNE1|23345"; transcript_id "uc010kiw.2";
chr6	TCGA_June2011	exon	152577769	152577900	.	-	.	gene_id "SYNE1|23345"; transcript_id "uc010kiw.2";
chr6	TCGA_June2011	exon	152583167	152583323	.	-	.	gene_id "SYNE1|23345"; transcript_id "uc010kiw.2";
chr6	TCGA_June2011	exon	152589191	152589300	.	-	.	gene_id "SYNE1|23345"; transcript_id "uc010kiw.2";
chr6	TCGA_June2011	exon	152590290	152590421	.	-	.	gene_id "SYNE1|23345"; transcript_id "uc010kiw.2";
chr6	TCGA_June2011	exon	152599224	152599415	.	-	.	gene_id "SYNE1|23345"; transcript_id "uc010kiw.2";
chr6	TCGA_June2011	exon	152602942	152603115	.	-	.	gene_id "SYNE1|23345"; transcript_id "uc010kiw.2";
chr6	TCGA_June2011	exon	152605113	152605307	.	-	.	gene_id "SYNE1|23345"; transcript_id "uc010kiw.2";
chr6	TCGA_June2011	exon	152614723	152614884	.	-	.	gene_id "SYNE1|23345"; transcript_id "uc010kiw.2";
chr6	TCGA_June2011	exon	152615095	152615262	.	-	.	gene_id "SYNE1|23345"; transcript_id "uc010kiw.2";
chr6	TCGA_June2011	exon	152621776	152621916	.	-	.	gene_id "SYNE1|23345"; transcript_id "uc010kiw.2";
chr6	TCGA_June2011	exon	152623004	152623198	.	-	.	gene_id "SYNE1|23345"; transcript_id "uc010kiw.2";
chr6	TCGA_June2011	exon	152629624	152629763	.	-	.	gene_id "SYNE1|23345"; transcript_id "uc010kiw.2";
chr6	TCGA_June2011	exon	152630966	152631152	.	-	.	gene_id "SYNE1|23345"; transcript_id "uc010kiw.2";
chr6	TCGA_June2011	exon	152631531	152631653	.	-	.	gene_id "SYNE1|23345"; transcript_id "uc010kiw.2";
chr6	TCGA_June2011	exon	152631823	152632008	.	-	.	gene_id "SYNE1|23345"; transcript_id "uc010kiw.2";
chr6	TCGA_June2011	exon	152637984	152638121	.	-	.	gene_id "SYNE1|23345"; transcript_id "uc010kiw.2";
chr6	TCGA_June2011	exon	152639216	152639398	.	-	.	gene_id "SYNE1|23345"; transcript_id "uc010kiw.2";
chr6	TCGA_June2011	exon	152639998	152640150	.	-	.	gene_id "SYNE1|23345"; transcript_id "uc010kiw.2";
chr6	TCGA_June2011	exon	152642373	152642525	.	-	.	gene_id "SYNE1|23345"; transcript_id "uc010kiw.2";
chr6	TCGA_June2011	exon	152642856	152643021	.	-	.	gene_id "SYNE1|23345"; transcript_id "uc010kiw.2";
chr6	TCGA_June2011	exon	152644613	152644872	.	-	.	gene_id "SYNE1|23345"; transcript_id "uc010kiw.2";
chr6	TCGA_June2011	exon	152646219	152646437	.	-	.	gene_id "SYNE1|23345"; transcript_id "uc010kiw.2";
chr6	TCGA_June2011	exon	152647093	152647237	.	-	.	gene_id "SYNE1|23345"; transcript_id "uc010kiw.2";
chr6	TCGA_June2011	exon	152647431	152647768	.	-	.	gene_id "SYNE1|23345"; transcript_id "uc010kiw.2";
chr6	TCGA_June2011	exon	152650865	152653025	.	-	.	gene_id "SYNE1|23345"; transcript_id "uc010kiw.2";
chr6	TCGA_June2011	exon	152655143	152655408	.	-	.	gene_id "SYNE1|23345"; transcript_id "uc010kiw.2";
chr6	TCGA_June2011	exon	152657976	152658152	.	-	.	gene_id "SYNE1|23345"; transcript_id "uc010kiw.2";
chr6	TCGA_June2011	exon	152660376	152660501	.	-	.	gene_id "SYNE1|23345"; transcript_id "uc010kiw.2";
chr6	TCGA_June2011	exon	152665216	152665362	.	-	.	gene_id "SYNE1|23345"; transcript_id "uc010kiw.2";
chr6	TCGA_June2011	exon	152668194	152668370	.	-	.	gene_id "SYNE1|23345"; transcript_id "uc010kiw.2";
chr6	TCGA_June2011	exon	152671303	152671470	.	-	.	gene_id "SYNE1|23345"; transcript_id "uc010kiw.2";
chr6	TCGA_June2011	exon	152671753	152671905	.	-	.	gene_id "SYNE1|23345"; transcript_id "uc010kiw.2";
chr6	TCGA_June2011	exon	152673162	152673488	.	-	.	gene_id "SYNE1|23345"; transcript_id "uc010kiw.2";
chr6	TCGA_June2011	exon	152674398	152674568	.	-	.	gene_id "SYNE1|23345"; transcript_id "uc010kiw.2";
chr6	TCGA_June2011	exon	152674724	152674879	.	-	.	gene_id "SYNE1|23345"; transcript_id "uc010kiw.2";
chr6	TCGA_June2011	exon	152675794	152676111	.	-	.	gene_id "SYNE1|23345"; transcript_id "uc010kiw.2";
chr6	TCGA_June2011	exon	152679508	152679672	.	-	.	gene_id "SYNE1|23345"; transcript_id "uc010kiw.2";
chr6	TCGA_June2011	exon	152680450	152680593	.	-	.	gene_id "SYNE1|23345"; transcript_id "uc010kiw.2";
chr6	TCGA_June2011	exon	152683305	152683458	.	-	.	gene_id "SYNE1|23345"; transcript_id "uc010kiw.2";
chr6	TCGA_June2011	exon	152685982	152686154	.	-	.	gene_id "SYNE1|23345"; transcript_id "uc010kiw.2";
chr6	TCGA_June2011	exon	152688353	152688517	.	-	.	gene_id "SYNE1|23345"; transcript_id "uc010kiw.2";
chr6	TCGA_June2011	exon	152690107	152690262	.	-	.	gene_id "SYNE1|23345"; transcript_id "uc010kiw.2";
chr6	TCGA_June2011	exon	152690606	152690749	.	-	.	gene_id "SYNE1|23345"; transcript_id "uc010kiw.2";
chr6	TCGA_June2011	exon	152694172	152694354	.	-	.	gene_id "SYNE1|23345"; transcript_id "uc010kiw.2";
chr6	TCGA_June2011	exon	152697516	152697693	.	-	.	gene_id "SYNE1|23345"; transcript_id "uc010kiw.2";
chr6	TCGA_June2011	exon	152697911	152698047	.	-	.	gene_id "SYNE1|23345"; transcript_id "uc010kiw.2";
chr6	TCGA_June2011	exon	152702141	152702497	.	-	.	gene_id "SYNE1|23345"; transcript_id "uc010kiw.2";
chr6	TCGA_June2011	exon	152706809	152706973	.	-	.	gene_id "SYNE1|23345"; transcript_id "uc010kiw.2";
chr6	TCGA_June2011	exon	152708207	152708516	.	-	.	gene_id "SYNE1|23345"; transcript_id "uc010kiw.2";
chr6	TCGA_June2011	exon	152711415	152711587	.	-	.	gene_id "SYNE1|23345"; transcript_id "uc010kiw.2";
chr6	TCGA_June2011	exon	152712412	152712703	.	-	.	gene_id "SYNE1|23345"; transcript_id "uc010kiw.2";
chr6	TCGA_June2011	exon	152716651	152716806	.	-	.	gene_id "SYNE1|23345"; transcript_id "uc010kiw.2";
chr6	TCGA_June2011	exon	152717910	152718115	.	-	.	gene_id "SYNE1|23345"; transcript_id "uc010kiw.2";
chr6	TCGA_June2011	exon	152719754	152719866	.	-	.	gene_id "SYNE1|23345"; transcript_id "uc010kiw.2";
chr6	TCGA_June2011	exon	152720751	152720958	.	-	.	gene_id "SYNE1|23345"; transcript_id "uc010kiw.2";
chr6	TCGA_June2011	exon	152722273	152722476	.	-	.	gene_id "SYNE1|23345"; transcript_id "uc010kiw.2";
chr6	TCGA_June2011	exon	152725348	152725449	.	-	.	gene_id "SYNE1|23345"; transcript_id "uc010kiw.2";
chr6	TCGA_June2011	exon	152728149	152728331	.	-	.	gene_id "SYNE1|23345"; transcript_id "uc010kiw.2";
chr6	TCGA_June2011	exon	152730203	152730361	.	-	.	gene_id "SYNE1|23345"; transcript_id "uc010kiw.2";
chr6	TCGA_June2011	exon	152730694	152730844	.	-	.	gene_id "SYNE1|23345"; transcript_id "uc010kiw.2";
chr6	TCGA_June2011	exon	152734487	152734666	.	-	.	gene_id "SYNE1|23345"; transcript_id "uc010kiw.2";
chr6	TCGA_June2011	exon	152737522	152738150	.	-	.	gene_id "SYNE1|23345"; transcript_id "uc010kiw.2";
chr6	TCGA_June2011	exon	152740704	152740857	.	-	.	gene_id "SYNE1|23345"; transcript_id "uc010kiw.2";
chr6	TCGA_June2011	exon	152746516	152746682	.	-	.	gene_id "SYNE1|23345"; transcript_id "uc010kiw.2";
chr6	TCGA_June2011	exon	152748828	152748951	.	-	.	gene_id "SYNE1|23345"; transcript_id "uc010kiw.2";
chr6	TCGA_June2011	exon	152749340	152749527	.	-	.	gene_id "SYNE1|23345"; transcript_id "uc010kiw.2";
chr6	TCGA_June2011	exon	152751247	152751345	.	-	.	gene_id "SYNE1|23345"; transcript_id "uc010kiw.2";
chr6	TCGA_June2011	exon	152751617	152751844	.	-	.	gene_id "SYNE1|23345"; transcript_id "uc010kiw.2";
chr6	TCGA_June2011	exon	152754930	152755080	.	-	.	gene_id "SYNE1|23345"; transcript_id "uc010kiw.2";
chr6	TCGA_June2011	exon	152757076	152757236	.	-	.	gene_id "SYNE1|23345"; transcript_id "uc010kiw.2";
chr6	TCGA_June2011	exon	152762265	152762405	.	-	.	gene_id "SYNE1|23345"; transcript_id "uc010kiw.2";
chr6	TCGA_June2011	exon	152763210	152763380	.	-	.	gene_id "SYNE1|23345"; transcript_id "uc010kiw.2";
chr6	TCGA_June2011	exon	152765546	152765713	.	-	.	gene_id "SYNE1|23345"; transcript_id "uc010kiw.2";
chr6	TCGA_June2011	exon	152768593	152768757	.	-	.	gene_id "SYNE1|23345"; transcript_id "uc010kiw.2";
chr6	TCGA_June2011	exon	152770668	152770776	.	-	.	gene_id "SYNE1|23345"; transcript_id "uc010kiw.2";
chr6	TCGA_June2011	exon	152771760	152771968	.	-	.	gene_id "SYNE1|23345"; transcript_id "uc010kiw.2";
chr6	TCGA_June2011	exon	152772182	152772340	.	-	.	gene_id "SYNE1|23345"; transcript_id "uc010kiw.2";
chr6	TCGA_June2011	exon	152774721	152774855	.	-	.	gene_id "SYNE1|23345"; transcript_id "uc010kiw.2";
chr6	TCGA_June2011	exon	152776561	152776725	.	-	.	gene_id "SYNE1|23345"; transcript_id "uc010kiw.2";
chr6	TCGA_June2011	exon	152777021	152777179	.	-	.	gene_id "SYNE1|23345"; transcript_id "uc010kiw.2";
chr6	TCGA_June2011	exon	152779892	152780065	.	-	.	gene_id "SYNE1|23345"; transcript_id "uc010kiw.2";
chr6	TCGA_June2011	exon	152782732	152782875	.	-	.	gene_id "SYNE1|23345"; transcript_id "uc010kiw.2";
chr6	TCGA_June2011	exon	152783873	152784025	.	-	.	gene_id "SYNE1|23345"; transcript_id "uc010kiw.2";
chr6	TCGA_June2011	exon	152784488	152784652	.	-	.	gene_id "SYNE1|23345"; transcript_id "uc010kiw.2";
chr6	TCGA_June2011	exon	152786393	152786595	.	-	.	gene_id "SYNE1|23345"; transcript_id "uc010kiw.2";
chr6	TCGA_June2011	exon	152787117	152787213	.	-	.	gene_id "SYNE1|23345"; transcript_id "uc010kiw.2";
chr6	TCGA_June2011	exon	152792732	152792900	.	-	.	gene_id "SYNE1|23345"; transcript_id "uc010kiw.2";
chr6	TCGA_June2011	exon	152793436	152793548	.	-	.	gene_id "SYNE1|23345"; transcript_id "uc010kiw.2";
chr6	TCGA_June2011	exon	152804220	152804384	.	-	.	gene_id "SYNE1|23345"; transcript_id "uc010kiw.2";
chr6	TCGA_June2011	exon	152805970	152806107	.	-	.	gene_id "SYNE1|23345"; transcript_id "uc010kiw.2";
chr6	TCGA_June2011	exon	152809531	152809638	.	-	.	gene_id "SYNE1|23345"; transcript_id "uc010kiw.2";
chr6	TCGA_June2011	exon	152819877	152819927	.	-	.	gene_id "SYNE1|23345"; transcript_id "uc010kiw.2";
chr6	TCGA_June2011	exon	152823768	152823877	.	-	.	gene_id "SYNE1|23345"; transcript_id "uc010kiw.2";
chr6	TCGA_June2011	exon	152826336	152826532	.	-	.	gene_id "SYNE1|23345"; transcript_id "uc010kiw.2";
chr6	TCGA_June2011	exon	152831328	152831506	.	-	.	gene_id "SYNE1|23345"; transcript_id "uc010kiw.2";
chr6	TCGA_June2011	exon	152832146	152832238	.	-	.	gene_id "SYNE1|23345"; transcript_id "uc010kiw.2";
chr6	TCGA_June2011	exon	152841594	152841677	.	-	.	gene_id "SYNE1|23345"; transcript_id "uc010kiw.2";
chr6	TCGA_June2011	exon	152847215	152847310	.	-	.	gene_id "SYNE1|23345"; transcript_id "uc010kiw.2";
chr6	TCGA_June2011	exon	152861095	152861156	.	-	.	gene_id "SYNE1|23345"; transcript_id "uc010kiw.2";
chr6	TCGA_June2011	exon	152949400	152949689	.	-	.	gene_id "SYNE1|23345"; transcript_id "uc010kiw.2";
chr6	TCGA_June2011	exon	152957773	152957940	.	-	.	gene_id "SYNE1|23345"; transcript_id "uc010kiw.2";
chr6	TCGA_June2011	exon	152958324	152958534	.	-	.	gene_id "SYNE1|23345"; transcript_id "uc010kiw.2";
chr6	TCGA_June2011	exon	153291660	153292549	.	-	.	gene_id "FBXO5|26271"; transcript_id "uc003qph.2";
chr6	TCGA_June2011	exon	153293407	153293589	.	-	.	gene_id "FBXO5|26271"; transcript_id "uc003qph.2";
chr6	TCGA_June2011	exon	153294181	153294271	.	-	.	gene_id "FBXO5|26271"; transcript_id "uc003qph.2";
chr6	TCGA_June2011	exon	153296042	153296756	.	-	.	gene_id "FBXO5|26271"; transcript_id "uc003qph.2";
chr6	TCGA_June2011	exon	153304369	153304740	.	-	.	gene_id "FBXO5|26271"; transcript_id "uc003qph.2";
chr19	TCGA_June2011	exon	578850	579656	.	+	.	gene_id "BSG|682"; transcript_id "uc002lpc.2";
chr19	TCGA_June2011	exon	580379	580461	.	+	.	gene_id "BSG|682"; transcript_id "uc002lpc.2";
chr19	TCGA_June2011	exon	580646	580782	.	+	.	gene_id "BSG|682"; transcript_id "uc002lpc.2";
chr19	TCGA_June2011	exon	581315	581591	.	+	.	gene_id "BSG|682"; transcript_id "uc002lpc.2";
chr19	TCGA_June2011	exon	582306	582330	.	+	.	gene_id "BSG|682"; transcript_id "uc002lpc.2";
chr19	TCGA_June2011	exon	582514	582582	.	+	.	gene_id "BSG|682"; transcript_id "uc002lpc.2";
chr19	TCGA_June2011	exon	582750	583492	.	+	.	gene_id "BSG|682"; transcript_id "uc002lpc.2";
chr19	TCGA_June2011	exon	572537	572701	.	+	.	gene_id "BSG|682"; transcript_id "uc002loz.2";
chr19	TCGA_June2011	exon	577774	578121	.	+	.	gene_id "BSG|682"; transcript_id "uc002loz.2";
chr19	TCGA_June2011	exon	579500	579656	.	+	.	gene_id "BSG|682"; transcript_id "uc002loz.2";
chr19	TCGA_June2011	exon	580379	580461	.	+	.	gene_id "BSG|682"; transcript_id "uc002loz.2";
chr19	TCGA_June2011	exon	580646	580782	.	+	.	gene_id "BSG|682"; transcript_id "uc002loz.2";
chr19	TCGA_June2011	exon	581315	581591	.	+	.	gene_id "BSG|682"; transcript_id "uc002loz.2";
chr19	TCGA_June2011	exon	582306	582330	.	+	.	gene_id "BSG|682"; transcript_id "uc002loz.2";
chr19	TCGA_June2011	exon	582514	582582	.	+	.	gene_id "BSG|682"; transcript_id "uc002loz.2";
chr19	TCGA_June2011	exon	582750	583492	.	+	.	gene_id "BSG|682"; transcript_id "uc002loz.2";
chr19	TCGA_June2011	exon	708953	709151	.	+	.	gene_id "PALM|5064"; transcript_id "uc002lpm.1";
chr19	TCGA_June2011	exon	726138	726189	.	+	.	gene_id "PALM|5064"; transcript_id "uc002lpm.1";
chr19	TCGA_June2011	exon	727008	727088	.	+	.	gene_id "PALM|5064"; transcript_id "uc002lpm.1";
chr19	TCGA_June2011	exon	727564	727694	.	+	.	gene_id "PALM|5064"; transcript_id "uc002lpm.1";
chr19	TCGA_June2011	exon	731095	731245	.	+	.	gene_id "PALM|5064"; transcript_id "uc002lpm.1";
chr19	TCGA_June2011	exon	734173	734194	.	+	.	gene_id "PALM|5064"; transcript_id "uc002lpm.1";
chr19	TCGA_June2011	exon	736019	736078	.	+	.	gene_id "PALM|5064"; transcript_id "uc002lpm.1";
chr19	TCGA_June2011	exon	740352	740483	.	+	.	gene_id "PALM|5064"; transcript_id "uc002lpm.1";
chr19	TCGA_June2011	exon	746285	748330	.	+	.	gene_id "PALM|5064"; transcript_id "uc002lpm.1";
chr19	TCGA_June2011	exon	1065930	1066162	.	+	.	gene_id "HMHA1|23526"; transcript_id "uc010xgd.1";
chr19	TCGA_June2011	exon	1068413	1068743	.	+	.	gene_id "HMHA1|23526"; transcript_id "uc010xgd.1";
chr19	TCGA_June2011	exon	1073148	1073291	.	+	.	gene_id "HMHA1|23526"; transcript_id "uc010xgd.1";
chr19	TCGA_June2011	exon	1073505	1073589	.	+	.	gene_id "HMHA1|23526"; transcript_id "uc010xgd.1";
chr19	TCGA_June2011	exon	1073673	1073745	.	+	.	gene_id "HMHA1|23526"; transcript_id "uc010xgd.1";
chr19	TCGA_June2011	exon	1073947	1074013	.	+	.	gene_id "HMHA1|23526"; transcript_id "uc010xgd.1";
chr19	TCGA_June2011	exon	1074103	1074240	.	+	.	gene_id "HMHA1|23526"; transcript_id "uc010xgd.1";
chr19	TCGA_June2011	exon	1074342	1074406	.	+	.	gene_id "HMHA1|23526"; transcript_id "uc010xgd.1";
chr19	TCGA_June2011	exon	1074613	1074723	.	+	.	gene_id "HMHA1|23526"; transcript_id "uc010xgd.1";
chr19	TCGA_June2011	exon	1074798	1074878	.	+	.	gene_id "HMHA1|23526"; transcript_id "uc010xgd.1";
chr19	TCGA_June2011	exon	1077856	1078044	.	+	.	gene_id "HMHA1|23526"; transcript_id "uc010xgd.1";
chr19	TCGA_June2011	exon	1079702	1079839	.	+	.	gene_id "HMHA1|23526"; transcript_id "uc010xgd.1";
chr19	TCGA_June2011	exon	1079927	1080117	.	+	.	gene_id "HMHA1|23526"; transcript_id "uc010xgd.1";
chr19	TCGA_June2011	exon	1080254	1080378	.	+	.	gene_id "HMHA1|23526"; transcript_id "uc010xgd.1";
chr19	TCGA_June2011	exon	1080463	1080546	.	+	.	gene_id "HMHA1|23526"; transcript_id "uc010xgd.1";
chr19	TCGA_June2011	exon	1080681	1080785	.	+	.	gene_id "HMHA1|23526"; transcript_id "uc010xgd.1";
chr19	TCGA_June2011	exon	1080891	1081063	.	+	.	gene_id "HMHA1|23526"; transcript_id "uc010xgd.1";
chr19	TCGA_June2011	exon	1081549	1081737	.	+	.	gene_id "HMHA1|23526"; transcript_id "uc010xgd.1";
chr19	TCGA_June2011	exon	1081823	1081960	.	+	.	gene_id "HMHA1|23526"; transcript_id "uc010xgd.1";
chr19	TCGA_June2011	exon	1082839	1083065	.	+	.	gene_id "HMHA1|23526"; transcript_id "uc010xgd.1";
chr19	TCGA_June2011	exon	1083142	1083352	.	+	.	gene_id "HMHA1|23526"; transcript_id "uc010xgd.1";
chr19	TCGA_June2011	exon	1084237	1084345	.	+	.	gene_id "HMHA1|23526"; transcript_id "uc010xgd.1";
chr19	TCGA_June2011	exon	1085659	1086627	.	+	.	gene_id "HMHA1|23526"; transcript_id "uc010xgd.1";
chr19	TCGA_June2011	exon	1383707	1383941	.	+	.	gene_id "NDUFS7|374291"; transcript_id "uc002lsh.2";
chr19	TCGA_June2011	exon	1387810	1387846	.	+	.	gene_id "NDUFS7|374291"; transcript_id "uc002lsh.2";
chr19	TCGA_June2011	exon	1388524	1388592	.	+	.	gene_id "NDUFS7|374291"; transcript_id "uc002lsh.2";
chr19	TCGA_June2011	exon	1388832	1388937	.	+	.	gene_id "NDUFS7|374291"; transcript_id "uc002lsh.2";
chr19	TCGA_June2011	exon	1390870	1391049	.	+	.	gene_id "NDUFS7|374291"; transcript_id "uc002lsh.2";
chr19	TCGA_June2011	exon	1391118	1391164	.	+	.	gene_id "NDUFS7|374291"; transcript_id "uc002lsh.2";
chr19	TCGA_June2011	exon	1393241	1393329	.	+	.	gene_id "NDUFS7|374291"; transcript_id "uc002lsh.2";
chr19	TCGA_June2011	exon	1394417	1395546	.	+	.	gene_id "NDUFS7|374291"; transcript_id "uc002lsh.2";
chr19	TCGA_June2011	exon	3359616	3359683	.	+	.	gene_id "NFIC|4782"; transcript_id "uc010xhh.1";
chr19	TCGA_June2011	exon	3381710	3382241	.	+	.	gene_id "NFIC|4782"; transcript_id "uc010xhh.1";
chr19	TCGA_June2011	exon	3425104	3425175	.	+	.	gene_id "NFIC|4782"; transcript_id "uc010xhh.1";
chr19	TCGA_June2011	exon	3433516	3433590	.	+	.	gene_id "NFIC|4782"; transcript_id "uc010xhh.1";
chr19	TCGA_June2011	exon	3434275	3434398	.	+	.	gene_id "NFIC|4782"; transcript_id "uc010xhh.1";
chr19	TCGA_June2011	exon	3435081	3435205	.	+	.	gene_id "NFIC|4782"; transcript_id "uc010xhh.1";
chr19	TCGA_June2011	exon	3449012	3449137	.	+	.	gene_id "NFIC|4782"; transcript_id "uc010xhh.1";
chr19	TCGA_June2011	exon	3452480	3452664	.	+	.	gene_id "NFIC|4782"; transcript_id "uc010xhh.1";
chr19	TCGA_June2011	exon	3456548	3456633	.	+	.	gene_id "NFIC|4782"; transcript_id "uc010xhh.1";
chr19	TCGA_June2011	exon	3462750	3463602	.	+	.	gene_id "NFIC|4782"; transcript_id "uc010xhh.1";
chr19	TCGA_June2011	exon	4910566	4911050	.	+	.	gene_id "UHRF1|29128"; transcript_id "uc002mbp.2";
chr19	TCGA_June2011	exon	4929234	4929488	.	+	.	gene_id "UHRF1|29128"; transcript_id "uc002mbp.2";
chr19	TCGA_June2011	exon	4930728	4930888	.	+	.	gene_id "UHRF1|29128"; transcript_id "uc002mbp.2";
chr19	TCGA_June2011	exon	4932753	4932968	.	+	.	gene_id "UHRF1|29128"; transcript_id "uc002mbp.2";
chr19	TCGA_June2011	exon	4941540	4941640	.	+	.	gene_id "UHRF1|29128"; transcript_id "uc002mbp.2";
chr19	TCGA_June2011	exon	4941757	4941943	.	+	.	gene_id "UHRF1|29128"; transcript_id "uc002mbp.2";
chr19	TCGA_June2011	exon	4944144	4944267	.	+	.	gene_id "UHRF1|29128"; transcript_id "uc002mbp.2";
chr19	TCGA_June2011	exon	4944355	4944462	.	+	.	gene_id "UHRF1|29128"; transcript_id "uc002mbp.2";
chr19	TCGA_June2011	exon	4945873	4945977	.	+	.	gene_id "UHRF1|29128"; transcript_id "uc002mbp.2";
chr19	TCGA_June2011	exon	4947117	4947223	.	+	.	gene_id "UHRF1|29128"; transcript_id "uc002mbp.2";
chr19	TCGA_June2011	exon	4950623	4950785	.	+	.	gene_id "UHRF1|29128"; transcript_id "uc002mbp.2";
chr19	TCGA_June2011	exon	4950871	4951008	.	+	.	gene_id "UHRF1|29128"; transcript_id "uc002mbp.2";
chr19	TCGA_June2011	exon	4954362	4954500	.	+	.	gene_id "UHRF1|29128"; transcript_id "uc002mbp.2";
chr19	TCGA_June2011	exon	4954662	4954678	.	+	.	gene_id "UHRF1|29128"; transcript_id "uc002mbp.2";
chr19	TCGA_June2011	exon	4954681	4954681	.	+	.	gene_id "UHRF1|29128"; transcript_id "uc002mbp.2";
chr19	TCGA_June2011	exon	4954682	4954833	.	+	.	gene_id "UHRF1|29128"; transcript_id "uc002mbp.2";
chr19	TCGA_June2011	exon	4956720	4956824	.	+	.	gene_id "UHRF1|29128"; transcript_id "uc002mbp.2";
chr19	TCGA_June2011	exon	4960668	4962164	.	+	.	gene_id "UHRF1|29128"; transcript_id "uc002mbp.2";
chr19	TCGA_June2011	exon	7968765	7968953	.	+	.	gene_id "MAP2K7|5609"; transcript_id "uc010xka.1";
chr19	TCGA_June2011	exon	7970693	7970740	.	+	.	gene_id "MAP2K7|5609"; transcript_id "uc010xka.1";
chr19	TCGA_June2011	exon	7974640	7974781	.	+	.	gene_id "MAP2K7|5609"; transcript_id "uc010xka.1";
chr19	TCGA_June2011	exon	7974948	7975014	.	+	.	gene_id "MAP2K7|5609"; transcript_id "uc010xka.1";
chr19	TCGA_June2011	exon	7975145	7975258	.	+	.	gene_id "MAP2K7|5609"; transcript_id "uc010xka.1";
chr19	TCGA_June2011	exon	7975338	7975457	.	+	.	gene_id "MAP2K7|5609"; transcript_id "uc010xka.1";
chr19	TCGA_June2011	exon	7975581	7975688	.	+	.	gene_id "MAP2K7|5609"; transcript_id "uc010xka.1";
chr19	TCGA_June2011	exon	7975865	7976044	.	+	.	gene_id "MAP2K7|5609"; transcript_id "uc010xka.1";
chr19	TCGA_June2011	exon	7976135	7976215	.	+	.	gene_id "MAP2K7|5609"; transcript_id "uc010xka.1";
chr19	TCGA_June2011	exon	7976321	7976463	.	+	.	gene_id "MAP2K7|5609"; transcript_id "uc010xka.1";
chr19	TCGA_June2011	exon	7977034	7977079	.	+	.	gene_id "MAP2K7|5609"; transcript_id "uc010xka.1";
chr19	TCGA_June2011	exon	7977182	7977381	.	+	.	gene_id "MAP2K7|5609"; transcript_id "uc010xka.1";
chr19	TCGA_June2011	exon	7978866	7979067	.	+	.	gene_id "MAP2K7|5609"; transcript_id "uc010xka.1";
chr19	TCGA_June2011	exon	10745432	10745563	.	+	.	gene_id "SLC44A2|57153"; transcript_id "uc002mpg.1";
chr19	TCGA_June2011	exon	10745650	10745749	.	+	.	gene_id "SLC44A2|57153"; transcript_id "uc002mpg.1";
chr19	TCGA_June2011	exon	10745839	10745931	.	+	.	gene_id "SLC44A2|57153"; transcript_id "uc002mpg.1";
chr19	TCGA_June2011	exon	10746107	10746191	.	+	.	gene_id "SLC44A2|57153"; transcript_id "uc002mpg.1";
chr19	TCGA_June2011	exon	10746999	10747261	.	+	.	gene_id "SLC44A2|57153"; transcript_id "uc002mpg.1";
chr19	TCGA_June2011	exon	10747338	10747432	.	+	.	gene_id "SLC44A2|57153"; transcript_id "uc002mpg.1";
chr19	TCGA_June2011	exon	10748320	10748423	.	+	.	gene_id "SLC44A2|57153"; transcript_id "uc002mpg.1";
chr19	TCGA_June2011	exon	10748532	10748605	.	+	.	gene_id "SLC44A2|57153"; transcript_id "uc002mpg.1";
chr19	TCGA_June2011	exon	10748699	10748769	.	+	.	gene_id "SLC44A2|57153"; transcript_id "uc002mpg.1";
chr19	TCGA_June2011	exon	10748903	10748991	.	+	.	gene_id "SLC44A2|57153"; transcript_id "uc002mpg.1";
chr19	TCGA_June2011	exon	10753043	10753127	.	+	.	gene_id "SLC44A2|57153"; transcript_id "uc002mpg.1";
chr19	TCGA_June2011	exon	10753573	10754588	.	+	.	gene_id "SLC44A2|57153"; transcript_id "uc002mpg.1";
chr19	TCGA_June2011	exon	10713121	10713237	.	+	.	gene_id "SLC44A2|57153"; transcript_id "uc002mpe.3";
chr19	TCGA_June2011	exon	10736929	10736977	.	+	.	gene_id "SLC44A2|57153"; transcript_id "uc002mpe.3";
chr19	TCGA_June2011	exon	10738398	10738471	.	+	.	gene_id "SLC44A2|57153"; transcript_id "uc002mpe.3";
chr19	TCGA_June2011	exon	10738596	10738680	.	+	.	gene_id "SLC44A2|57153"; transcript_id "uc002mpe.3";
chr19	TCGA_June2011	exon	10741733	10741817	.	+	.	gene_id "SLC44A2|57153"; transcript_id "uc002mpe.3";
chr19	TCGA_June2011	exon	10741951	10742061	.	+	.	gene_id "SLC44A2|57153"; transcript_id "uc002mpe.3";
chr19	TCGA_June2011	exon	10742151	10742211	.	+	.	gene_id "SLC44A2|57153"; transcript_id "uc002mpe.3";
chr19	TCGA_June2011	exon	10742302	10742425	.	+	.	gene_id "SLC44A2|57153"; transcript_id "uc002mpe.3";
chr19	TCGA_June2011	exon	10742544	10742627	.	+	.	gene_id "SLC44A2|57153"; transcript_id "uc002mpe.3";
chr19	TCGA_June2011	exon	10742720	10742832	.	+	.	gene_id "SLC44A2|57153"; transcript_id "uc002mpe.3";
chr19	TCGA_June2011	exon	10745432	10745563	.	+	.	gene_id "SLC44A2|57153"; transcript_id "uc002mpe.3";
chr19	TCGA_June2011	exon	10745650	10745749	.	+	.	gene_id "SLC44A2|57153"; transcript_id "uc002mpe.3";
chr19	TCGA_June2011	exon	10745839	10745931	.	+	.	gene_id "SLC44A2|57153"; transcript_id "uc002mpe.3";
chr19	TCGA_June2011	exon	10746107	10746191	.	+	.	gene_id "SLC44A2|57153"; transcript_id "uc002mpe.3";
chr19	TCGA_June2011	exon	10746999	10747261	.	+	.	gene_id "SLC44A2|57153"; transcript_id "uc002mpe.3";
chr19	TCGA_June2011	exon	10747338	10747432	.	+	.	gene_id "SLC44A2|57153"; transcript_id "uc002mpe.3";
chr19	TCGA_June2011	exon	10748320	10748423	.	+	.	gene_id "SLC44A2|57153"; transcript_id "uc002mpe.3";
chr19	TCGA_June2011	exon	10748532	10748605	.	+	.	gene_id "SLC44A2|57153"; transcript_id "uc002mpe.3";
chr19	TCGA_June2011	exon	10748699	10748769	.	+	.	gene_id "SLC44A2|57153"; transcript_id "uc002mpe.3";
chr19	TCGA_June2011	exon	10748903	10748991	.	+	.	gene_id "SLC44A2|57153"; transcript_id "uc002mpe.3";
chr19	TCGA_June2011	exon	10753043	10753127	.	+	.	gene_id "SLC44A2|57153"; transcript_id "uc002mpe.3";
chr19	TCGA_June2011	exon	10753955	10755234	.	+	.	gene_id "SLC44A2|57153"; transcript_id "uc002mpe.3";
chr19	TCGA_June2011	exon	10736171	10736346	.	+	.	gene_id "SLC44A2|57153"; transcript_id "uc002mpf.2";
chr19	TCGA_June2011	exon	10736929	10736977	.	+	.	gene_id "SLC44A2|57153"; transcript_id "uc002mpf.2";
chr19	TCGA_June2011	exon	10738398	10738471	.	+	.	gene_id "SLC44A2|57153"; transcript_id "uc002mpf.2";
chr19	TCGA_June2011	exon	10738596	10738680	.	+	.	gene_id "SLC44A2|57153"; transcript_id "uc002mpf.2";
chr19	TCGA_June2011	exon	10741733	10741817	.	+	.	gene_id "SLC44A2|57153"; transcript_id "uc002mpf.2";
chr19	TCGA_June2011	exon	10741951	10742061	.	+	.	gene_id "SLC44A2|57153"; transcript_id "uc002mpf.2";
chr19	TCGA_June2011	exon	10742151	10742211	.	+	.	gene_id "SLC44A2|57153"; transcript_id "uc002mpf.2";
chr19	TCGA_June2011	exon	10742302	10742425	.	+	.	gene_id "SLC44A2|57153"; transcript_id "uc002mpf.2";
chr19	TCGA_June2011	exon	10742544	10742627	.	+	.	gene_id "SLC44A2|57153"; transcript_id "uc002mpf.2";
chr19	TCGA_June2011	exon	10742720	10742832	.	+	.	gene_id "SLC44A2|57153"; transcript_id "uc002mpf.2";
chr19	TCGA_June2011	exon	10745432	10745563	.	+	.	gene_id "SLC44A2|57153"; transcript_id "uc002mpf.2";
chr19	TCGA_June2011	exon	10745650	10745749	.	+	.	gene_id "SLC44A2|57153"; transcript_id "uc002mpf.2";
chr19	TCGA_June2011	exon	10745839	10745931	.	+	.	gene_id "SLC44A2|57153"; transcript_id "uc002mpf.2";
chr19	TCGA_June2011	exon	10746107	10746191	.	+	.	gene_id "SLC44A2|57153"; transcript_id "uc002mpf.2";
chr19	TCGA_June2011	exon	10746999	10747261	.	+	.	gene_id "SLC44A2|57153"; transcript_id "uc002mpf.2";
chr19	TCGA_June2011	exon	10747338	10747432	.	+	.	gene_id "SLC44A2|57153"; transcript_id "uc002mpf.2";
chr19	TCGA_June2011	exon	10748320	10748423	.	+	.	gene_id "SLC44A2|57153"; transcript_id "uc002mpf.2";
chr19	TCGA_June2011	exon	10748532	10748605	.	+	.	gene_id "SLC44A2|57153"; transcript_id "uc002mpf.2";
chr19	TCGA_June2011	exon	10748699	10748769	.	+	.	gene_id "SLC44A2|57153"; transcript_id "uc002mpf.2";
chr19	TCGA_June2011	exon	10748903	10748991	.	+	.	gene_id "SLC44A2|57153"; transcript_id "uc002mpf.2";
chr19	TCGA_June2011	exon	10753043	10753127	.	+	.	gene_id "SLC44A2|57153"; transcript_id "uc002mpf.2";
chr19	TCGA_June2011	exon	10753955	10755234	.	+	.	gene_id "SLC44A2|57153"; transcript_id "uc002mpf.2";
chr19	TCGA_June2011	exon	10828755	10829079	.	+	.	gene_id "QTRT1|81890:DNM2|1785"; transcript_id "uc002mps.1";
chr19	TCGA_June2011	exon	10870414	10870487	.	+	.	gene_id "QTRT1|81890:DNM2|1785"; transcript_id "uc002mps.1";
chr19	TCGA_June2011	exon	10883155	10883304	.	+	.	gene_id "QTRT1|81890:DNM2|1785"; transcript_id "uc002mps.1";
chr19	TCGA_June2011	exon	10886379	10886582	.	+	.	gene_id "QTRT1|81890:DNM2|1785"; transcript_id "uc002mps.1";
chr19	TCGA_June2011	exon	10887794	10887892	.	+	.	gene_id "QTRT1|81890:DNM2|1785"; transcript_id "uc002mps.1";
chr19	TCGA_June2011	exon	10893636	10893796	.	+	.	gene_id "QTRT1|81890:DNM2|1785"; transcript_id "uc002mps.1";
chr19	TCGA_June2011	exon	10897240	10897382	.	+	.	gene_id "QTRT1|81890:DNM2|1785"; transcript_id "uc002mps.1";
chr19	TCGA_June2011	exon	10904396	10904531	.	+	.	gene_id "QTRT1|81890:DNM2|1785"; transcript_id "uc002mps.1";
chr19	TCGA_June2011	exon	10906048	10906115	.	+	.	gene_id "QTRT1|81890:DNM2|1785"; transcript_id "uc002mps.1";
chr19	TCGA_June2011	exon	10908056	10908194	.	+	.	gene_id "QTRT1|81890:DNM2|1785"; transcript_id "uc002mps.1";
chr19	TCGA_June2011	exon	10909162	10909248	.	+	.	gene_id "QTRT1|81890:DNM2|1785"; transcript_id "uc002mps.1";
chr19	TCGA_June2011	exon	10912964	10913034	.	+	.	gene_id "QTRT1|81890:DNM2|1785"; transcript_id "uc002mps.1";
chr19	TCGA_June2011	exon	10916592	10916643	.	+	.	gene_id "QTRT1|81890:DNM2|1785"; transcript_id "uc002mps.1";
chr19	TCGA_June2011	exon	10919245	10919256	.	+	.	gene_id "QTRT1|81890:DNM2|1785"; transcript_id "uc002mps.1";
chr19	TCGA_June2011	exon	10922940	10923053	.	+	.	gene_id "QTRT1|81890:DNM2|1785"; transcript_id "uc002mps.1";
chr19	TCGA_June2011	exon	10930656	10930765	.	+	.	gene_id "QTRT1|81890:DNM2|1785"; transcript_id "uc002mps.1";
chr19	TCGA_June2011	exon	10934464	10934575	.	+	.	gene_id "QTRT1|81890:DNM2|1785"; transcript_id "uc002mps.1";
chr19	TCGA_June2011	exon	10935733	10935897	.	+	.	gene_id "QTRT1|81890:DNM2|1785"; transcript_id "uc002mps.1";
chr19	TCGA_June2011	exon	10939712	10939944	.	+	.	gene_id "QTRT1|81890:DNM2|1785"; transcript_id "uc002mps.1";
chr19	TCGA_June2011	exon	10940803	10941054	.	+	.	gene_id "QTRT1|81890:DNM2|1785"; transcript_id "uc002mps.1";
chr19	TCGA_June2011	exon	10941654	10942579	.	+	.	gene_id "QTRT1|81890:DNM2|1785"; transcript_id "uc002mps.1";
chr19	TCGA_June2011	exon	11784808	11784991	.	+	.	gene_id "ZNF833|401898"; transcript_id "uc010dyg.2";
chr19	TCGA_June2011	exon	11793361	11793487	.	+	.	gene_id "ZNF833|401898"; transcript_id "uc010dyg.2";
chr19	TCGA_June2011	exon	11795691	11797382	.	+	.	gene_id "ZNF833|401898"; transcript_id "uc010dyg.2";
chr19	TCGA_June2011	exon	14640382	14640523	.	+	.	gene_id "TECR|9524"; transcript_id "uc002mzb.2";
chr19	TCGA_June2011	exon	14655926	14655992	.	+	.	gene_id "TECR|9524"; transcript_id "uc002mzb.2";
chr19	TCGA_June2011	exon	14673337	14673387	.	+	.	gene_id "TECR|9524"; transcript_id "uc002mzb.2";
chr19	TCGA_June2011	exon	14674018	14674069	.	+	.	gene_id "TECR|9524"; transcript_id "uc002mzb.2";
chr19	TCGA_June2011	exon	14674470	14674514	.	+	.	gene_id "TECR|9524"; transcript_id "uc002mzb.2";
chr19	TCGA_June2011	exon	14674612	14674715	.	+	.	gene_id "TECR|9524"; transcript_id "uc002mzb.2";
chr19	TCGA_June2011	exon	14674794	14674909	.	+	.	gene_id "TECR|9524"; transcript_id "uc002mzb.2";
chr19	TCGA_June2011	exon	14674994	14675099	.	+	.	gene_id "TECR|9524"; transcript_id "uc002mzb.2";
chr19	TCGA_June2011	exon	14675598	14675670	.	+	.	gene_id "TECR|9524"; transcript_id "uc002mzb.2";
chr19	TCGA_June2011	exon	14675761	14675804	.	+	.	gene_id "TECR|9524"; transcript_id "uc002mzb.2";
chr19	TCGA_June2011	exon	14675878	14675935	.	+	.	gene_id "TECR|9524"; transcript_id "uc002mzb.2";
chr19	TCGA_June2011	exon	14676014	14676102	.	+	.	gene_id "TECR|9524"; transcript_id "uc002mzb.2";
chr19	TCGA_June2011	exon	14676430	14676475	.	+	.	gene_id "TECR|9524"; transcript_id "uc002mzb.2";
chr19	TCGA_June2011	exon	14676556	14676791	.	+	.	gene_id "TECR|9524"; transcript_id "uc002mzb.2";
chr19	TCGA_June2011	exon	16974146	16974607	.	+	.	gene_id "SIN3B|23309"; transcript_id "uc010xpi.1";
chr19	TCGA_June2011	exon	16976221	16976459	.	+	.	gene_id "SIN3B|23309"; transcript_id "uc010xpi.1";
chr19	TCGA_June2011	exon	16977184	16977367	.	+	.	gene_id "SIN3B|23309"; transcript_id "uc010xpi.1";
chr19	TCGA_June2011	exon	16980271	16980886	.	+	.	gene_id "SIN3B|23309"; transcript_id "uc010xpi.1";
chr19	TCGA_June2011	exon	16982040	16982209	.	+	.	gene_id "SIN3B|23309"; transcript_id "uc010xpi.1";
chr19	TCGA_June2011	exon	16986866	16987039	.	+	.	gene_id "SIN3B|23309"; transcript_id "uc010xpi.1";
chr19	TCGA_June2011	exon	16987297	16987389	.	+	.	gene_id "SIN3B|23309"; transcript_id "uc010xpi.1";
chr19	TCGA_June2011	exon	16988356	16988450	.	+	.	gene_id "SIN3B|23309"; transcript_id "uc010xpi.1";
chr19	TCGA_June2011	exon	16988994	16989201	.	+	.	gene_id "SIN3B|23309"; transcript_id "uc010xpi.1";
chr19	TCGA_June2011	exon	16989308	16991164	.	+	.	gene_id "SIN3B|23309"; transcript_id "uc010xpi.1";
chr19	TCGA_June2011	exon	19144471	19144739	.	+	.	gene_id "ARMC6|93436"; transcript_id "uc002nlc.2";
chr19	TCGA_June2011	exon	19153520	19153686	.	+	.	gene_id "ARMC6|93436"; transcript_id "uc002nlc.2";
chr19	TCGA_June2011	exon	19154801	19154883	.	+	.	gene_id "ARMC6|93436"; transcript_id "uc002nlc.2";
chr19	TCGA_June2011	exon	19162431	19163004	.	+	.	gene_id "ARMC6|93436"; transcript_id "uc002nlc.2";
chr19	TCGA_June2011	exon	19164961	19165130	.	+	.	gene_id "ARMC6|93436"; transcript_id "uc002nlc.2";
chr19	TCGA_June2011	exon	19166074	19166205	.	+	.	gene_id "ARMC6|93436"; transcript_id "uc002nlc.2";
chr19	TCGA_June2011	exon	19166600	19166737	.	+	.	gene_id "ARMC6|93436"; transcript_id "uc002nlc.2";
chr19	TCGA_June2011	exon	19168225	19168978	.	+	.	gene_id "ARMC6|93436"; transcript_id "uc002nlc.2";
chr19	TCGA_June2011	exon	30433425	30433571	.	+	.	gene_id "C19orf2|8725"; transcript_id "uc002nss.2";
chr19	TCGA_June2011	exon	30476130	30476208	.	+	.	gene_id "C19orf2|8725"; transcript_id "uc002nss.2";
chr19	TCGA_June2011	exon	30477189	30477324	.	+	.	gene_id "C19orf2|8725"; transcript_id "uc002nss.2";
chr19	TCGA_June2011	exon	30496268	30496359	.	+	.	gene_id "C19orf2|8725"; transcript_id "uc002nss.2";
chr19	TCGA_June2011	exon	30496558	30496615	.	+	.	gene_id "C19orf2|8725"; transcript_id "uc002nss.2";
chr19	TCGA_June2011	exon	30498377	30498545	.	+	.	gene_id "C19orf2|8725"; transcript_id "uc002nss.2";
chr19	TCGA_June2011	exon	30499912	30500260	.	+	.	gene_id "C19orf2|8725"; transcript_id "uc002nss.2";
chr19	TCGA_June2011	exon	30502001	30502143	.	+	.	gene_id "C19orf2|8725"; transcript_id "uc002nss.2";
chr19	TCGA_June2011	exon	30503192	30503438	.	+	.	gene_id "C19orf2|8725"; transcript_id "uc002nss.2";
chr19	TCGA_June2011	exon	30505794	30506611	.	+	.	gene_id "C19orf2|8725"; transcript_id "uc002nss.2";
chr19	TCGA_June2011	exon	35739559	35740034	.	+	.	gene_id "LSR|51599"; transcript_id "uc002nyl.2";
chr19	TCGA_June2011	exon	35741218	35741562	.	+	.	gene_id "LSR|51599"; transcript_id "uc002nyl.2";
chr19	TCGA_June2011	exon	35749848	35749967	.	+	.	gene_id "LSR|51599"; transcript_id "uc002nyl.2";
chr19	TCGA_June2011	exon	35752828	35752884	.	+	.	gene_id "LSR|51599"; transcript_id "uc002nyl.2";
chr19	TCGA_June2011	exon	35753449	35753595	.	+	.	gene_id "LSR|51599"; transcript_id "uc002nyl.2";
chr19	TCGA_June2011	exon	35757262	35757435	.	+	.	gene_id "LSR|51599"; transcript_id "uc002nyl.2";
chr19	TCGA_June2011	exon	35757582	35757641	.	+	.	gene_id "LSR|51599"; transcript_id "uc002nyl.2";
chr19	TCGA_June2011	exon	35757739	35757870	.	+	.	gene_id "LSR|51599"; transcript_id "uc002nyl.2";
chr19	TCGA_June2011	exon	35758012	35758637	.	+	.	gene_id "LSR|51599"; transcript_id "uc002nyl.2";
chr19	TCGA_June2011	exon	35758727	35758865	.	+	.	gene_id "LSR|51599"; transcript_id "uc002nyl.2";
chr19	TCGA_June2011	exon	35739559	35740034	.	+	.	gene_id "LSR|51599"; transcript_id "uc002nym.2";
chr19	TCGA_June2011	exon	35741218	35741562	.	+	.	gene_id "LSR|51599"; transcript_id "uc002nym.2";
chr19	TCGA_June2011	exon	35749848	35749967	.	+	.	gene_id "LSR|51599"; transcript_id "uc002nym.2";
chr19	TCGA_June2011	exon	35753449	35753595	.	+	.	gene_id "LSR|51599"; transcript_id "uc002nym.2";
chr19	TCGA_June2011	exon	35757262	35757435	.	+	.	gene_id "LSR|51599"; transcript_id "uc002nym.2";
chr19	TCGA_June2011	exon	35757582	35757641	.	+	.	gene_id "LSR|51599"; transcript_id "uc002nym.2";
chr19	TCGA_June2011	exon	35757739	35757870	.	+	.	gene_id "LSR|51599"; transcript_id "uc002nym.2";
chr19	TCGA_June2011	exon	35758012	35758637	.	+	.	gene_id "LSR|51599"; transcript_id "uc002nym.2";
chr19	TCGA_June2011	exon	35758727	35758865	.	+	.	gene_id "LSR|51599"; transcript_id "uc002nym.2";
chr19	TCGA_June2011	exon	39936186	39936277	.	+	.	gene_id "SUPT5H|6829"; transcript_id "uc002olo.3";
chr19	TCGA_June2011	exon	39936444	39936605	.	+	.	gene_id "SUPT5H|6829"; transcript_id "uc002olo.3";
chr19	TCGA_June2011	exon	39943996	39944161	.	+	.	gene_id "SUPT5H|6829"; transcript_id "uc002olo.3";
chr19	TCGA_June2011	exon	39948315	39948380	.	+	.	gene_id "SUPT5H|6829"; transcript_id "uc002olo.3";
chr19	TCGA_June2011	exon	39948934	39948945	.	+	.	gene_id "SUPT5H|6829"; transcript_id "uc002olo.3";
chr19	TCGA_June2011	exon	39949458	39949527	.	+	.	gene_id "SUPT5H|6829"; transcript_id "uc002olo.3";
chr19	TCGA_June2011	exon	39949645	39949713	.	+	.	gene_id "SUPT5H|6829"; transcript_id "uc002olo.3";
chr19	TCGA_June2011	exon	39949824	39949889	.	+	.	gene_id "SUPT5H|6829"; transcript_id "uc002olo.3";
chr19	TCGA_June2011	exon	39950199	39950229	.	+	.	gene_id "SUPT5H|6829"; transcript_id "uc002olo.3";
chr19	TCGA_June2011	exon	39950532	39950600	.	+	.	gene_id "SUPT5H|6829"; transcript_id "uc002olo.3";
chr19	TCGA_June2011	exon	39955438	39955689	.	+	.	gene_id "SUPT5H|6829"; transcript_id "uc002olo.3";
chr19	TCGA_June2011	exon	39957120	39957209	.	+	.	gene_id "SUPT5H|6829"; transcript_id "uc002olo.3";
chr19	TCGA_June2011	exon	39957315	39957385	.	+	.	gene_id "SUPT5H|6829"; transcript_id "uc002olo.3";
chr19	TCGA_June2011	exon	39959396	39959501	.	+	.	gene_id "SUPT5H|6829"; transcript_id "uc002olo.3";
chr19	TCGA_June2011	exon	39959719	39959812	.	+	.	gene_id "SUPT5H|6829"; transcript_id "uc002olo.3";
chr19	TCGA_June2011	exon	39959902	39960038	.	+	.	gene_id "SUPT5H|6829"; transcript_id "uc002olo.3";
chr19	TCGA_June2011	exon	39960759	39960914	.	+	.	gene_id "SUPT5H|6829"; transcript_id "uc002olo.3";
chr19	TCGA_June2011	exon	39961017	39961163	.	+	.	gene_id "SUPT5H|6829"; transcript_id "uc002olo.3";
chr19	TCGA_June2011	exon	39961997	39962143	.	+	.	gene_id "SUPT5H|6829"; transcript_id "uc002olo.3";
chr19	TCGA_June2011	exon	39962245	39962370	.	+	.	gene_id "SUPT5H|6829"; transcript_id "uc002olo.3";
chr19	TCGA_June2011	exon	39963049	39963133	.	+	.	gene_id "SUPT5H|6829"; transcript_id "uc002olo.3";
chr19	TCGA_June2011	exon	39963450	39963569	.	+	.	gene_id "SUPT5H|6829"; transcript_id "uc002olo.3";
chr19	TCGA_June2011	exon	39963652	39963754	.	+	.	gene_id "SUPT5H|6829"; transcript_id "uc002olo.3";
chr19	TCGA_June2011	exon	39963843	39963970	.	+	.	gene_id "SUPT5H|6829"; transcript_id "uc002olo.3";
chr19	TCGA_June2011	exon	39964056	39964161	.	+	.	gene_id "SUPT5H|6829"; transcript_id "uc002olo.3";
chr19	TCGA_June2011	exon	39964603	39964761	.	+	.	gene_id "SUPT5H|6829"; transcript_id "uc002olo.3";
chr19	TCGA_June2011	exon	39964874	39965042	.	+	.	gene_id "SUPT5H|6829"; transcript_id "uc002olo.3";
chr19	TCGA_June2011	exon	39965155	39965358	.	+	.	gene_id "SUPT5H|6829"; transcript_id "uc002olo.3";
chr19	TCGA_June2011	exon	39966721	39966816	.	+	.	gene_id "SUPT5H|6829"; transcript_id "uc002olo.3";
chr19	TCGA_June2011	exon	39966896	39967306	.	+	.	gene_id "SUPT5H|6829"; transcript_id "uc002olo.3";
chr19	TCGA_June2011	exon	40854332	40854675	.	+	.	gene_id "PLD3|23646"; transcript_id "uc002onj.3";
chr19	TCGA_June2011	exon	40871625	40871837	.	+	.	gene_id "PLD3|23646"; transcript_id "uc002onj.3";
chr19	TCGA_June2011	exon	40872326	40872417	.	+	.	gene_id "PLD3|23646"; transcript_id "uc002onj.3";
chr19	TCGA_June2011	exon	40872517	40872591	.	+	.	gene_id "PLD3|23646"; transcript_id "uc002onj.3";
chr19	TCGA_June2011	exon	40872680	40872822	.	+	.	gene_id "PLD3|23646"; transcript_id "uc002onj.3";
chr19	TCGA_June2011	exon	40873603	40873786	.	+	.	gene_id "PLD3|23646"; transcript_id "uc002onj.3";
chr19	TCGA_June2011	exon	40875815	40875935	.	+	.	gene_id "PLD3|23646"; transcript_id "uc002onj.3";
chr19	TCGA_June2011	exon	40876017	40876144	.	+	.	gene_id "PLD3|23646"; transcript_id "uc002onj.3";
chr19	TCGA_June2011	exon	40877580	40877780	.	+	.	gene_id "PLD3|23646"; transcript_id "uc002onj.3";
chr19	TCGA_June2011	exon	40880388	40880527	.	+	.	gene_id "PLD3|23646"; transcript_id "uc002onj.3";
chr19	TCGA_June2011	exon	40882516	40882681	.	+	.	gene_id "PLD3|23646"; transcript_id "uc002onj.3";
chr19	TCGA_June2011	exon	40883693	40883792	.	+	.	gene_id "PLD3|23646"; transcript_id "uc002onj.3";
chr19	TCGA_June2011	exon	40883893	40884389	.	+	.	gene_id "PLD3|23646"; transcript_id "uc002onj.3";
chr19	TCGA_June2011	exon	41119822	41119944	.	+	.	gene_id "LTBP4|8425"; transcript_id "uc002oom.1";
chr19	TCGA_June2011	exon	41120221	41120352	.	+	.	gene_id "LTBP4|8425"; transcript_id "uc002oom.1";
chr19	TCGA_June2011	exon	41123006	41123130	.	+	.	gene_id "LTBP4|8425"; transcript_id "uc002oom.1";
chr19	TCGA_June2011	exon	41125252	41125398	.	+	.	gene_id "LTBP4|8425"; transcript_id "uc002oom.1";
chr19	TCGA_June2011	exon	41107277	41107543	.	+	.	gene_id "LTBP4|8425"; transcript_id "uc002ooi.1";
chr19	TCGA_June2011	exon	41110941	41111132	.	+	.	gene_id "LTBP4|8425"; transcript_id "uc002ooi.1";
chr19	TCGA_June2011	exon	41111311	41111558	.	+	.	gene_id "LTBP4|8425"; transcript_id "uc002ooi.1";
chr19	TCGA_June2011	exon	41111635	41111737	.	+	.	gene_id "LTBP4|8425"; transcript_id "uc002ooi.1";
chr19	TCGA_June2011	exon	41112139	41112213	.	+	.	gene_id "LTBP4|8425"; transcript_id "uc002ooi.1";
chr19	TCGA_June2011	exon	41112310	41112432	.	+	.	gene_id "LTBP4|8425"; transcript_id "uc002ooi.1";
chr19	TCGA_June2011	exon	41113271	41113435	.	+	.	gene_id "LTBP4|8425"; transcript_id "uc002ooi.1";
chr19	TCGA_June2011	exon	41114126	41114275	.	+	.	gene_id "LTBP4|8425"; transcript_id "uc002ooi.1";
chr19	TCGA_June2011	exon	41114390	41114509	.	+	.	gene_id "LTBP4|8425"; transcript_id "uc002ooi.1";
chr19	TCGA_June2011	exon	41115436	41115567	.	+	.	gene_id "LTBP4|8425"; transcript_id "uc002ooi.1";
chr19	TCGA_June2011	exon	41115652	41115777	.	+	.	gene_id "LTBP4|8425"; transcript_id "uc002ooi.1";
chr19	TCGA_June2011	exon	41116438	41116563	.	+	.	gene_id "LTBP4|8425"; transcript_id "uc002ooi.1";
chr19	TCGA_June2011	exon	41117058	41117300	.	+	.	gene_id "LTBP4|8425"; transcript_id "uc002ooi.1";
chr19	TCGA_June2011	exon	41117765	41117890	.	+	.	gene_id "LTBP4|8425"; transcript_id "uc002ooi.1";
chr19	TCGA_June2011	exon	41117979	41118098	.	+	.	gene_id "LTBP4|8425"; transcript_id "uc002ooi.1";
chr19	TCGA_June2011	exon	41118971	41119102	.	+	.	gene_id "LTBP4|8425"; transcript_id "uc002ooi.1";
chr19	TCGA_June2011	exon	41119310	41119435	.	+	.	gene_id "LTBP4|8425"; transcript_id "uc002ooi.1";
chr19	TCGA_June2011	exon	41119822	41119944	.	+	.	gene_id "LTBP4|8425"; transcript_id "uc002ooi.1";
chr19	TCGA_June2011	exon	41120221	41120352	.	+	.	gene_id "LTBP4|8425"; transcript_id "uc002ooi.1";
chr19	TCGA_June2011	exon	41122795	41122926	.	+	.	gene_id "LTBP4|8425"; transcript_id "uc002ooi.1";
chr19	TCGA_June2011	exon	41123006	41123091	.	+	.	gene_id "LTBP4|8425"; transcript_id "uc002ooi.1";
chr19	TCGA_June2011	exon	41123094	41123130	.	+	.	gene_id "LTBP4|8425"; transcript_id "uc002ooi.1";
chr19	TCGA_June2011	exon	41125252	41125398	.	+	.	gene_id "LTBP4|8425"; transcript_id "uc002ooi.1";
chr19	TCGA_June2011	exon	41128306	41128572	.	+	.	gene_id "LTBP4|8425"; transcript_id "uc002ooi.1";
chr19	TCGA_June2011	exon	41128855	41128926	.	+	.	gene_id "LTBP4|8425"; transcript_id "uc002ooi.1";
chr19	TCGA_June2011	exon	41129509	41129637	.	+	.	gene_id "LTBP4|8425"; transcript_id "uc002ooi.1";
chr19	TCGA_June2011	exon	41129841	41129987	.	+	.	gene_id "LTBP4|8425"; transcript_id "uc002ooi.1";
chr19	TCGA_June2011	exon	41131762	41131914	.	+	.	gene_id "LTBP4|8425"; transcript_id "uc002ooi.1";
chr19	TCGA_June2011	exon	41132880	41133260	.	+	.	gene_id "LTBP4|8425"; transcript_id "uc002ooi.1";
chr19	TCGA_June2011	exon	41133610	41133762	.	+	.	gene_id "LTBP4|8425"; transcript_id "uc002ooi.1";
chr19	TCGA_June2011	exon	41135301	41135725	.	+	.	gene_id "LTBP4|8425"; transcript_id "uc002ooi.1";
chr19	TCGA_June2011	exon	41117765	41117890	.	+	.	gene_id "LTBP4|8425"; transcript_id "uc002ook.1";
chr19	TCGA_June2011	exon	41117979	41118098	.	+	.	gene_id "LTBP4|8425"; transcript_id "uc002ook.1";
chr19	TCGA_June2011	exon	41118971	41119102	.	+	.	gene_id "LTBP4|8425"; transcript_id "uc002ook.1";
chr19	TCGA_June2011	exon	41119310	41119435	.	+	.	gene_id "LTBP4|8425"; transcript_id "uc002ook.1";
chr19	TCGA_June2011	exon	41119822	41119944	.	+	.	gene_id "LTBP4|8425"; transcript_id "uc002ook.1";
chr19	TCGA_June2011	exon	41120221	41120352	.	+	.	gene_id "LTBP4|8425"; transcript_id "uc002ook.1";
chr19	TCGA_June2011	exon	41125252	41125398	.	+	.	gene_id "LTBP4|8425"; transcript_id "uc002ook.1";
chr19	TCGA_June2011	exon	41128306	41128572	.	+	.	gene_id "LTBP4|8425"; transcript_id "uc002ook.1";
chr19	TCGA_June2011	exon	41128855	41128926	.	+	.	gene_id "LTBP4|8425"; transcript_id "uc002ook.1";
chr19	TCGA_June2011	exon	41129509	41129637	.	+	.	gene_id "LTBP4|8425"; transcript_id "uc002ook.1";
chr19	TCGA_June2011	exon	41129841	41129987	.	+	.	gene_id "LTBP4|8425"; transcript_id "uc002ook.1";
chr19	TCGA_June2011	exon	41131762	41131914	.	+	.	gene_id "LTBP4|8425"; transcript_id "uc002ook.1";
chr19	TCGA_June2011	exon	41132880	41133260	.	+	.	gene_id "LTBP4|8425"; transcript_id "uc002ook.1";
chr19	TCGA_June2011	exon	41133610	41133762	.	+	.	gene_id "LTBP4|8425"; transcript_id "uc002ook.1";
chr19	TCGA_June2011	exon	42388446	42388560	.	+	.	gene_id "ARHGEF1|9138"; transcript_id "uc002osb.2";
chr19	TCGA_June2011	exon	42392135	42392177	.	+	.	gene_id "ARHGEF1|9138"; transcript_id "uc002osb.2";
chr19	TCGA_June2011	exon	42392263	42392349	.	+	.	gene_id "ARHGEF1|9138"; transcript_id "uc002osb.2";
chr19	TCGA_June2011	exon	42392823	42392936	.	+	.	gene_id "ARHGEF1|9138"; transcript_id "uc002osb.2";
chr19	TCGA_June2011	exon	42396402	42396444	.	+	.	gene_id "ARHGEF1|9138"; transcript_id "uc002osb.2";
chr19	TCGA_June2011	exon	42396674	42396920	.	+	.	gene_id "ARHGEF1|9138"; transcript_id "uc002osb.2";
chr19	TCGA_June2011	exon	42397345	42397374	.	+	.	gene_id "ARHGEF1|9138"; transcript_id "uc002osb.2";
chr19	TCGA_June2011	exon	42398280	42398379	.	+	.	gene_id "ARHGEF1|9138"; transcript_id "uc002osb.2";
chr19	TCGA_June2011	exon	42398524	42398620	.	+	.	gene_id "ARHGEF1|9138"; transcript_id "uc002osb.2";
chr19	TCGA_June2011	exon	42398699	42398734	.	+	.	gene_id "ARHGEF1|9138"; transcript_id "uc002osb.2";
chr19	TCGA_June2011	exon	42399422	42399559	.	+	.	gene_id "ARHGEF1|9138"; transcript_id "uc002osb.2";
chr19	TCGA_June2011	exon	42400450	42400555	.	+	.	gene_id "ARHGEF1|9138"; transcript_id "uc002osb.2";
chr19	TCGA_June2011	exon	42402591	42402736	.	+	.	gene_id "ARHGEF1|9138"; transcript_id "uc002osb.2";
chr19	TCGA_June2011	exon	42406037	42406183	.	+	.	gene_id "ARHGEF1|9138"; transcript_id "uc002osb.2";
chr19	TCGA_June2011	exon	42406424	42406506	.	+	.	gene_id "ARHGEF1|9138"; transcript_id "uc002osb.2";
chr19	TCGA_June2011	exon	42406683	42406808	.	+	.	gene_id "ARHGEF1|9138"; transcript_id "uc002osb.2";
chr19	TCGA_June2011	exon	42406934	42407048	.	+	.	gene_id "ARHGEF1|9138"; transcript_id "uc002osb.2";
chr19	TCGA_June2011	exon	42407457	42407557	.	+	.	gene_id "ARHGEF1|9138"; transcript_id "uc002osb.2";
chr19	TCGA_June2011	exon	42407859	42407936	.	+	.	gene_id "ARHGEF1|9138"; transcript_id "uc002osb.2";
chr19	TCGA_June2011	exon	42408187	42408262	.	+	.	gene_id "ARHGEF1|9138"; transcript_id "uc002osb.2";
chr19	TCGA_June2011	exon	42408368	42408535	.	+	.	gene_id "ARHGEF1|9138"; transcript_id "uc002osb.2";
chr19	TCGA_June2011	exon	42409101	42409188	.	+	.	gene_id "ARHGEF1|9138"; transcript_id "uc002osb.2";
chr19	TCGA_June2011	exon	42409327	42409413	.	+	.	gene_id "ARHGEF1|9138"; transcript_id "uc002osb.2";
chr19	TCGA_June2011	exon	42409912	42409979	.	+	.	gene_id "ARHGEF1|9138"; transcript_id "uc002osb.2";
chr19	TCGA_June2011	exon	42410091	42410177	.	+	.	gene_id "ARHGEF1|9138"; transcript_id "uc002osb.2";
chr19	TCGA_June2011	exon	42410855	42410955	.	+	.	gene_id "ARHGEF1|9138"; transcript_id "uc002osb.2";
chr19	TCGA_June2011	exon	42411257	42411600	.	+	.	gene_id "ARHGEF1|9138"; transcript_id "uc002osb.2";
chr19	TCGA_June2011	exon	44669249	44669295	.	+	.	gene_id "ZNF226|7769"; transcript_id "uc002oyn.2";
chr19	TCGA_June2011	exon	44669910	44669960	.	+	.	gene_id "ZNF226|7769"; transcript_id "uc002oyn.2";
chr19	TCGA_June2011	exon	44674188	44674248	.	+	.	gene_id "ZNF226|7769"; transcript_id "uc002oyn.2";
chr19	TCGA_June2011	exon	44676241	44676367	.	+	.	gene_id "ZNF226|7769"; transcript_id "uc002oyn.2";
chr19	TCGA_June2011	exon	44677013	44677105	.	+	.	gene_id "ZNF226|7769"; transcript_id "uc002oyn.2";
chr19	TCGA_June2011	exon	44679137	44679582	.	+	.	gene_id "ZNF226|7769"; transcript_id "uc002oyn.2";
chr19	TCGA_June2011	exon	45843998	45844104	.	+	.	gene_id "KLC3|147700"; transcript_id "uc002pbf.1";
chr19	TCGA_June2011	exon	45848792	45849057	.	+	.	gene_id "KLC3|147700"; transcript_id "uc002pbf.1";
chr19	TCGA_June2011	exon	45849802	45850032	.	+	.	gene_id "KLC3|147700"; transcript_id "uc002pbf.1";
chr19	TCGA_June2011	exon	45850705	45850774	.	+	.	gene_id "KLC3|147700"; transcript_id "uc002pbf.1";
chr19	TCGA_June2011	exon	45851199	45851418	.	+	.	gene_id "KLC3|147700"; transcript_id "uc002pbf.1";
chr19	TCGA_June2011	exon	45851904	45851991	.	+	.	gene_id "KLC3|147700"; transcript_id "uc002pbf.1";
chr19	TCGA_June2011	exon	45852078	45852179	.	+	.	gene_id "KLC3|147700"; transcript_id "uc002pbf.1";
chr19	TCGA_June2011	exon	45852687	45852860	.	+	.	gene_id "KLC3|147700"; transcript_id "uc002pbf.1";
chr19	TCGA_June2011	exon	45853599	45853689	.	+	.	gene_id "KLC3|147700"; transcript_id "uc002pbf.1";
chr19	TCGA_June2011	exon	45853772	45853809	.	+	.	gene_id "KLC3|147700"; transcript_id "uc002pbf.1";
chr19	TCGA_June2011	exon	45853899	45854005	.	+	.	gene_id "KLC3|147700"; transcript_id "uc002pbf.1";
chr19	TCGA_June2011	exon	45854212	45854275	.	+	.	gene_id "KLC3|147700"; transcript_id "uc002pbf.1";
chr19	TCGA_June2011	exon	45854544	45854778	.	+	.	gene_id "KLC3|147700"; transcript_id "uc002pbf.1";
chr19	TCGA_June2011	exon	46801659	46801771	.	+	.	gene_id "HIF3A|64344"; transcript_id "uc002pek.2";
chr19	TCGA_June2011	exon	46807155	46807345	.	+	.	gene_id "HIF3A|64344"; transcript_id "uc002pek.2";
chr19	TCGA_June2011	exon	46808502	46808647	.	+	.	gene_id "HIF3A|64344"; transcript_id "uc002pek.2";
chr19	TCGA_June2011	exon	46811478	46811562	.	+	.	gene_id "HIF3A|64344"; transcript_id "uc002pek.2";
chr19	TCGA_June2011	exon	46811920	46812032	.	+	.	gene_id "HIF3A|64344"; transcript_id "uc002pek.2";
chr19	TCGA_June2011	exon	46812408	46812616	.	+	.	gene_id "HIF3A|64344"; transcript_id "uc002pek.2";
chr19	TCGA_June2011	exon	46815418	46815524	.	+	.	gene_id "HIF3A|64344"; transcript_id "uc002pek.2";
chr19	TCGA_June2011	exon	46815763	46815910	.	+	.	gene_id "HIF3A|64344"; transcript_id "uc002pek.2";
chr19	TCGA_June2011	exon	46823700	46823818	.	+	.	gene_id "HIF3A|64344"; transcript_id "uc002pek.2";
chr19	TCGA_June2011	exon	46825033	46825223	.	+	.	gene_id "HIF3A|64344"; transcript_id "uc002pek.2";
chr19	TCGA_June2011	exon	46828792	46828896	.	+	.	gene_id "HIF3A|64344"; transcript_id "uc002pek.2";
chr19	TCGA_June2011	exon	46832464	46832735	.	+	.	gene_id "HIF3A|64344"; transcript_id "uc002pek.2";
chr19	TCGA_June2011	exon	46834413	46834530	.	+	.	gene_id "HIF3A|64344"; transcript_id "uc002pek.2";
chr19	TCGA_June2011	exon	46838162	46838243	.	+	.	gene_id "HIF3A|64344"; transcript_id "uc002pek.2";
chr19	TCGA_June2011	exon	46842782	46846689	.	+	.	gene_id "HIF3A|64344"; transcript_id "uc002pek.2";
chr19	TCGA_June2011	exon	47840371	47840426	.	+	.	gene_id "GPR77|27202"; transcript_id "uc002pgk.1";
chr19	TCGA_June2011	exon	47844042	47845272	.	+	.	gene_id "GPR77|27202"; transcript_id "uc002pgk.1";
chr19	TCGA_June2011	exon	49128209	49128333	.	+	.	gene_id "SPHK2|56848"; transcript_id "uc002pjv.2";
chr19	TCGA_June2011	exon	49129148	49129619	.	+	.	gene_id "SPHK2|56848"; transcript_id "uc002pjv.2";
chr19	TCGA_June2011	exon	49130949	49131098	.	+	.	gene_id "SPHK2|56848"; transcript_id "uc002pjv.2";
chr19	TCGA_June2011	exon	49131232	49131326	.	+	.	gene_id "SPHK2|56848"; transcript_id "uc002pjv.2";
chr19	TCGA_June2011	exon	49131419	49131534	.	+	.	gene_id "SPHK2|56848"; transcript_id "uc002pjv.2";
chr19	TCGA_June2011	exon	49131938	49133661	.	+	.	gene_id "SPHK2|56848"; transcript_id "uc002pjv.2";
chr19	TCGA_June2011	exon	49588465	49588893	.	+	.	gene_id "SNRNP70|6625"; transcript_id "uc002pmm.2";
chr19	TCGA_June2011	exon	49589662	49589818	.	+	.	gene_id "SNRNP70|6625"; transcript_id "uc002pmm.2";
chr19	TCGA_June2011	exon	49593548	49593610	.	+	.	gene_id "SNRNP70|6625"; transcript_id "uc002pmm.2";
chr19	TCGA_June2011	exon	49593723	49593777	.	+	.	gene_id "SNRNP70|6625"; transcript_id "uc002pmm.2";
chr19	TCGA_June2011	exon	49601684	49601748	.	+	.	gene_id "SNRNP70|6625"; transcript_id "uc002pmm.2";
chr19	TCGA_June2011	exon	49601899	49601961	.	+	.	gene_id "SNRNP70|6625"; transcript_id "uc002pmm.2";
chr19	TCGA_June2011	exon	49604647	49604728	.	+	.	gene_id "SNRNP70|6625"; transcript_id "uc002pmm.2";
chr19	TCGA_June2011	exon	49605371	49606844	.	+	.	gene_id "SNRNP70|6625"; transcript_id "uc002pmm.2";
chr19	TCGA_June2011	exon	49607891	49607992	.	+	.	gene_id "SNRNP70|6625"; transcript_id "uc002pmm.2";
chr19	TCGA_June2011	exon	49610882	49610969	.	+	.	gene_id "SNRNP70|6625"; transcript_id "uc002pmm.2";
chr19	TCGA_June2011	exon	49611052	49611869	.	+	.	gene_id "SNRNP70|6625"; transcript_id "uc002pmm.2";
chr19	TCGA_June2011	exon	49651340	49651515	.	+	.	gene_id "PPFIA3|8541"; transcript_id "uc002pmu.1";
chr19	TCGA_June2011	exon	49651923	49652020	.	+	.	gene_id "PPFIA3|8541"; transcript_id "uc002pmu.1";
chr19	TCGA_June2011	exon	49652250	49652425	.	+	.	gene_id "PPFIA3|8541"; transcript_id "uc002pmu.1";
chr19	TCGA_June2011	exon	49652514	49652582	.	+	.	gene_id "PPFIA3|8541"; transcript_id "uc002pmu.1";
chr19	TCGA_June2011	exon	49652804	49652975	.	+	.	gene_id "PPFIA3|8541"; transcript_id "uc002pmu.1";
chr19	TCGA_June2011	exon	49653337	49654278	.	+	.	gene_id "PPFIA3|8541"; transcript_id "uc002pmu.1";
chr19	TCGA_June2011	exon	49661052	49661147	.	+	.	gene_id "TRPM4|54795"; transcript_id "uc010emu.2";
chr19	TCGA_June2011	exon	49661449	49661516	.	+	.	gene_id "TRPM4|54795"; transcript_id "uc010emu.2";
chr19	TCGA_June2011	exon	49669298	49669472	.	+	.	gene_id "TRPM4|54795"; transcript_id "uc010emu.2";
chr19	TCGA_June2011	exon	49671174	49671354	.	+	.	gene_id "TRPM4|54795"; transcript_id "uc010emu.2";
chr19	TCGA_June2011	exon	49671517	49671680	.	+	.	gene_id "TRPM4|54795"; transcript_id "uc010emu.2";
chr19	TCGA_June2011	exon	49671810	49671993	.	+	.	gene_id "TRPM4|54795"; transcript_id "uc010emu.2";
chr19	TCGA_June2011	exon	49674614	49674675	.	+	.	gene_id "TRPM4|54795"; transcript_id "uc010emu.2";
chr19	TCGA_June2011	exon	49674835	49675026	.	+	.	gene_id "TRPM4|54795"; transcript_id "uc010emu.2";
chr19	TCGA_June2011	exon	49675266	49675365	.	+	.	gene_id "TRPM4|54795"; transcript_id "uc010emu.2";
chr19	TCGA_June2011	exon	49684606	49684718	.	+	.	gene_id "TRPM4|54795"; transcript_id "uc010emu.2";
chr19	TCGA_June2011	exon	49685835	49686179	.	+	.	gene_id "TRPM4|54795"; transcript_id "uc010emu.2";
chr19	TCGA_June2011	exon	49686335	49686469	.	+	.	gene_id "TRPM4|54795"; transcript_id "uc010emu.2";
chr19	TCGA_June2011	exon	49691898	49692027	.	+	.	gene_id "TRPM4|54795"; transcript_id "uc010emu.2";
chr19	TCGA_June2011	exon	49692203	49692348	.	+	.	gene_id "TRPM4|54795"; transcript_id "uc010emu.2";
chr19	TCGA_June2011	exon	49693465	49693577	.	+	.	gene_id "TRPM4|54795"; transcript_id "uc010emu.2";
chr19	TCGA_June2011	exon	49693953	49694030	.	+	.	gene_id "TRPM4|54795"; transcript_id "uc010emu.2";
chr19	TCGA_June2011	exon	49703557	49703689	.	+	.	gene_id "TRPM4|54795"; transcript_id "uc010emu.2";
chr19	TCGA_June2011	exon	49703868	49704042	.	+	.	gene_id "TRPM4|54795"; transcript_id "uc010emu.2";
chr19	TCGA_June2011	exon	49705221	49705398	.	+	.	gene_id "TRPM4|54795"; transcript_id "uc010emu.2";
chr19	TCGA_June2011	exon	49713466	49713662	.	+	.	gene_id "TRPM4|54795"; transcript_id "uc010emu.2";
chr19	TCGA_June2011	exon	49713967	49714099	.	+	.	gene_id "TRPM4|54795"; transcript_id "uc010emu.2";
chr19	TCGA_June2011	exon	49714272	49714344	.	+	.	gene_id "TRPM4|54795"; transcript_id "uc010emu.2";
chr19	TCGA_June2011	exon	49714421	49714526	.	+	.	gene_id "TRPM4|54795"; transcript_id "uc010emu.2";
chr19	TCGA_June2011	exon	49714751	49715091	.	+	.	gene_id "TRPM4|54795"; transcript_id "uc010emu.2";
chr19	TCGA_June2011	exon	50191110	50191209	.	+	.	gene_id "PRMT1|3276"; transcript_id "uc010ybb.1";
chr19	TCGA_June2011	exon	50191419	50191704	.	+	.	gene_id "PRMT1|3276"; transcript_id "uc010ybb.1";
chr19	TCGA_June2011	exon	50706885	50706928	.	+	.	gene_id "MYH14|79784"; transcript_id "uc002prr.1";
chr19	TCGA_June2011	exon	50713620	50714027	.	+	.	gene_id "MYH14|79784"; transcript_id "uc002prr.1";
chr19	TCGA_June2011	exon	50720872	50721028	.	+	.	gene_id "MYH14|79784"; transcript_id "uc002prr.1";
chr19	TCGA_June2011	exon	50726340	50726367	.	+	.	gene_id "MYH14|79784"; transcript_id "uc002prr.1";
chr19	TCGA_June2011	exon	50726504	50726606	.	+	.	gene_id "MYH14|79784"; transcript_id "uc002prr.1";
chr19	TCGA_June2011	exon	50728842	50728934	.	+	.	gene_id "MYH14|79784"; transcript_id "uc002prr.1";
chr19	TCGA_June2011	exon	50730160	50730223	.	+	.	gene_id "MYH14|79784"; transcript_id "uc002prr.1";
chr19	TCGA_June2011	exon	50733782	50733880	.	+	.	gene_id "MYH14|79784"; transcript_id "uc002prr.1";
chr19	TCGA_June2011	exon	50735187	50735327	.	+	.	gene_id "MYH14|79784"; transcript_id "uc002prr.1";
chr19	TCGA_June2011	exon	50747499	50747594	.	+	.	gene_id "MYH14|79784"; transcript_id "uc002prr.1";
chr19	TCGA_June2011	exon	50750261	50750379	.	+	.	gene_id "MYH14|79784"; transcript_id "uc002prr.1";
chr19	TCGA_June2011	exon	50752244	50752396	.	+	.	gene_id "MYH14|79784"; transcript_id "uc002prr.1";
chr19	TCGA_June2011	exon	50752907	50753080	.	+	.	gene_id "MYH14|79784"; transcript_id "uc002prr.1";
chr19	TCGA_June2011	exon	50753772	50753945	.	+	.	gene_id "MYH14|79784"; transcript_id "uc002prr.1";
chr19	TCGA_June2011	exon	50755896	50756010	.	+	.	gene_id "MYH14|79784"; transcript_id "uc002prr.1";
chr19	TCGA_June2011	exon	50760556	50760743	.	+	.	gene_id "MYH14|79784"; transcript_id "uc002prr.1";
chr19	TCGA_June2011	exon	50762401	50762522	.	+	.	gene_id "MYH14|79784"; transcript_id "uc002prr.1";
chr19	TCGA_June2011	exon	50763903	50763972	.	+	.	gene_id "MYH14|79784"; transcript_id "uc002prr.1";
chr19	TCGA_June2011	exon	50764732	50764892	.	+	.	gene_id "MYH14|79784"; transcript_id "uc002prr.1";
chr19	TCGA_June2011	exon	50766569	50766677	.	+	.	gene_id "MYH14|79784"; transcript_id "uc002prr.1";
chr19	TCGA_June2011	exon	50770134	50770265	.	+	.	gene_id "MYH14|79784"; transcript_id "uc002prr.1";
chr19	TCGA_June2011	exon	50771418	50771624	.	+	.	gene_id "MYH14|79784"; transcript_id "uc002prr.1";
chr19	TCGA_June2011	exon	50774666	50774803	.	+	.	gene_id "MYH14|79784"; transcript_id "uc002prr.1";
chr19	TCGA_June2011	exon	50775106	50775229	.	+	.	gene_id "MYH14|79784"; transcript_id "uc002prr.1";
chr19	TCGA_June2011	exon	50775817	50775988	.	+	.	gene_id "MYH14|79784"; transcript_id "uc002prr.1";
chr19	TCGA_June2011	exon	50779248	50779460	.	+	.	gene_id "MYH14|79784"; transcript_id "uc002prr.1";
chr19	TCGA_June2011	exon	50780014	50780158	.	+	.	gene_id "MYH14|79784"; transcript_id "uc002prr.1";
chr19	TCGA_June2011	exon	50781340	50781546	.	+	.	gene_id "MYH14|79784"; transcript_id "uc002prr.1";
chr19	TCGA_June2011	exon	50783294	50783398	.	+	.	gene_id "MYH14|79784"; transcript_id "uc002prr.1";
chr19	TCGA_June2011	exon	50783488	50783640	.	+	.	gene_id "MYH14|79784"; transcript_id "uc002prr.1";
chr19	TCGA_June2011	exon	50784851	50785099	.	+	.	gene_id "MYH14|79784"; transcript_id "uc002prr.1";
chr19	TCGA_June2011	exon	50789739	50789951	.	+	.	gene_id "MYH14|79784"; transcript_id "uc002prr.1";
chr19	TCGA_June2011	exon	50792693	50792905	.	+	.	gene_id "MYH14|79784"; transcript_id "uc002prr.1";
chr19	TCGA_June2011	exon	50794144	50794305	.	+	.	gene_id "MYH14|79784"; transcript_id "uc002prr.1";
chr19	TCGA_June2011	exon	50795518	50795646	.	+	.	gene_id "MYH14|79784"; transcript_id "uc002prr.1";
chr19	TCGA_June2011	exon	50796490	50796578	.	+	.	gene_id "MYH14|79784"; transcript_id "uc002prr.1";
chr19	TCGA_June2011	exon	50796821	50796944	.	+	.	gene_id "MYH14|79784"; transcript_id "uc002prr.1";
chr19	TCGA_June2011	exon	50804918	50805126	.	+	.	gene_id "MYH14|79784"; transcript_id "uc002prr.1";
chr19	TCGA_June2011	exon	50810306	50810414	.	+	.	gene_id "MYH14|79784"; transcript_id "uc002prr.1";
chr19	TCGA_June2011	exon	50812262	50812434	.	+	.	gene_id "MYH14|79784"; transcript_id "uc002prr.1";
chr19	TCGA_June2011	exon	50812897	50813801	.	+	.	gene_id "MYH14|79784"; transcript_id "uc002prr.1";
chr19	TCGA_June2011	exon	54926635	54926852	.	+	.	gene_id "TTYH1|57348"; transcript_id "uc002qft.2";
chr19	TCGA_June2011	exon	54930302	54930480	.	+	.	gene_id "TTYH1|57348"; transcript_id "uc002qft.2";
chr19	TCGA_June2011	exon	54932451	54932562	.	+	.	gene_id "TTYH1|57348"; transcript_id "uc002qft.2";
chr19	TCGA_June2011	exon	54933364	54933584	.	+	.	gene_id "TTYH1|57348"; transcript_id "uc002qft.2";
chr19	TCGA_June2011	exon	54937850	54937945	.	+	.	gene_id "TTYH1|57348"; transcript_id "uc002qft.2";
chr19	TCGA_June2011	exon	54940485	54940557	.	+	.	gene_id "TTYH1|57348"; transcript_id "uc002qft.2";
chr19	TCGA_June2011	exon	54941060	54941135	.	+	.	gene_id "TTYH1|57348"; transcript_id "uc002qft.2";
chr19	TCGA_June2011	exon	54941728	54941783	.	+	.	gene_id "TTYH1|57348"; transcript_id "uc002qft.2";
chr19	TCGA_June2011	exon	54941991	54942083	.	+	.	gene_id "TTYH1|57348"; transcript_id "uc002qft.2";
chr19	TCGA_June2011	exon	54942277	54942369	.	+	.	gene_id "TTYH1|57348"; transcript_id "uc002qft.2";
chr19	TCGA_June2011	exon	54946722	54946864	.	+	.	gene_id "TTYH1|57348"; transcript_id "uc002qft.2";
chr19	TCGA_June2011	exon	54947008	54947053	.	+	.	gene_id "TTYH1|57348"; transcript_id "uc002qft.2";
chr19	TCGA_June2011	exon	54947268	54947351	.	+	.	gene_id "TTYH1|57348"; transcript_id "uc002qft.2";
chr19	TCGA_June2011	exon	54947513	54948052	.	+	.	gene_id "TTYH1|57348"; transcript_id "uc002qft.2";
chr19	TCGA_June2011	exon	54960396	54960484	.	+	.	gene_id "LENG8|114823"; transcript_id "uc002qfv.1";
chr19	TCGA_June2011	exon	54962467	54962559	.	+	.	gene_id "LENG8|114823"; transcript_id "uc002qfv.1";
chr19	TCGA_June2011	exon	54963270	54963444	.	+	.	gene_id "LENG8|114823"; transcript_id "uc002qfv.1";
chr19	TCGA_June2011	exon	54963830	54963931	.	+	.	gene_id "LENG8|114823"; transcript_id "uc002qfv.1";
chr19	TCGA_June2011	exon	54965609	54965861	.	+	.	gene_id "LENG8|114823"; transcript_id "uc002qfv.1";
chr19	TCGA_June2011	exon	54966130	54966271	.	+	.	gene_id "LENG8|114823"; transcript_id "uc002qfv.1";
chr19	TCGA_June2011	exon	54966543	54966746	.	+	.	gene_id "LENG8|114823"; transcript_id "uc002qfv.1";
chr19	TCGA_June2011	exon	54967146	54967424	.	+	.	gene_id "LENG8|114823"; transcript_id "uc002qfv.1";
chr19	TCGA_June2011	exon	54967504	54967644	.	+	.	gene_id "LENG8|114823"; transcript_id "uc002qfv.1";
chr19	TCGA_June2011	exon	54967815	54968100	.	+	.	gene_id "LENG8|114823"; transcript_id "uc002qfv.1";
chr19	TCGA_June2011	exon	54968926	54969027	.	+	.	gene_id "LENG8|114823"; transcript_id "uc002qfv.1";
chr19	TCGA_June2011	exon	54969113	54969181	.	+	.	gene_id "LENG8|114823"; transcript_id "uc002qfv.1";
chr19	TCGA_June2011	exon	54969282	54969411	.	+	.	gene_id "LENG8|114823"; transcript_id "uc002qfv.1";
chr19	TCGA_June2011	exon	54969493	54972580	.	+	.	gene_id "LENG8|114823"; transcript_id "uc002qfv.1";
chr19	TCGA_June2011	exon	55587221	55587287	.	+	.	gene_id "EPS8L1|54869"; transcript_id "uc002qis.3";
chr19	TCGA_June2011	exon	55587776	55587829	.	+	.	gene_id "EPS8L1|54869"; transcript_id "uc002qis.3";
chr19	TCGA_June2011	exon	55589456	55589496	.	+	.	gene_id "EPS8L1|54869"; transcript_id "uc002qis.3";
chr19	TCGA_June2011	exon	55590367	55590425	.	+	.	gene_id "EPS8L1|54869"; transcript_id "uc002qis.3";
chr19	TCGA_June2011	exon	55591058	55591219	.	+	.	gene_id "EPS8L1|54869"; transcript_id "uc002qis.3";
chr19	TCGA_June2011	exon	55591497	55591646	.	+	.	gene_id "EPS8L1|54869"; transcript_id "uc002qis.3";
chr19	TCGA_June2011	exon	55592140	55592222	.	+	.	gene_id "EPS8L1|54869"; transcript_id "uc002qis.3";
chr19	TCGA_June2011	exon	55592599	55592860	.	+	.	gene_id "EPS8L1|54869"; transcript_id "uc002qis.3";
chr19	TCGA_June2011	exon	55593141	55593267	.	+	.	gene_id "EPS8L1|54869"; transcript_id "uc002qis.3";
chr19	TCGA_June2011	exon	55593460	55593548	.	+	.	gene_id "EPS8L1|54869"; transcript_id "uc002qis.3";
chr19	TCGA_June2011	exon	55593643	55593717	.	+	.	gene_id "EPS8L1|54869"; transcript_id "uc002qis.3";
chr19	TCGA_June2011	exon	55593822	55593970	.	+	.	gene_id "EPS8L1|54869"; transcript_id "uc002qis.3";
chr19	TCGA_June2011	exon	55594746	55594887	.	+	.	gene_id "EPS8L1|54869"; transcript_id "uc002qis.3";
chr19	TCGA_June2011	exon	55594984	55595012	.	+	.	gene_id "EPS8L1|54869"; transcript_id "uc002qis.3";
chr19	TCGA_June2011	exon	55597209	55597341	.	+	.	gene_id "EPS8L1|54869"; transcript_id "uc002qis.3";
chr19	TCGA_June2011	exon	55597429	55597560	.	+	.	gene_id "EPS8L1|54869"; transcript_id "uc002qis.3";
chr19	TCGA_June2011	exon	55597760	55597886	.	+	.	gene_id "EPS8L1|54869"; transcript_id "uc002qis.3";
chr19	TCGA_June2011	exon	55598082	55598256	.	+	.	gene_id "EPS8L1|54869"; transcript_id "uc002qis.3";
chr19	TCGA_June2011	exon	55598671	55598803	.	+	.	gene_id "EPS8L1|54869"; transcript_id "uc002qis.3";
chr19	TCGA_June2011	exon	55598896	55599290	.	+	.	gene_id "EPS8L1|54869"; transcript_id "uc002qis.3";
chr19	TCGA_June2011	exon	56187991	56188584	.	+	.	gene_id "EPN1|29924"; transcript_id "uc002qlx.2";
chr19	TCGA_June2011	exon	56188916	56189100	.	+	.	gene_id "EPN1|29924"; transcript_id "uc002qlx.2";
chr19	TCGA_June2011	exon	56189893	56190221	.	+	.	gene_id "EPN1|29924"; transcript_id "uc002qlx.2";
chr19	TCGA_June2011	exon	56196762	56197011	.	+	.	gene_id "EPN1|29924"; transcript_id "uc002qlx.2";
chr19	TCGA_June2011	exon	56200236	56200360	.	+	.	gene_id "EPN1|29924"; transcript_id "uc002qlx.2";
chr19	TCGA_June2011	exon	56201233	56201316	.	+	.	gene_id "EPN1|29924"; transcript_id "uc002qlx.2";
chr19	TCGA_June2011	exon	56203120	56203423	.	+	.	gene_id "EPN1|29924"; transcript_id "uc002qlx.2";
chr19	TCGA_June2011	exon	56204052	56204162	.	+	.	gene_id "EPN1|29924"; transcript_id "uc002qlx.2";
chr19	TCGA_June2011	exon	56204317	56204403	.	+	.	gene_id "EPN1|29924"; transcript_id "uc002qlx.2";
chr19	TCGA_June2011	exon	56206092	56206349	.	+	.	gene_id "EPN1|29924"; transcript_id "uc002qlx.2";
chr19	TCGA_June2011	exon	56206514	56207132	.	+	.	gene_id "EPN1|29924"; transcript_id "uc002qlx.2";
chr19	TCGA_June2011	exon	5205520	5206853	.	-	.	gene_id "PTPRS|5802"; transcript_id "uc002mbv.2";
chr19	TCGA_June2011	exon	5207933	5208068	.	-	.	gene_id "PTPRS|5802"; transcript_id "uc002mbv.2";
chr19	TCGA_June2011	exon	5208248	5208402	.	-	.	gene_id "PTPRS|5802"; transcript_id "uc002mbv.2";
chr19	TCGA_June2011	exon	5210480	5210605	.	-	.	gene_id "PTPRS|5802"; transcript_id "uc002mbv.2";
chr19	TCGA_June2011	exon	5210690	5210816	.	-	.	gene_id "PTPRS|5802"; transcript_id "uc002mbv.2";
chr19	TCGA_June2011	exon	5211601	5211779	.	-	.	gene_id "PTPRS|5802"; transcript_id "uc002mbv.2";
chr19	TCGA_June2011	exon	5211976	5212261	.	-	.	gene_id "PTPRS|5802"; transcript_id "uc002mbv.2";
chr19	TCGA_June2011	exon	5212348	5212502	.	-	.	gene_id "PTPRS|5802"; transcript_id "uc002mbv.2";
chr19	TCGA_June2011	exon	5214372	5214491	.	-	.	gene_id "PTPRS|5802"; transcript_id "uc002mbv.2";
chr19	TCGA_June2011	exon	5214572	5214747	.	-	.	gene_id "PTPRS|5802"; transcript_id "uc002mbv.2";
chr19	TCGA_June2011	exon	5215300	5215423	.	-	.	gene_id "PTPRS|5802"; transcript_id "uc002mbv.2";
chr19	TCGA_June2011	exon	5215509	5215606	.	-	.	gene_id "PTPRS|5802"; transcript_id "uc002mbv.2";
chr19	TCGA_June2011	exon	5216731	5216778	.	-	.	gene_id "PTPRS|5802"; transcript_id "uc002mbv.2";
chr19	TCGA_June2011	exon	5218431	5218543	.	-	.	gene_id "PTPRS|5802"; transcript_id "uc002mbv.2";
chr19	TCGA_June2011	exon	5218798	5218809	.	-	.	gene_id "PTPRS|5802"; transcript_id "uc002mbv.2";
chr19	TCGA_June2011	exon	5219321	5219478	.	-	.	gene_id "PTPRS|5802"; transcript_id "uc002mbv.2";
chr19	TCGA_June2011	exon	5219950	5220165	.	-	.	gene_id "PTPRS|5802"; transcript_id "uc002mbv.2";
chr19	TCGA_June2011	exon	5220271	5220364	.	-	.	gene_id "PTPRS|5802"; transcript_id "uc002mbv.2";
chr19	TCGA_June2011	exon	5221011	5221264	.	-	.	gene_id "PTPRS|5802"; transcript_id "uc002mbv.2";
chr19	TCGA_June2011	exon	5222134	5222231	.	-	.	gene_id "PTPRS|5802"; transcript_id "uc002mbv.2";
chr19	TCGA_June2011	exon	5222700	5223308	.	-	.	gene_id "PTPRS|5802"; transcript_id "uc002mbv.2";
chr19	TCGA_June2011	exon	5225738	5225855	.	-	.	gene_id "PTPRS|5802"; transcript_id "uc002mbv.2";
chr19	TCGA_June2011	exon	5229327	5229353	.	-	.	gene_id "PTPRS|5802"; transcript_id "uc002mbv.2";
chr19	TCGA_June2011	exon	5229502	5229695	.	-	.	gene_id "PTPRS|5802"; transcript_id "uc002mbv.2";
chr19	TCGA_June2011	exon	5231321	5231626	.	-	.	gene_id "PTPRS|5802"; transcript_id "uc002mbv.2";
chr19	TCGA_June2011	exon	5238930	5239074	.	-	.	gene_id "PTPRS|5802"; transcript_id "uc002mbv.2";
chr19	TCGA_June2011	exon	5240210	5240343	.	-	.	gene_id "PTPRS|5802"; transcript_id "uc002mbv.2";
chr19	TCGA_June2011	exon	5243912	5244493	.	-	.	gene_id "PTPRS|5802"; transcript_id "uc002mbv.2";
chr19	TCGA_June2011	exon	5245787	5246056	.	-	.	gene_id "PTPRS|5802"; transcript_id "uc002mbv.2";
chr19	TCGA_June2011	exon	5256119	5256130	.	-	.	gene_id "PTPRS|5802"; transcript_id "uc002mbv.2";
chr19	TCGA_June2011	exon	5258028	5258138	.	-	.	gene_id "PTPRS|5802"; transcript_id "uc002mbv.2";
chr19	TCGA_June2011	exon	5260816	5260833	.	-	.	gene_id "PTPRS|5802"; transcript_id "uc002mbv.2";
chr19	TCGA_June2011	exon	5262975	5262983	.	-	.	gene_id "PTPRS|5802"; transcript_id "uc002mbv.2";
chr19	TCGA_June2011	exon	5265019	5265207	.	-	.	gene_id "PTPRS|5802"; transcript_id "uc002mbv.2";
chr19	TCGA_June2011	exon	5273453	5273594	.	-	.	gene_id "PTPRS|5802"; transcript_id "uc002mbv.2";
chr19	TCGA_June2011	exon	5274210	5274355	.	-	.	gene_id "PTPRS|5802"; transcript_id "uc002mbv.2";
chr19	TCGA_June2011	exon	5286061	5286245	.	-	.	gene_id "PTPRS|5802"; transcript_id "uc002mbv.2";
chr19	TCGA_June2011	exon	5340675	5340814	.	-	.	gene_id "PTPRS|5802"; transcript_id "uc002mbv.2";
chr19	TCGA_June2011	exon	7112266	7117421	.	-	.	gene_id "INSR|3643"; transcript_id "uc002mgd.1";
chr19	TCGA_June2011	exon	7119460	7119594	.	-	.	gene_id "INSR|3643"; transcript_id "uc002mgd.1";
chr19	TCGA_June2011	exon	7120631	7120760	.	-	.	gene_id "INSR|3643"; transcript_id "uc002mgd.1";
chr19	TCGA_June2011	exon	7122625	7122784	.	-	.	gene_id "INSR|3643"; transcript_id "uc002mgd.1";
chr19	TCGA_June2011	exon	7122890	7123000	.	-	.	gene_id "INSR|3643"; transcript_id "uc002mgd.1";
chr19	TCGA_June2011	exon	7125294	7125538	.	-	.	gene_id "INSR|3643"; transcript_id "uc002mgd.1";
chr19	TCGA_June2011	exon	7126595	7126662	.	-	.	gene_id "INSR|3643"; transcript_id "uc002mgd.1";
chr19	TCGA_June2011	exon	7128863	7128965	.	-	.	gene_id "INSR|3643"; transcript_id "uc002mgd.1";
chr19	TCGA_June2011	exon	7132169	7132328	.	-	.	gene_id "INSR|3643"; transcript_id "uc002mgd.1";
chr19	TCGA_June2011	exon	7141688	7141827	.	-	.	gene_id "INSR|3643"; transcript_id "uc002mgd.1";
chr19	TCGA_June2011	exon	7142827	7143101	.	-	.	gene_id "INSR|3643"; transcript_id "uc002mgd.1";
chr19	TCGA_June2011	exon	7150508	7150543	.	-	.	gene_id "INSR|3643"; transcript_id "uc002mgd.1";
chr19	TCGA_June2011	exon	7152737	7152938	.	-	.	gene_id "INSR|3643"; transcript_id "uc002mgd.1";
chr19	TCGA_June2011	exon	7163043	7163210	.	-	.	gene_id "INSR|3643"; transcript_id "uc002mgd.1";
chr19	TCGA_June2011	exon	7166165	7166415	.	-	.	gene_id "INSR|3643"; transcript_id "uc002mgd.1";
chr19	TCGA_June2011	exon	7167979	7168105	.	-	.	gene_id "INSR|3643"; transcript_id "uc002mgd.1";
chr19	TCGA_June2011	exon	7170548	7170762	.	-	.	gene_id "INSR|3643"; transcript_id "uc002mgd.1";
chr19	TCGA_June2011	exon	7172301	7172445	.	-	.	gene_id "INSR|3643"; transcript_id "uc002mgd.1";
chr19	TCGA_June2011	exon	7174594	7174742	.	-	.	gene_id "INSR|3643"; transcript_id "uc002mgd.1";
chr19	TCGA_June2011	exon	7184327	7184648	.	-	.	gene_id "INSR|3643"; transcript_id "uc002mgd.1";
chr19	TCGA_June2011	exon	7267356	7267907	.	-	.	gene_id "INSR|3643"; transcript_id "uc002mgd.1";
chr19	TCGA_June2011	exon	7293803	7294011	.	-	.	gene_id "INSR|3643"; transcript_id "uc002mgd.1";
chr19	TCGA_June2011	exon	9523272	9525396	.	-	.	gene_id "ZNF266|10781"; transcript_id "uc010dwq.2";
[truncated: 15,829 more rows]
