# Supplementary material for: Detection of recurrent alternative splicing switches in tumor samples reveals novel signatures of cancer
Source: Nucleic Acids Res. 2015 Jan 10;43(3):1345–56. doi: 10.1093/nar/gku1392 (PMC4330360; doi:10.1093/nar/gku1392)
Supplement: SUPPLEMENTARY DATA [file supp_gku1392_nar-02177-met-g-2014-File012.zip › SupplementaryFile3/tcga_significant_pairs_tumor.gff]

track name="Significant tumor isoform" description="Significant tumor isoform" color=255,0,0
chrX	TCGA_June2011	exon	2670093	2670376	.	+	.	gene_id "XG|7499"; transcript_id "uc011mhg.1";
chrX	TCGA_June2011	exon	2688591	2688632	.	+	.	gene_id "XG|7499"; transcript_id "uc011mhg.1";
chrX	TCGA_June2011	exon	2692757	2692780	.	+	.	gene_id "XG|7499"; transcript_id "uc011mhg.1";
chrX	TCGA_June2011	exon	2700107	2700169	.	+	.	gene_id "XG|7499"; transcript_id "uc011mhg.1";
chrX	TCGA_June2011	exon	2707685	2707747	.	+	.	gene_id "XG|7499"; transcript_id "uc011mhg.1";
chrX	TCGA_June2011	exon	2712576	2712644	.	+	.	gene_id "XG|7499"; transcript_id "uc011mhg.1";
chrX	TCGA_June2011	exon	2715351	2715401	.	+	.	gene_id "XG|7499"; transcript_id "uc011mhg.1";
chrX	TCGA_June2011	exon	2726226	2726261	.	+	.	gene_id "XG|7499"; transcript_id "uc011mhg.1";
chrX	TCGA_June2011	exon	2729377	2729493	.	+	.	gene_id "XG|7499"; transcript_id "uc011mhg.1";
chrX	TCGA_June2011	exon	2732405	2734539	.	+	.	gene_id "XG|7499"; transcript_id "uc011mhg.1";
chrX	TCGA_June2011	exon	44732423	44732958	.	+	.	gene_id "KDM6A|7403"; transcript_id "uc010nhk.2";
chrX	TCGA_June2011	exon	44733170	44733233	.	+	.	gene_id "KDM6A|7403"; transcript_id "uc010nhk.2";
chrX	TCGA_June2011	exon	44820529	44820637	.	+	.	gene_id "KDM6A|7403"; transcript_id "uc010nhk.2";
chrX	TCGA_June2011	exon	44833911	44833960	.	+	.	gene_id "KDM6A|7403"; transcript_id "uc010nhk.2";
chrX	TCGA_June2011	exon	44870206	44870264	.	+	.	gene_id "KDM6A|7403"; transcript_id "uc010nhk.2";
chrX	TCGA_June2011	exon	44879855	44879975	.	+	.	gene_id "KDM6A|7403"; transcript_id "uc010nhk.2";
chrX	TCGA_June2011	exon	44894176	44894230	.	+	.	gene_id "KDM6A|7403"; transcript_id "uc010nhk.2";
chrX	TCGA_June2011	exon	44896900	44896934	.	+	.	gene_id "KDM6A|7403"; transcript_id "uc010nhk.2";
chrX	TCGA_June2011	exon	44910954	44911047	.	+	.	gene_id "KDM6A|7403"; transcript_id "uc010nhk.2";
chrX	TCGA_June2011	exon	44913074	44913200	.	+	.	gene_id "KDM6A|7403"; transcript_id "uc010nhk.2";
chrX	TCGA_June2011	exon	44918251	44918349	.	+	.	gene_id "KDM6A|7403"; transcript_id "uc010nhk.2";
chrX	TCGA_June2011	exon	44918492	44918711	.	+	.	gene_id "KDM6A|7403"; transcript_id "uc010nhk.2";
chrX	TCGA_June2011	exon	44919267	44919401	.	+	.	gene_id "KDM6A|7403"; transcript_id "uc010nhk.2";
chrX	TCGA_June2011	exon	44920569	44920664	.	+	.	gene_id "KDM6A|7403"; transcript_id "uc010nhk.2";
chrX	TCGA_June2011	exon	44922667	44923062	.	+	.	gene_id "KDM6A|7403"; transcript_id "uc010nhk.2";
chrX	TCGA_June2011	exon	44928824	44929602	.	+	.	gene_id "KDM6A|7403"; transcript_id "uc010nhk.2";
chrX	TCGA_June2011	exon	44935942	44936071	.	+	.	gene_id "KDM6A|7403"; transcript_id "uc010nhk.2";
chrX	TCGA_June2011	exon	44937645	44937750	.	+	.	gene_id "KDM6A|7403"; transcript_id "uc010nhk.2";
chrX	TCGA_June2011	exon	44938391	44938596	.	+	.	gene_id "KDM6A|7403"; transcript_id "uc010nhk.2";
chrX	TCGA_June2011	exon	52238963	52239051	.	+	.	gene_id "XAGE1D|9503"; transcript_id "uc004dqg.2";
chrX	TCGA_June2011	exon	52240458	52240615	.	+	.	gene_id "XAGE1D|9503"; transcript_id "uc004dqg.2";
chrX	TCGA_June2011	exon	52241127	52241253	.	+	.	gene_id "XAGE1D|9503"; transcript_id "uc004dqg.2";
chrX	TCGA_June2011	exon	52243844	52243951	.	+	.	gene_id "XAGE1D|9503"; transcript_id "uc004dqg.2";
chrX	TCGA_June2011	exon	54835493	54835656	.	+	.	gene_id "MAGED2|10916"; transcript_id "uc004dtn.1";
chrX	TCGA_June2011	exon	54835736	54835809	.	+	.	gene_id "MAGED2|10916"; transcript_id "uc004dtn.1";
chrX	TCGA_June2011	exon	54836155	54836646	.	+	.	gene_id "MAGED2|10916"; transcript_id "uc004dtn.1";
chrX	TCGA_June2011	exon	54837254	54837562	.	+	.	gene_id "MAGED2|10916"; transcript_id "uc004dtn.1";
chrX	TCGA_June2011	exon	54837683	54837746	.	+	.	gene_id "MAGED2|10916"; transcript_id "uc004dtn.1";
chrX	TCGA_June2011	exon	54838007	54838086	.	+	.	gene_id "MAGED2|10916"; transcript_id "uc004dtn.1";
chrX	TCGA_June2011	exon	54838590	54838684	.	+	.	gene_id "MAGED2|10916"; transcript_id "uc004dtn.1";
chrX	TCGA_June2011	exon	54839378	54839457	.	+	.	gene_id "MAGED2|10916"; transcript_id "uc004dtn.1";
chrX	TCGA_June2011	exon	54839551	54839593	.	+	.	gene_id "MAGED2|10916"; transcript_id "uc004dtn.1";
chrX	TCGA_June2011	exon	54839921	54839983	.	+	.	gene_id "MAGED2|10916"; transcript_id "uc004dtn.1";
chrX	TCGA_June2011	exon	54841094	54841208	.	+	.	gene_id "MAGED2|10916"; transcript_id "uc004dtn.1";
chrX	TCGA_June2011	exon	54841681	54842123	.	+	.	gene_id "MAGED2|10916"; transcript_id "uc004dtn.1";
chrX	TCGA_June2011	exon	54842314	54842445	.	+	.	gene_id "MAGED2|10916"; transcript_id "uc004dtn.1";
chrX	TCGA_June2011	exon	122318765	122318852	.	+	.	gene_id "GRIA3|2892"; transcript_id "uc011muf.1";
chrX	TCGA_June2011	exon	122319684	122319842	.	+	.	gene_id "GRIA3|2892"; transcript_id "uc011muf.1";
chrX	TCGA_June2011	exon	122387154	122387393	.	+	.	gene_id "GRIA3|2892"; transcript_id "uc011muf.1";
chrX	TCGA_June2011	exon	122459877	122460064	.	+	.	gene_id "GRIA3|2892"; transcript_id "uc011muf.1";
chrX	TCGA_June2011	exon	122488761	122488814	.	+	.	gene_id "GRIA3|2892"; transcript_id "uc011muf.1";
chrX	TCGA_June2011	exon	122528819	122528980	.	+	.	gene_id "GRIA3|2892"; transcript_id "uc011muf.1";
chrX	TCGA_June2011	exon	122532487	122532654	.	+	.	gene_id "GRIA3|2892"; transcript_id "uc011muf.1";
chrX	TCGA_June2011	exon	122536845	122536949	.	+	.	gene_id "GRIA3|2892"; transcript_id "uc011muf.1";
chrX	TCGA_June2011	exon	122537263	122537370	.	+	.	gene_id "GRIA3|2892"; transcript_id "uc011muf.1";
chrX	TCGA_June2011	exon	122538559	122538765	.	+	.	gene_id "GRIA3|2892"; transcript_id "uc011muf.1";
chrX	TCGA_June2011	exon	122551253	122551942	.	+	.	gene_id "GRIA3|2892"; transcript_id "uc011muf.1";
chrX	TCGA_June2011	exon	135279055	135279293	.	+	.	gene_id "FHL1|2273"; transcript_id "uc004ezp.2";
chrX	TCGA_June2011	exon	135288566	135288747	.	+	.	gene_id "FHL1|2273"; transcript_id "uc004ezp.2";
chrX	TCGA_June2011	exon	135289175	135289349	.	+	.	gene_id "FHL1|2273"; transcript_id "uc004ezp.2";
chrX	TCGA_June2011	exon	135289951	135290120	.	+	.	gene_id "FHL1|2273"; transcript_id "uc004ezp.2";
chrX	TCGA_June2011	exon	135290614	135290800	.	+	.	gene_id "FHL1|2273"; transcript_id "uc004ezp.2";
chrX	TCGA_June2011	exon	135292030	135293518	.	+	.	gene_id "FHL1|2273"; transcript_id "uc004ezp.2";
chrX	TCGA_June2011	exon	135251455	135252139	.	+	.	gene_id "FHL1|2273"; transcript_id "uc004ezn.2";
chrX	TCGA_June2011	exon	135288566	135288747	.	+	.	gene_id "FHL1|2273"; transcript_id "uc004ezn.2";
chrX	TCGA_June2011	exon	135289175	135289349	.	+	.	gene_id "FHL1|2273"; transcript_id "uc004ezn.2";
chrX	TCGA_June2011	exon	135289951	135290120	.	+	.	gene_id "FHL1|2273"; transcript_id "uc004ezn.2";
chrX	TCGA_June2011	exon	135290614	135290800	.	+	.	gene_id "FHL1|2273"; transcript_id "uc004ezn.2";
chrX	TCGA_June2011	exon	135292030	135293518	.	+	.	gene_id "FHL1|2273"; transcript_id "uc004ezn.2";
chrX	TCGA_June2011	exon	148622543	148622888	.	+	.	gene_id "CXorf40A|91966"; transcript_id "uc004fdf.2";
chrX	TCGA_June2011	exon	148623564	148623611	.	+	.	gene_id "CXorf40A|91966"; transcript_id "uc004fdf.2";
chrX	TCGA_June2011	exon	148626914	148627046	.	+	.	gene_id "CXorf40A|91966"; transcript_id "uc004fdf.2";
chrX	TCGA_June2011	exon	148627148	148627429	.	+	.	gene_id "CXorf40A|91966"; transcript_id "uc004fdf.2";
chrX	TCGA_June2011	exon	148628285	148628854	.	+	.	gene_id "CXorf40A|91966"; transcript_id "uc004fdf.2";
chrX	TCGA_June2011	exon	149861869	149862149	.	+	.	gene_id "MTMR1|8776"; transcript_id "uc004fej.2";
chrX	TCGA_June2011	exon	149867668	149867773	.	+	.	gene_id "MTMR1|8776"; transcript_id "uc004fej.2";
chrX	TCGA_June2011	exon	149887097	149887172	.	+	.	gene_id "MTMR1|8776"; transcript_id "uc004fej.2";
chrX	TCGA_June2011	exon	149895687	149895781	.	+	.	gene_id "MTMR1|8776"; transcript_id "uc004fej.2";
chrX	TCGA_June2011	exon	149896156	149896263	.	+	.	gene_id "MTMR1|8776"; transcript_id "uc004fej.2";
chrX	TCGA_June2011	exon	149898581	149898682	.	+	.	gene_id "MTMR1|8776"; transcript_id "uc004fej.2";
chrX	TCGA_June2011	exon	149898997	149899080	.	+	.	gene_id "MTMR1|8776"; transcript_id "uc004fej.2";
chrX	TCGA_June2011	exon	149899942	149900091	.	+	.	gene_id "MTMR1|8776"; transcript_id "uc004fej.2";
chrX	TCGA_June2011	exon	149901014	149901202	.	+	.	gene_id "MTMR1|8776"; transcript_id "uc004fej.2";
chrX	TCGA_June2011	exon	149905067	149905252	.	+	.	gene_id "MTMR1|8776"; transcript_id "uc004fej.2";
chrX	TCGA_June2011	exon	149905714	149905920	.	+	.	gene_id "MTMR1|8776"; transcript_id "uc004fej.2";
chrX	TCGA_June2011	exon	149912833	149912925	.	+	.	gene_id "MTMR1|8776"; transcript_id "uc004fej.2";
chrX	TCGA_June2011	exon	149919202	149919315	.	+	.	gene_id "MTMR1|8776"; transcript_id "uc004fej.2";
chrX	TCGA_June2011	exon	149919502	149919712	.	+	.	gene_id "MTMR1|8776"; transcript_id "uc004fej.2";
chrX	TCGA_June2011	exon	149924161	149924337	.	+	.	gene_id "MTMR1|8776"; transcript_id "uc004fej.2";
chrX	TCGA_June2011	exon	149931038	149931210	.	+	.	gene_id "MTMR1|8776"; transcript_id "uc004fej.2";
chrX	TCGA_June2011	exon	149932985	149933574	.	+	.	gene_id "MTMR1|8776"; transcript_id "uc004fej.2";
chrX	TCGA_June2011	exon	152082997	152083067	.	+	.	gene_id "ZNF185|7739"; transcript_id "uc011myj.1";
chrX	TCGA_June2011	exon	152083254	152083377	.	+	.	gene_id "ZNF185|7739"; transcript_id "uc011myj.1";
chrX	TCGA_June2011	exon	152083682	152083747	.	+	.	gene_id "ZNF185|7739"; transcript_id "uc011myj.1";
chrX	TCGA_June2011	exon	152085675	152085713	.	+	.	gene_id "ZNF185|7739"; transcript_id "uc011myj.1";
chrX	TCGA_June2011	exon	152085829	152085906	.	+	.	gene_id "ZNF185|7739"; transcript_id "uc011myj.1";
chrX	TCGA_June2011	exon	152086609	152086698	.	+	.	gene_id "ZNF185|7739"; transcript_id "uc011myj.1";
chrX	TCGA_June2011	exon	152087527	152087625	.	+	.	gene_id "ZNF185|7739"; transcript_id "uc011myj.1";
chrX	TCGA_June2011	exon	152088872	152088955	.	+	.	gene_id "ZNF185|7739"; transcript_id "uc011myj.1";
chrX	TCGA_June2011	exon	152089254	152089292	.	+	.	gene_id "ZNF185|7739"; transcript_id "uc011myj.1";
chrX	TCGA_June2011	exon	152090717	152090800	.	+	.	gene_id "ZNF185|7739"; transcript_id "uc011myj.1";
chrX	TCGA_June2011	exon	152100216	152100320	.	+	.	gene_id "ZNF185|7739"; transcript_id "uc011myj.1";
chrX	TCGA_June2011	exon	152101417	152101515	.	+	.	gene_id "ZNF185|7739"; transcript_id "uc011myj.1";
chrX	TCGA_June2011	exon	152106618	152106707	.	+	.	gene_id "ZNF185|7739"; transcript_id "uc011myj.1";
chrX	TCGA_June2011	exon	152113811	152114008	.	+	.	gene_id "ZNF185|7739"; transcript_id "uc011myj.1";
chrX	TCGA_June2011	exon	152128243	152128440	.	+	.	gene_id "ZNF185|7739"; transcript_id "uc011myj.1";
chrX	TCGA_June2011	exon	152132383	152132493	.	+	.	gene_id "ZNF185|7739"; transcript_id "uc011myj.1";
chrX	TCGA_June2011	exon	152133991	152134071	.	+	.	gene_id "ZNF185|7739"; transcript_id "uc011myj.1";
chrX	TCGA_June2011	exon	152135711	152135782	.	+	.	gene_id "ZNF185|7739"; transcript_id "uc011myj.1";
chrX	TCGA_June2011	exon	152137926	152138028	.	+	.	gene_id "ZNF185|7739"; transcript_id "uc011myj.1";
chrX	TCGA_June2011	exon	152138987	152139085	.	+	.	gene_id "ZNF185|7739"; transcript_id "uc011myj.1";
chrX	TCGA_June2011	exon	10443202	10443233	.	-	.	gene_id "MID1|4281"; transcript_id "uc004ctu.2";
chrX	TCGA_June2011	exon	10450520	10450668	.	-	.	gene_id "MID1|4281"; transcript_id "uc004ctu.2";
chrX	TCGA_June2011	exon	10463624	10463731	.	-	.	gene_id "MID1|4281"; transcript_id "uc004ctu.2";
chrX	TCGA_June2011	exon	10491132	10491227	.	-	.	gene_id "MID1|4281"; transcript_id "uc004ctu.2";
chrX	TCGA_June2011	exon	10534928	10535643	.	-	.	gene_id "MID1|4281"; transcript_id "uc004ctu.2";
chrX	TCGA_June2011	exon	11161517	11162368	.	-	.	gene_id "ARHGAP6|395"; transcript_id "uc010neb.1";
chrX	TCGA_June2011	exon	11174649	11174746	.	-	.	gene_id "ARHGAP6|395"; transcript_id "uc010neb.1";
chrX	TCGA_June2011	exon	11187625	11187804	.	-	.	gene_id "ARHGAP6|395"; transcript_id "uc010neb.1";
chrX	TCGA_June2011	exon	11196220	11196368	.	-	.	gene_id "ARHGAP6|395"; transcript_id "uc010neb.1";
chrX	TCGA_June2011	exon	11197422	11197572	.	-	.	gene_id "ARHGAP6|395"; transcript_id "uc010neb.1";
chrX	TCGA_June2011	exon	11200183	11200238	.	-	.	gene_id "ARHGAP6|395"; transcript_id "uc010neb.1";
chrX	TCGA_June2011	exon	11204356	11204551	.	-	.	gene_id "ARHGAP6|395"; transcript_id "uc010neb.1";
chrX	TCGA_June2011	exon	11206848	11207104	.	-	.	gene_id "ARHGAP6|395"; transcript_id "uc010neb.1";
chrX	TCGA_June2011	exon	11215045	11215116	.	-	.	gene_id "ARHGAP6|395"; transcript_id "uc010neb.1";
chrX	TCGA_June2011	exon	11272668	11272827	.	-	.	gene_id "ARHGAP6|395"; transcript_id "uc010neb.1";
chrX	TCGA_June2011	exon	11308503	11308598	.	-	.	gene_id "ARHGAP6|395"; transcript_id "uc010neb.1";
chrX	TCGA_June2011	exon	15849325	15849691	.	-	.	gene_id "AP1S2|8905"; transcript_id "uc011mis.1";
chrX	TCGA_June2011	exon	15863502	15863639	.	-	.	gene_id "AP1S2|8905"; transcript_id "uc011mis.1";
chrX	TCGA_June2011	exon	15864026	15864134	.	-	.	gene_id "AP1S2|8905"; transcript_id "uc011mis.1";
chrX	TCGA_June2011	exon	15870469	15870647	.	-	.	gene_id "AP1S2|8905"; transcript_id "uc011mis.1";
chrX	TCGA_June2011	exon	15872811	15873100	.	-	.	gene_id "AP1S2|8905"; transcript_id "uc011mis.1";
chrX	TCGA_June2011	exon	48316928	48317420	.	-	.	gene_id "SLC38A5|92745"; transcript_id "uc010nid.2";
chrX	TCGA_June2011	exon	48317922	48318025	.	-	.	gene_id "SLC38A5|92745"; transcript_id "uc010nid.2";
chrX	TCGA_June2011	exon	48318118	48318262	.	-	.	gene_id "SLC38A5|92745"; transcript_id "uc010nid.2";
chrX	TCGA_June2011	exon	48319035	48319150	.	-	.	gene_id "SLC38A5|92745"; transcript_id "uc010nid.2";
chrX	TCGA_June2011	exon	48319372	48319472	.	-	.	gene_id "SLC38A5|92745"; transcript_id "uc010nid.2";
chrX	TCGA_June2011	exon	48320104	48320183	.	-	.	gene_id "SLC38A5|92745"; transcript_id "uc010nid.2";
chrX	TCGA_June2011	exon	48320393	48320530	.	-	.	gene_id "SLC38A5|92745"; transcript_id "uc010nid.2";
chrX	TCGA_June2011	exon	48320619	48320677	.	-	.	gene_id "SLC38A5|92745"; transcript_id "uc010nid.2";
chrX	TCGA_June2011	exon	48321283	48321365	.	-	.	gene_id "SLC38A5|92745"; transcript_id "uc010nid.2";
chrX	TCGA_June2011	exon	48324402	48324480	.	-	.	gene_id "SLC38A5|92745"; transcript_id "uc010nid.2";
chrX	TCGA_June2011	exon	48324617	48324709	.	-	.	gene_id "SLC38A5|92745"; transcript_id "uc010nid.2";
chrX	TCGA_June2011	exon	48325186	48325259	.	-	.	gene_id "SLC38A5|92745"; transcript_id "uc010nid.2";
chrX	TCGA_June2011	exon	48325349	48325464	.	-	.	gene_id "SLC38A5|92745"; transcript_id "uc010nid.2";
chrX	TCGA_June2011	exon	48326097	48326172	.	-	.	gene_id "SLC38A5|92745"; transcript_id "uc010nid.2";
chrX	TCGA_June2011	exon	48326259	48326312	.	-	.	gene_id "SLC38A5|92745"; transcript_id "uc010nid.2";
chrX	TCGA_June2011	exon	48327723	48327824	.	-	.	gene_id "SLC38A5|92745"; transcript_id "uc010nid.2";
chrX	TCGA_June2011	exon	48328570	48328644	.	-	.	gene_id "SLC38A5|92745"; transcript_id "uc010nid.2";
chrX	TCGA_June2011	exon	48760889	48762759	.	-	.	gene_id "SLC35A2|7355"; transcript_id "uc011mml.1";
chrX	TCGA_June2011	exon	48763669	48763820	.	-	.	gene_id "SLC35A2|7355"; transcript_id "uc011mml.1";
chrX	TCGA_June2011	exon	48767091	48767273	.	-	.	gene_id "SLC35A2|7355"; transcript_id "uc011mml.1";
chrX	TCGA_June2011	exon	48768784	48768923	.	-	.	gene_id "SLC35A2|7355"; transcript_id "uc011mml.1";
chrX	TCGA_June2011	exon	48760891	48762169	.	-	.	gene_id "SLC35A2|7355"; transcript_id "uc004dlq.2";
chrX	TCGA_June2011	exon	48763669	48763820	.	-	.	gene_id "SLC35A2|7355"; transcript_id "uc004dlq.2";
chrX	TCGA_June2011	exon	48767091	48767273	.	-	.	gene_id "SLC35A2|7355"; transcript_id "uc004dlq.2";
chrX	TCGA_June2011	exon	48768823	48768933	.	-	.	gene_id "SLC35A2|7355"; transcript_id "uc004dlq.2";
chrX	TCGA_June2011	exon	50334643	50335144	.	-	.	gene_id "SHROOM4|57477"; transcript_id "uc004dpd.3";
chrX	TCGA_June2011	exon	50338698	50339964	.	-	.	gene_id "SHROOM4|57477"; transcript_id "uc004dpd.3";
chrX	TCGA_June2011	exon	50341266	50341535	.	-	.	gene_id "SHROOM4|57477"; transcript_id "uc004dpd.3";
chrX	TCGA_June2011	exon	50345633	50345813	.	-	.	gene_id "SHROOM4|57477"; transcript_id "uc004dpd.3";
chrX	TCGA_June2011	exon	50350381	50351184	.	-	.	gene_id "SHROOM4|57477"; transcript_id "uc004dpd.3";
chrX	TCGA_June2011	exon	50370614	50370675	.	-	.	gene_id "SHROOM4|57477"; transcript_id "uc004dpd.3";
chrX	TCGA_June2011	exon	50376178	50378668	.	-	.	gene_id "SHROOM4|57477"; transcript_id "uc004dpd.3";
chrX	TCGA_June2011	exon	50381174	50381308	.	-	.	gene_id "SHROOM4|57477"; transcript_id "uc004dpd.3";
chrX	TCGA_June2011	exon	50438786	50438937	.	-	.	gene_id "SHROOM4|57477"; transcript_id "uc004dpd.3";
chrX	TCGA_June2011	exon	50556902	50557044	.	-	.	gene_id "SHROOM4|57477"; transcript_id "uc004dpd.3";
chrX	TCGA_June2011	exon	53220504	53222018	.	-	.	gene_id "KDM5C|8242"; transcript_id "uc011mod.1";
chrX	TCGA_June2011	exon	53222679	53222818	.	-	.	gene_id "KDM5C|8242"; transcript_id "uc011mod.1";
chrX	TCGA_June2011	exon	53222964	53223033	.	-	.	gene_id "KDM5C|8242"; transcript_id "uc011mod.1";
chrX	TCGA_June2011	exon	53223321	53223920	.	-	.	gene_id "KDM5C|8242"; transcript_id "uc011mod.1";
chrX	TCGA_June2011	exon	53224113	53224250	.	-	.	gene_id "KDM5C|8242"; transcript_id "uc011mod.1";
chrX	TCGA_June2011	exon	53224413	53224592	.	-	.	gene_id "KDM5C|8242"; transcript_id "uc011mod.1";
chrX	TCGA_June2011	exon	53225098	53225236	.	-	.	gene_id "KDM5C|8242"; transcript_id "uc011mod.1";
chrX	TCGA_June2011	exon	53225868	53226226	.	-	.	gene_id "KDM5C|8242"; transcript_id "uc011mod.1";
chrX	TCGA_June2011	exon	53226953	53227058	.	-	.	gene_id "KDM5C|8242"; transcript_id "uc011mod.1";
chrX	TCGA_June2011	exon	53227672	53227819	.	-	.	gene_id "KDM5C|8242"; transcript_id "uc011mod.1";
chrX	TCGA_June2011	exon	53227946	53228070	.	-	.	gene_id "KDM5C|8242"; transcript_id "uc011mod.1";
chrX	TCGA_June2011	exon	53228159	53228340	.	-	.	gene_id "KDM5C|8242"; transcript_id "uc011mod.1";
chrX	TCGA_June2011	exon	53230732	53230926	.	-	.	gene_id "KDM5C|8242"; transcript_id "uc011mod.1";
chrX	TCGA_June2011	exon	53231036	53231155	.	-	.	gene_id "KDM5C|8242"; transcript_id "uc011mod.1";
chrX	TCGA_June2011	exon	53239596	53239758	.	-	.	gene_id "KDM5C|8242"; transcript_id "uc011mod.1";
chrX	TCGA_June2011	exon	53239858	53240039	.	-	.	gene_id "KDM5C|8242"; transcript_id "uc011mod.1";
chrX	TCGA_June2011	exon	53240679	53240837	.	-	.	gene_id "KDM5C|8242"; transcript_id "uc011mod.1";
chrX	TCGA_June2011	exon	53240969	53241088	.	-	.	gene_id "KDM5C|8242"; transcript_id "uc011mod.1";
chrX	TCGA_June2011	exon	53243871	53244029	.	-	.	gene_id "KDM5C|8242"; transcript_id "uc011mod.1";
chrX	TCGA_June2011	exon	53244977	53245158	.	-	.	gene_id "KDM5C|8242"; transcript_id "uc011mod.1";
chrX	TCGA_June2011	exon	53245256	53245379	.	-	.	gene_id "KDM5C|8242"; transcript_id "uc011mod.1";
chrX	TCGA_June2011	exon	53246325	53246459	.	-	.	gene_id "KDM5C|8242"; transcript_id "uc011mod.1";
chrX	TCGA_June2011	exon	53246978	53247148	.	-	.	gene_id "KDM5C|8242"; transcript_id "uc011mod.1";
chrX	TCGA_June2011	exon	53253922	53254604	.	-	.	gene_id "KDM5C|8242"; transcript_id "uc011mod.1";
chrX	TCGA_June2011	exon	54200222	54200579	.	-	.	gene_id "FAM120C|54954"; transcript_id "uc004dta.2";
chrX	TCGA_June2011	exon	54208933	54209714	.	-	.	gene_id "FAM120C|54954"; transcript_id "uc004dta.2";
chrX	TCGA_June2011	exon	55171789	55172744	.	-	.	gene_id "FAM104B|90736"; transcript_id "uc004dui.3";
chrX	TCGA_June2011	exon	55185559	55185661	.	-	.	gene_id "FAM104B|90736"; transcript_id "uc004dui.3";
chrX	TCGA_June2011	exon	55187570	55187609	.	-	.	gene_id "FAM104B|90736"; transcript_id "uc004dui.3";
chrX	TCGA_June2011	exon	62854848	62858089	.	-	.	gene_id "ARHGEF9|23229"; transcript_id "uc004dvl.2";
chrX	TCGA_June2011	exon	62863860	62863928	.	-	.	gene_id "ARHGEF9|23229"; transcript_id "uc004dvl.2";
chrX	TCGA_June2011	exon	62875374	62875617	.	-	.	gene_id "ARHGEF9|23229"; transcript_id "uc004dvl.2";
chrX	TCGA_June2011	exon	62885766	62885897	.	-	.	gene_id "ARHGEF9|23229"; transcript_id "uc004dvl.2";
chrX	TCGA_June2011	exon	62893918	62894047	.	-	.	gene_id "ARHGEF9|23229"; transcript_id "uc004dvl.2";
chrX	TCGA_June2011	exon	62898220	62898452	.	-	.	gene_id "ARHGEF9|23229"; transcript_id "uc004dvl.2";
chrX	TCGA_June2011	exon	62917005	62917184	.	-	.	gene_id "ARHGEF9|23229"; transcript_id "uc004dvl.2";
chrX	TCGA_June2011	exon	62926138	62926329	.	-	.	gene_id "ARHGEF9|23229"; transcript_id "uc004dvl.2";
chrX	TCGA_June2011	exon	62944412	62944591	.	-	.	gene_id "ARHGEF9|23229"; transcript_id "uc004dvl.2";
chrX	TCGA_June2011	exon	62974184	62975031	.	-	.	gene_id "ARHGEF9|23229"; transcript_id "uc004dvl.2";
chrX	TCGA_June2011	exon	64732468	64732781	.	-	.	gene_id "LAS1L|81887"; transcript_id "uc004dwd.1";
chrX	TCGA_June2011	exon	64734703	64734853	.	-	.	gene_id "LAS1L|81887"; transcript_id "uc004dwd.1";
chrX	TCGA_June2011	exon	64737867	64738345	.	-	.	gene_id "LAS1L|81887"; transcript_id "uc004dwd.1";
chrX	TCGA_June2011	exon	64743440	64743587	.	-	.	gene_id "LAS1L|81887"; transcript_id "uc004dwd.1";
chrX	TCGA_June2011	exon	64743936	64744142	.	-	.	gene_id "LAS1L|81887"; transcript_id "uc004dwd.1";
chrX	TCGA_June2011	exon	64744845	64744930	.	-	.	gene_id "LAS1L|81887"; transcript_id "uc004dwd.1";
chrX	TCGA_June2011	exon	64748140	64748249	.	-	.	gene_id "LAS1L|81887"; transcript_id "uc004dwd.1";
chrX	TCGA_June2011	exon	64749092	64749138	.	-	.	gene_id "LAS1L|81887"; transcript_id "uc004dwd.1";
chrX	TCGA_June2011	exon	64749474	64749758	.	-	.	gene_id "LAS1L|81887"; transcript_id "uc004dwd.1";
chrX	TCGA_June2011	exon	64751237	64751318	.	-	.	gene_id "LAS1L|81887"; transcript_id "uc004dwd.1";
chrX	TCGA_June2011	exon	64752441	64752510	.	-	.	gene_id "LAS1L|81887"; transcript_id "uc004dwd.1";
chrX	TCGA_June2011	exon	64754360	64754667	.	-	.	gene_id "LAS1L|81887"; transcript_id "uc004dwd.1";
chrX	TCGA_June2011	exon	71798665	71801025	.	-	.	gene_id "PHKA1|5255"; transcript_id "uc010nll.2";
chrX	TCGA_June2011	exon	71802248	71802448	.	-	.	gene_id "PHKA1|5255"; transcript_id "uc010nll.2";
chrX	TCGA_June2011	exon	71804099	71804152	.	-	.	gene_id "PHKA1|5255"; transcript_id "uc010nll.2";
chrX	TCGA_June2011	exon	71812954	71815064	.	-	.	gene_id "PHKA1|5255"; transcript_id "uc010nll.2";
chrX	TCGA_June2011	exon	74588264	74592780	.	-	.	gene_id "ZDHHC15|158866"; transcript_id "uc004ech.2";
chrX	TCGA_June2011	exon	74598955	74599033	.	-	.	gene_id "ZDHHC15|158866"; transcript_id "uc004ech.2";
chrX	TCGA_June2011	exon	74636922	74637025	.	-	.	gene_id "ZDHHC15|158866"; transcript_id "uc004ech.2";
chrX	TCGA_June2011	exon	74641699	74641825	.	-	.	gene_id "ZDHHC15|158866"; transcript_id "uc004ech.2";
chrX	TCGA_June2011	exon	74644487	74644619	.	-	.	gene_id "ZDHHC15|158866"; transcript_id "uc004ech.2";
chrX	TCGA_June2011	exon	74648913	74649033	.	-	.	gene_id "ZDHHC15|158866"; transcript_id "uc004ech.2";
chrX	TCGA_June2011	exon	74649783	74649815	.	-	.	gene_id "ZDHHC15|158866"; transcript_id "uc004ech.2";
chrX	TCGA_June2011	exon	74651286	74651355	.	-	.	gene_id "ZDHHC15|158866"; transcript_id "uc004ech.2";
chrX	TCGA_June2011	exon	74670637	74670757	.	-	.	gene_id "ZDHHC15|158866"; transcript_id "uc004ech.2";
chrX	TCGA_June2011	exon	74698726	74698820	.	-	.	gene_id "ZDHHC15|158866"; transcript_id "uc004ech.2";
chrX	TCGA_June2011	exon	74742724	74743337	.	-	.	gene_id "ZDHHC15|158866"; transcript_id "uc004ech.2";
chrX	TCGA_June2011	exon	102930428	102931979	.	-	.	gene_id "MORF4L2|9643"; transcript_id "uc004ekx.2";
chrX	TCGA_June2011	exon	102933427	102933579	.	-	.	gene_id "MORF4L2|9643"; transcript_id "uc004ekx.2";
chrX	TCGA_June2011	exon	102940099	102940188	.	-	.	gene_id "MORF4L2|9643"; transcript_id "uc004ekx.2";
chrX	TCGA_June2011	exon	102941559	102941746	.	-	.	gene_id "MORF4L2|9643"; transcript_id "uc004ekx.2";
chrX	TCGA_June2011	exon	106143448	106144138	.	-	.	gene_id "RIPPLY1|92129"; transcript_id "uc004ems.1";
chrX	TCGA_June2011	exon	106146363	106146561	.	-	.	gene_id "RIPPLY1|92129"; transcript_id "uc004ems.1";
chrX	TCGA_June2011	exon	106310371	106310923	.	-	.	gene_id "RBM41|55285"; transcript_id "uc004emz.2";
chrX	TCGA_June2011	exon	106312485	106312632	.	-	.	gene_id "RBM41|55285"; transcript_id "uc004emz.2";
chrX	TCGA_June2011	exon	106331666	106332069	.	-	.	gene_id "RBM41|55285"; transcript_id "uc004emz.2";
chrX	TCGA_June2011	exon	106358582	106358786	.	-	.	gene_id "RBM41|55285"; transcript_id "uc004emz.2";
chrX	TCGA_June2011	exon	106359092	106359284	.	-	.	gene_id "RBM41|55285"; transcript_id "uc004emz.2";
chrX	TCGA_June2011	exon	106359880	106359996	.	-	.	gene_id "RBM41|55285"; transcript_id "uc004emz.2";
chrX	TCGA_June2011	exon	106361996	106362034	.	-	.	gene_id "RBM41|55285"; transcript_id "uc004emz.2";
chrX	TCGA_June2011	exon	118759250	118759342	.	-	.	gene_id "SEPT6|23157"; transcript_id "uc004erw.2";
chrX	TCGA_June2011	exon	118763281	118763471	.	-	.	gene_id "SEPT6|23157"; transcript_id "uc004erw.2";
chrX	TCGA_June2011	exon	118767323	118767455	.	-	.	gene_id "SEPT6|23157"; transcript_id "uc004erw.2";
chrX	TCGA_June2011	exon	118770990	118771158	.	-	.	gene_id "SEPT6|23157"; transcript_id "uc004erw.2";
chrX	TCGA_June2011	exon	118774655	118774751	.	-	.	gene_id "SEPT6|23157"; transcript_id "uc004erw.2";
chrX	TCGA_June2011	exon	118783900	118784061	.	-	.	gene_id "SEPT6|23157"; transcript_id "uc004erw.2";
chrX	TCGA_June2011	exon	118786817	118787003	.	-	.	gene_id "SEPT6|23157"; transcript_id "uc004erw.2";
chrX	TCGA_June2011	exon	118797445	118797640	.	-	.	gene_id "SEPT6|23157"; transcript_id "uc004erw.2";
chrX	TCGA_June2011	exon	118809517	118809631	.	-	.	gene_id "SEPT6|23157"; transcript_id "uc004erw.2";
chrX	TCGA_June2011	exon	135747714	135750328	.	-	.	gene_id "ARHGEF6|9459"; transcript_id "uc011mwe.1";
chrX	TCGA_June2011	exon	135751641	135751695	.	-	.	gene_id "ARHGEF6|9459"; transcript_id "uc011mwe.1";
chrX	TCGA_June2011	exon	135754179	135754278	.	-	.	gene_id "ARHGEF6|9459"; transcript_id "uc011mwe.1";
chrX	TCGA_June2011	exon	135757166	135757255	.	-	.	gene_id "ARHGEF6|9459"; transcript_id "uc011mwe.1";
chrX	TCGA_June2011	exon	135758783	135758876	.	-	.	gene_id "ARHGEF6|9459"; transcript_id "uc011mwe.1";
chrX	TCGA_June2011	exon	135760095	135760115	.	-	.	gene_id "ARHGEF6|9459"; transcript_id "uc011mwe.1";
chrX	TCGA_June2011	exon	135761694	135761819	.	-	.	gene_id "ARHGEF6|9459"; transcript_id "uc011mwe.1";
chrX	TCGA_June2011	exon	135762890	135763035	.	-	.	gene_id "ARHGEF6|9459"; transcript_id "uc011mwe.1";
chrX	TCGA_June2011	exon	135764049	135764127	.	-	.	gene_id "ARHGEF6|9459"; transcript_id "uc011mwe.1";
chrX	TCGA_June2011	exon	135764917	135765003	.	-	.	gene_id "ARHGEF6|9459"; transcript_id "uc011mwe.1";
chrX	TCGA_June2011	exon	135767836	135767982	.	-	.	gene_id "ARHGEF6|9459"; transcript_id "uc011mwe.1";
chrX	TCGA_June2011	exon	135770091	135770150	.	-	.	gene_id "ARHGEF6|9459"; transcript_id "uc011mwe.1";
chrX	TCGA_June2011	exon	135772769	135772907	.	-	.	gene_id "ARHGEF6|9459"; transcript_id "uc011mwe.1";
chrX	TCGA_June2011	exon	135789067	135789189	.	-	.	gene_id "ARHGEF6|9459"; transcript_id "uc011mwe.1";
chrX	TCGA_June2011	exon	135790834	135790929	.	-	.	gene_id "ARHGEF6|9459"; transcript_id "uc011mwe.1";
chrX	TCGA_June2011	exon	135795435	135795529	.	-	.	gene_id "ARHGEF6|9459"; transcript_id "uc011mwe.1";
chrX	TCGA_June2011	exon	135814261	135814331	.	-	.	gene_id "ARHGEF6|9459"; transcript_id "uc011mwe.1";
chrX	TCGA_June2011	exon	135825744	135825945	.	-	.	gene_id "ARHGEF6|9459"; transcript_id "uc011mwe.1";
chrX	TCGA_June2011	exon	135827382	135827506	.	-	.	gene_id "ARHGEF6|9459"; transcript_id "uc011mwe.1";
chrX	TCGA_June2011	exon	135829667	135829751	.	-	.	gene_id "ARHGEF6|9459"; transcript_id "uc011mwe.1";
chrX	TCGA_June2011	exon	135849303	135849659	.	-	.	gene_id "ARHGEF6|9459"; transcript_id "uc011mwe.1";
chrX	TCGA_June2011	exon	148568663	148568844	.	-	.	gene_id "IDS|3423:LOC100131434|100131434"; transcript_id "uc011mxh.1";
chrX	TCGA_June2011	exon	148571845	148571971	.	-	.	gene_id "IDS|3423:LOC100131434|100131434"; transcript_id "uc011mxh.1";
chrX	TCGA_June2011	exon	148577877	148578047	.	-	.	gene_id "IDS|3423:LOC100131434|100131434"; transcript_id "uc011mxh.1";
chrX	TCGA_June2011	exon	148579638	148579838	.	-	.	gene_id "IDS|3423:LOC100131434|100131434"; transcript_id "uc011mxh.1";
chrX	TCGA_June2011	exon	148582480	148582568	.	-	.	gene_id "IDS|3423:LOC100131434|100131434"; transcript_id "uc011mxh.1";
chrX	TCGA_June2011	exon	148584842	148585019	.	-	.	gene_id "IDS|3423:LOC100131434|100131434"; transcript_id "uc011mxh.1";
chrX	TCGA_June2011	exon	148585687	148585823	.	-	.	gene_id "IDS|3423:LOC100131434|100131434"; transcript_id "uc011mxh.1";
chrX	TCGA_June2011	exon	148586565	148586864	.	-	.	gene_id "IDS|3423:LOC100131434|100131434"; transcript_id "uc011mxh.1";
chrX	TCGA_June2011	exon	151121597	151123556	.	-	.	gene_id "GABRE|2564"; transcript_id "uc011myd.1";
chrX	TCGA_June2011	exon	151123840	151124039	.	-	.	gene_id "GABRE|2564"; transcript_id "uc011myd.1";
chrX	TCGA_June2011	exon	151124180	151124332	.	-	.	gene_id "GABRE|2564"; transcript_id "uc011myd.1";
chrX	TCGA_June2011	exon	151128315	151128448	.	-	.	gene_id "GABRE|2564"; transcript_id "uc011myd.1";
chrX	TCGA_June2011	exon	151129755	151129837	.	-	.	gene_id "GABRE|2564"; transcript_id "uc011myd.1";
chrX	TCGA_June2011	exon	151130895	151131115	.	-	.	gene_id "GABRE|2564"; transcript_id "uc011myd.1";
chrX	TCGA_June2011	exon	151138141	151138208	.	-	.	gene_id "GABRE|2564"; transcript_id "uc011myd.1";
chrX	TCGA_June2011	exon	151138657	151138874	.	-	.	gene_id "GABRE|2564"; transcript_id "uc011myd.1";
chrX	TCGA_June2011	exon	151143042	151143151	.	-	.	gene_id "GABRE|2564"; transcript_id "uc011myd.1";
chrX	TCGA_June2011	exon	152965947	152966430	.	-	.	gene_id "BCAP31|10134"; transcript_id "uc004fid.2";
chrX	TCGA_June2011	exon	152967462	152967562	.	-	.	gene_id "BCAP31|10134"; transcript_id "uc004fid.2";
chrX	TCGA_June2011	exon	152968390	152968513	.	-	.	gene_id "BCAP31|10134"; transcript_id "uc004fid.2";
chrX	TCGA_June2011	exon	152969414	152969549	.	-	.	gene_id "BCAP31|10134"; transcript_id "uc004fid.2";
chrX	TCGA_June2011	exon	152980997	152981144	.	-	.	gene_id "BCAP31|10134"; transcript_id "uc004fid.2";
chrX	TCGA_June2011	exon	152986327	152986427	.	-	.	gene_id "BCAP31|10134"; transcript_id "uc004fid.2";
chrX	TCGA_June2011	exon	152988608	152988743	.	-	.	gene_id "BCAP31|10134"; transcript_id "uc004fid.2";
chrX	TCGA_June2011	exon	152988963	152989549	.	-	.	gene_id "BCAP31|10134"; transcript_id "uc004fid.2";
chrX	TCGA_June2011	exon	153295685	153296901	.	-	.	gene_id "MECP2|4204"; transcript_id "uc004fjw.2";
chrX	TCGA_June2011	exon	153297658	153298008	.	-	.	gene_id "MECP2|4204"; transcript_id "uc004fjw.2";
chrX	TCGA_June2011	exon	153363061	153363188	.	-	.	gene_id "MECP2|4204"; transcript_id "uc004fjw.2";
chrX	TCGA_June2011	exon	153576900	153577404	.	-	.	gene_id "FLNA|2316"; transcript_id "uc004fkk.2";
chrX	TCGA_June2011	exon	153577730	153577933	.	-	.	gene_id "FLNA|2316"; transcript_id "uc004fkk.2";
chrX	TCGA_June2011	exon	153578017	153578235	.	-	.	gene_id "FLNA|2316"; transcript_id "uc004fkk.2";
chrX	TCGA_June2011	exon	153578399	153578575	.	-	.	gene_id "FLNA|2316"; transcript_id "uc004fkk.2";
chrX	TCGA_June2011	exon	153579277	153579409	.	-	.	gene_id "FLNA|2316"; transcript_id "uc004fkk.2";
chrX	TCGA_June2011	exon	153579949	153580064	.	-	.	gene_id "FLNA|2316"; transcript_id "uc004fkk.2";
chrX	TCGA_June2011	exon	153580252	153580389	.	-	.	gene_id "FLNA|2316"; transcript_id "uc004fkk.2";
chrX	TCGA_June2011	exon	153580549	153580815	.	-	.	gene_id "FLNA|2316"; transcript_id "uc004fkk.2";
chrX	TCGA_June2011	exon	153580921	153581043	.	-	.	gene_id "FLNA|2316"; transcript_id "uc004fkk.2";
chrX	TCGA_June2011	exon	153581140	153581292	.	-	.	gene_id "FLNA|2316"; transcript_id "uc004fkk.2";
chrX	TCGA_June2011	exon	153581369	153581572	.	-	.	gene_id "FLNA|2316"; transcript_id "uc004fkk.2";
chrX	TCGA_June2011	exon	153581664	153581825	.	-	.	gene_id "FLNA|2316"; transcript_id "uc004fkk.2";
chrX	TCGA_June2011	exon	153581922	153582095	.	-	.	gene_id "FLNA|2316"; transcript_id "uc004fkk.2";
chrX	TCGA_June2011	exon	153582283	153582411	.	-	.	gene_id "FLNA|2316"; transcript_id "uc004fkk.2";
chrX	TCGA_June2011	exon	153582519	153582659	.	-	.	gene_id "FLNA|2316"; transcript_id "uc004fkk.2";
chrX	TCGA_June2011	exon	153582749	153582851	.	-	.	gene_id "FLNA|2316"; transcript_id "uc004fkk.2";
chrX	TCGA_June2011	exon	153582984	153583079	.	-	.	gene_id "FLNA|2316"; transcript_id "uc004fkk.2";
chrX	TCGA_June2011	exon	153583193	153583440	.	-	.	gene_id "FLNA|2316"; transcript_id "uc004fkk.2";
chrX	TCGA_June2011	exon	153585619	153585642	.	-	.	gene_id "FLNA|2316"; transcript_id "uc004fkk.2";
chrX	TCGA_June2011	exon	153585802	153585991	.	-	.	gene_id "FLNA|2316"; transcript_id "uc004fkk.2";
chrX	TCGA_June2011	exon	153586567	153586723	.	-	.	gene_id "FLNA|2316"; transcript_id "uc004fkk.2";
chrX	TCGA_June2011	exon	153586813	153586936	.	-	.	gene_id "FLNA|2316"; transcript_id "uc004fkk.2";
chrX	TCGA_June2011	exon	153587352	153587522	.	-	.	gene_id "FLNA|2316"; transcript_id "uc004fkk.2";
chrX	TCGA_June2011	exon	153587614	153587774	.	-	.	gene_id "FLNA|2316"; transcript_id "uc004fkk.2";
chrX	TCGA_June2011	exon	153587852	153588014	.	-	.	gene_id "FLNA|2316"; transcript_id "uc004fkk.2";
chrX	TCGA_June2011	exon	153588100	153588273	.	-	.	gene_id "FLNA|2316"; transcript_id "uc004fkk.2";
chrX	TCGA_June2011	exon	153588358	153588955	.	-	.	gene_id "FLNA|2316"; transcript_id "uc004fkk.2";
chrX	TCGA_June2011	exon	153589676	153589938	.	-	.	gene_id "FLNA|2316"; transcript_id "uc004fkk.2";
chrX	TCGA_June2011	exon	153590038	153590155	.	-	.	gene_id "FLNA|2316"; transcript_id "uc004fkk.2";
chrX	TCGA_June2011	exon	153590347	153590516	.	-	.	gene_id "FLNA|2316"; transcript_id "uc004fkk.2";
chrX	TCGA_June2011	exon	153590610	153590700	.	-	.	gene_id "FLNA|2316"; transcript_id "uc004fkk.2";
chrX	TCGA_June2011	exon	153590786	153590946	.	-	.	gene_id "FLNA|2316"; transcript_id "uc004fkk.2";
chrX	TCGA_June2011	exon	153591029	153591152	.	-	.	gene_id "FLNA|2316"; transcript_id "uc004fkk.2";
chrX	TCGA_June2011	exon	153592390	153592533	.	-	.	gene_id "FLNA|2316"; transcript_id "uc004fkk.2";
chrX	TCGA_June2011	exon	153592627	153592740	.	-	.	gene_id "FLNA|2316"; transcript_id "uc004fkk.2";
chrX	TCGA_June2011	exon	153592894	153593087	.	-	.	gene_id "FLNA|2316"; transcript_id "uc004fkk.2";
chrX	TCGA_June2011	exon	153593189	153593325	.	-	.	gene_id "FLNA|2316"; transcript_id "uc004fkk.2";
chrX	TCGA_June2011	exon	153593504	153593627	.	-	.	gene_id "FLNA|2316"; transcript_id "uc004fkk.2";
chrX	TCGA_June2011	exon	153593717	153593854	.	-	.	gene_id "FLNA|2316"; transcript_id "uc004fkk.2";
chrX	TCGA_June2011	exon	153594392	153594592	.	-	.	gene_id "FLNA|2316"; transcript_id "uc004fkk.2";
chrX	TCGA_June2011	exon	153594676	153594838	.	-	.	gene_id "FLNA|2316"; transcript_id "uc004fkk.2";
chrX	TCGA_June2011	exon	153594930	153595007	.	-	.	gene_id "FLNA|2316"; transcript_id "uc004fkk.2";
chrX	TCGA_June2011	exon	153595100	153595218	.	-	.	gene_id "FLNA|2316"; transcript_id "uc004fkk.2";
chrX	TCGA_June2011	exon	153595765	153595912	.	-	.	gene_id "FLNA|2316"; transcript_id "uc004fkk.2";
chrX	TCGA_June2011	exon	153596009	153596106	.	-	.	gene_id "FLNA|2316"; transcript_id "uc004fkk.2";
chrX	TCGA_June2011	exon	153596210	153596458	.	-	.	gene_id "FLNA|2316"; transcript_id "uc004fkk.2";
chrX	TCGA_June2011	exon	153599241	153599729	.	-	.	gene_id "FLNA|2316"; transcript_id "uc004fkk.2";
chrX	TCGA_June2011	exon	153602874	153603006	.	-	.	gene_id "FLNA|2316"; transcript_id "uc004fkk.2";
chrX	TCGA_June2011	exon	153576900	153577404	.	-	.	gene_id "FLNA|2316"; transcript_id "uc011mzn.1";
chrX	TCGA_June2011	exon	153577730	153577933	.	-	.	gene_id "FLNA|2316"; transcript_id "uc011mzn.1";
chrX	TCGA_June2011	exon	153578017	153578235	.	-	.	gene_id "FLNA|2316"; transcript_id "uc011mzn.1";
chrX	TCGA_June2011	exon	153578399	153578575	.	-	.	gene_id "FLNA|2316"; transcript_id "uc011mzn.1";
chrX	TCGA_June2011	exon	153579277	153579409	.	-	.	gene_id "FLNA|2316"; transcript_id "uc011mzn.1";
chrX	TCGA_June2011	exon	153579949	153580064	.	-	.	gene_id "FLNA|2316"; transcript_id "uc011mzn.1";
chrX	TCGA_June2011	exon	153580252	153580389	.	-	.	gene_id "FLNA|2316"; transcript_id "uc011mzn.1";
chrX	TCGA_June2011	exon	153580549	153580815	.	-	.	gene_id "FLNA|2316"; transcript_id "uc011mzn.1";
chrX	TCGA_June2011	exon	153580921	153581043	.	-	.	gene_id "FLNA|2316"; transcript_id "uc011mzn.1";
chrX	TCGA_June2011	exon	153581140	153581292	.	-	.	gene_id "FLNA|2316"; transcript_id "uc011mzn.1";
chrX	TCGA_June2011	exon	153581369	153581572	.	-	.	gene_id "FLNA|2316"; transcript_id "uc011mzn.1";
chrX	TCGA_June2011	exon	153581664	153581825	.	-	.	gene_id "FLNA|2316"; transcript_id "uc011mzn.1";
chrX	TCGA_June2011	exon	153582283	153582411	.	-	.	gene_id "FLNA|2316"; transcript_id "uc011mzn.1";
chrX	TCGA_June2011	exon	153582519	153582659	.	-	.	gene_id "FLNA|2316"; transcript_id "uc011mzn.1";
chrX	TCGA_June2011	exon	153582749	153582851	.	-	.	gene_id "FLNA|2316"; transcript_id "uc011mzn.1";
chrX	TCGA_June2011	exon	153582984	153583079	.	-	.	gene_id "FLNA|2316"; transcript_id "uc011mzn.1";
chrX	TCGA_June2011	exon	153583193	153583440	.	-	.	gene_id "FLNA|2316"; transcript_id "uc011mzn.1";
chrX	TCGA_June2011	exon	153585802	153585991	.	-	.	gene_id "FLNA|2316"; transcript_id "uc011mzn.1";
chrX	TCGA_June2011	exon	153586567	153586723	.	-	.	gene_id "FLNA|2316"; transcript_id "uc011mzn.1";
chrX	TCGA_June2011	exon	153629579	153631182	.	-	.	gene_id "DNASE1L1|1774"; transcript_id "uc004fks.1";
chrX	TCGA_June2011	exon	153631283	153631531	.	-	.	gene_id "DNASE1L1|1774"; transcript_id "uc004fks.1";
chrX	TCGA_June2011	exon	153631610	153631722	.	-	.	gene_id "DNASE1L1|1774"; transcript_id "uc004fks.1";
chrX	TCGA_June2011	exon	153631863	153631963	.	-	.	gene_id "DNASE1L1|1774"; transcript_id "uc004fks.1";
chrX	TCGA_June2011	exon	153633169	153633255	.	-	.	gene_id "DNASE1L1|1774"; transcript_id "uc004fks.1";
chrX	TCGA_June2011	exon	153633336	153633424	.	-	.	gene_id "DNASE1L1|1774"; transcript_id "uc004fks.1";
chrX	TCGA_June2011	exon	153633775	153633996	.	-	.	gene_id "DNASE1L1|1774"; transcript_id "uc004fks.1";
chrX	TCGA_June2011	exon	153637448	153637551	.	-	.	gene_id "DNASE1L1|1774"; transcript_id "uc004fks.1";
chr6	TCGA_June2011	exon	292101	292560	.	+	.	gene_id "DUSP22|56940"; transcript_id "uc003msx.2";
chr6	TCGA_June2011	exon	304628	304661	.	+	.	gene_id "DUSP22|56940"; transcript_id "uc003msx.2";
chr6	TCGA_June2011	exon	311880	311962	.	+	.	gene_id "DUSP22|56940"; transcript_id "uc003msx.2";
chr6	TCGA_June2011	exon	335114	335163	.	+	.	gene_id "DUSP22|56940"; transcript_id "uc003msx.2";
chr6	TCGA_June2011	exon	345854	345928	.	+	.	gene_id "DUSP22|56940"; transcript_id "uc003msx.2";
chr6	TCGA_June2011	exon	348103	348274	.	+	.	gene_id "DUSP22|56940"; transcript_id "uc003msx.2";
chr6	TCGA_June2011	exon	348769	348841	.	+	.	gene_id "DUSP22|56940"; transcript_id "uc003msx.2";
chr6	TCGA_June2011	exon	350822	351353	.	+	.	gene_id "DUSP22|56940"; transcript_id "uc003msx.2";
chr6	TCGA_June2011	exon	7541870	7542318	.	+	.	gene_id "DSP|1832"; transcript_id "uc003mxq.1";
chr6	TCGA_June2011	exon	7555951	7556053	.	+	.	gene_id "DSP|1832"; transcript_id "uc003mxq.1";
chr6	TCGA_June2011	exon	7558349	7558497	.	+	.	gene_id "DSP|1832"; transcript_id "uc003mxq.1";
chr6	TCGA_June2011	exon	7559459	7559633	.	+	.	gene_id "DSP|1832"; transcript_id "uc003mxq.1";
chr6	TCGA_June2011	exon	7562885	7563013	.	+	.	gene_id "DSP|1832"; transcript_id "uc003mxq.1";
chr6	TCGA_June2011	exon	7563969	7564019	.	+	.	gene_id "DSP|1832"; transcript_id "uc003mxq.1";
chr6	TCGA_June2011	exon	7565592	7565753	.	+	.	gene_id "DSP|1832"; transcript_id "uc003mxq.1";
chr6	TCGA_June2011	exon	7566610	7566714	.	+	.	gene_id "DSP|1832"; transcript_id "uc003mxq.1";
chr6	TCGA_June2011	exon	7567587	7567682	.	+	.	gene_id "DSP|1832"; transcript_id "uc003mxq.1";
chr6	TCGA_June2011	exon	7568014	7568139	.	+	.	gene_id "DSP|1832"; transcript_id "uc003mxq.1";
chr6	TCGA_June2011	exon	7568670	7568822	.	+	.	gene_id "DSP|1832"; transcript_id "uc003mxq.1";
chr6	TCGA_June2011	exon	7569419	7569573	.	+	.	gene_id "DSP|1832"; transcript_id "uc003mxq.1";
chr6	TCGA_June2011	exon	7570670	7570796	.	+	.	gene_id "DSP|1832"; transcript_id "uc003mxq.1";
chr6	TCGA_June2011	exon	7571616	7571817	.	+	.	gene_id "DSP|1832"; transcript_id "uc003mxq.1";
chr6	TCGA_June2011	exon	7572075	7572301	.	+	.	gene_id "DSP|1832"; transcript_id "uc003mxq.1";
chr6	TCGA_June2011	exon	7574319	7574485	.	+	.	gene_id "DSP|1832"; transcript_id "uc003mxq.1";
chr6	TCGA_June2011	exon	7574890	7575028	.	+	.	gene_id "DSP|1832"; transcript_id "uc003mxq.1";
chr6	TCGA_June2011	exon	7575528	7575721	.	+	.	gene_id "DSP|1832"; transcript_id "uc003mxq.1";
chr6	TCGA_June2011	exon	7576527	7576689	.	+	.	gene_id "DSP|1832"; transcript_id "uc003mxq.1";
chr6	TCGA_June2011	exon	7577192	7577275	.	+	.	gene_id "DSP|1832"; transcript_id "uc003mxq.1";
chr6	TCGA_June2011	exon	7578012	7578119	.	+	.	gene_id "DSP|1832"; transcript_id "uc003mxq.1";
chr6	TCGA_June2011	exon	7578697	7578795	.	+	.	gene_id "DSP|1832"; transcript_id "uc003mxq.1";
chr6	TCGA_June2011	exon	7579508	7580005	.	+	.	gene_id "DSP|1832"; transcript_id "uc003mxq.1";
chr6	TCGA_June2011	exon	7582875	7586946	.	+	.	gene_id "DSP|1832"; transcript_id "uc003mxq.1";
chr6	TCGA_June2011	exon	10555949	10557575	.	+	.	gene_id "GCNT2|2651"; transcript_id "uc003mzd.2";
chr6	TCGA_June2011	exon	10621584	10621676	.	+	.	gene_id "GCNT2|2651"; transcript_id "uc003mzd.2";
chr6	TCGA_June2011	exon	10626650	10629600	.	+	.	gene_id "GCNT2|2651"; transcript_id "uc003mzd.2";
chr6	TCGA_June2011	exon	22146883	22147521	.	+	.	gene_id "FLJ22536|401237"; transcript_id "uc003ndn.2";
chr6	TCGA_June2011	exon	22174227	22174291	.	+	.	gene_id "FLJ22536|401237"; transcript_id "uc003ndn.2";
chr6	TCGA_June2011	exon	22191796	22191885	.	+	.	gene_id "FLJ22536|401237"; transcript_id "uc003ndn.2";
chr6	TCGA_June2011	exon	22194274	22194614	.	+	.	gene_id "FLJ22536|401237"; transcript_id "uc003ndn.2";
chr6	TCGA_June2011	exon	26124412	26124977	.	+	.	gene_id "HIST1H2AC|8334_2"; transcript_id "uc003ngn.2";
chr6	TCGA_June2011	exon	26127926	26127989	.	+	.	gene_id "HIST1H2AC|8334_2"; transcript_id "uc003ngn.2";
chr6	TCGA_June2011	exon	26138282	26139311	.	+	.	gene_id "HIST1H2AC|8334_2"; transcript_id "uc003ngn.2";
chr6	TCGA_June2011	exon	30864791	30864918	.	+	.	gene_id "DDR1|780"; transcript_id "uc003nrz.1";
chr6	TCGA_June2011	exon	30865156	30865374	.	+	.	gene_id "DDR1|780"; transcript_id "uc003nrz.1";
chr6	TCGA_June2011	exon	30865850	30866084	.	+	.	gene_id "DDR1|780"; transcript_id "uc003nrz.1";
chr6	TCGA_June2011	exon	30866665	30867181	.	+	.	gene_id "DDR1|780"; transcript_id "uc003nrz.1";
chr6	TCGA_June2011	exon	31865562	31865719	.	+	.	gene_id "C2|717:CFB|629"; transcript_id "uc011doo.1";
chr6	TCGA_June2011	exon	31901387	31901560	.	+	.	gene_id "C2|717:CFB|629"; transcript_id "uc011doo.1";
chr6	TCGA_June2011	exon	31903700	31903838	.	+	.	gene_id "C2|717:CFB|629"; transcript_id "uc011doo.1";
chr6	TCGA_June2011	exon	31905096	31905236	.	+	.	gene_id "C2|717:CFB|629"; transcript_id "uc011doo.1";
chr6	TCGA_June2011	exon	31907008	31907097	.	+	.	gene_id "C2|717:CFB|629"; transcript_id "uc011doo.1";
chr6	TCGA_June2011	exon	31910736	31910876	.	+	.	gene_id "C2|717:CFB|629"; transcript_id "uc011doo.1";
chr6	TCGA_June2011	exon	31911002	31911096	.	+	.	gene_id "C2|717:CFB|629"; transcript_id "uc011doo.1";
chr6	TCGA_June2011	exon	31911193	31911304	.	+	.	gene_id "C2|717:CFB|629"; transcript_id "uc011doo.1";
chr6	TCGA_June2011	exon	31911421	31911586	.	+	.	gene_id "C2|717:CFB|629"; transcript_id "uc011doo.1";
chr6	TCGA_June2011	exon	31911694	31911770	.	+	.	gene_id "C2|717:CFB|629"; transcript_id "uc011doo.1";
chr6	TCGA_June2011	exon	31911912	31912003	.	+	.	gene_id "C2|717:CFB|629"; transcript_id "uc011doo.1";
chr6	TCGA_June2011	exon	31912504	31912630	.	+	.	gene_id "C2|717:CFB|629"; transcript_id "uc011doo.1";
chr6	TCGA_June2011	exon	31912757	31912806	.	+	.	gene_id "C2|717:CFB|629"; transcript_id "uc011doo.1";
chr6	TCGA_June2011	exon	31912955	31913448	.	+	.	gene_id "C2|717:CFB|629"; transcript_id "uc011doo.1";
chr6	TCGA_June2011	exon	31913721	31914062	.	+	.	gene_id "C2|717:CFB|629"; transcript_id "uc003nyi.2";
chr6	TCGA_June2011	exon	31914150	31914383	.	+	.	gene_id "C2|717:CFB|629"; transcript_id "uc003nyi.2";
chr6	TCGA_June2011	exon	31914784	31914969	.	+	.	gene_id "C2|717:CFB|629"; transcript_id "uc003nyi.2";
chr6	TCGA_June2011	exon	31915125	31915298	.	+	.	gene_id "C2|717:CFB|629"; transcript_id "uc003nyi.2";
chr6	TCGA_June2011	exon	31915519	31915620	.	+	.	gene_id "C2|717:CFB|629"; transcript_id "uc003nyi.2";
chr6	TCGA_June2011	exon	31915722	31915858	.	+	.	gene_id "C2|717:CFB|629"; transcript_id "uc003nyi.2";
chr6	TCGA_June2011	exon	31916151	31916289	.	+	.	gene_id "C2|717:CFB|629"; transcript_id "uc003nyi.2";
chr6	TCGA_June2011	exon	31916607	31916738	.	+	.	gene_id "C2|717:CFB|629"; transcript_id "uc003nyi.2";
chr6	TCGA_June2011	exon	31917020	31917121	.	+	.	gene_id "C2|717:CFB|629"; transcript_id "uc003nyi.2";
chr6	TCGA_June2011	exon	31917197	31917334	.	+	.	gene_id "C2|717:CFB|629"; transcript_id "uc003nyi.2";
chr6	TCGA_June2011	exon	31917827	31917924	.	+	.	gene_id "C2|717:CFB|629"; transcript_id "uc003nyi.2";
chr6	TCGA_June2011	exon	31918063	31918422	.	+	.	gene_id "C2|717:CFB|629"; transcript_id "uc003nyi.2";
chr6	TCGA_June2011	exon	32132382	32132458	.	+	.	gene_id "PPT2|9374:EGFL8|80864"; transcript_id "uc003oac.1";
chr6	TCGA_June2011	exon	32133915	32134043	.	+	.	gene_id "PPT2|9374:EGFL8|80864"; transcript_id "uc003oac.1";
chr6	TCGA_June2011	exon	32134275	32134397	.	+	.	gene_id "PPT2|9374:EGFL8|80864"; transcript_id "uc003oac.1";
chr6	TCGA_June2011	exon	32134478	32134587	.	+	.	gene_id "PPT2|9374:EGFL8|80864"; transcript_id "uc003oac.1";
chr6	TCGA_June2011	exon	32134687	32134782	.	+	.	gene_id "PPT2|9374:EGFL8|80864"; transcript_id "uc003oac.1";
chr6	TCGA_June2011	exon	32134864	32135034	.	+	.	gene_id "PPT2|9374:EGFL8|80864"; transcript_id "uc003oac.1";
chr6	TCGA_June2011	exon	32135127	32135206	.	+	.	gene_id "PPT2|9374:EGFL8|80864"; transcript_id "uc003oac.1";
chr6	TCGA_June2011	exon	32135280	32135433	.	+	.	gene_id "PPT2|9374:EGFL8|80864"; transcript_id "uc003oac.1";
chr6	TCGA_June2011	exon	32135687	32136313	.	+	.	gene_id "PPT2|9374:EGFL8|80864"; transcript_id "uc003oac.1";
chr6	TCGA_June2011	exon	34940379	34940420	.	+	.	gene_id "ANKS1A|23294"; transcript_id "uc010jvr.1";
chr6	TCGA_June2011	exon	34949467	34949763	.	+	.	gene_id "ANKS1A|23294"; transcript_id "uc010jvr.1";
chr6	TCGA_June2011	exon	36853640	36853804	.	+	.	gene_id "C6orf89|221477"; transcript_id "uc003omx.2";
chr6	TCGA_June2011	exon	36862280	36862379	.	+	.	gene_id "C6orf89|221477"; transcript_id "uc003omx.2";
chr6	TCGA_June2011	exon	36867202	36867409	.	+	.	gene_id "C6orf89|221477"; transcript_id "uc003omx.2";
chr6	TCGA_June2011	exon	36869997	36870210	.	+	.	gene_id "C6orf89|221477"; transcript_id "uc003omx.2";
chr6	TCGA_June2011	exon	36882060	36882211	.	+	.	gene_id "C6orf89|221477"; transcript_id "uc003omx.2";
chr6	TCGA_June2011	exon	36882330	36882469	.	+	.	gene_id "C6orf89|221477"; transcript_id "uc003omx.2";
chr6	TCGA_June2011	exon	36884221	36884350	.	+	.	gene_id "C6orf89|221477"; transcript_id "uc003omx.2";
chr6	TCGA_June2011	exon	36887354	36887477	.	+	.	gene_id "C6orf89|221477"; transcript_id "uc003omx.2";
chr6	TCGA_June2011	exon	36891123	36896738	.	+	.	gene_id "C6orf89|221477"; transcript_id "uc003omx.2";
chr6	TCGA_June2011	exon	36929227	36929336	.	+	.	gene_id "PI16|221476"; transcript_id "uc011dts.1";
chr6	TCGA_June2011	exon	36929662	36929750	.	+	.	gene_id "PI16|221476"; transcript_id "uc011dts.1";
chr6	TCGA_June2011	exon	36930711	36931388	.	+	.	gene_id "PI16|221476"; transcript_id "uc011dts.1";
chr6	TCGA_June2011	exon	36931599	36932607	.	+	.	gene_id "PI16|221476"; transcript_id "uc011dts.1";
chr6	TCGA_June2011	exon	42847671	42847689	.	+	.	gene_id "RPL7L1|285855"; transcript_id "uc003osq.1";
chr6	TCGA_June2011	exon	42848599	42848704	.	+	.	gene_id "RPL7L1|285855"; transcript_id "uc003osq.1";
chr6	TCGA_June2011	exon	42851189	42851352	.	+	.	gene_id "RPL7L1|285855"; transcript_id "uc003osq.1";
chr6	TCGA_June2011	exon	42852351	42852488	.	+	.	gene_id "RPL7L1|285855"; transcript_id "uc003osq.1";
chr6	TCGA_June2011	exon	42853712	42853821	.	+	.	gene_id "RPL7L1|285855"; transcript_id "uc003osq.1";
chr6	TCGA_June2011	exon	42853994	42854731	.	+	.	gene_id "RPL7L1|285855"; transcript_id "uc003osq.1";
chr6	TCGA_June2011	exon	43745460	43746273	.	+	.	gene_id "VEGFA|7422"; transcript_id "uc003owk.2";
chr6	TCGA_June2011	exon	43746626	43746655	.	+	.	gene_id "VEGFA|7422"; transcript_id "uc003owk.2";
chr6	TCGA_June2011	exon	43752278	43754221	.	+	.	gene_id "VEGFA|7422"; transcript_id "uc003owk.2";
chr6	TCGA_June2011	exon	43737953	43739049	.	+	.	gene_id "VEGFA|7422"; transcript_id "uc003owj.2";
chr6	TCGA_June2011	exon	43742078	43742129	.	+	.	gene_id "VEGFA|7422"; transcript_id "uc003owj.2";
chr6	TCGA_June2011	exon	43745206	43745402	.	+	.	gene_id "VEGFA|7422"; transcript_id "uc003owj.2";
chr6	TCGA_June2011	exon	43746197	43746273	.	+	.	gene_id "VEGFA|7422"; transcript_id "uc003owj.2";
chr6	TCGA_June2011	exon	43746626	43746655	.	+	.	gene_id "VEGFA|7422"; transcript_id "uc003owj.2";
chr6	TCGA_June2011	exon	43752278	43754221	.	+	.	gene_id "VEGFA|7422"; transcript_id "uc003owj.2";
chr6	TCGA_June2011	exon	44095376	44095415	.	+	.	gene_id "TMEM63B|55362"; transcript_id "uc003owq.1";
chr6	TCGA_June2011	exon	44102157	44102480	.	+	.	gene_id "TMEM63B|55362"; transcript_id "uc003owq.1";
chr6	TCGA_June2011	exon	44102754	44102833	.	+	.	gene_id "TMEM63B|55362"; transcript_id "uc003owq.1";
chr6	TCGA_June2011	exon	44103065	44103103	.	+	.	gene_id "TMEM63B|55362"; transcript_id "uc003owq.1";
chr6	TCGA_June2011	exon	44104086	44104176	.	+	.	gene_id "TMEM63B|55362"; transcript_id "uc003owq.1";
chr6	TCGA_June2011	exon	44106217	44106254	.	+	.	gene_id "TMEM63B|55362"; transcript_id "uc003owq.1";
chr6	TCGA_June2011	exon	44107204	44107346	.	+	.	gene_id "TMEM63B|55362"; transcript_id "uc003owq.1";
chr6	TCGA_June2011	exon	44107445	44107496	.	+	.	gene_id "TMEM63B|55362"; transcript_id "uc003owq.1";
chr6	TCGA_June2011	exon	44107989	44108097	.	+	.	gene_id "TMEM63B|55362"; transcript_id "uc003owq.1";
chr6	TCGA_June2011	exon	44108765	44108835	.	+	.	gene_id "TMEM63B|55362"; transcript_id "uc003owq.1";
chr6	TCGA_June2011	exon	44114584	44114664	.	+	.	gene_id "TMEM63B|55362"; transcript_id "uc003owq.1";
chr6	TCGA_June2011	exon	44115114	44115237	.	+	.	gene_id "TMEM63B|55362"; transcript_id "uc003owq.1";
chr6	TCGA_June2011	exon	44115989	44116122	.	+	.	gene_id "TMEM63B|55362"; transcript_id "uc003owq.1";
chr6	TCGA_June2011	exon	44116250	44116387	.	+	.	gene_id "TMEM63B|55362"; transcript_id "uc003owq.1";
chr6	TCGA_June2011	exon	44116529	44116998	.	+	.	gene_id "TMEM63B|55362"; transcript_id "uc003owq.1";
chr6	TCGA_June2011	exon	44191296	44191378	.	+	.	gene_id "SLC29A1|2030"; transcript_id "uc003owy.1";
chr6	TCGA_June2011	exon	44195000	44195079	.	+	.	gene_id "SLC29A1|2030"; transcript_id "uc003owy.1";
chr6	TCGA_June2011	exon	44197127	44197208	.	+	.	gene_id "SLC29A1|2030"; transcript_id "uc003owy.1";
chr6	TCGA_June2011	exon	44197326	44197528	.	+	.	gene_id "SLC29A1|2030"; transcript_id "uc003owy.1";
chr6	TCGA_June2011	exon	44197644	44197783	.	+	.	gene_id "SLC29A1|2030"; transcript_id "uc003owy.1";
chr6	TCGA_June2011	exon	44198084	44198218	.	+	.	gene_id "SLC29A1|2030"; transcript_id "uc003owy.1";
chr6	TCGA_June2011	exon	44198305	44198402	.	+	.	gene_id "SLC29A1|2030"; transcript_id "uc003owy.1";
chr6	TCGA_June2011	exon	44198548	44198626	.	+	.	gene_id "SLC29A1|2030"; transcript_id "uc003owy.1";
chr6	TCGA_June2011	exon	44199101	44199198	.	+	.	gene_id "SLC29A1|2030"; transcript_id "uc003owy.1";
chr6	TCGA_June2011	exon	44199735	44199843	.	+	.	gene_id "SLC29A1|2030"; transcript_id "uc003owy.1";
chr6	TCGA_June2011	exon	44200080	44200165	.	+	.	gene_id "SLC29A1|2030"; transcript_id "uc003owy.1";
chr6	TCGA_June2011	exon	44200544	44200743	.	+	.	gene_id "SLC29A1|2030"; transcript_id "uc003owy.1";
chr6	TCGA_June2011	exon	44201154	44201888	.	+	.	gene_id "SLC29A1|2030"; transcript_id "uc003owy.1";
chr6	TCGA_June2011	exon	44238480	44238614	.	+	.	gene_id "SPATS1|221409:TMEM151B|441151"; transcript_id "uc003oxf.2";
chr6	TCGA_June2011	exon	44240803	44241243	.	+	.	gene_id "SPATS1|221409:TMEM151B|441151"; transcript_id "uc003oxf.2";
chr6	TCGA_June2011	exon	44274680	44275966	.	+	.	gene_id "SPATS1|221409:TMEM151B|441151"; transcript_id "uc003oxf.2";
chr6	TCGA_June2011	exon	45296054	45296197	.	+	.	gene_id "RUNX2|860"; transcript_id "uc011dvy.1";
chr6	TCGA_June2011	exon	45296398	45296521	.	+	.	gene_id "RUNX2|860"; transcript_id "uc011dvy.1";
chr6	TCGA_June2011	exon	45390330	45390694	.	+	.	gene_id "RUNX2|860"; transcript_id "uc011dvy.1";
chr6	TCGA_June2011	exon	45399600	45399756	.	+	.	gene_id "RUNX2|860"; transcript_id "uc011dvy.1";
chr6	TCGA_June2011	exon	45405684	45405788	.	+	.	gene_id "RUNX2|860"; transcript_id "uc011dvy.1";
chr6	TCGA_June2011	exon	45459678	45459851	.	+	.	gene_id "RUNX2|860"; transcript_id "uc011dvy.1";
chr6	TCGA_June2011	exon	45479983	45480144	.	+	.	gene_id "RUNX2|860"; transcript_id "uc011dvy.1";
chr6	TCGA_June2011	exon	45514564	45518818	.	+	.	gene_id "RUNX2|860"; transcript_id "uc011dvy.1";
chr6	TCGA_June2011	exon	46655866	46661911	.	+	.	gene_id "TDRD6|221400"; transcript_id "uc010jze.2";
chr6	TCGA_June2011	exon	46663558	46663682	.	+	.	gene_id "TDRD6|221400"; transcript_id "uc010jze.2";
chr6	TCGA_June2011	exon	46669595	46670149	.	+	.	gene_id "TDRD6|221400"; transcript_id "uc010jze.2";
chr6	TCGA_June2011	exon	76603648	76604977	.	+	.	gene_id "MYO6|4646"; transcript_id "uc003pij.1";
chr6	TCGA_June2011	exon	76608090	76608128	.	+	.	gene_id "MYO6|4646"; transcript_id "uc003pij.1";
chr6	TCGA_June2011	exon	76617322	76617425	.	+	.	gene_id "MYO6|4646"; transcript_id "uc003pij.1";
chr6	TCGA_June2011	exon	76618213	76618344	.	+	.	gene_id "MYO6|4646"; transcript_id "uc003pij.1";
chr6	TCGA_June2011	exon	76623780	76623998	.	+	.	gene_id "MYO6|4646"; transcript_id "uc003pij.1";
chr6	TCGA_June2011	exon	76624530	76629254	.	+	.	gene_id "MYO6|4646"; transcript_id "uc003pij.1";
chr6	TCGA_June2011	exon	84743420	84743602	.	+	.	gene_id "MRAP2|112609"; transcript_id "uc010kbo.2";
chr6	TCGA_June2011	exon	84765031	84765164	.	+	.	gene_id "MRAP2|112609"; transcript_id "uc010kbo.2";
chr6	TCGA_June2011	exon	84798810	84800603	.	+	.	gene_id "MRAP2|112609"; transcript_id "uc010kbo.2";
chr6	TCGA_June2011	exon	90272120	90272617	.	+	.	gene_id "ANKRD6|22881"; transcript_id "uc011dzy.1";
chr6	TCGA_June2011	exon	90276553	90276815	.	+	.	gene_id "ANKRD6|22881"; transcript_id "uc011dzy.1";
chr6	TCGA_June2011	exon	90305635	90305733	.	+	.	gene_id "ANKRD6|22881"; transcript_id "uc011dzy.1";
chr6	TCGA_June2011	exon	90312748	90312846	.	+	.	gene_id "ANKRD6|22881"; transcript_id "uc011dzy.1";
chr6	TCGA_June2011	exon	90315726	90315824	.	+	.	gene_id "ANKRD6|22881"; transcript_id "uc011dzy.1";
chr6	TCGA_June2011	exon	90321991	90322089	.	+	.	gene_id "ANKRD6|22881"; transcript_id "uc011dzy.1";
chr6	TCGA_June2011	exon	90323511	90323609	.	+	.	gene_id "ANKRD6|22881"; transcript_id "uc011dzy.1";
chr6	TCGA_June2011	exon	90326278	90326376	.	+	.	gene_id "ANKRD6|22881"; transcript_id "uc011dzy.1";
chr6	TCGA_June2011	exon	90327673	90327750	.	+	.	gene_id "ANKRD6|22881"; transcript_id "uc011dzy.1";
chr6	TCGA_June2011	exon	90331641	90331745	.	+	.	gene_id "ANKRD6|22881"; transcript_id "uc011dzy.1";
chr6	TCGA_June2011	exon	90333129	90333263	.	+	.	gene_id "ANKRD6|22881"; transcript_id "uc011dzy.1";
chr6	TCGA_June2011	exon	90333591	90333776	.	+	.	gene_id "ANKRD6|22881"; transcript_id "uc011dzy.1";
chr6	TCGA_June2011	exon	90334258	90334410	.	+	.	gene_id "ANKRD6|22881"; transcript_id "uc011dzy.1";
chr6	TCGA_June2011	exon	90337302	90337415	.	+	.	gene_id "ANKRD6|22881"; transcript_id "uc011dzy.1";
chr6	TCGA_June2011	exon	90338831	90338957	.	+	.	gene_id "ANKRD6|22881"; transcript_id "uc011dzy.1";
chr6	TCGA_June2011	exon	90340152	90343402	.	+	.	gene_id "ANKRD6|22881"; transcript_id "uc011dzy.1";
chr6	TCGA_June2011	exon	101846905	101847268	.	+	.	gene_id "GRIK2|2898"; transcript_id "uc003pqp.3";
chr6	TCGA_June2011	exon	102069824	102069991	.	+	.	gene_id "GRIK2|2898"; transcript_id "uc003pqp.3";
chr6	TCGA_June2011	exon	102074255	102074512	.	+	.	gene_id "GRIK2|2898"; transcript_id "uc003pqp.3";
chr6	TCGA_June2011	exon	102124498	102124679	.	+	.	gene_id "GRIK2|2898"; transcript_id "uc003pqp.3";
chr6	TCGA_June2011	exon	102130428	102130481	.	+	.	gene_id "GRIK2|2898"; transcript_id "uc003pqp.3";
chr6	TCGA_June2011	exon	102134055	102134228	.	+	.	gene_id "GRIK2|2898"; transcript_id "uc003pqp.3";
chr6	TCGA_June2011	exon	102247523	102247666	.	+	.	gene_id "GRIK2|2898"; transcript_id "uc003pqp.3";
chr6	TCGA_June2011	exon	102250206	102250313	.	+	.	gene_id "GRIK2|2898"; transcript_id "uc003pqp.3";
chr6	TCGA_June2011	exon	102266245	102266358	.	+	.	gene_id "GRIK2|2898"; transcript_id "uc003pqp.3";
chr6	TCGA_June2011	exon	102307162	102307368	.	+	.	gene_id "GRIK2|2898"; transcript_id "uc003pqp.3";
chr6	TCGA_June2011	exon	102337515	102337738	.	+	.	gene_id "GRIK2|2898"; transcript_id "uc003pqp.3";
chr6	TCGA_June2011	exon	102372476	102372594	.	+	.	gene_id "GRIK2|2898"; transcript_id "uc003pqp.3";
chr6	TCGA_June2011	exon	102376290	102376507	.	+	.	gene_id "GRIK2|2898"; transcript_id "uc003pqp.3";
chr6	TCGA_June2011	exon	102483216	102483441	.	+	.	gene_id "GRIK2|2898"; transcript_id "uc003pqp.3";
chr6	TCGA_June2011	exon	102503205	102503455	.	+	.	gene_id "GRIK2|2898"; transcript_id "uc003pqp.3";
chr6	TCGA_June2011	exon	102516222	102517957	.	+	.	gene_id "GRIK2|2898"; transcript_id "uc003pqp.3";
chr6	TCGA_June2011	exon	106534195	106534470	.	+	.	gene_id "PRDM1|639"; transcript_id "uc003prd.2";
chr6	TCGA_June2011	exon	106536076	106536324	.	+	.	gene_id "PRDM1|639"; transcript_id "uc003prd.2";
chr6	TCGA_June2011	exon	106543490	106543609	.	+	.	gene_id "PRDM1|639"; transcript_id "uc003prd.2";
chr6	TCGA_June2011	exon	106547175	106547427	.	+	.	gene_id "PRDM1|639"; transcript_id "uc003prd.2";
chr6	TCGA_June2011	exon	106552700	106553808	.	+	.	gene_id "PRDM1|639"; transcript_id "uc003prd.2";
chr6	TCGA_June2011	exon	106554246	106554374	.	+	.	gene_id "PRDM1|639"; transcript_id "uc003prd.2";
chr6	TCGA_June2011	exon	106554786	106557814	.	+	.	gene_id "PRDM1|639"; transcript_id "uc003prd.2";
chr6	TCGA_June2011	exon	126102328	126102517	.	+	.	gene_id "NCOA7|135112"; transcript_id "uc003qae.3";
chr6	TCGA_June2011	exon	126107283	126107359	.	+	.	gene_id "NCOA7|135112"; transcript_id "uc003qae.3";
chr6	TCGA_June2011	exon	126136437	126136550	.	+	.	gene_id "NCOA7|135112"; transcript_id "uc003qae.3";
chr6	TCGA_June2011	exon	126176166	126176386	.	+	.	gene_id "NCOA7|135112"; transcript_id "uc003qae.3";
chr6	TCGA_June2011	exon	126196035	126196114	.	+	.	gene_id "NCOA7|135112"; transcript_id "uc003qae.3";
chr6	TCGA_June2011	exon	126199409	126199516	.	+	.	gene_id "NCOA7|135112"; transcript_id "uc003qae.3";
chr6	TCGA_June2011	exon	126202236	126202349	.	+	.	gene_id "NCOA7|135112"; transcript_id "uc003qae.3";
chr6	TCGA_June2011	exon	126203572	126203697	.	+	.	gene_id "NCOA7|135112"; transcript_id "uc003qae.3";
chr6	TCGA_June2011	exon	126206305	126206489	.	+	.	gene_id "NCOA7|135112"; transcript_id "uc003qae.3";
chr6	TCGA_June2011	exon	126210085	126211127	.	+	.	gene_id "NCOA7|135112"; transcript_id "uc003qae.3";
chr6	TCGA_June2011	exon	126211788	126211956	.	+	.	gene_id "NCOA7|135112"; transcript_id "uc003qae.3";
chr6	TCGA_June2011	exon	126236479	126236626	.	+	.	gene_id "NCOA7|135112"; transcript_id "uc003qae.3";
chr6	TCGA_June2011	exon	126242089	126242214	.	+	.	gene_id "NCOA7|135112"; transcript_id "uc003qae.3";
chr6	TCGA_June2011	exon	126243828	126243980	.	+	.	gene_id "NCOA7|135112"; transcript_id "uc003qae.3";
chr6	TCGA_June2011	exon	126248809	126248904	.	+	.	gene_id "NCOA7|135112"; transcript_id "uc003qae.3";
chr6	TCGA_June2011	exon	126249320	126249393	.	+	.	gene_id "NCOA7|135112"; transcript_id "uc003qae.3";
chr6	TCGA_June2011	exon	126249782	126252266	.	+	.	gene_id "NCOA7|135112"; transcript_id "uc003qae.3";
chr6	TCGA_June2011	exon	136359174	136359666	.	+	.	gene_id "PDE7B|27115"; transcript_id "uc003qgr.2";
chr6	TCGA_June2011	exon	136429869	136429952	.	+	.	gene_id "PDE7B|27115"; transcript_id "uc003qgr.2";
chr6	TCGA_June2011	exon	136468489	136468640	.	+	.	gene_id "PDE7B|27115"; transcript_id "uc003qgr.2";
chr6	TCGA_June2011	exon	136470225	136470288	.	+	.	gene_id "PDE7B|27115"; transcript_id "uc003qgr.2";
chr6	TCGA_June2011	exon	136472298	136472393	.	+	.	gene_id "PDE7B|27115"; transcript_id "uc003qgr.2";
chr6	TCGA_June2011	exon	136475213	136475313	.	+	.	gene_id "PDE7B|27115"; transcript_id "uc003qgr.2";
chr6	TCGA_June2011	exon	136476765	136476896	.	+	.	gene_id "PDE7B|27115"; transcript_id "uc003qgr.2";
chr6	TCGA_June2011	exon	136494935	136495026	.	+	.	gene_id "PDE7B|27115"; transcript_id "uc003qgr.2";
chr6	TCGA_June2011	exon	136500135	136500279	.	+	.	gene_id "PDE7B|27115"; transcript_id "uc003qgr.2";
chr6	TCGA_June2011	exon	136502365	136502461	.	+	.	gene_id "PDE7B|27115"; transcript_id "uc003qgr.2";
chr6	TCGA_June2011	exon	136508174	136508254	.	+	.	gene_id "PDE7B|27115"; transcript_id "uc003qgr.2";
chr6	TCGA_June2011	exon	136512752	136516708	.	+	.	gene_id "PDE7B|27115"; transcript_id "uc003qgr.2";
chr6	TCGA_June2011	exon	147646095	147646220	.	+	.	gene_id "STXBP5|134957"; transcript_id "uc003qma.2";
chr6	TCGA_June2011	exon	147648261	147648412	.	+	.	gene_id "STXBP5|134957"; transcript_id "uc003qma.2";
chr6	TCGA_June2011	exon	147655293	147655358	.	+	.	gene_id "STXBP5|134957"; transcript_id "uc003qma.2";
chr6	TCGA_June2011	exon	147660315	147661827	.	+	.	gene_id "STXBP5|134957"; transcript_id "uc003qma.2";
chr6	TCGA_June2011	exon	150070831	150071092	.	+	.	gene_id "PCMT1|5110"; transcript_id "uc003qna.2";
chr6	TCGA_June2011	exon	150092298	150092402	.	+	.	gene_id "PCMT1|5110"; transcript_id "uc003qna.2";
chr6	TCGA_June2011	exon	150094274	150094305	.	+	.	gene_id "PCMT1|5110"; transcript_id "uc003qna.2";
chr6	TCGA_June2011	exon	150111090	150111194	.	+	.	gene_id "PCMT1|5110"; transcript_id "uc003qna.2";
chr6	TCGA_June2011	exon	150114685	150114805	.	+	.	gene_id "PCMT1|5110"; transcript_id "uc003qna.2";
chr6	TCGA_June2011	exon	150117551	150117636	.	+	.	gene_id "PCMT1|5110"; transcript_id "uc003qna.2";
chr6	TCGA_June2011	exon	150123336	150123666	.	+	.	gene_id "PCMT1|5110"; transcript_id "uc003qna.2";
chr6	TCGA_June2011	exon	161412822	161413115	.	+	.	gene_id "MAP3K4|4216"; transcript_id "uc003qtn.2";
chr6	TCGA_June2011	exon	161455291	161455481	.	+	.	gene_id "MAP3K4|4216"; transcript_id "uc003qtn.2";
chr6	TCGA_June2011	exon	161469648	161471011	.	+	.	gene_id "MAP3K4|4216"; transcript_id "uc003qtn.2";
chr6	TCGA_June2011	exon	161491640	161491882	.	+	.	gene_id "MAP3K4|4216"; transcript_id "uc003qtn.2";
chr6	TCGA_June2011	exon	161494498	161494644	.	+	.	gene_id "MAP3K4|4216"; transcript_id "uc003qtn.2";
chr6	TCGA_June2011	exon	161501913	161502070	.	+	.	gene_id "MAP3K4|4216"; transcript_id "uc003qtn.2";
chr6	TCGA_June2011	exon	161505533	161505649	.	+	.	gene_id "MAP3K4|4216"; transcript_id "uc003qtn.2";
chr6	TCGA_June2011	exon	161507411	161507510	.	+	.	gene_id "MAP3K4|4216"; transcript_id "uc003qtn.2";
chr6	TCGA_June2011	exon	161507616	161507699	.	+	.	gene_id "MAP3K4|4216"; transcript_id "uc003qtn.2";
chr6	TCGA_June2011	exon	161508720	161508986	.	+	.	gene_id "MAP3K4|4216"; transcript_id "uc003qtn.2";
chr6	TCGA_June2011	exon	161510354	161510503	.	+	.	gene_id "MAP3K4|4216"; transcript_id "uc003qtn.2";
chr6	TCGA_June2011	exon	161512411	161512572	.	+	.	gene_id "MAP3K4|4216"; transcript_id "uc003qtn.2";
chr6	TCGA_June2011	exon	161513042	161513175	.	+	.	gene_id "MAP3K4|4216"; transcript_id "uc003qtn.2";
chr6	TCGA_June2011	exon	161514010	161514088	.	+	.	gene_id "MAP3K4|4216"; transcript_id "uc003qtn.2";
chr6	TCGA_June2011	exon	161514805	161514883	.	+	.	gene_id "MAP3K4|4216"; transcript_id "uc003qtn.2";
chr6	TCGA_June2011	exon	161518112	161518208	.	+	.	gene_id "MAP3K4|4216"; transcript_id "uc003qtn.2";
chr6	TCGA_June2011	exon	161519310	161519459	.	+	.	gene_id "MAP3K4|4216"; transcript_id "uc003qtn.2";
chr6	TCGA_June2011	exon	161522924	161523024	.	+	.	gene_id "MAP3K4|4216"; transcript_id "uc003qtn.2";
chr6	TCGA_June2011	exon	161523731	161523811	.	+	.	gene_id "MAP3K4|4216"; transcript_id "uc003qtn.2";
chr6	TCGA_June2011	exon	161527546	161527737	.	+	.	gene_id "MAP3K4|4216"; transcript_id "uc003qtn.2";
chr6	TCGA_June2011	exon	161528931	161529001	.	+	.	gene_id "MAP3K4|4216"; transcript_id "uc003qtn.2";
chr6	TCGA_June2011	exon	161529775	161529891	.	+	.	gene_id "MAP3K4|4216"; transcript_id "uc003qtn.2";
chr6	TCGA_June2011	exon	161530787	161530946	.	+	.	gene_id "MAP3K4|4216"; transcript_id "uc003qtn.2";
chr6	TCGA_June2011	exon	161532868	161532990	.	+	.	gene_id "MAP3K4|4216"; transcript_id "uc003qtn.2";
chr6	TCGA_June2011	exon	161533700	161533806	.	+	.	gene_id "MAP3K4|4216"; transcript_id "uc003qtn.2";
chr6	TCGA_June2011	exon	161536155	161536334	.	+	.	gene_id "MAP3K4|4216"; transcript_id "uc003qtn.2";
chr6	TCGA_June2011	exon	161537882	161538416	.	+	.	gene_id "MAP3K4|4216"; transcript_id "uc003qtn.2";
chr6	TCGA_June2011	exon	163835675	163836367	.	+	.	gene_id "QKI|9444"; transcript_id "uc003qui.2";
chr6	TCGA_June2011	exon	163876311	163876453	.	+	.	gene_id "QKI|9444"; transcript_id "uc003qui.2";
chr6	TCGA_June2011	exon	163899812	163899928	.	+	.	gene_id "QKI|9444"; transcript_id "uc003qui.2";
chr6	TCGA_June2011	exon	163956014	163956157	.	+	.	gene_id "QKI|9444"; transcript_id "uc003qui.2";
chr6	TCGA_June2011	exon	163983014	163983101	.	+	.	gene_id "QKI|9444"; transcript_id "uc003qui.2";
chr6	TCGA_June2011	exon	163984452	163984751	.	+	.	gene_id "QKI|9444"; transcript_id "uc003qui.2";
chr6	TCGA_June2011	exon	163987753	163987827	.	+	.	gene_id "QKI|9444"; transcript_id "uc003qui.2";
chr6	TCGA_June2011	exon	163991726	163994892	.	+	.	gene_id "QKI|9444"; transcript_id "uc003qui.2";
chr6	TCGA_June2011	exon	5998235	5999437	.	-	.	gene_id "NRN1|51299"; transcript_id "uc003mwt.2";
chr6	TCGA_June2011	exon	6002586	6002730	.	-	.	gene_id "NRN1|51299"; transcript_id "uc003mwt.2";
chr6	TCGA_June2011	exon	6003402	6003506	.	-	.	gene_id "NRN1|51299"; transcript_id "uc003mwt.2";
chr6	TCGA_June2011	exon	6003936	6004277	.	-	.	gene_id "NRN1|51299"; transcript_id "uc003mwt.2";
chr6	TCGA_June2011	exon	13305853	13306759	.	-	.	gene_id "TBC1D7|51256"; transcript_id "uc003nap.2";
chr6	TCGA_June2011	exon	13307828	13307977	.	-	.	gene_id "TBC1D7|51256"; transcript_id "uc003nap.2";
chr6	TCGA_June2011	exon	13316803	13316940	.	-	.	gene_id "TBC1D7|51256"; transcript_id "uc003nap.2";
chr6	TCGA_June2011	exon	13321140	13321327	.	-	.	gene_id "TBC1D7|51256"; transcript_id "uc003nap.2";
chr6	TCGA_June2011	exon	13327019	13327138	.	-	.	gene_id "TBC1D7|51256"; transcript_id "uc003nap.2";
chr6	TCGA_June2011	exon	13328548	13328770	.	-	.	gene_id "TBC1D7|51256"; transcript_id "uc003nap.2";
chr6	TCGA_June2011	exon	17815158	17815868	.	-	.	gene_id "KIF13A|63971"; transcript_id "uc003ncj.2";
chr6	TCGA_June2011	exon	17817251	17817464	.	-	.	gene_id "KIF13A|63971"; transcript_id "uc003ncj.2";
chr6	TCGA_June2011	exon	17825999	17826165	.	-	.	gene_id "KIF13A|63971"; transcript_id "uc003ncj.2";
chr6	TCGA_June2011	exon	17826269	17826355	.	-	.	gene_id "KIF13A|63971"; transcript_id "uc003ncj.2";
chr6	TCGA_June2011	exon	17828471	17828601	.	-	.	gene_id "KIF13A|63971"; transcript_id "uc003ncj.2";
chr6	TCGA_June2011	exon	17831332	17831466	.	-	.	gene_id "KIF13A|63971"; transcript_id "uc003ncj.2";
chr6	TCGA_June2011	exon	17834192	17834302	.	-	.	gene_id "KIF13A|63971"; transcript_id "uc003ncj.2";
chr6	TCGA_June2011	exon	17837109	17837321	.	-	.	gene_id "KIF13A|63971"; transcript_id "uc003ncj.2";
chr6	TCGA_June2011	exon	17950645	17951660	.	-	.	gene_id "KIF13A|63971"; transcript_id "uc003nck.2";
chr6	TCGA_June2011	exon	17987285	17987375	.	-	.	gene_id "KIF13A|63971"; transcript_id "uc003nck.2";
chr6	TCGA_June2011	exon	17987640	17987799	.	-	.	gene_id "KIF13A|63971"; transcript_id "uc003nck.2";
chr6	TCGA_June2011	exon	25850276	25851105	.	-	.	gene_id "SLC17A3|10786"; transcript_id "uc011djz.1";
chr6	TCGA_June2011	exon	25855372	25855458	.	-	.	gene_id "SLC17A3|10786"; transcript_id "uc011djz.1";
chr6	TCGA_June2011	exon	25861852	25861939	.	-	.	gene_id "SLC17A3|10786"; transcript_id "uc011djz.1";
chr6	TCGA_June2011	exon	25862024	25862257	.	-	.	gene_id "SLC17A3|10786"; transcript_id "uc011djz.1";
chr6	TCGA_June2011	exon	25862461	25862672	.	-	.	gene_id "SLC17A3|10786"; transcript_id "uc011djz.1";
chr6	TCGA_June2011	exon	25868525	25868683	.	-	.	gene_id "SLC17A3|10786"; transcript_id "uc011djz.1";
chr6	TCGA_June2011	exon	30255174	30260376	.	-	.	gene_id "HCG18|414777"; transcript_id "uc003npx.2";
chr6	TCGA_June2011	exon	30262248	30262741	.	-	.	gene_id "HCG18|414777"; transcript_id "uc003npx.2";
chr6	TCGA_June2011	exon	30263909	30264014	.	-	.	gene_id "HCG18|414777"; transcript_id "uc003npx.2";
chr6	TCGA_June2011	exon	30282046	30282259	.	-	.	gene_id "HCG18|414777"; transcript_id "uc003npx.2";
chr6	TCGA_June2011	exon	30294131	30294927	.	-	.	gene_id "HCG18|414777"; transcript_id "uc003npx.2";
chr6	TCGA_June2011	exon	31606806	31607003	.	-	.	gene_id "BAT3|7917"; transcript_id "uc003nvf.3";
chr6	TCGA_June2011	exon	31607277	31607423	.	-	.	gene_id "BAT3|7917"; transcript_id "uc003nvf.3";
chr6	TCGA_June2011	exon	31607976	31608083	.	-	.	gene_id "BAT3|7917"; transcript_id "uc003nvf.3";
chr6	TCGA_June2011	exon	31608162	31608305	.	-	.	gene_id "BAT3|7917"; transcript_id "uc003nvf.3";
chr6	TCGA_June2011	exon	31608422	31608481	.	-	.	gene_id "BAT3|7917"; transcript_id "uc003nvf.3";
chr6	TCGA_June2011	exon	31608569	31608715	.	-	.	gene_id "BAT3|7917"; transcript_id "uc003nvf.3";
chr6	TCGA_June2011	exon	31608881	31609005	.	-	.	gene_id "BAT3|7917"; transcript_id "uc003nvf.3";
chr6	TCGA_June2011	exon	31609097	31609199	.	-	.	gene_id "BAT3|7917"; transcript_id "uc003nvf.3";
chr6	TCGA_June2011	exon	31609316	31609369	.	-	.	gene_id "BAT3|7917"; transcript_id "uc003nvf.3";
chr6	TCGA_June2011	exon	31609553	31609722	.	-	.	gene_id "BAT3|7917"; transcript_id "uc003nvf.3";
chr6	TCGA_June2011	exon	31609889	31610180	.	-	.	gene_id "BAT3|7917"; transcript_id "uc003nvf.3";
chr6	TCGA_June2011	exon	31610606	31610892	.	-	.	gene_id "BAT3|7917"; transcript_id "uc003nvf.3";
chr6	TCGA_June2011	exon	31611667	31611754	.	-	.	gene_id "BAT3|7917"; transcript_id "uc003nvf.3";
chr6	TCGA_June2011	exon	31611859	31611971	.	-	.	gene_id "BAT3|7917"; transcript_id "uc003nvf.3";
chr6	TCGA_June2011	exon	31612302	31612379	.	-	.	gene_id "BAT3|7917"; transcript_id "uc003nvf.3";
chr6	TCGA_June2011	exon	31612723	31612975	.	-	.	gene_id "BAT3|7917"; transcript_id "uc003nvf.3";
chr6	TCGA_June2011	exon	31613184	31613381	.	-	.	gene_id "BAT3|7917"; transcript_id "uc003nvf.3";
chr6	TCGA_June2011	exon	31614171	31614300	.	-	.	gene_id "BAT3|7917"; transcript_id "uc003nvf.3";
chr6	TCGA_June2011	exon	31615368	31615603	.	-	.	gene_id "BAT3|7917"; transcript_id "uc003nvf.3";
chr6	TCGA_June2011	exon	31616454	31616528	.	-	.	gene_id "BAT3|7917"; transcript_id "uc003nvf.3";
chr6	TCGA_June2011	exon	31616688	31616741	.	-	.	gene_id "BAT3|7917"; transcript_id "uc003nvf.3";
chr6	TCGA_June2011	exon	31616976	31617172	.	-	.	gene_id "BAT3|7917"; transcript_id "uc003nvf.3";
chr6	TCGA_June2011	exon	31617287	31617404	.	-	.	gene_id "BAT3|7917"; transcript_id "uc003nvf.3";
chr6	TCGA_June2011	exon	31619433	31619553	.	-	.	gene_id "BAT3|7917"; transcript_id "uc003nvf.3";
chr6	TCGA_June2011	exon	31620024	31620170	.	-	.	gene_id "BAT3|7917"; transcript_id "uc003nvf.3";
chr6	TCGA_June2011	exon	32148746	32149016	.	-	.	gene_id "AGER|177"; transcript_id "uc003oar.2";
chr6	TCGA_June2011	exon	32149128	32149254	.	-	.	gene_id "AGER|177"; transcript_id "uc003oar.2";
chr6	TCGA_June2011	exon	32149383	32149409	.	-	.	gene_id "AGER|177"; transcript_id "uc003oar.2";
chr6	TCGA_June2011	exon	32150024	32150165	.	-	.	gene_id "AGER|177"; transcript_id "uc003oar.2";
chr6	TCGA_June2011	exon	32150345	32150475	.	-	.	gene_id "AGER|177"; transcript_id "uc003oar.2";
chr6	TCGA_June2011	exon	32150618	32150800	.	-	.	gene_id "AGER|177"; transcript_id "uc003oar.2";
chr6	TCGA_June2011	exon	32150891	32150978	.	-	.	gene_id "AGER|177"; transcript_id "uc003oar.2";
chr6	TCGA_June2011	exon	32151101	32151165	.	-	.	gene_id "AGER|177"; transcript_id "uc003oar.2";
chr6	TCGA_June2011	exon	32151332	32151527	.	-	.	gene_id "AGER|177"; transcript_id "uc003oar.2";
chr6	TCGA_June2011	exon	32151658	32152009	.	-	.	gene_id "AGER|177"; transcript_id "uc003oar.2";
chr6	TCGA_June2011	exon	32162621	32163927	.	-	.	gene_id "NOTCH4|4855"; transcript_id "uc003oba.2";
chr6	TCGA_June2011	exon	32164101	32164198	.	-	.	gene_id "NOTCH4|4855"; transcript_id "uc003oba.2";
chr6	TCGA_June2011	exon	32164702	32164849	.	-	.	gene_id "NOTCH4|4855"; transcript_id "uc003oba.2";
chr6	TCGA_June2011	exon	32165076	32165371	.	-	.	gene_id "NOTCH4|4855"; transcript_id "uc003oba.2";
chr6	TCGA_June2011	exon	32166198	32166336	.	-	.	gene_id "NOTCH4|4855"; transcript_id "uc003oba.2";
chr6	TCGA_June2011	exon	32166435	32166507	.	-	.	gene_id "NOTCH4|4855"; transcript_id "uc003oba.2";
chr6	TCGA_June2011	exon	32166703	32166922	.	-	.	gene_id "NOTCH4|4855"; transcript_id "uc003oba.2";
chr6	TCGA_June2011	exon	32168608	32168783	.	-	.	gene_id "NOTCH4|4855"; transcript_id "uc003oba.2";
chr6	TCGA_June2011	exon	32168894	32171510	.	-	.	gene_id "NOTCH4|4855"; transcript_id "uc003oba.2";
chr6	TCGA_June2011	exon	32162621	32163927	.	-	.	gene_id "NOTCH4|4855"; transcript_id "uc011dpv.1";
chr6	TCGA_June2011	exon	32164101	32164198	.	-	.	gene_id "NOTCH4|4855"; transcript_id "uc011dpv.1";
chr6	TCGA_June2011	exon	32164702	32164849	.	-	.	gene_id "NOTCH4|4855"; transcript_id "uc011dpv.1";
chr6	TCGA_June2011	exon	32165076	32165371	.	-	.	gene_id "NOTCH4|4855"; transcript_id "uc011dpv.1";
chr6	TCGA_June2011	exon	32166198	32166336	.	-	.	gene_id "NOTCH4|4855"; transcript_id "uc011dpv.1";
chr6	TCGA_June2011	exon	32166435	32166507	.	-	.	gene_id "NOTCH4|4855"; transcript_id "uc011dpv.1";
chr6	TCGA_June2011	exon	32166703	32166922	.	-	.	gene_id "NOTCH4|4855"; transcript_id "uc011dpv.1";
chr6	TCGA_June2011	exon	32168608	32168783	.	-	.	gene_id "NOTCH4|4855"; transcript_id "uc011dpv.1";
chr6	TCGA_June2011	exon	32168894	32169277	.	-	.	gene_id "NOTCH4|4855"; transcript_id "uc011dpv.1";
chr6	TCGA_June2011	exon	32171547	32171659	.	-	.	gene_id "NOTCH4|4855"; transcript_id "uc011dpv.1";
chr6	TCGA_June2011	exon	32171914	32172166	.	-	.	gene_id "NOTCH4|4855"; transcript_id "uc011dpv.1";
chr6	TCGA_June2011	exon	32178529	32178713	.	-	.	gene_id "NOTCH4|4855"; transcript_id "uc011dpv.1";
chr6	TCGA_June2011	exon	32180251	32180404	.	-	.	gene_id "NOTCH4|4855"; transcript_id "uc011dpv.1";
chr6	TCGA_June2011	exon	32180601	32180688	.	-	.	gene_id "NOTCH4|4855"; transcript_id "uc011dpv.1";
chr6	TCGA_June2011	exon	32180912	32181029	.	-	.	gene_id "NOTCH4|4855"; transcript_id "uc011dpv.1";
chr6	TCGA_June2011	exon	32181465	32181617	.	-	.	gene_id "NOTCH4|4855"; transcript_id "uc011dpv.1";
chr6	TCGA_June2011	exon	32181887	32182032	.	-	.	gene_id "NOTCH4|4855"; transcript_id "uc011dpv.1";
chr6	TCGA_June2011	exon	32183003	32183162	.	-	.	gene_id "NOTCH4|4855"; transcript_id "uc011dpv.1";
chr6	TCGA_June2011	exon	32184722	32184844	.	-	.	gene_id "NOTCH4|4855"; transcript_id "uc011dpv.1";
chr6	TCGA_June2011	exon	32184930	32185043	.	-	.	gene_id "NOTCH4|4855"; transcript_id "uc011dpv.1";
chr6	TCGA_June2011	exon	32185772	32185885	.	-	.	gene_id "NOTCH4|4855"; transcript_id "uc011dpv.1";
chr6	TCGA_June2011	exon	32187369	32187563	.	-	.	gene_id "NOTCH4|4855"; transcript_id "uc011dpv.1";
chr6	TCGA_June2011	exon	32187906	32188061	.	-	.	gene_id "NOTCH4|4855"; transcript_id "uc011dpv.1";
chr6	TCGA_June2011	exon	32188182	32188418	.	-	.	gene_id "NOTCH4|4855"; transcript_id "uc011dpv.1";
chr6	TCGA_June2011	exon	32188533	32188655	.	-	.	gene_id "NOTCH4|4855"; transcript_id "uc011dpv.1";
chr6	TCGA_June2011	exon	32188755	32189102	.	-	.	gene_id "NOTCH4|4855"; transcript_id "uc011dpv.1";
chr6	TCGA_June2011	exon	32190288	32190583	.	-	.	gene_id "NOTCH4|4855"; transcript_id "uc011dpv.1";
chr6	TCGA_June2011	exon	32190782	32190863	.	-	.	gene_id "NOTCH4|4855"; transcript_id "uc011dpv.1";
chr6	TCGA_June2011	exon	32191633	32191844	.	-	.	gene_id "NOTCH4|4855"; transcript_id "uc011dpv.1";
chr6	TCGA_June2011	exon	32902415	32902764	.	-	.	gene_id "HLA-DMB|3109"; transcript_id "uc010jue.1";
chr6	TCGA_June2011	exon	32903119	32903154	.	-	.	gene_id "HLA-DMB|3109"; transcript_id "uc010jue.1";
chr6	TCGA_June2011	exon	32904949	32905233	.	-	.	gene_id "HLA-DMB|3109"; transcript_id "uc010jue.1";
chr6	TCGA_June2011	exon	33384319	33384553	.	-	.	gene_id "CUTA|51596"; transcript_id "uc003oej.1";
chr6	TCGA_June2011	exon	33384697	33384746	.	-	.	gene_id "CUTA|51596"; transcript_id "uc003oej.1";
chr6	TCGA_June2011	exon	33384874	33384919	.	-	.	gene_id "CUTA|51596"; transcript_id "uc003oej.1";
chr6	TCGA_June2011	exon	33385028	33385087	.	-	.	gene_id "CUTA|51596"; transcript_id "uc003oej.1";
chr6	TCGA_June2011	exon	33385258	33385472	.	-	.	gene_id "CUTA|51596"; transcript_id "uc003oej.1";
chr6	TCGA_June2011	exon	33385736	33386065	.	-	.	gene_id "CUTA|51596"; transcript_id "uc003oej.1";
chr6	TCGA_June2011	exon	35800812	35803265	.	-	.	gene_id "SRPK1|6732"; transcript_id "uc003olj.2";
chr6	TCGA_June2011	exon	35806114	35806206	.	-	.	gene_id "SRPK1|6732"; transcript_id "uc003olj.2";
chr6	TCGA_June2011	exon	35810312	35810381	.	-	.	gene_id "SRPK1|6732"; transcript_id "uc003olj.2";
chr6	TCGA_June2011	exon	35825038	35825145	.	-	.	gene_id "SRPK1|6732"; transcript_id "uc003olj.2";
chr6	TCGA_June2011	exon	35836787	35836887	.	-	.	gene_id "SRPK1|6732"; transcript_id "uc003olj.2";
chr6	TCGA_June2011	exon	35837259	35837678	.	-	.	gene_id "SRPK1|6732"; transcript_id "uc003olj.2";
chr6	TCGA_June2011	exon	35838058	35838271	.	-	.	gene_id "SRPK1|6732"; transcript_id "uc003olj.2";
chr6	TCGA_June2011	exon	35838711	35838736	.	-	.	gene_id "SRPK1|6732"; transcript_id "uc003olj.2";
chr6	TCGA_June2011	exon	35840340	35840505	.	-	.	gene_id "SRPK1|6732"; transcript_id "uc003olj.2";
chr6	TCGA_June2011	exon	35842010	35842116	.	-	.	gene_id "SRPK1|6732"; transcript_id "uc003olj.2";
chr6	TCGA_June2011	exon	35854501	35854588	.	-	.	gene_id "SRPK1|6732"; transcript_id "uc003olj.2";
chr6	TCGA_June2011	exon	35855801	35855888	.	-	.	gene_id "SRPK1|6732"; transcript_id "uc003olj.2";
chr6	TCGA_June2011	exon	35856592	35856700	.	-	.	gene_id "SRPK1|6732"; transcript_id "uc003olj.2";
chr6	TCGA_June2011	exon	35858672	35858790	.	-	.	gene_id "SRPK1|6732"; transcript_id "uc003olj.2";
chr6	TCGA_June2011	exon	35888245	35888305	.	-	.	gene_id "SRPK1|6732"; transcript_id "uc003olj.2";
chr6	TCGA_June2011	exon	35888821	35888956	.	-	.	gene_id "SRPK1|6732"; transcript_id "uc003olj.2";
chr6	TCGA_June2011	exon	41902672	41903845	.	-	.	gene_id "CCND3|896"; transcript_id "uc003orn.2";
chr6	TCGA_June2011	exon	41904297	41904433	.	-	.	gene_id "CCND3|896"; transcript_id "uc003orn.2";
chr6	TCGA_June2011	exon	41904973	41905132	.	-	.	gene_id "CCND3|896"; transcript_id "uc003orn.2";
chr6	TCGA_June2011	exon	41908108	41908323	.	-	.	gene_id "CCND3|896"; transcript_id "uc003orn.2";
chr6	TCGA_June2011	exon	41909190	41909552	.	-	.	gene_id "CCND3|896"; transcript_id "uc003orn.2";
chr6	TCGA_June2011	exon	46188469	46191038	.	-	.	gene_id "RCAN2|10231"; transcript_id "uc003oyb.1";
chr6	TCGA_June2011	exon	46214485	46214656	.	-	.	gene_id "RCAN2|10231"; transcript_id "uc003oyb.1";
chr6	TCGA_June2011	exon	46216460	46216633	.	-	.	gene_id "RCAN2|10231"; transcript_id "uc003oyb.1";
chr6	TCGA_June2011	exon	46293130	46293531	.	-	.	gene_id "RCAN2|10231"; transcript_id "uc003oyb.1";
chr6	TCGA_June2011	exon	46820242	46821808	.	-	.	gene_id "GPR116|221395"; transcript_id "uc011dwk.1";
chr6	TCGA_June2011	exon	46822452	46822518	.	-	.	gene_id "GPR116|221395"; transcript_id "uc011dwk.1";
chr6	TCGA_June2011	exon	46823711	46823795	.	-	.	gene_id "GPR116|221395"; transcript_id "uc011dwk.1";
chr6	TCGA_June2011	exon	46824455	46824514	.	-	.	gene_id "GPR116|221395"; transcript_id "uc011dwk.1";
chr6	TCGA_June2011	exon	46824604	46824645	.	-	.	gene_id "GPR116|221395"; transcript_id "uc011dwk.1";
chr6	TCGA_June2011	exon	46825866	46827260	.	-	.	gene_id "GPR116|221395"; transcript_id "uc011dwk.1";
chr6	TCGA_June2011	exon	46828452	46828631	.	-	.	gene_id "GPR116|221395"; transcript_id "uc011dwk.1";
chr6	TCGA_June2011	exon	46830625	46830833	.	-	.	gene_id "GPR116|221395"; transcript_id "uc011dwk.1";
chr6	TCGA_June2011	exon	46832779	46832934	.	-	.	gene_id "GPR116|221395"; transcript_id "uc011dwk.1";
chr6	TCGA_June2011	exon	46834662	46834874	.	-	.	gene_id "GPR116|221395"; transcript_id "uc011dwk.1";
chr6	TCGA_June2011	exon	46836620	46836829	.	-	.	gene_id "GPR116|221395"; transcript_id "uc011dwk.1";
chr6	TCGA_June2011	exon	46839580	46839750	.	-	.	gene_id "GPR116|221395"; transcript_id "uc011dwk.1";
chr6	TCGA_June2011	exon	46967814	46968032	.	-	.	gene_id "GPR110|266977"; transcript_id "uc011dwl.1";
chr6	TCGA_June2011	exon	46969238	46969304	.	-	.	gene_id "GPR110|266977"; transcript_id "uc011dwl.1";
chr6	TCGA_June2011	exon	46973554	46973613	.	-	.	gene_id "GPR110|266977"; transcript_id "uc011dwl.1";
chr6	TCGA_June2011	exon	46974990	46975031	.	-	.	gene_id "GPR110|266977"; transcript_id "uc011dwl.1";
chr6	TCGA_June2011	exon	46976681	46978054	.	-	.	gene_id "GPR110|266977"; transcript_id "uc011dwl.1";
chr6	TCGA_June2011	exon	46979743	46979931	.	-	.	gene_id "GPR110|266977"; transcript_id "uc011dwl.1";
chr6	TCGA_June2011	exon	46982417	46982580	.	-	.	gene_id "GPR110|266977"; transcript_id "uc011dwl.1";
chr6	TCGA_June2011	exon	46984353	46984504	.	-	.	gene_id "GPR110|266977"; transcript_id "uc011dwl.1";
chr6	TCGA_June2011	exon	46988467	46988525	.	-	.	gene_id "GPR110|266977"; transcript_id "uc011dwl.1";
chr6	TCGA_June2011	exon	46989694	46989794	.	-	.	gene_id "GPR110|266977"; transcript_id "uc011dwl.1";
chr6	TCGA_June2011	exon	46991780	46991953	.	-	.	gene_id "GPR110|266977"; transcript_id "uc011dwl.1";
chr6	TCGA_June2011	exon	46993590	46993739	.	-	.	gene_id "GPR110|266977"; transcript_id "uc011dwl.1";
chr6	TCGA_June2011	exon	46996729	46996840	.	-	.	gene_id "GPR110|266977"; transcript_id "uc011dwl.1";
chr6	TCGA_June2011	exon	55376875	55378994	.	-	.	gene_id "HMGCLL1|54511"; transcript_id "uc003pcp.2";
chr6	TCGA_June2011	exon	55406527	55406634	.	-	.	gene_id "HMGCLL1|54511"; transcript_id "uc003pcp.2";
chr6	TCGA_June2011	exon	55406858	55406938	.	-	.	gene_id "HMGCLL1|54511"; transcript_id "uc003pcp.2";
chr6	TCGA_June2011	exon	55443746	55444012	.	-	.	gene_id "HMGCLL1|54511"; transcript_id "uc003pcp.2";
chr6	TCGA_June2011	exon	56322787	56324065	.	-	.	gene_id "DST|667"; transcript_id "uc003pcx.3";
chr6	TCGA_June2011	exon	56324929	56325052	.	-	.	gene_id "DST|667"; transcript_id "uc003pcx.3";
chr6	TCGA_June2011	exon	56328363	56328562	.	-	.	gene_id "DST|667"; transcript_id "uc003pcx.3";
chr6	TCGA_June2011	exon	56330876	56330993	.	-	.	gene_id "DST|667"; transcript_id "uc003pcx.3";
chr6	TCGA_June2011	exon	56334681	56334755	.	-	.	gene_id "DST|667"; transcript_id "uc003pcx.3";
chr6	TCGA_June2011	exon	56479382	56482216	.	-	.	gene_id "DST|667"; transcript_id "uc003pdc.3";
chr6	TCGA_June2011	exon	56482784	56485513	.	-	.	gene_id "DST|667"; transcript_id "uc003pdc.3";
chr6	TCGA_June2011	exon	56489328	56489426	.	-	.	gene_id "DST|667"; transcript_id "uc003pdc.3";
chr6	TCGA_June2011	exon	56489955	56490062	.	-	.	gene_id "DST|667"; transcript_id "uc003pdc.3";
chr6	TCGA_June2011	exon	56492002	56492085	.	-	.	gene_id "DST|667"; transcript_id "uc003pdc.3";
chr6	TCGA_June2011	exon	56492797	56492959	.	-	.	gene_id "DST|667"; transcript_id "uc003pdc.3";
chr6	TCGA_June2011	exon	56494048	56494241	.	-	.	gene_id "DST|667"; transcript_id "uc003pdc.3";
chr6	TCGA_June2011	exon	56495043	56495181	.	-	.	gene_id "DST|667"; transcript_id "uc003pdc.3";
chr6	TCGA_June2011	exon	56496009	56496187	.	-	.	gene_id "DST|667"; transcript_id "uc003pdc.3";
chr6	TCGA_June2011	exon	56496681	56496838	.	-	.	gene_id "DST|667"; transcript_id "uc003pdc.3";
chr6	TCGA_June2011	exon	56497652	56497835	.	-	.	gene_id "DST|667"; transcript_id "uc003pdc.3";
chr6	TCGA_June2011	exon	56498930	56499056	.	-	.	gene_id "DST|667"; transcript_id "uc003pdc.3";
chr6	TCGA_June2011	exon	56499260	56499414	.	-	.	gene_id "DST|667"; transcript_id "uc003pdc.3";
chr6	TCGA_June2011	exon	56499599	56499751	.	-	.	gene_id "DST|667"; transcript_id "uc003pdc.3";
chr6	TCGA_June2011	exon	56500387	56500512	.	-	.	gene_id "DST|667"; transcript_id "uc003pdc.3";
chr6	TCGA_June2011	exon	56501355	56501450	.	-	.	gene_id "DST|667"; transcript_id "uc003pdc.3";
chr6	TCGA_June2011	exon	56504057	56504161	.	-	.	gene_id "DST|667"; transcript_id "uc003pdc.3";
chr6	TCGA_June2011	exon	56504248	56504409	.	-	.	gene_id "DST|667"; transcript_id "uc003pdc.3";
chr6	TCGA_June2011	exon	56504494	56504571	.	-	.	gene_id "DST|667"; transcript_id "uc003pdc.3";
chr6	TCGA_June2011	exon	56504727	56504855	.	-	.	gene_id "DST|667"; transcript_id "uc003pdc.3";
chr6	TCGA_June2011	exon	56504941	56505403	.	-	.	gene_id "DST|667"; transcript_id "uc003pdc.3";
chr6	TCGA_June2011	exon	56506745	56506899	.	-	.	gene_id "DST|667"; transcript_id "uc003pdc.3";
chr6	TCGA_June2011	exon	56507208	56507301	.	-	.	gene_id "DST|667"; transcript_id "uc003pdc.3";
chr6	TCGA_June2011	exon	56507420	56507694	.	-	.	gene_id "DST|667"; transcript_id "uc003pdc.3";
chr6	TCGA_June2011	exon	73951039	73951451	.	-	.	gene_id "KHDC1|80759:KHDC1L|100129128:C6orf147|387097"; transcript_id "uc003pgo.2";
chr6	TCGA_June2011	exon	73951778	73951960	.	-	.	gene_id "KHDC1|80759:KHDC1L|100129128:C6orf147|387097"; transcript_id "uc003pgo.2";
chr6	TCGA_June2011	exon	73952129	73952253	.	-	.	gene_id "KHDC1|80759:KHDC1L|100129128:C6orf147|387097"; transcript_id "uc003pgo.2";
chr6	TCGA_June2011	exon	74001721	74001763	.	-	.	gene_id "KHDC1|80759:KHDC1L|100129128:C6orf147|387097"; transcript_id "uc003pgo.2";
chr6	TCGA_June2011	exon	74019275	74019938	.	-	.	gene_id "KHDC1|80759:KHDC1L|100129128:C6orf147|387097"; transcript_id "uc003pgo.2";
chr6	TCGA_June2011	exon	74225475	74227657	.	-	.	gene_id "EEF1A1|1915"; transcript_id "uc003phd.2";
chr6	TCGA_June2011	exon	74227753	74227987	.	-	.	gene_id "EEF1A1|1915"; transcript_id "uc003phd.2";
chr6	TCGA_June2011	exon	74228077	74228355	.	-	.	gene_id "EEF1A1|1915"; transcript_id "uc003phd.2";
chr6	TCGA_June2011	exon	86215217	86215723	.	-	.	gene_id "SNX14|57231"; transcript_id "uc003pkt.2";
chr6	TCGA_June2011	exon	86216951	86217007	.	-	.	gene_id "SNX14|57231"; transcript_id "uc003pkt.2";
chr6	TCGA_June2011	exon	86217686	86217777	.	-	.	gene_id "SNX14|57231"; transcript_id "uc003pkt.2";
chr6	TCGA_June2011	exon	86223518	86223613	.	-	.	gene_id "SNX14|57231"; transcript_id "uc003pkt.2";
chr6	TCGA_June2011	exon	86223788	86223952	.	-	.	gene_id "SNX14|57231"; transcript_id "uc003pkt.2";
chr6	TCGA_June2011	exon	86224224	86224347	.	-	.	gene_id "SNX14|57231"; transcript_id "uc003pkt.2";
chr6	TCGA_June2011	exon	86227474	86227593	.	-	.	gene_id "SNX14|57231"; transcript_id "uc003pkt.2";
chr6	TCGA_June2011	exon	86227726	86227766	.	-	.	gene_id "SNX14|57231"; transcript_id "uc003pkt.2";
chr6	TCGA_June2011	exon	86235844	86235955	.	-	.	gene_id "SNX14|57231"; transcript_id "uc003pkt.2";
chr6	TCGA_June2011	exon	86237980	86238080	.	-	.	gene_id "SNX14|57231"; transcript_id "uc003pkt.2";
chr6	TCGA_June2011	exon	86239910	86239993	.	-	.	gene_id "SNX14|57231"; transcript_id "uc003pkt.2";
chr6	TCGA_June2011	exon	86243317	86243518	.	-	.	gene_id "SNX14|57231"; transcript_id "uc003pkt.2";
chr6	TCGA_June2011	exon	86246510	86246642	.	-	.	gene_id "SNX14|57231"; transcript_id "uc003pkt.2";
chr6	TCGA_June2011	exon	86251703	86251761	.	-	.	gene_id "SNX14|57231"; transcript_id "uc003pkt.2";
chr6	TCGA_June2011	exon	86252900	86253024	.	-	.	gene_id "SNX14|57231"; transcript_id "uc003pkt.2";
chr6	TCGA_June2011	exon	86253323	86253478	.	-	.	gene_id "SNX14|57231"; transcript_id "uc003pkt.2";
chr6	TCGA_June2011	exon	86256830	86256944	.	-	.	gene_id "SNX14|57231"; transcript_id "uc003pkt.2";
chr6	TCGA_June2011	exon	86257035	86257115	.	-	.	gene_id "SNX14|57231"; transcript_id "uc003pkt.2";
chr6	TCGA_June2011	exon	86257224	86257268	.	-	.	gene_id "SNX14|57231"; transcript_id "uc003pkt.2";
chr6	TCGA_June2011	exon	86258019	86258094	.	-	.	gene_id "SNX14|57231"; transcript_id "uc003pkt.2";
chr6	TCGA_June2011	exon	86259441	86259597	.	-	.	gene_id "SNX14|57231"; transcript_id "uc003pkt.2";
chr6	TCGA_June2011	exon	86267694	86267778	.	-	.	gene_id "SNX14|57231"; transcript_id "uc003pkt.2";
chr6	TCGA_June2011	exon	86275050	86275137	.	-	.	gene_id "SNX14|57231"; transcript_id "uc003pkt.2";
chr6	TCGA_June2011	exon	86277252	86277295	.	-	.	gene_id "SNX14|57231"; transcript_id "uc003pkt.2";
chr6	TCGA_June2011	exon	86281855	86281933	.	-	.	gene_id "SNX14|57231"; transcript_id "uc003pkt.2";
chr6	TCGA_June2011	exon	86282016	86282092	.	-	.	gene_id "SNX14|57231"; transcript_id "uc003pkt.2";
chr6	TCGA_June2011	exon	86283976	86284096	.	-	.	gene_id "SNX14|57231"; transcript_id "uc003pkt.2";
chr6	TCGA_June2011	exon	86303297	86303629	.	-	.	gene_id "SNX14|57231"; transcript_id "uc003pkt.2";
chr6	TCGA_June2011	exon	86323693	86325065	.	-	.	gene_id "SYNCRIP|10492"; transcript_id "uc003pla.2";
chr6	TCGA_June2011	exon	86328536	86328657	.	-	.	gene_id "SYNCRIP|10492"; transcript_id "uc003pla.2";
chr6	TCGA_June2011	exon	86328986	86329135	.	-	.	gene_id "SYNCRIP|10492"; transcript_id "uc003pla.2";
chr6	TCGA_June2011	exon	86332200	86332405	.	-	.	gene_id "SYNCRIP|10492"; transcript_id "uc003pla.2";
chr6	TCGA_June2011	exon	86333695	86333830	.	-	.	gene_id "SYNCRIP|10492"; transcript_id "uc003pla.2";
chr6	TCGA_June2011	exon	86346685	86346861	.	-	.	gene_id "SYNCRIP|10492"; transcript_id "uc003pla.2";
chr6	TCGA_June2011	exon	86346961	86347074	.	-	.	gene_id "SYNCRIP|10492"; transcript_id "uc003pla.2";
chr6	TCGA_June2011	exon	86349939	86350046	.	-	.	gene_id "SYNCRIP|10492"; transcript_id "uc003pla.2";
chr6	TCGA_June2011	exon	86350164	86350282	.	-	.	gene_id "SYNCRIP|10492"; transcript_id "uc003pla.2";
chr6	TCGA_June2011	exon	86351010	86351169	.	-	.	gene_id "SYNCRIP|10492"; transcript_id "uc003pla.2";
chr6	TCGA_June2011	exon	86352515	86353043	.	-	.	gene_id "SYNCRIP|10492"; transcript_id "uc003pla.2";
chr6	TCGA_June2011	exon	91225353	91226400	.	-	.	gene_id "MAP3K7|6885"; transcript_id "uc003pnz.1";
chr6	TCGA_June2011	exon	91228166	91228281	.	-	.	gene_id "MAP3K7|6885"; transcript_id "uc003pnz.1";
chr6	TCGA_June2011	exon	91228977	91229038	.	-	.	gene_id "MAP3K7|6885"; transcript_id "uc003pnz.1";
chr6	TCGA_June2011	exon	91233397	91233502	.	-	.	gene_id "MAP3K7|6885"; transcript_id "uc003pnz.1";
chr6	TCGA_June2011	exon	91246056	91246120	.	-	.	gene_id "MAP3K7|6885"; transcript_id "uc003pnz.1";
chr6	TCGA_June2011	exon	91254271	91254351	.	-	.	gene_id "MAP3K7|6885"; transcript_id "uc003pnz.1";
chr6	TCGA_June2011	exon	91256977	91257106	.	-	.	gene_id "MAP3K7|6885"; transcript_id "uc003pnz.1";
chr6	TCGA_June2011	exon	91257766	91257896	.	-	.	gene_id "MAP3K7|6885"; transcript_id "uc003pnz.1";
chr6	TCGA_June2011	exon	91260187	91260268	.	-	.	gene_id "MAP3K7|6885"; transcript_id "uc003pnz.1";
chr6	TCGA_June2011	exon	91261768	91261898	.	-	.	gene_id "MAP3K7|6885"; transcript_id "uc003pnz.1";
chr6	TCGA_June2011	exon	91263177	91263305	.	-	.	gene_id "MAP3K7|6885"; transcript_id "uc003pnz.1";
chr6	TCGA_June2011	exon	91266219	91266343	.	-	.	gene_id "MAP3K7|6885"; transcript_id "uc003pnz.1";
chr6	TCGA_June2011	exon	91269795	91269933	.	-	.	gene_id "MAP3K7|6885"; transcript_id "uc003pnz.1";
chr6	TCGA_June2011	exon	91271341	91271386	.	-	.	gene_id "MAP3K7|6885"; transcript_id "uc003pnz.1";
chr6	TCGA_June2011	exon	91278277	91278342	.	-	.	gene_id "MAP3K7|6885"; transcript_id "uc003pnz.1";
chr6	TCGA_June2011	exon	91281416	91281526	.	-	.	gene_id "MAP3K7|6885"; transcript_id "uc003pnz.1";
chr6	TCGA_June2011	exon	91296483	91296764	.	-	.	gene_id "MAP3K7|6885"; transcript_id "uc003pnz.1";
chr6	TCGA_June2011	exon	99847843	99849506	.	-	.	gene_id "SFRS18|25957"; transcript_id "uc003ppo.3";
chr6	TCGA_June2011	exon	99850416	99850586	.	-	.	gene_id "SFRS18|25957"; transcript_id "uc003ppo.3";
chr6	TCGA_June2011	exon	99851705	99851758	.	-	.	gene_id "SFRS18|25957"; transcript_id "uc003ppo.3";
chr6	TCGA_June2011	exon	99852479	99852578	.	-	.	gene_id "SFRS18|25957"; transcript_id "uc003ppo.3";
chr6	TCGA_June2011	exon	99853907	99854044	.	-	.	gene_id "SFRS18|25957"; transcript_id "uc003ppo.3";
chr6	TCGA_June2011	exon	99855957	99856147	.	-	.	gene_id "SFRS18|25957"; transcript_id "uc003ppo.3";
chr6	TCGA_June2011	exon	99857049	99857220	.	-	.	gene_id "SFRS18|25957"; transcript_id "uc003ppo.3";
chr6	TCGA_June2011	exon	99858617	99858840	.	-	.	gene_id "SFRS18|25957"; transcript_id "uc003ppo.3";
chr6	TCGA_June2011	exon	99860427	99860615	.	-	.	gene_id "SFRS18|25957"; transcript_id "uc003ppo.3";
chr6	TCGA_June2011	exon	99862448	99862566	.	-	.	gene_id "SFRS18|25957"; transcript_id "uc003ppo.3";
chr6	TCGA_June2011	exon	99864225	99864304	.	-	.	gene_id "SFRS18|25957"; transcript_id "uc003ppo.3";
chr6	TCGA_June2011	exon	99873091	99873207	.	-	.	gene_id "SFRS18|25957"; transcript_id "uc003ppo.3";
chr6	TCGA_June2011	exon	109307647	109308833	.	-	.	gene_id "SESN1|27244"; transcript_id "uc003pst.3";
chr6	TCGA_June2011	exon	109309746	109309890	.	-	.	gene_id "SESN1|27244"; transcript_id "uc003pst.3";
chr6	TCGA_June2011	exon	109311848	109312038	.	-	.	gene_id "SESN1|27244"; transcript_id "uc003pst.3";
chr6	TCGA_June2011	exon	109313990	109314102	.	-	.	gene_id "SESN1|27244"; transcript_id "uc003pst.3";
chr6	TCGA_June2011	exon	109315665	109315812	.	-	.	gene_id "SESN1|27244"; transcript_id "uc003pst.3";
chr6	TCGA_June2011	exon	109319716	109319958	.	-	.	gene_id "SESN1|27244"; transcript_id "uc003pst.3";
chr6	TCGA_June2011	exon	109321694	109321876	.	-	.	gene_id "SESN1|27244"; transcript_id "uc003pst.3";
chr6	TCGA_June2011	exon	109322491	109322691	.	-	.	gene_id "SESN1|27244"; transcript_id "uc003pst.3";
chr6	TCGA_June2011	exon	109323481	109323546	.	-	.	gene_id "SESN1|27244"; transcript_id "uc003pst.3";
chr6	TCGA_June2011	exon	109330562	109330755	.	-	.	gene_id "SESN1|27244"; transcript_id "uc003pst.3";
chr6	TCGA_June2011	exon	109965817	109965891	.	-	.	gene_id "AKD1|221264"; transcript_id "uc003pts.1";
chr6	TCGA_June2011	exon	109977959	109978087	.	-	.	gene_id "AKD1|221264"; transcript_id "uc003pts.1";
chr6	TCGA_June2011	exon	109980416	109980616	.	-	.	gene_id "AKD1|221264"; transcript_id "uc003pts.1";
chr6	TCGA_June2011	exon	109983754	109983866	.	-	.	gene_id "AKD1|221264"; transcript_id "uc003pts.1";
chr6	TCGA_June2011	exon	109993122	109993218	.	-	.	gene_id "AKD1|221264"; transcript_id "uc003pts.1";
chr6	TCGA_June2011	exon	109993318	109993370	.	-	.	gene_id "AKD1|221264"; transcript_id "uc003pts.1";
chr6	TCGA_June2011	exon	109995401	109995464	.	-	.	gene_id "AKD1|221264"; transcript_id "uc003pts.1";
chr6	TCGA_June2011	exon	109996832	109996959	.	-	.	gene_id "AKD1|221264"; transcript_id "uc003pts.1";
chr6	TCGA_June2011	exon	110007047	110007263	.	-	.	gene_id "AKD1|221264"; transcript_id "uc003pts.1";
chr6	TCGA_June2011	exon	110011675	110012369	.	-	.	gene_id "AKD1|221264"; transcript_id "uc003pts.1";
chr6	TCGA_June2011	exon	111982487	111983150	.	-	.	gene_id "FYN|2534"; transcript_id "uc003pvh.2";
chr6	TCGA_June2011	exon	111995702	111995833	.	-	.	gene_id "FYN|2534"; transcript_id "uc003pvh.2";
chr6	TCGA_June2011	exon	112015578	112015731	.	-	.	gene_id "FYN|2534"; transcript_id "uc003pvh.2";
chr6	TCGA_June2011	exon	112015831	112015907	.	-	.	gene_id "FYN|2534"; transcript_id "uc003pvh.2";
chr6	TCGA_June2011	exon	112017480	112017659	.	-	.	gene_id "FYN|2534"; transcript_id "uc003pvh.2";
chr6	TCGA_June2011	exon	112020718	112020873	.	-	.	gene_id "FYN|2534"; transcript_id "uc003pvh.2";
chr6	TCGA_June2011	exon	112024088	112024237	.	-	.	gene_id "FYN|2534"; transcript_id "uc003pvh.2";
chr6	TCGA_June2011	exon	112025202	112025305	.	-	.	gene_id "FYN|2534"; transcript_id "uc003pvh.2";
chr6	TCGA_June2011	exon	112029125	112029223	.	-	.	gene_id "FYN|2534"; transcript_id "uc003pvh.2";
chr6	TCGA_June2011	exon	112035550	112035646	.	-	.	gene_id "FYN|2534"; transcript_id "uc003pvh.2";
chr6	TCGA_June2011	exon	112041008	112041265	.	-	.	gene_id "FYN|2534"; transcript_id "uc003pvh.2";
chr6	TCGA_June2011	exon	127609859	127611422	.	-	.	gene_id "ECHDC1|55862"; transcript_id "uc003qay.3";
chr6	TCGA_June2011	exon	127635961	127636041	.	-	.	gene_id "ECHDC1|55862"; transcript_id "uc003qay.3";
chr6	TCGA_June2011	exon	127648147	127648289	.	-	.	gene_id "ECHDC1|55862"; transcript_id "uc003qay.3";
chr6	TCGA_June2011	exon	127651954	127652175	.	-	.	gene_id "ECHDC1|55862"; transcript_id "uc003qay.3";
chr6	TCGA_June2011	exon	127664481	127664754	.	-	.	gene_id "ECHDC1|55862"; transcript_id "uc003qay.3";
chr6	TCGA_June2011	exon	131160488	131161738	.	-	.	gene_id "EPB41L2|2037"; transcript_id "uc003qci.2";
chr6	TCGA_June2011	exon	131179271	131179383	.	-	.	gene_id "EPB41L2|2037"; transcript_id "uc003qci.2";
chr6	TCGA_June2011	exon	131184778	131184858	.	-	.	gene_id "EPB41L2|2037"; transcript_id "uc003qci.2";
chr6	TCGA_June2011	exon	131186676	131186774	.	-	.	gene_id "EPB41L2|2037"; transcript_id "uc003qci.2";
chr6	TCGA_June2011	exon	131188599	131188721	.	-	.	gene_id "EPB41L2|2037"; transcript_id "uc003qci.2";
chr6	TCGA_June2011	exon	131190952	131191266	.	-	.	gene_id "EPB41L2|2037"; transcript_id "uc003qci.2";
chr6	TCGA_June2011	exon	131206236	131206408	.	-	.	gene_id "EPB41L2|2037"; transcript_id "uc003qci.2";
chr6	TCGA_June2011	exon	131211434	131211606	.	-	.	gene_id "EPB41L2|2037"; transcript_id "uc003qci.2";
chr6	TCGA_June2011	exon	131215484	131215581	.	-	.	gene_id "EPB41L2|2037"; transcript_id "uc003qci.2";
chr6	TCGA_June2011	exon	131216107	131216259	.	-	.	gene_id "EPB41L2|2037"; transcript_id "uc003qci.2";
chr6	TCGA_June2011	exon	131220631	131220718	.	-	.	gene_id "EPB41L2|2037"; transcript_id "uc003qci.2";
chr6	TCGA_June2011	exon	131222102	131222320	.	-	.	gene_id "EPB41L2|2037"; transcript_id "uc003qci.2";
chr6	TCGA_June2011	exon	131225605	131225680	.	-	.	gene_id "EPB41L2|2037"; transcript_id "uc003qci.2";
chr6	TCGA_June2011	exon	131229961	131230003	.	-	.	gene_id "EPB41L2|2037"; transcript_id "uc003qci.2";
chr6	TCGA_June2011	exon	131247745	131247849	.	-	.	gene_id "EPB41L2|2037"; transcript_id "uc003qci.2";
chr6	TCGA_June2011	exon	131276245	131276457	.	-	.	gene_id "EPB41L2|2037"; transcript_id "uc003qci.2";
chr6	TCGA_June2011	exon	131277134	131277639	.	-	.	gene_id "EPB41L2|2037"; transcript_id "uc003qci.2";
chr6	TCGA_June2011	exon	131384282	131384417	.	-	.	gene_id "EPB41L2|2037"; transcript_id "uc003qci.2";
chr6	TCGA_June2011	exon	136578001	136582253	.	-	.	gene_id "BCLAF1|9774"; transcript_id "uc003qgy.1";
chr6	TCGA_June2011	exon	136582403	136582615	.	-	.	gene_id "BCLAF1|9774"; transcript_id "uc003qgy.1";
chr6	TCGA_June2011	exon	136589300	136589477	.	-	.	gene_id "BCLAF1|9774"; transcript_id "uc003qgy.1";
chr6	TCGA_June2011	exon	136590575	136590750	.	-	.	gene_id "BCLAF1|9774"; transcript_id "uc003qgy.1";
chr6	TCGA_June2011	exon	136593133	136593217	.	-	.	gene_id "BCLAF1|9774"; transcript_id "uc003qgy.1";
chr6	TCGA_June2011	exon	136594220	136594325	.	-	.	gene_id "BCLAF1|9774"; transcript_id "uc003qgy.1";
chr6	TCGA_June2011	exon	136596670	136596839	.	-	.	gene_id "BCLAF1|9774"; transcript_id "uc003qgy.1";
chr6	TCGA_June2011	exon	136596981	136597646	.	-	.	gene_id "BCLAF1|9774"; transcript_id "uc003qgy.1";
chr6	TCGA_June2011	exon	136599003	136599908	.	-	.	gene_id "BCLAF1|9774"; transcript_id "uc003qgy.1";
chr6	TCGA_June2011	exon	136600901	136601014	.	-	.	gene_id "BCLAF1|9774"; transcript_id "uc003qgy.1";
chr6	TCGA_June2011	exon	136603722	136603825	.	-	.	gene_id "BCLAF1|9774"; transcript_id "uc003qgy.1";
chr6	TCGA_June2011	exon	136610851	136610989	.	-	.	gene_id "BCLAF1|9774"; transcript_id "uc003qgy.1";
chr6	TCGA_June2011	exon	139225621	139226269	.	-	.	gene_id "REPS1|85021"; transcript_id "uc003qii.2";
chr6	TCGA_June2011	exon	139228632	139228737	.	-	.	gene_id "REPS1|85021"; transcript_id "uc003qii.2";
chr6	TCGA_June2011	exon	139229805	139229953	.	-	.	gene_id "REPS1|85021"; transcript_id "uc003qii.2";
chr6	TCGA_June2011	exon	139232413	139232508	.	-	.	gene_id "REPS1|85021"; transcript_id "uc003qii.2";
chr6	TCGA_June2011	exon	139233902	139234087	.	-	.	gene_id "REPS1|85021"; transcript_id "uc003qii.2";
chr6	TCGA_June2011	exon	139235834	139235898	.	-	.	gene_id "REPS1|85021"; transcript_id "uc003qii.2";
chr6	TCGA_June2011	exon	139236995	139237113	.	-	.	gene_id "REPS1|85021"; transcript_id "uc003qii.2";
chr6	TCGA_June2011	exon	139238692	139238764	.	-	.	gene_id "REPS1|85021"; transcript_id "uc003qii.2";
chr6	TCGA_June2011	exon	139241352	139241453	.	-	.	gene_id "REPS1|85021"; transcript_id "uc003qii.2";
chr6	TCGA_June2011	exon	139242174	139242261	.	-	.	gene_id "REPS1|85021"; transcript_id "uc003qii.2";
chr6	TCGA_June2011	exon	139247538	139247618	.	-	.	gene_id "REPS1|85021"; transcript_id "uc003qii.2";
chr6	TCGA_June2011	exon	139251114	139251235	.	-	.	gene_id "REPS1|85021"; transcript_id "uc003qii.2";
chr6	TCGA_June2011	exon	139262472	139262626	.	-	.	gene_id "REPS1|85021"; transcript_id "uc003qii.2";
chr6	TCGA_June2011	exon	139264650	139264713	.	-	.	gene_id "REPS1|85021"; transcript_id "uc003qii.2";
chr6	TCGA_June2011	exon	139264990	139265152	.	-	.	gene_id "REPS1|85021"; transcript_id "uc003qii.2";
chr6	TCGA_June2011	exon	139265635	139265759	.	-	.	gene_id "REPS1|85021"; transcript_id "uc003qii.2";
chr6	TCGA_June2011	exon	139266356	139266509	.	-	.	gene_id "REPS1|85021"; transcript_id "uc003qii.2";
chr6	TCGA_June2011	exon	139266638	139266834	.	-	.	gene_id "REPS1|85021"; transcript_id "uc003qii.2";
chr6	TCGA_June2011	exon	139268927	139269050	.	-	.	gene_id "REPS1|85021"; transcript_id "uc003qii.2";
chr6	TCGA_June2011	exon	139308667	139309398	.	-	.	gene_id "REPS1|85021"; transcript_id "uc003qii.2";
chr6	TCGA_June2011	exon	143743970	143749643	.	-	.	gene_id "ADAT2|134637"; transcript_id "uc003qjj.2";
chr6	TCGA_June2011	exon	143749749	143749821	.	-	.	gene_id "ADAT2|134637"; transcript_id "uc003qjj.2";
chr6	TCGA_June2011	exon	143753642	143753748	.	-	.	gene_id "ADAT2|134637"; transcript_id "uc003qjj.2";
chr6	TCGA_June2011	exon	143754968	143755118	.	-	.	gene_id "ADAT2|134637"; transcript_id "uc003qjj.2";
chr6	TCGA_June2011	exon	143759727	143759831	.	-	.	gene_id "ADAT2|134637"; transcript_id "uc003qjj.2";
chr6	TCGA_June2011	exon	143771700	143771841	.	-	.	gene_id "ADAT2|134637"; transcript_id "uc003qjj.2";
chr6	TCGA_June2011	exon	152688134	152688517	.	-	.	gene_id "SYNE1|23345"; transcript_id "uc003qov.2";
chr6	TCGA_June2011	exon	152690107	152690262	.	-	.	gene_id "SYNE1|23345"; transcript_id "uc003qov.2";
chr6	TCGA_June2011	exon	152690606	152690749	.	-	.	gene_id "SYNE1|23345"; transcript_id "uc003qov.2";
chr6	TCGA_June2011	exon	152694172	152694354	.	-	.	gene_id "SYNE1|23345"; transcript_id "uc003qov.2";
chr6	TCGA_June2011	exon	152697516	152697693	.	-	.	gene_id "SYNE1|23345"; transcript_id "uc003qov.2";
chr6	TCGA_June2011	exon	152697911	152698047	.	-	.	gene_id "SYNE1|23345"; transcript_id "uc003qov.2";
chr6	TCGA_June2011	exon	152702141	152702497	.	-	.	gene_id "SYNE1|23345"; transcript_id "uc003qov.2";
chr6	TCGA_June2011	exon	152598637	152599415	.	-	.	gene_id "SYNE1|23345"; transcript_id "uc010kiy.1";
chr6	TCGA_June2011	exon	152602942	152603115	.	-	.	gene_id "SYNE1|23345"; transcript_id "uc010kiy.1";
chr6	TCGA_June2011	exon	152605113	152605319	.	-	.	gene_id "SYNE1|23345"; transcript_id "uc010kiy.1";
chr6	TCGA_June2011	exon	152614723	152614884	.	-	.	gene_id "SYNE1|23345"; transcript_id "uc010kiy.1";
chr6	TCGA_June2011	exon	152615095	152615262	.	-	.	gene_id "SYNE1|23345"; transcript_id "uc010kiy.1";
chr6	TCGA_June2011	exon	152623004	152623239	.	-	.	gene_id "SYNE1|23345"; transcript_id "uc010kiy.1";
chr6	TCGA_June2011	exon	152656414	152658152	.	-	.	gene_id "SYNE1|23345"; transcript_id "uc010kja.1";
chr6	TCGA_June2011	exon	152660376	152660501	.	-	.	gene_id "SYNE1|23345"; transcript_id "uc010kja.1";
chr6	TCGA_June2011	exon	152665216	152665362	.	-	.	gene_id "SYNE1|23345"; transcript_id "uc010kja.1";
chr6	TCGA_June2011	exon	152668194	152668370	.	-	.	gene_id "SYNE1|23345"; transcript_id "uc010kja.1";
chr6	TCGA_June2011	exon	152671303	152671470	.	-	.	gene_id "SYNE1|23345"; transcript_id "uc010kja.1";
chr6	TCGA_June2011	exon	152671753	152671905	.	-	.	gene_id "SYNE1|23345"; transcript_id "uc010kja.1";
chr6	TCGA_June2011	exon	152673162	152673488	.	-	.	gene_id "SYNE1|23345"; transcript_id "uc010kja.1";
chr6	TCGA_June2011	exon	152674398	152674568	.	-	.	gene_id "SYNE1|23345"; transcript_id "uc010kja.1";
chr6	TCGA_June2011	exon	152674724	152674879	.	-	.	gene_id "SYNE1|23345"; transcript_id "uc010kja.1";
chr6	TCGA_June2011	exon	152675794	152676111	.	-	.	gene_id "SYNE1|23345"; transcript_id "uc010kja.1";
chr6	TCGA_June2011	exon	152679508	152679672	.	-	.	gene_id "SYNE1|23345"; transcript_id "uc010kja.1";
chr6	TCGA_June2011	exon	152680450	152680593	.	-	.	gene_id "SYNE1|23345"; transcript_id "uc010kja.1";
chr6	TCGA_June2011	exon	152683305	152683458	.	-	.	gene_id "SYNE1|23345"; transcript_id "uc010kja.1";
chr6	TCGA_June2011	exon	152685982	152686154	.	-	.	gene_id "SYNE1|23345"; transcript_id "uc010kja.1";
chr6	TCGA_June2011	exon	152688353	152690749	.	-	.	gene_id "SYNE1|23345"; transcript_id "uc010kja.1";
chr6	TCGA_June2011	exon	152694172	152694354	.	-	.	gene_id "SYNE1|23345"; transcript_id "uc010kja.1";
chr6	TCGA_June2011	exon	152697516	152697693	.	-	.	gene_id "SYNE1|23345"; transcript_id "uc010kja.1";
chr6	TCGA_June2011	exon	152697911	152698047	.	-	.	gene_id "SYNE1|23345"; transcript_id "uc010kja.1";
chr6	TCGA_June2011	exon	152702141	152702497	.	-	.	gene_id "SYNE1|23345"; transcript_id "uc010kja.1";
chr6	TCGA_June2011	exon	152442823	152443811	.	-	.	gene_id "SYNE1|23345"; transcript_id "uc003qop.3";
chr6	TCGA_June2011	exon	152451855	152451913	.	-	.	gene_id "SYNE1|23345"; transcript_id "uc003qop.3";
chr6	TCGA_June2011	exon	152453257	152453349	.	-	.	gene_id "SYNE1|23345"; transcript_id "uc003qop.3";
chr6	TCGA_June2011	exon	152454411	152454623	.	-	.	gene_id "SYNE1|23345"; transcript_id "uc003qop.3";
chr6	TCGA_June2011	exon	152456239	152456367	.	-	.	gene_id "SYNE1|23345"; transcript_id "uc003qop.3";
chr6	TCGA_June2011	exon	152457753	152457953	.	-	.	gene_id "SYNE1|23345"; transcript_id "uc003qop.3";
chr6	TCGA_June2011	exon	152461085	152461296	.	-	.	gene_id "SYNE1|23345"; transcript_id "uc003qop.3";
chr6	TCGA_June2011	exon	152462338	152462464	.	-	.	gene_id "SYNE1|23345"; transcript_id "uc003qop.3";
chr6	TCGA_June2011	exon	152464758	152464900	.	-	.	gene_id "SYNE1|23345"; transcript_id "uc003qop.3";
chr6	TCGA_June2011	exon	152466622	152466690	.	-	.	gene_id "SYNE1|23345"; transcript_id "uc003qop.3";
chr6	TCGA_June2011	exon	152469180	152469513	.	-	.	gene_id "SYNE1|23345"; transcript_id "uc003qop.3";
chr6	TCGA_June2011	exon	152470612	152470803	.	-	.	gene_id "SYNE1|23345"; transcript_id "uc003qop.3";
chr6	TCGA_June2011	exon	152472688	152472825	.	-	.	gene_id "SYNE1|23345"; transcript_id "uc003qop.3";
chr6	TCGA_June2011	exon	152473094	152473276	.	-	.	gene_id "SYNE1|23345"; transcript_id "uc003qop.3";
chr6	TCGA_June2011	exon	152476027	152476177	.	-	.	gene_id "SYNE1|23345"; transcript_id "uc003qop.3";
chr6	TCGA_June2011	exon	152477045	152477232	.	-	.	gene_id "SYNE1|23345"; transcript_id "uc003qop.3";
chr6	TCGA_June2011	exon	152485298	152485460	.	-	.	gene_id "SYNE1|23345"; transcript_id "uc003qop.3";
chr6	TCGA_June2011	exon	152497529	152497695	.	-	.	gene_id "SYNE1|23345"; transcript_id "uc003qop.3";
chr6	TCGA_June2011	exon	152500460	152500601	.	-	.	gene_id "SYNE1|23345"; transcript_id "uc003qop.3";
chr6	TCGA_June2011	exon	153291660	153292549	.	-	.	gene_id "FBXO5|26271"; transcript_id "uc003qpg.2";
chr6	TCGA_June2011	exon	153293407	153293589	.	-	.	gene_id "FBXO5|26271"; transcript_id "uc003qpg.2";
chr6	TCGA_June2011	exon	153294181	153294271	.	-	.	gene_id "FBXO5|26271"; transcript_id "uc003qpg.2";
chr6	TCGA_June2011	exon	153296042	153296756	.	-	.	gene_id "FBXO5|26271"; transcript_id "uc003qpg.2";
chr6	TCGA_June2011	exon	153303992	153304203	.	-	.	gene_id "FBXO5|26271"; transcript_id "uc003qpg.2";
chr19	TCGA_June2011	exon	571325	571579	.	+	.	gene_id "BSG|682"; transcript_id "uc002loy.2";
chr19	TCGA_June2011	exon	580379	580461	.	+	.	gene_id "BSG|682"; transcript_id "uc002loy.2";
chr19	TCGA_June2011	exon	580646	580782	.	+	.	gene_id "BSG|682"; transcript_id "uc002loy.2";
chr19	TCGA_June2011	exon	581315	581591	.	+	.	gene_id "BSG|682"; transcript_id "uc002loy.2";
chr19	TCGA_June2011	exon	582306	582330	.	+	.	gene_id "BSG|682"; transcript_id "uc002loy.2";
chr19	TCGA_June2011	exon	582514	582582	.	+	.	gene_id "BSG|682"; transcript_id "uc002loy.2";
chr19	TCGA_June2011	exon	582750	583492	.	+	.	gene_id "BSG|682"; transcript_id "uc002loy.2";
chr19	TCGA_June2011	exon	708953	709151	.	+	.	gene_id "PALM|5064"; transcript_id "uc002lpn.1";
chr19	TCGA_June2011	exon	726138	726189	.	+	.	gene_id "PALM|5064"; transcript_id "uc002lpn.1";
chr19	TCGA_June2011	exon	727008	727088	.	+	.	gene_id "PALM|5064"; transcript_id "uc002lpn.1";
chr19	TCGA_June2011	exon	727564	727694	.	+	.	gene_id "PALM|5064"; transcript_id "uc002lpn.1";
chr19	TCGA_June2011	exon	731095	731245	.	+	.	gene_id "PALM|5064"; transcript_id "uc002lpn.1";
chr19	TCGA_June2011	exon	734173	734194	.	+	.	gene_id "PALM|5064"; transcript_id "uc002lpn.1";
chr19	TCGA_June2011	exon	736019	736078	.	+	.	gene_id "PALM|5064"; transcript_id "uc002lpn.1";
chr19	TCGA_June2011	exon	746285	748330	.	+	.	gene_id "PALM|5064"; transcript_id "uc002lpn.1";
chr19	TCGA_June2011	exon	1077442	1078044	.	+	.	gene_id "HMHA1|23526"; transcript_id "uc002lrc.1";
chr19	TCGA_June2011	exon	1079702	1079839	.	+	.	gene_id "HMHA1|23526"; transcript_id "uc002lrc.1";
chr19	TCGA_June2011	exon	1079927	1080117	.	+	.	gene_id "HMHA1|23526"; transcript_id "uc002lrc.1";
chr19	TCGA_June2011	exon	1080254	1080378	.	+	.	gene_id "HMHA1|23526"; transcript_id "uc002lrc.1";
chr19	TCGA_June2011	exon	1080463	1080546	.	+	.	gene_id "HMHA1|23526"; transcript_id "uc002lrc.1";
chr19	TCGA_June2011	exon	1080681	1080785	.	+	.	gene_id "HMHA1|23526"; transcript_id "uc002lrc.1";
chr19	TCGA_June2011	exon	1080891	1081063	.	+	.	gene_id "HMHA1|23526"; transcript_id "uc002lrc.1";
chr19	TCGA_June2011	exon	1081549	1081737	.	+	.	gene_id "HMHA1|23526"; transcript_id "uc002lrc.1";
chr19	TCGA_June2011	exon	1081823	1081960	.	+	.	gene_id "HMHA1|23526"; transcript_id "uc002lrc.1";
chr19	TCGA_June2011	exon	1082839	1083065	.	+	.	gene_id "HMHA1|23526"; transcript_id "uc002lrc.1";
chr19	TCGA_June2011	exon	1083142	1083352	.	+	.	gene_id "HMHA1|23526"; transcript_id "uc002lrc.1";
chr19	TCGA_June2011	exon	1084237	1084345	.	+	.	gene_id "HMHA1|23526"; transcript_id "uc002lrc.1";
chr19	TCGA_June2011	exon	1085659	1086627	.	+	.	gene_id "HMHA1|23526"; transcript_id "uc002lrc.1";
chr19	TCGA_June2011	exon	1383707	1383941	.	+	.	gene_id "NDUFS7|374291"; transcript_id "uc002lsg.2";
chr19	TCGA_June2011	exon	1387810	1387846	.	+	.	gene_id "NDUFS7|374291"; transcript_id "uc002lsg.2";
chr19	TCGA_June2011	exon	1388524	1388937	.	+	.	gene_id "NDUFS7|374291"; transcript_id "uc002lsg.2";
chr19	TCGA_June2011	exon	1390870	1391049	.	+	.	gene_id "NDUFS7|374291"; transcript_id "uc002lsg.2";
chr19	TCGA_June2011	exon	1391118	1391164	.	+	.	gene_id "NDUFS7|374291"; transcript_id "uc002lsg.2";
chr19	TCGA_June2011	exon	1393241	1395583	.	+	.	gene_id "NDUFS7|374291"; transcript_id "uc002lsg.2";
chr19	TCGA_June2011	exon	3366573	3366664	.	+	.	gene_id "NFIC|4782"; transcript_id "uc010xhi.1";
chr19	TCGA_June2011	exon	3381710	3382241	.	+	.	gene_id "NFIC|4782"; transcript_id "uc010xhi.1";
chr19	TCGA_June2011	exon	3425104	3425175	.	+	.	gene_id "NFIC|4782"; transcript_id "uc010xhi.1";
chr19	TCGA_June2011	exon	3433516	3433590	.	+	.	gene_id "NFIC|4782"; transcript_id "uc010xhi.1";
chr19	TCGA_June2011	exon	3434275	3434398	.	+	.	gene_id "NFIC|4782"; transcript_id "uc010xhi.1";
chr19	TCGA_June2011	exon	3435081	3435205	.	+	.	gene_id "NFIC|4782"; transcript_id "uc010xhi.1";
chr19	TCGA_June2011	exon	3449012	3449137	.	+	.	gene_id "NFIC|4782"; transcript_id "uc010xhi.1";
chr19	TCGA_June2011	exon	3452480	3452664	.	+	.	gene_id "NFIC|4782"; transcript_id "uc010xhi.1";
chr19	TCGA_June2011	exon	3453761	3453914	.	+	.	gene_id "NFIC|4782"; transcript_id "uc010xhi.1";
chr19	TCGA_June2011	exon	3456548	3456633	.	+	.	gene_id "NFIC|4782"; transcript_id "uc010xhi.1";
chr19	TCGA_June2011	exon	3462750	3463602	.	+	.	gene_id "NFIC|4782"; transcript_id "uc010xhi.1";
chr19	TCGA_June2011	exon	4909510	4909667	.	+	.	gene_id "UHRF1|29128"; transcript_id "uc002mbo.2";
chr19	TCGA_June2011	exon	4910888	4911050	.	+	.	gene_id "UHRF1|29128"; transcript_id "uc002mbo.2";
chr19	TCGA_June2011	exon	4929234	4929488	.	+	.	gene_id "UHRF1|29128"; transcript_id "uc002mbo.2";
chr19	TCGA_June2011	exon	4930728	4930888	.	+	.	gene_id "UHRF1|29128"; transcript_id "uc002mbo.2";
chr19	TCGA_June2011	exon	4932753	4932968	.	+	.	gene_id "UHRF1|29128"; transcript_id "uc002mbo.2";
chr19	TCGA_June2011	exon	4941540	4941640	.	+	.	gene_id "UHRF1|29128"; transcript_id "uc002mbo.2";
chr19	TCGA_June2011	exon	4941757	4941943	.	+	.	gene_id "UHRF1|29128"; transcript_id "uc002mbo.2";
chr19	TCGA_June2011	exon	4944144	4944267	.	+	.	gene_id "UHRF1|29128"; transcript_id "uc002mbo.2";
chr19	TCGA_June2011	exon	4944355	4944462	.	+	.	gene_id "UHRF1|29128"; transcript_id "uc002mbo.2";
chr19	TCGA_June2011	exon	4945873	4945977	.	+	.	gene_id "UHRF1|29128"; transcript_id "uc002mbo.2";
chr19	TCGA_June2011	exon	4947117	4947223	.	+	.	gene_id "UHRF1|29128"; transcript_id "uc002mbo.2";
chr19	TCGA_June2011	exon	4950623	4950785	.	+	.	gene_id "UHRF1|29128"; transcript_id "uc002mbo.2";
chr19	TCGA_June2011	exon	4950871	4951008	.	+	.	gene_id "UHRF1|29128"; transcript_id "uc002mbo.2";
chr19	TCGA_June2011	exon	4954362	4954500	.	+	.	gene_id "UHRF1|29128"; transcript_id "uc002mbo.2";
chr19	TCGA_June2011	exon	4954662	4954678	.	+	.	gene_id "UHRF1|29128"; transcript_id "uc002mbo.2";
chr19	TCGA_June2011	exon	4954681	4954681	.	+	.	gene_id "UHRF1|29128"; transcript_id "uc002mbo.2";
chr19	TCGA_June2011	exon	4954682	4954833	.	+	.	gene_id "UHRF1|29128"; transcript_id "uc002mbo.2";
chr19	TCGA_June2011	exon	4956720	4956824	.	+	.	gene_id "UHRF1|29128"; transcript_id "uc002mbo.2";
chr19	TCGA_June2011	exon	4960668	4962164	.	+	.	gene_id "UHRF1|29128"; transcript_id "uc002mbo.2";
chr19	TCGA_June2011	exon	7968765	7968953	.	+	.	gene_id "MAP2K7|5609"; transcript_id "uc002mis.1";
chr19	TCGA_June2011	exon	7969336	7969433	.	+	.	gene_id "MAP2K7|5609"; transcript_id "uc002mis.1";
chr19	TCGA_June2011	exon	7970693	7971931	.	+	.	gene_id "MAP2K7|5609"; transcript_id "uc002mis.1";
chr19	TCGA_June2011	exon	10746480	10747261	.	+	.	gene_id "SLC44A2|57153"; transcript_id "uc002mph.2";
chr19	TCGA_June2011	exon	10747338	10747432	.	+	.	gene_id "SLC44A2|57153"; transcript_id "uc002mph.2";
chr19	TCGA_June2011	exon	10748320	10748423	.	+	.	gene_id "SLC44A2|57153"; transcript_id "uc002mph.2";
chr19	TCGA_June2011	exon	10748532	10748605	.	+	.	gene_id "SLC44A2|57153"; transcript_id "uc002mph.2";
chr19	TCGA_June2011	exon	10748699	10748769	.	+	.	gene_id "SLC44A2|57153"; transcript_id "uc002mph.2";
chr19	TCGA_June2011	exon	10748903	10748991	.	+	.	gene_id "SLC44A2|57153"; transcript_id "uc002mph.2";
chr19	TCGA_June2011	exon	10753043	10753127	.	+	.	gene_id "SLC44A2|57153"; transcript_id "uc002mph.2";
chr19	TCGA_June2011	exon	10753955	10755234	.	+	.	gene_id "SLC44A2|57153"; transcript_id "uc002mph.2";
chr19	TCGA_June2011	exon	10713121	10713237	.	+	.	gene_id "SLC44A2|57153"; transcript_id "uc002mpe.3";
chr19	TCGA_June2011	exon	10736929	10736977	.	+	.	gene_id "SLC44A2|57153"; transcript_id "uc002mpe.3";
chr19	TCGA_June2011	exon	10738398	10738471	.	+	.	gene_id "SLC44A2|57153"; transcript_id "uc002mpe.3";
chr19	TCGA_June2011	exon	10738596	10738680	.	+	.	gene_id "SLC44A2|57153"; transcript_id "uc002mpe.3";
chr19	TCGA_June2011	exon	10741733	10741817	.	+	.	gene_id "SLC44A2|57153"; transcript_id "uc002mpe.3";
chr19	TCGA_June2011	exon	10741951	10742061	.	+	.	gene_id "SLC44A2|57153"; transcript_id "uc002mpe.3";
chr19	TCGA_June2011	exon	10742151	10742211	.	+	.	gene_id "SLC44A2|57153"; transcript_id "uc002mpe.3";
chr19	TCGA_June2011	exon	10742302	10742425	.	+	.	gene_id "SLC44A2|57153"; transcript_id "uc002mpe.3";
chr19	TCGA_June2011	exon	10742544	10742627	.	+	.	gene_id "SLC44A2|57153"; transcript_id "uc002mpe.3";
chr19	TCGA_June2011	exon	10742720	10742832	.	+	.	gene_id "SLC44A2|57153"; transcript_id "uc002mpe.3";
chr19	TCGA_June2011	exon	10745432	10745563	.	+	.	gene_id "SLC44A2|57153"; transcript_id "uc002mpe.3";
chr19	TCGA_June2011	exon	10745650	10745749	.	+	.	gene_id "SLC44A2|57153"; transcript_id "uc002mpe.3";
chr19	TCGA_June2011	exon	10745839	10745931	.	+	.	gene_id "SLC44A2|57153"; transcript_id "uc002mpe.3";
chr19	TCGA_June2011	exon	10746107	10746191	.	+	.	gene_id "SLC44A2|57153"; transcript_id "uc002mpe.3";
chr19	TCGA_June2011	exon	10746999	10747261	.	+	.	gene_id "SLC44A2|57153"; transcript_id "uc002mpe.3";
chr19	TCGA_June2011	exon	10747338	10747432	.	+	.	gene_id "SLC44A2|57153"; transcript_id "uc002mpe.3";
chr19	TCGA_June2011	exon	10748320	10748423	.	+	.	gene_id "SLC44A2|57153"; transcript_id "uc002mpe.3";
chr19	TCGA_June2011	exon	10748532	10748605	.	+	.	gene_id "SLC44A2|57153"; transcript_id "uc002mpe.3";
chr19	TCGA_June2011	exon	10748699	10748769	.	+	.	gene_id "SLC44A2|57153"; transcript_id "uc002mpe.3";
chr19	TCGA_June2011	exon	10748903	10748991	.	+	.	gene_id "SLC44A2|57153"; transcript_id "uc002mpe.3";
chr19	TCGA_June2011	exon	10753043	10753127	.	+	.	gene_id "SLC44A2|57153"; transcript_id "uc002mpe.3";
chr19	TCGA_June2011	exon	10753955	10755234	.	+	.	gene_id "SLC44A2|57153"; transcript_id "uc002mpe.3";
chr19	TCGA_June2011	exon	10736171	10736346	.	+	.	gene_id "SLC44A2|57153"; transcript_id "uc002mpf.2";
chr19	TCGA_June2011	exon	10736929	10736977	.	+	.	gene_id "SLC44A2|57153"; transcript_id "uc002mpf.2";
chr19	TCGA_June2011	exon	10738398	10738471	.	+	.	gene_id "SLC44A2|57153"; transcript_id "uc002mpf.2";
chr19	TCGA_June2011	exon	10738596	10738680	.	+	.	gene_id "SLC44A2|57153"; transcript_id "uc002mpf.2";
chr19	TCGA_June2011	exon	10741733	10741817	.	+	.	gene_id "SLC44A2|57153"; transcript_id "uc002mpf.2";
chr19	TCGA_June2011	exon	10741951	10742061	.	+	.	gene_id "SLC44A2|57153"; transcript_id "uc002mpf.2";
chr19	TCGA_June2011	exon	10742151	10742211	.	+	.	gene_id "SLC44A2|57153"; transcript_id "uc002mpf.2";
chr19	TCGA_June2011	exon	10742302	10742425	.	+	.	gene_id "SLC44A2|57153"; transcript_id "uc002mpf.2";
chr19	TCGA_June2011	exon	10742544	10742627	.	+	.	gene_id "SLC44A2|57153"; transcript_id "uc002mpf.2";
chr19	TCGA_June2011	exon	10742720	10742832	.	+	.	gene_id "SLC44A2|57153"; transcript_id "uc002mpf.2";
chr19	TCGA_June2011	exon	10745432	10745563	.	+	.	gene_id "SLC44A2|57153"; transcript_id "uc002mpf.2";
chr19	TCGA_June2011	exon	10745650	10745749	.	+	.	gene_id "SLC44A2|57153"; transcript_id "uc002mpf.2";
chr19	TCGA_June2011	exon	10745839	10745931	.	+	.	gene_id "SLC44A2|57153"; transcript_id "uc002mpf.2";
chr19	TCGA_June2011	exon	10746107	10746191	.	+	.	gene_id "SLC44A2|57153"; transcript_id "uc002mpf.2";
chr19	TCGA_June2011	exon	10746999	10747261	.	+	.	gene_id "SLC44A2|57153"; transcript_id "uc002mpf.2";
chr19	TCGA_June2011	exon	10747338	10747432	.	+	.	gene_id "SLC44A2|57153"; transcript_id "uc002mpf.2";
chr19	TCGA_June2011	exon	10748320	10748423	.	+	.	gene_id "SLC44A2|57153"; transcript_id "uc002mpf.2";
chr19	TCGA_June2011	exon	10748532	10748605	.	+	.	gene_id "SLC44A2|57153"; transcript_id "uc002mpf.2";
chr19	TCGA_June2011	exon	10748699	10748769	.	+	.	gene_id "SLC44A2|57153"; transcript_id "uc002mpf.2";
chr19	TCGA_June2011	exon	10748903	10748991	.	+	.	gene_id "SLC44A2|57153"; transcript_id "uc002mpf.2";
chr19	TCGA_June2011	exon	10753043	10753127	.	+	.	gene_id "SLC44A2|57153"; transcript_id "uc002mpf.2";
chr19	TCGA_June2011	exon	10753955	10755234	.	+	.	gene_id "SLC44A2|57153"; transcript_id "uc002mpf.2";
chr19	TCGA_June2011	exon	10933900	10934575	.	+	.	gene_id "QTRT1|81890:DNM2|1785"; transcript_id "uc002mpx.1";
chr19	TCGA_June2011	exon	10935733	10935897	.	+	.	gene_id "QTRT1|81890:DNM2|1785"; transcript_id "uc002mpx.1";
chr19	TCGA_June2011	exon	10939712	10939944	.	+	.	gene_id "QTRT1|81890:DNM2|1785"; transcript_id "uc002mpx.1";
chr19	TCGA_June2011	exon	10940803	10941054	.	+	.	gene_id "QTRT1|81890:DNM2|1785"; transcript_id "uc002mpx.1";
chr19	TCGA_June2011	exon	10942980	10944160	.	+	.	gene_id "QTRT1|81890:DNM2|1785"; transcript_id "uc002mpx.1";
chr19	TCGA_June2011	exon	11750591	11750711	.	+	.	gene_id "ZNF833|401898"; transcript_id "uc002msl.3";
chr19	TCGA_June2011	exon	11755054	11755176	.	+	.	gene_id "ZNF833|401898"; transcript_id "uc002msl.3";
chr19	TCGA_June2011	exon	11757042	11757088	.	+	.	gene_id "ZNF833|401898"; transcript_id "uc002msl.3";
chr19	TCGA_June2011	exon	11759173	11759299	.	+	.	gene_id "ZNF833|401898"; transcript_id "uc002msl.3";
chr19	TCGA_June2011	exon	11761172	11761232	.	+	.	gene_id "ZNF833|401898"; transcript_id "uc002msl.3";
chr19	TCGA_June2011	exon	11762468	11762868	.	+	.	gene_id "ZNF833|401898"; transcript_id "uc002msl.3";
chr19	TCGA_June2011	exon	11789135	11789235	.	+	.	gene_id "ZNF833|401898"; transcript_id "uc002msl.3";
chr19	TCGA_June2011	exon	11791207	11791787	.	+	.	gene_id "ZNF833|401898"; transcript_id "uc002msl.3";
chr19	TCGA_June2011	exon	11793361	11793487	.	+	.	gene_id "ZNF833|401898"; transcript_id "uc002msl.3";
chr19	TCGA_June2011	exon	11795691	11797382	.	+	.	gene_id "ZNF833|401898"; transcript_id "uc002msl.3";
chr19	TCGA_June2011	exon	14675761	14675804	.	+	.	gene_id "TECR|9524"; transcript_id "uc002mzf.1";
chr19	TCGA_June2011	exon	14675878	14676102	.	+	.	gene_id "TECR|9524"; transcript_id "uc002mzf.1";
chr19	TCGA_June2011	exon	14676430	14676773	.	+	.	gene_id "TECR|9524"; transcript_id "uc002mzf.1";
chr19	TCGA_June2011	exon	16940218	16940351	.	+	.	gene_id "SIN3B|23309"; transcript_id "uc002new.2";
chr19	TCGA_June2011	exon	16940602	16940708	.	+	.	gene_id "SIN3B|23309"; transcript_id "uc002new.2";
chr19	TCGA_June2011	exon	16942305	16942458	.	+	.	gene_id "SIN3B|23309"; transcript_id "uc002new.2";
chr19	TCGA_June2011	exon	16952579	16952779	.	+	.	gene_id "SIN3B|23309"; transcript_id "uc002new.2";
chr19	TCGA_June2011	exon	16957781	16957924	.	+	.	gene_id "SIN3B|23309"; transcript_id "uc002new.2";
chr19	TCGA_June2011	exon	16962223	16962345	.	+	.	gene_id "SIN3B|23309"; transcript_id "uc002new.2";
chr19	TCGA_June2011	exon	16963880	16963969	.	+	.	gene_id "SIN3B|23309"; transcript_id "uc002new.2";
chr19	TCGA_June2011	exon	16964954	16966535	.	+	.	gene_id "SIN3B|23309"; transcript_id "uc002new.2";
chr19	TCGA_June2011	exon	19144728	19144822	.	+	.	gene_id "ARMC6|93436"; transcript_id "uc002nle.2";
chr19	TCGA_June2011	exon	19153520	19153686	.	+	.	gene_id "ARMC6|93436"; transcript_id "uc002nle.2";
chr19	TCGA_June2011	exon	19154801	19154883	.	+	.	gene_id "ARMC6|93436"; transcript_id "uc002nle.2";
chr19	TCGA_June2011	exon	19162431	19163004	.	+	.	gene_id "ARMC6|93436"; transcript_id "uc002nle.2";
chr19	TCGA_June2011	exon	19164961	19165130	.	+	.	gene_id "ARMC6|93436"; transcript_id "uc002nle.2";
chr19	TCGA_June2011	exon	19166074	19166205	.	+	.	gene_id "ARMC6|93436"; transcript_id "uc002nle.2";
chr19	TCGA_June2011	exon	19166600	19166737	.	+	.	gene_id "ARMC6|93436"; transcript_id "uc002nle.2";
chr19	TCGA_June2011	exon	19168225	19168978	.	+	.	gene_id "ARMC6|93436"; transcript_id "uc002nle.2";
chr19	TCGA_June2011	exon	30414551	30414661	.	+	.	gene_id "C19orf2|8725"; transcript_id "uc002nsq.2";
chr19	TCGA_June2011	exon	30462100	30462134	.	+	.	gene_id "C19orf2|8725"; transcript_id "uc002nsq.2";
chr19	TCGA_June2011	exon	30476130	30476208	.	+	.	gene_id "C19orf2|8725"; transcript_id "uc002nsq.2";
chr19	TCGA_June2011	exon	30477189	30477324	.	+	.	gene_id "C19orf2|8725"; transcript_id "uc002nsq.2";
chr19	TCGA_June2011	exon	30496268	30496359	.	+	.	gene_id "C19orf2|8725"; transcript_id "uc002nsq.2";
chr19	TCGA_June2011	exon	30496558	30496615	.	+	.	gene_id "C19orf2|8725"; transcript_id "uc002nsq.2";
chr19	TCGA_June2011	exon	30498377	30498545	.	+	.	gene_id "C19orf2|8725"; transcript_id "uc002nsq.2";
chr19	TCGA_June2011	exon	30499912	30500260	.	+	.	gene_id "C19orf2|8725"; transcript_id "uc002nsq.2";
chr19	TCGA_June2011	exon	30502001	30502143	.	+	.	gene_id "C19orf2|8725"; transcript_id "uc002nsq.2";
chr19	TCGA_June2011	exon	30503192	30503438	.	+	.	gene_id "C19orf2|8725"; transcript_id "uc002nsq.2";
chr19	TCGA_June2011	exon	30506443	30506599	.	+	.	gene_id "C19orf2|8725"; transcript_id "uc002nsq.2";
chr19	TCGA_June2011	exon	35739559	35740034	.	+	.	gene_id "LSR|51599"; transcript_id "uc002nyo.2";
chr19	TCGA_June2011	exon	35741218	35741562	.	+	.	gene_id "LSR|51599"; transcript_id "uc002nyo.2";
chr19	TCGA_June2011	exon	35749848	35749967	.	+	.	gene_id "LSR|51599"; transcript_id "uc002nyo.2";
chr19	TCGA_June2011	exon	35753449	35753595	.	+	.	gene_id "LSR|51599"; transcript_id "uc002nyo.2";
chr19	TCGA_June2011	exon	35757262	35757435	.	+	.	gene_id "LSR|51599"; transcript_id "uc002nyo.2";
chr19	TCGA_June2011	exon	35757582	35757641	.	+	.	gene_id "LSR|51599"; transcript_id "uc002nyo.2";
chr19	TCGA_June2011	exon	35757742	35757870	.	+	.	gene_id "LSR|51599"; transcript_id "uc002nyo.2";
chr19	TCGA_June2011	exon	35758012	35758637	.	+	.	gene_id "LSR|51599"; transcript_id "uc002nyo.2";
chr19	TCGA_June2011	exon	35758727	35758865	.	+	.	gene_id "LSR|51599"; transcript_id "uc002nyo.2";
chr19	TCGA_June2011	exon	35739559	35740034	.	+	.	gene_id "LSR|51599"; transcript_id "uc002nyn.2";
chr19	TCGA_June2011	exon	35741218	35741562	.	+	.	gene_id "LSR|51599"; transcript_id "uc002nyn.2";
chr19	TCGA_June2011	exon	35749848	35749967	.	+	.	gene_id "LSR|51599"; transcript_id "uc002nyn.2";
chr19	TCGA_June2011	exon	35757262	35757435	.	+	.	gene_id "LSR|51599"; transcript_id "uc002nyn.2";
chr19	TCGA_June2011	exon	35757582	35757641	.	+	.	gene_id "LSR|51599"; transcript_id "uc002nyn.2";
chr19	TCGA_June2011	exon	35757739	35757870	.	+	.	gene_id "LSR|51599"; transcript_id "uc002nyn.2";
chr19	TCGA_June2011	exon	35758012	35758637	.	+	.	gene_id "LSR|51599"; transcript_id "uc002nyn.2";
chr19	TCGA_June2011	exon	35758727	35758865	.	+	.	gene_id "LSR|51599"; transcript_id "uc002nyn.2";
chr19	TCGA_June2011	exon	39936288	39936605	.	+	.	gene_id "SUPT5H|6829"; transcript_id "uc002olr.3";
chr19	TCGA_June2011	exon	39943996	39944161	.	+	.	gene_id "SUPT5H|6829"; transcript_id "uc002olr.3";
chr19	TCGA_June2011	exon	39948315	39948380	.	+	.	gene_id "SUPT5H|6829"; transcript_id "uc002olr.3";
chr19	TCGA_June2011	exon	39948934	39948945	.	+	.	gene_id "SUPT5H|6829"; transcript_id "uc002olr.3";
chr19	TCGA_June2011	exon	39949458	39949527	.	+	.	gene_id "SUPT5H|6829"; transcript_id "uc002olr.3";
chr19	TCGA_June2011	exon	39949645	39949713	.	+	.	gene_id "SUPT5H|6829"; transcript_id "uc002olr.3";
chr19	TCGA_June2011	exon	39949824	39949889	.	+	.	gene_id "SUPT5H|6829"; transcript_id "uc002olr.3";
chr19	TCGA_June2011	exon	39950199	39950229	.	+	.	gene_id "SUPT5H|6829"; transcript_id "uc002olr.3";
chr19	TCGA_June2011	exon	39950532	39950600	.	+	.	gene_id "SUPT5H|6829"; transcript_id "uc002olr.3";
chr19	TCGA_June2011	exon	39955438	39955689	.	+	.	gene_id "SUPT5H|6829"; transcript_id "uc002olr.3";
chr19	TCGA_June2011	exon	39957120	39957209	.	+	.	gene_id "SUPT5H|6829"; transcript_id "uc002olr.3";
chr19	TCGA_June2011	exon	39957315	39957385	.	+	.	gene_id "SUPT5H|6829"; transcript_id "uc002olr.3";
chr19	TCGA_June2011	exon	39959396	39959501	.	+	.	gene_id "SUPT5H|6829"; transcript_id "uc002olr.3";
chr19	TCGA_June2011	exon	39959719	39959812	.	+	.	gene_id "SUPT5H|6829"; transcript_id "uc002olr.3";
chr19	TCGA_June2011	exon	39959902	39960038	.	+	.	gene_id "SUPT5H|6829"; transcript_id "uc002olr.3";
chr19	TCGA_June2011	exon	39960759	39960914	.	+	.	gene_id "SUPT5H|6829"; transcript_id "uc002olr.3";
chr19	TCGA_June2011	exon	39961017	39961163	.	+	.	gene_id "SUPT5H|6829"; transcript_id "uc002olr.3";
chr19	TCGA_June2011	exon	39961997	39962143	.	+	.	gene_id "SUPT5H|6829"; transcript_id "uc002olr.3";
chr19	TCGA_June2011	exon	39962245	39962370	.	+	.	gene_id "SUPT5H|6829"; transcript_id "uc002olr.3";
chr19	TCGA_June2011	exon	39963049	39963133	.	+	.	gene_id "SUPT5H|6829"; transcript_id "uc002olr.3";
chr19	TCGA_June2011	exon	39963450	39963569	.	+	.	gene_id "SUPT5H|6829"; transcript_id "uc002olr.3";
chr19	TCGA_June2011	exon	39963652	39963754	.	+	.	gene_id "SUPT5H|6829"; transcript_id "uc002olr.3";
chr19	TCGA_June2011	exon	39963843	39963970	.	+	.	gene_id "SUPT5H|6829"; transcript_id "uc002olr.3";
chr19	TCGA_June2011	exon	39964056	39964161	.	+	.	gene_id "SUPT5H|6829"; transcript_id "uc002olr.3";
chr19	TCGA_June2011	exon	39964603	39964761	.	+	.	gene_id "SUPT5H|6829"; transcript_id "uc002olr.3";
chr19	TCGA_June2011	exon	39964874	39965042	.	+	.	gene_id "SUPT5H|6829"; transcript_id "uc002olr.3";
chr19	TCGA_June2011	exon	39965155	39965358	.	+	.	gene_id "SUPT5H|6829"; transcript_id "uc002olr.3";
chr19	TCGA_June2011	exon	39966721	39966816	.	+	.	gene_id "SUPT5H|6829"; transcript_id "uc002olr.3";
chr19	TCGA_June2011	exon	39966896	39967306	.	+	.	gene_id "SUPT5H|6829"; transcript_id "uc002olr.3";
chr19	TCGA_June2011	exon	40854332	40854675	.	+	.	gene_id "PLD3|23646"; transcript_id "uc002onl.3";
chr19	TCGA_June2011	exon	40872291	40872417	.	+	.	gene_id "PLD3|23646"; transcript_id "uc002onl.3";
chr19	TCGA_June2011	exon	40872517	40872591	.	+	.	gene_id "PLD3|23646"; transcript_id "uc002onl.3";
chr19	TCGA_June2011	exon	40872680	40872822	.	+	.	gene_id "PLD3|23646"; transcript_id "uc002onl.3";
chr19	TCGA_June2011	exon	40873603	40873786	.	+	.	gene_id "PLD3|23646"; transcript_id "uc002onl.3";
chr19	TCGA_June2011	exon	40875815	40875935	.	+	.	gene_id "PLD3|23646"; transcript_id "uc002onl.3";
chr19	TCGA_June2011	exon	40876017	40876144	.	+	.	gene_id "PLD3|23646"; transcript_id "uc002onl.3";
chr19	TCGA_June2011	exon	40877580	40877780	.	+	.	gene_id "PLD3|23646"; transcript_id "uc002onl.3";
chr19	TCGA_June2011	exon	40880388	40880527	.	+	.	gene_id "PLD3|23646"; transcript_id "uc002onl.3";
chr19	TCGA_June2011	exon	40882516	40882681	.	+	.	gene_id "PLD3|23646"; transcript_id "uc002onl.3";
chr19	TCGA_June2011	exon	40883693	40883792	.	+	.	gene_id "PLD3|23646"; transcript_id "uc002onl.3";
chr19	TCGA_June2011	exon	40883893	40884389	.	+	.	gene_id "PLD3|23646"; transcript_id "uc002onl.3";
chr19	TCGA_June2011	exon	41119502	41119944	.	+	.	gene_id "LTBP4|8425"; transcript_id "uc002ool.1";
chr19	TCGA_June2011	exon	41120221	41120352	.	+	.	gene_id "LTBP4|8425"; transcript_id "uc002ool.1";
chr19	TCGA_June2011	exon	41125252	41125398	.	+	.	gene_id "LTBP4|8425"; transcript_id "uc002ool.1";
chr19	TCGA_June2011	exon	41128306	41128572	.	+	.	gene_id "LTBP4|8425"; transcript_id "uc002ool.1";
chr19	TCGA_June2011	exon	41128855	41128926	.	+	.	gene_id "LTBP4|8425"; transcript_id "uc002ool.1";
chr19	TCGA_June2011	exon	41129509	41129637	.	+	.	gene_id "LTBP4|8425"; transcript_id "uc002ool.1";
chr19	TCGA_June2011	exon	41129841	41129987	.	+	.	gene_id "LTBP4|8425"; transcript_id "uc002ool.1";
chr19	TCGA_June2011	exon	41131762	41131914	.	+	.	gene_id "LTBP4|8425"; transcript_id "uc002ool.1";
chr19	TCGA_June2011	exon	41132880	41133260	.	+	.	gene_id "LTBP4|8425"; transcript_id "uc002ool.1";
chr19	TCGA_June2011	exon	41133610	41133762	.	+	.	gene_id "LTBP4|8425"; transcript_id "uc002ool.1";
chr19	TCGA_June2011	exon	41135301	41135725	.	+	.	gene_id "LTBP4|8425"; transcript_id "uc002ool.1";
chr19	TCGA_June2011	exon	41120017	41120352	.	+	.	gene_id "LTBP4|8425"; transcript_id "uc010xvp.1";
chr19	TCGA_June2011	exon	41125252	41125398	.	+	.	gene_id "LTBP4|8425"; transcript_id "uc010xvp.1";
chr19	TCGA_June2011	exon	41129509	41129637	.	+	.	gene_id "LTBP4|8425"; transcript_id "uc010xvp.1";
chr19	TCGA_June2011	exon	41129841	41129987	.	+	.	gene_id "LTBP4|8425"; transcript_id "uc010xvp.1";
chr19	TCGA_June2011	exon	41131762	41131914	.	+	.	gene_id "LTBP4|8425"; transcript_id "uc010xvp.1";
chr19	TCGA_June2011	exon	41132880	41133260	.	+	.	gene_id "LTBP4|8425"; transcript_id "uc010xvp.1";
chr19	TCGA_June2011	exon	41133610	41133762	.	+	.	gene_id "LTBP4|8425"; transcript_id "uc010xvp.1";
chr19	TCGA_June2011	exon	41135301	41135725	.	+	.	gene_id "LTBP4|8425"; transcript_id "uc010xvp.1";
chr19	TCGA_June2011	exon	42401093	42402736	.	+	.	gene_id "ARHGEF1|9138"; transcript_id "uc002osd.2";
chr19	TCGA_June2011	exon	42406037	42406183	.	+	.	gene_id "ARHGEF1|9138"; transcript_id "uc002osd.2";
chr19	TCGA_June2011	exon	42406424	42406506	.	+	.	gene_id "ARHGEF1|9138"; transcript_id "uc002osd.2";
chr19	TCGA_June2011	exon	42406683	42406808	.	+	.	gene_id "ARHGEF1|9138"; transcript_id "uc002osd.2";
chr19	TCGA_June2011	exon	42406934	42407048	.	+	.	gene_id "ARHGEF1|9138"; transcript_id "uc002osd.2";
chr19	TCGA_June2011	exon	42407457	42407557	.	+	.	gene_id "ARHGEF1|9138"; transcript_id "uc002osd.2";
chr19	TCGA_June2011	exon	42407859	42407936	.	+	.	gene_id "ARHGEF1|9138"; transcript_id "uc002osd.2";
chr19	TCGA_June2011	exon	42408187	42408262	.	+	.	gene_id "ARHGEF1|9138"; transcript_id "uc002osd.2";
chr19	TCGA_June2011	exon	42408368	42408535	.	+	.	gene_id "ARHGEF1|9138"; transcript_id "uc002osd.2";
chr19	TCGA_June2011	exon	42409101	42409188	.	+	.	gene_id "ARHGEF1|9138"; transcript_id "uc002osd.2";
chr19	TCGA_June2011	exon	42409327	42409413	.	+	.	gene_id "ARHGEF1|9138"; transcript_id "uc002osd.2";
chr19	TCGA_June2011	exon	42409912	42409979	.	+	.	gene_id "ARHGEF1|9138"; transcript_id "uc002osd.2";
chr19	TCGA_June2011	exon	42410091	42410177	.	+	.	gene_id "ARHGEF1|9138"; transcript_id "uc002osd.2";
chr19	TCGA_June2011	exon	42410609	42410772	.	+	.	gene_id "ARHGEF1|9138"; transcript_id "uc002osd.2";
chr19	TCGA_June2011	exon	42410855	42410955	.	+	.	gene_id "ARHGEF1|9138"; transcript_id "uc002osd.2";
chr19	TCGA_June2011	exon	42411257	42411600	.	+	.	gene_id "ARHGEF1|9138"; transcript_id "uc002osd.2";
chr19	TCGA_June2011	exon	44669249	44669295	.	+	.	gene_id "ZNF226|7769"; transcript_id "uc002oyp.2";
chr19	TCGA_June2011	exon	44669910	44669960	.	+	.	gene_id "ZNF226|7769"; transcript_id "uc002oyp.2";
chr19	TCGA_June2011	exon	44674188	44674248	.	+	.	gene_id "ZNF226|7769"; transcript_id "uc002oyp.2";
chr19	TCGA_June2011	exon	44676241	44676367	.	+	.	gene_id "ZNF226|7769"; transcript_id "uc002oyp.2";
chr19	TCGA_June2011	exon	44677013	44677105	.	+	.	gene_id "ZNF226|7769"; transcript_id "uc002oyp.2";
chr19	TCGA_June2011	exon	44679651	44681836	.	+	.	gene_id "ZNF226|7769"; transcript_id "uc002oyp.2";
chr19	TCGA_June2011	exon	45843998	45844104	.	+	.	gene_id "KLC3|147700"; transcript_id "uc010ejy.1";
chr19	TCGA_June2011	exon	45848792	45849057	.	+	.	gene_id "KLC3|147700"; transcript_id "uc010ejy.1";
chr19	TCGA_June2011	exon	45849802	45850032	.	+	.	gene_id "KLC3|147700"; transcript_id "uc010ejy.1";
chr19	TCGA_June2011	exon	45850708	45850774	.	+	.	gene_id "KLC3|147700"; transcript_id "uc010ejy.1";
chr19	TCGA_June2011	exon	45851199	45851418	.	+	.	gene_id "KLC3|147700"; transcript_id "uc010ejy.1";
chr19	TCGA_June2011	exon	45851904	45851991	.	+	.	gene_id "KLC3|147700"; transcript_id "uc010ejy.1";
chr19	TCGA_June2011	exon	45852078	45852179	.	+	.	gene_id "KLC3|147700"; transcript_id "uc010ejy.1";
chr19	TCGA_June2011	exon	45852687	45852860	.	+	.	gene_id "KLC3|147700"; transcript_id "uc010ejy.1";
chr19	TCGA_June2011	exon	45853599	45853689	.	+	.	gene_id "KLC3|147700"; transcript_id "uc010ejy.1";
chr19	TCGA_June2011	exon	45853772	45853809	.	+	.	gene_id "KLC3|147700"; transcript_id "uc010ejy.1";
chr19	TCGA_June2011	exon	45853899	45854005	.	+	.	gene_id "KLC3|147700"; transcript_id "uc010ejy.1";
chr19	TCGA_June2011	exon	45854212	45854275	.	+	.	gene_id "KLC3|147700"; transcript_id "uc010ejy.1";
chr19	TCGA_June2011	exon	45854544	45854778	.	+	.	gene_id "KLC3|147700"; transcript_id "uc010ejy.1";
chr19	TCGA_June2011	exon	46801659	46801771	.	+	.	gene_id "HIF3A|64344"; transcript_id "uc010xxy.1";
chr19	TCGA_June2011	exon	46807155	46807345	.	+	.	gene_id "HIF3A|64344"; transcript_id "uc010xxy.1";
chr19	TCGA_June2011	exon	46811478	46811562	.	+	.	gene_id "HIF3A|64344"; transcript_id "uc010xxy.1";
chr19	TCGA_June2011	exon	46811920	46812032	.	+	.	gene_id "HIF3A|64344"; transcript_id "uc010xxy.1";
chr19	TCGA_June2011	exon	46812408	46812616	.	+	.	gene_id "HIF3A|64344"; transcript_id "uc010xxy.1";
chr19	TCGA_June2011	exon	46815418	46815524	.	+	.	gene_id "HIF3A|64344"; transcript_id "uc010xxy.1";
chr19	TCGA_June2011	exon	46815763	46815910	.	+	.	gene_id "HIF3A|64344"; transcript_id "uc010xxy.1";
chr19	TCGA_June2011	exon	46823700	46823818	.	+	.	gene_id "HIF3A|64344"; transcript_id "uc010xxy.1";
chr19	TCGA_June2011	exon	46825033	46825223	.	+	.	gene_id "HIF3A|64344"; transcript_id "uc010xxy.1";
chr19	TCGA_June2011	exon	46828792	46828896	.	+	.	gene_id "HIF3A|64344"; transcript_id "uc010xxy.1";
chr19	TCGA_June2011	exon	46832464	46832735	.	+	.	gene_id "HIF3A|64344"; transcript_id "uc010xxy.1";
chr19	TCGA_June2011	exon	46834413	46834530	.	+	.	gene_id "HIF3A|64344"; transcript_id "uc010xxy.1";
chr19	TCGA_June2011	exon	46838162	46838243	.	+	.	gene_id "HIF3A|64344"; transcript_id "uc010xxy.1";
chr19	TCGA_June2011	exon	46842782	46846689	.	+	.	gene_id "HIF3A|64344"; transcript_id "uc010xxy.1";
chr19	TCGA_June2011	exon	47835404	47835606	.	+	.	gene_id "GPR77|27202"; transcript_id "uc010ela.1";
chr19	TCGA_June2011	exon	47844042	47845272	.	+	.	gene_id "GPR77|27202"; transcript_id "uc010ela.1";
chr19	TCGA_June2011	exon	49122791	49122946	.	+	.	gene_id "SPHK2|56848"; transcript_id "uc002pjs.2";
chr19	TCGA_June2011	exon	49123659	49123810	.	+	.	gene_id "SPHK2|56848"; transcript_id "uc002pjs.2";
chr19	TCGA_June2011	exon	49129148	49129619	.	+	.	gene_id "SPHK2|56848"; transcript_id "uc002pjs.2";
chr19	TCGA_June2011	exon	49130949	49131098	.	+	.	gene_id "SPHK2|56848"; transcript_id "uc002pjs.2";
chr19	TCGA_June2011	exon	49131232	49131326	.	+	.	gene_id "SPHK2|56848"; transcript_id "uc002pjs.2";
chr19	TCGA_June2011	exon	49131419	49131534	.	+	.	gene_id "SPHK2|56848"; transcript_id "uc002pjs.2";
chr19	TCGA_June2011	exon	49131938	49133661	.	+	.	gene_id "SPHK2|56848"; transcript_id "uc002pjs.2";
chr19	TCGA_June2011	exon	49588465	49588893	.	+	.	gene_id "SNRNP70|6625"; transcript_id "uc002pmk.2";
chr19	TCGA_June2011	exon	49589662	49589818	.	+	.	gene_id "SNRNP70|6625"; transcript_id "uc002pmk.2";
chr19	TCGA_June2011	exon	49593548	49593610	.	+	.	gene_id "SNRNP70|6625"; transcript_id "uc002pmk.2";
chr19	TCGA_June2011	exon	49593723	49593777	.	+	.	gene_id "SNRNP70|6625"; transcript_id "uc002pmk.2";
chr19	TCGA_June2011	exon	49601684	49601748	.	+	.	gene_id "SNRNP70|6625"; transcript_id "uc002pmk.2";
chr19	TCGA_June2011	exon	49601899	49601961	.	+	.	gene_id "SNRNP70|6625"; transcript_id "uc002pmk.2";
chr19	TCGA_June2011	exon	49604647	49604728	.	+	.	gene_id "SNRNP70|6625"; transcript_id "uc002pmk.2";
chr19	TCGA_June2011	exon	49607891	49607992	.	+	.	gene_id "SNRNP70|6625"; transcript_id "uc002pmk.2";
chr19	TCGA_June2011	exon	49610882	49610969	.	+	.	gene_id "SNRNP70|6625"; transcript_id "uc002pmk.2";
chr19	TCGA_June2011	exon	49611052	49611869	.	+	.	gene_id "SNRNP70|6625"; transcript_id "uc002pmk.2";
chr19	TCGA_June2011	exon	49632105	49632269	.	+	.	gene_id "PPFIA3|8541"; transcript_id "uc002pms.2";
chr19	TCGA_June2011	exon	49632637	49632711	.	+	.	gene_id "PPFIA3|8541"; transcript_id "uc002pms.2";
chr19	TCGA_June2011	exon	49633250	49633324	.	+	.	gene_id "PPFIA3|8541"; transcript_id "uc002pms.2";
chr19	TCGA_June2011	exon	49633635	49633856	.	+	.	gene_id "PPFIA3|8541"; transcript_id "uc002pms.2";
chr19	TCGA_June2011	exon	49636258	49636404	.	+	.	gene_id "PPFIA3|8541"; transcript_id "uc002pms.2";
chr19	TCGA_June2011	exon	49636494	49636628	.	+	.	gene_id "PPFIA3|8541"; transcript_id "uc002pms.2";
chr19	TCGA_June2011	exon	49637053	49637136	.	+	.	gene_id "PPFIA3|8541"; transcript_id "uc002pms.2";
chr19	TCGA_June2011	exon	49637291	49637422	.	+	.	gene_id "PPFIA3|8541"; transcript_id "uc002pms.2";
chr19	TCGA_June2011	exon	49637896	49637958	.	+	.	gene_id "PPFIA3|8541"; transcript_id "uc002pms.2";
chr19	TCGA_June2011	exon	49638093	49638172	.	+	.	gene_id "PPFIA3|8541"; transcript_id "uc002pms.2";
chr19	TCGA_June2011	exon	49639036	49639180	.	+	.	gene_id "PPFIA3|8541"; transcript_id "uc002pms.2";
chr19	TCGA_June2011	exon	49639981	49640168	.	+	.	gene_id "PPFIA3|8541"; transcript_id "uc002pms.2";
chr19	TCGA_June2011	exon	49641462	49641684	.	+	.	gene_id "PPFIA3|8541"; transcript_id "uc002pms.2";
chr19	TCGA_June2011	exon	49642925	49643088	.	+	.	gene_id "PPFIA3|8541"; transcript_id "uc002pms.2";
chr19	TCGA_June2011	exon	49643218	49643345	.	+	.	gene_id "PPFIA3|8541"; transcript_id "uc002pms.2";
chr19	TCGA_June2011	exon	49644677	49644770	.	+	.	gene_id "PPFIA3|8541"; transcript_id "uc002pms.2";
chr19	TCGA_June2011	exon	49645291	49645372	.	+	.	gene_id "PPFIA3|8541"; transcript_id "uc002pms.2";
chr19	TCGA_June2011	exon	49646061	49646261	.	+	.	gene_id "PPFIA3|8541"; transcript_id "uc002pms.2";
chr19	TCGA_June2011	exon	49649200	49649262	.	+	.	gene_id "PPFIA3|8541"; transcript_id "uc002pms.2";
chr19	TCGA_June2011	exon	49651340	49651515	.	+	.	gene_id "PPFIA3|8541"; transcript_id "uc002pms.2";
chr19	TCGA_June2011	exon	49651923	49652020	.	+	.	gene_id "PPFIA3|8541"; transcript_id "uc002pms.2";
chr19	TCGA_June2011	exon	49652250	49652425	.	+	.	gene_id "PPFIA3|8541"; transcript_id "uc002pms.2";
chr19	TCGA_June2011	exon	49652514	49652582	.	+	.	gene_id "PPFIA3|8541"; transcript_id "uc002pms.2";
chr19	TCGA_June2011	exon	49652804	49652975	.	+	.	gene_id "PPFIA3|8541"; transcript_id "uc002pms.2";
chr19	TCGA_June2011	exon	49653337	49653408	.	+	.	gene_id "PPFIA3|8541"; transcript_id "uc002pms.2";
chr19	TCGA_June2011	exon	49653514	49654278	.	+	.	gene_id "PPFIA3|8541"; transcript_id "uc002pms.2";
chr19	TCGA_June2011	exon	49685783	49686179	.	+	.	gene_id "TRPM4|54795"; transcript_id "uc002pmy.2";
chr19	TCGA_June2011	exon	49686335	49686469	.	+	.	gene_id "TRPM4|54795"; transcript_id "uc002pmy.2";
chr19	TCGA_June2011	exon	49691898	49692348	.	+	.	gene_id "TRPM4|54795"; transcript_id "uc002pmy.2";
chr19	TCGA_June2011	exon	49693465	49693577	.	+	.	gene_id "TRPM4|54795"; transcript_id "uc002pmy.2";
chr19	TCGA_June2011	exon	49693953	49694030	.	+	.	gene_id "TRPM4|54795"; transcript_id "uc002pmy.2";
chr19	TCGA_June2011	exon	49699697	49700131	.	+	.	gene_id "TRPM4|54795"; transcript_id "uc002pmy.2";
chr19	TCGA_June2011	exon	49703557	49703689	.	+	.	gene_id "TRPM4|54795"; transcript_id "uc002pmy.2";
chr19	TCGA_June2011	exon	49703868	49704042	.	+	.	gene_id "TRPM4|54795"; transcript_id "uc002pmy.2";
chr19	TCGA_June2011	exon	49705221	49705398	.	+	.	gene_id "TRPM4|54795"; transcript_id "uc002pmy.2";
chr19	TCGA_June2011	exon	49713466	49713662	.	+	.	gene_id "TRPM4|54795"; transcript_id "uc002pmy.2";
chr19	TCGA_June2011	exon	49713967	49714099	.	+	.	gene_id "TRPM4|54795"; transcript_id "uc002pmy.2";
chr19	TCGA_June2011	exon	49714272	49714344	.	+	.	gene_id "TRPM4|54795"; transcript_id "uc002pmy.2";
chr19	TCGA_June2011	exon	49714421	49714526	.	+	.	gene_id "TRPM4|54795"; transcript_id "uc002pmy.2";
chr19	TCGA_June2011	exon	49714751	49715091	.	+	.	gene_id "TRPM4|54795"; transcript_id "uc002pmy.2";
chr19	TCGA_June2011	exon	50183396	50183510	.	+	.	gene_id "PRMT1|3276"; transcript_id "uc010yba.1";
chr19	TCGA_June2011	exon	50183744	50183845	.	+	.	gene_id "PRMT1|3276"; transcript_id "uc010yba.1";
chr19	TCGA_June2011	exon	50185167	50185322	.	+	.	gene_id "PRMT1|3276"; transcript_id "uc010yba.1";
chr19	TCGA_June2011	exon	50185453	50185516	.	+	.	gene_id "PRMT1|3276"; transcript_id "uc010yba.1";
chr19	TCGA_June2011	exon	50187184	50187326	.	+	.	gene_id "PRMT1|3276"; transcript_id "uc010yba.1";
chr19	TCGA_June2011	exon	50188011	50188098	.	+	.	gene_id "PRMT1|3276"; transcript_id "uc010yba.1";
chr19	TCGA_June2011	exon	50188179	50188896	.	+	.	gene_id "PRMT1|3276"; transcript_id "uc010yba.1";
chr19	TCGA_June2011	exon	50189350	50189500	.	+	.	gene_id "PRMT1|3276"; transcript_id "uc010yba.1";
chr19	TCGA_June2011	exon	50788021	50789951	.	+	.	gene_id "MYH14|79784"; transcript_id "uc002prs.1";
chr19	TCGA_June2011	exon	50792693	50792905	.	+	.	gene_id "MYH14|79784"; transcript_id "uc002prs.1";
chr19	TCGA_June2011	exon	50794144	50794305	.	+	.	gene_id "MYH14|79784"; transcript_id "uc002prs.1";
chr19	TCGA_June2011	exon	50795518	50795646	.	+	.	gene_id "MYH14|79784"; transcript_id "uc002prs.1";
chr19	TCGA_June2011	exon	50796490	50796578	.	+	.	gene_id "MYH14|79784"; transcript_id "uc002prs.1";
chr19	TCGA_June2011	exon	50796821	50796944	.	+	.	gene_id "MYH14|79784"; transcript_id "uc002prs.1";
chr19	TCGA_June2011	exon	50804918	50805126	.	+	.	gene_id "MYH14|79784"; transcript_id "uc002prs.1";
chr19	TCGA_June2011	exon	50810306	50810414	.	+	.	gene_id "MYH14|79784"; transcript_id "uc002prs.1";
chr19	TCGA_June2011	exon	50812262	50812434	.	+	.	gene_id "MYH14|79784"; transcript_id "uc002prs.1";
chr19	TCGA_June2011	exon	50812897	50813801	.	+	.	gene_id "MYH14|79784"; transcript_id "uc002prs.1";
chr19	TCGA_June2011	exon	50706885	50706928	.	+	.	gene_id "MYH14|79784"; transcript_id "uc002prq.1";
chr19	TCGA_June2011	exon	50713620	50714027	.	+	.	gene_id "MYH14|79784"; transcript_id "uc002prq.1";
chr19	TCGA_June2011	exon	50720872	50721028	.	+	.	gene_id "MYH14|79784"; transcript_id "uc002prq.1";
chr19	TCGA_June2011	exon	50726340	50726367	.	+	.	gene_id "MYH14|79784"; transcript_id "uc002prq.1";
chr19	TCGA_June2011	exon	50726504	50726606	.	+	.	gene_id "MYH14|79784"; transcript_id "uc002prq.1";
chr19	TCGA_June2011	exon	50727411	50727434	.	+	.	gene_id "MYH14|79784"; transcript_id "uc002prq.1";
chr19	TCGA_June2011	exon	50728842	50728934	.	+	.	gene_id "MYH14|79784"; transcript_id "uc002prq.1";
chr19	TCGA_June2011	exon	50730160	50730223	.	+	.	gene_id "MYH14|79784"; transcript_id "uc002prq.1";
chr19	TCGA_June2011	exon	50733782	50733880	.	+	.	gene_id "MYH14|79784"; transcript_id "uc002prq.1";
chr19	TCGA_June2011	exon	50735187	50735327	.	+	.	gene_id "MYH14|79784"; transcript_id "uc002prq.1";
chr19	TCGA_June2011	exon	50747499	50747594	.	+	.	gene_id "MYH14|79784"; transcript_id "uc002prq.1";
chr19	TCGA_June2011	exon	50750261	50750379	.	+	.	gene_id "MYH14|79784"; transcript_id "uc002prq.1";
chr19	TCGA_June2011	exon	50752244	50752396	.	+	.	gene_id "MYH14|79784"; transcript_id "uc002prq.1";
chr19	TCGA_June2011	exon	50752907	50753080	.	+	.	gene_id "MYH14|79784"; transcript_id "uc002prq.1";
chr19	TCGA_June2011	exon	50753772	50753945	.	+	.	gene_id "MYH14|79784"; transcript_id "uc002prq.1";
chr19	TCGA_June2011	exon	50755896	50756010	.	+	.	gene_id "MYH14|79784"; transcript_id "uc002prq.1";
chr19	TCGA_June2011	exon	50760556	50760743	.	+	.	gene_id "MYH14|79784"; transcript_id "uc002prq.1";
chr19	TCGA_June2011	exon	50762401	50762522	.	+	.	gene_id "MYH14|79784"; transcript_id "uc002prq.1";
chr19	TCGA_June2011	exon	50763903	50763972	.	+	.	gene_id "MYH14|79784"; transcript_id "uc002prq.1";
chr19	TCGA_June2011	exon	50764732	50764892	.	+	.	gene_id "MYH14|79784"; transcript_id "uc002prq.1";
chr19	TCGA_June2011	exon	50766569	50766677	.	+	.	gene_id "MYH14|79784"; transcript_id "uc002prq.1";
chr19	TCGA_June2011	exon	50770134	50770265	.	+	.	gene_id "MYH14|79784"; transcript_id "uc002prq.1";
chr19	TCGA_June2011	exon	50771418	50771624	.	+	.	gene_id "MYH14|79784"; transcript_id "uc002prq.1";
chr19	TCGA_June2011	exon	50774666	50774803	.	+	.	gene_id "MYH14|79784"; transcript_id "uc002prq.1";
chr19	TCGA_June2011	exon	50775106	50775229	.	+	.	gene_id "MYH14|79784"; transcript_id "uc002prq.1";
chr19	TCGA_June2011	exon	50775817	50775988	.	+	.	gene_id "MYH14|79784"; transcript_id "uc002prq.1";
chr19	TCGA_June2011	exon	50779248	50779460	.	+	.	gene_id "MYH14|79784"; transcript_id "uc002prq.1";
chr19	TCGA_June2011	exon	50780014	50780158	.	+	.	gene_id "MYH14|79784"; transcript_id "uc002prq.1";
chr19	TCGA_June2011	exon	50781340	50781546	.	+	.	gene_id "MYH14|79784"; transcript_id "uc002prq.1";
chr19	TCGA_June2011	exon	50783294	50783398	.	+	.	gene_id "MYH14|79784"; transcript_id "uc002prq.1";
chr19	TCGA_June2011	exon	50783488	50783640	.	+	.	gene_id "MYH14|79784"; transcript_id "uc002prq.1";
chr19	TCGA_June2011	exon	50784851	50785099	.	+	.	gene_id "MYH14|79784"; transcript_id "uc002prq.1";
chr19	TCGA_June2011	exon	50789739	50789951	.	+	.	gene_id "MYH14|79784"; transcript_id "uc002prq.1";
chr19	TCGA_June2011	exon	50792693	50792905	.	+	.	gene_id "MYH14|79784"; transcript_id "uc002prq.1";
chr19	TCGA_June2011	exon	50794144	50794305	.	+	.	gene_id "MYH14|79784"; transcript_id "uc002prq.1";
chr19	TCGA_June2011	exon	50795518	50795646	.	+	.	gene_id "MYH14|79784"; transcript_id "uc002prq.1";
chr19	TCGA_June2011	exon	50796490	50796578	.	+	.	gene_id "MYH14|79784"; transcript_id "uc002prq.1";
chr19	TCGA_June2011	exon	50796821	50796944	.	+	.	gene_id "MYH14|79784"; transcript_id "uc002prq.1";
chr19	TCGA_June2011	exon	50804918	50805126	.	+	.	gene_id "MYH14|79784"; transcript_id "uc002prq.1";
chr19	TCGA_June2011	exon	50810306	50810414	.	+	.	gene_id "MYH14|79784"; transcript_id "uc002prq.1";
chr19	TCGA_June2011	exon	50812262	50812434	.	+	.	gene_id "MYH14|79784"; transcript_id "uc002prq.1";
chr19	TCGA_June2011	exon	50812897	50813801	.	+	.	gene_id "MYH14|79784"; transcript_id "uc002prq.1";
chr19	TCGA_June2011	exon	54930370	54930716	.	+	.	gene_id "TTYH1|57348"; transcript_id "uc002qfu.1";
chr19	TCGA_June2011	exon	54932451	54932562	.	+	.	gene_id "TTYH1|57348"; transcript_id "uc002qfu.1";
chr19	TCGA_June2011	exon	54933373	54933584	.	+	.	gene_id "TTYH1|57348"; transcript_id "uc002qfu.1";
chr19	TCGA_June2011	exon	54937850	54937945	.	+	.	gene_id "TTYH1|57348"; transcript_id "uc002qfu.1";
chr19	TCGA_June2011	exon	54940485	54940557	.	+	.	gene_id "TTYH1|57348"; transcript_id "uc002qfu.1";
chr19	TCGA_June2011	exon	54941060	54941135	.	+	.	gene_id "TTYH1|57348"; transcript_id "uc002qfu.1";
chr19	TCGA_June2011	exon	54941728	54941783	.	+	.	gene_id "TTYH1|57348"; transcript_id "uc002qfu.1";
chr19	TCGA_June2011	exon	54941991	54942083	.	+	.	gene_id "TTYH1|57348"; transcript_id "uc002qfu.1";
chr19	TCGA_June2011	exon	54942277	54944890	.	+	.	gene_id "TTYH1|57348"; transcript_id "uc002qfu.1";
chr19	TCGA_June2011	exon	54960065	54960488	.	+	.	gene_id "LENG8|114823"; transcript_id "uc002qfw.2";
chr19	TCGA_June2011	exon	54962467	54962559	.	+	.	gene_id "LENG8|114823"; transcript_id "uc002qfw.2";
chr19	TCGA_June2011	exon	54963270	54963444	.	+	.	gene_id "LENG8|114823"; transcript_id "uc002qfw.2";
chr19	TCGA_June2011	exon	54963830	54963931	.	+	.	gene_id "LENG8|114823"; transcript_id "uc002qfw.2";
chr19	TCGA_June2011	exon	54964725	54964835	.	+	.	gene_id "LENG8|114823"; transcript_id "uc002qfw.2";
chr19	TCGA_June2011	exon	54965609	54965861	.	+	.	gene_id "LENG8|114823"; transcript_id "uc002qfw.2";
chr19	TCGA_June2011	exon	54966130	54966271	.	+	.	gene_id "LENG8|114823"; transcript_id "uc002qfw.2";
chr19	TCGA_June2011	exon	54966543	54966746	.	+	.	gene_id "LENG8|114823"; transcript_id "uc002qfw.2";
chr19	TCGA_June2011	exon	54967146	54967424	.	+	.	gene_id "LENG8|114823"; transcript_id "uc002qfw.2";
chr19	TCGA_June2011	exon	54967504	54967644	.	+	.	gene_id "LENG8|114823"; transcript_id "uc002qfw.2";
chr19	TCGA_June2011	exon	54967815	54968100	.	+	.	gene_id "LENG8|114823"; transcript_id "uc002qfw.2";
chr19	TCGA_June2011	exon	54968926	54969027	.	+	.	gene_id "LENG8|114823"; transcript_id "uc002qfw.2";
chr19	TCGA_June2011	exon	54969113	54969181	.	+	.	gene_id "LENG8|114823"; transcript_id "uc002qfw.2";
chr19	TCGA_June2011	exon	54969282	54969411	.	+	.	gene_id "LENG8|114823"; transcript_id "uc002qfw.2";
chr19	TCGA_June2011	exon	54969493	54969700	.	+	.	gene_id "LENG8|114823"; transcript_id "uc002qfw.2";
chr19	TCGA_June2011	exon	54971946	54973196	.	+	.	gene_id "LENG8|114823"; transcript_id "uc002qfw.2";
chr19	TCGA_June2011	exon	55593306	55593548	.	+	.	gene_id "EPS8L1|54869"; transcript_id "uc002qiw.2";
chr19	TCGA_June2011	exon	55593643	55593717	.	+	.	gene_id "EPS8L1|54869"; transcript_id "uc002qiw.2";
chr19	TCGA_June2011	exon	55593822	55593970	.	+	.	gene_id "EPS8L1|54869"; transcript_id "uc002qiw.2";
chr19	TCGA_June2011	exon	55594746	55595012	.	+	.	gene_id "EPS8L1|54869"; transcript_id "uc002qiw.2";
chr19	TCGA_June2011	exon	55597209	55597341	.	+	.	gene_id "EPS8L1|54869"; transcript_id "uc002qiw.2";
chr19	TCGA_June2011	exon	55597429	55597560	.	+	.	gene_id "EPS8L1|54869"; transcript_id "uc002qiw.2";
chr19	TCGA_June2011	exon	55597760	55597886	.	+	.	gene_id "EPS8L1|54869"; transcript_id "uc002qiw.2";
chr19	TCGA_June2011	exon	55598082	55598256	.	+	.	gene_id "EPS8L1|54869"; transcript_id "uc002qiw.2";
chr19	TCGA_June2011	exon	55598671	55598803	.	+	.	gene_id "EPS8L1|54869"; transcript_id "uc002qiw.2";
chr19	TCGA_June2011	exon	55598896	55599290	.	+	.	gene_id "EPS8L1|54869"; transcript_id "uc002qiw.2";
chr19	TCGA_June2011	exon	56186561	56186801	.	+	.	gene_id "EPN1|29924"; transcript_id "uc002qlv.2";
chr19	TCGA_June2011	exon	56189893	56190221	.	+	.	gene_id "EPN1|29924"; transcript_id "uc002qlv.2";
chr19	TCGA_June2011	exon	56196762	56197011	.	+	.	gene_id "EPN1|29924"; transcript_id "uc002qlv.2";
chr19	TCGA_June2011	exon	56200236	56200360	.	+	.	gene_id "EPN1|29924"; transcript_id "uc002qlv.2";
chr19	TCGA_June2011	exon	56201233	56201316	.	+	.	gene_id "EPN1|29924"; transcript_id "uc002qlv.2";
chr19	TCGA_June2011	exon	56203120	56203423	.	+	.	gene_id "EPN1|29924"; transcript_id "uc002qlv.2";
chr19	TCGA_June2011	exon	56204052	56204162	.	+	.	gene_id "EPN1|29924"; transcript_id "uc002qlv.2";
chr19	TCGA_June2011	exon	56204320	56204403	.	+	.	gene_id "EPN1|29924"; transcript_id "uc002qlv.2";
chr19	TCGA_June2011	exon	56206092	56206349	.	+	.	gene_id "EPN1|29924"; transcript_id "uc002qlv.2";
chr19	TCGA_June2011	exon	56206514	56207132	.	+	.	gene_id "EPN1|29924"; transcript_id "uc002qlv.2";
chr19	TCGA_June2011	exon	5205520	5206853	.	-	.	gene_id "PTPRS|5802"; transcript_id "uc002mbw.2";
chr19	TCGA_June2011	exon	5207933	5208068	.	-	.	gene_id "PTPRS|5802"; transcript_id "uc002mbw.2";
chr19	TCGA_June2011	exon	5208248	5208402	.	-	.	gene_id "PTPRS|5802"; transcript_id "uc002mbw.2";
chr19	TCGA_June2011	exon	5210480	5210605	.	-	.	gene_id "PTPRS|5802"; transcript_id "uc002mbw.2";
chr19	TCGA_June2011	exon	5210690	5210816	.	-	.	gene_id "PTPRS|5802"; transcript_id "uc002mbw.2";
chr19	TCGA_June2011	exon	5211601	5211779	.	-	.	gene_id "PTPRS|5802"; transcript_id "uc002mbw.2";
chr19	TCGA_June2011	exon	5211976	5212261	.	-	.	gene_id "PTPRS|5802"; transcript_id "uc002mbw.2";
chr19	TCGA_June2011	exon	5212348	5212502	.	-	.	gene_id "PTPRS|5802"; transcript_id "uc002mbw.2";
chr19	TCGA_June2011	exon	5214372	5214491	.	-	.	gene_id "PTPRS|5802"; transcript_id "uc002mbw.2";
chr19	TCGA_June2011	exon	5214572	5214747	.	-	.	gene_id "PTPRS|5802"; transcript_id "uc002mbw.2";
chr19	TCGA_June2011	exon	5215300	5215423	.	-	.	gene_id "PTPRS|5802"; transcript_id "uc002mbw.2";
chr19	TCGA_June2011	exon	5215509	5215606	.	-	.	gene_id "PTPRS|5802"; transcript_id "uc002mbw.2";
chr19	TCGA_June2011	exon	5218431	5218543	.	-	.	gene_id "PTPRS|5802"; transcript_id "uc002mbw.2";
chr19	TCGA_June2011	exon	5218798	5218809	.	-	.	gene_id "PTPRS|5802"; transcript_id "uc002mbw.2";
chr19	TCGA_June2011	exon	5219321	5219478	.	-	.	gene_id "PTPRS|5802"; transcript_id "uc002mbw.2";
chr19	TCGA_June2011	exon	5219950	5220165	.	-	.	gene_id "PTPRS|5802"; transcript_id "uc002mbw.2";
chr19	TCGA_June2011	exon	5220271	5220364	.	-	.	gene_id "PTPRS|5802"; transcript_id "uc002mbw.2";
chr19	TCGA_June2011	exon	5221011	5221264	.	-	.	gene_id "PTPRS|5802"; transcript_id "uc002mbw.2";
chr19	TCGA_June2011	exon	5222134	5222231	.	-	.	gene_id "PTPRS|5802"; transcript_id "uc002mbw.2";
chr19	TCGA_June2011	exon	5222700	5223308	.	-	.	gene_id "PTPRS|5802"; transcript_id "uc002mbw.2";
chr19	TCGA_June2011	exon	5225738	5225855	.	-	.	gene_id "PTPRS|5802"; transcript_id "uc002mbw.2";
chr19	TCGA_June2011	exon	5229502	5229695	.	-	.	gene_id "PTPRS|5802"; transcript_id "uc002mbw.2";
chr19	TCGA_June2011	exon	5231321	5231626	.	-	.	gene_id "PTPRS|5802"; transcript_id "uc002mbw.2";
chr19	TCGA_June2011	exon	5238930	5239074	.	-	.	gene_id "PTPRS|5802"; transcript_id "uc002mbw.2";
chr19	TCGA_June2011	exon	5240210	5240343	.	-	.	gene_id "PTPRS|5802"; transcript_id "uc002mbw.2";
chr19	TCGA_June2011	exon	5243912	5244493	.	-	.	gene_id "PTPRS|5802"; transcript_id "uc002mbw.2";
chr19	TCGA_June2011	exon	5245787	5246056	.	-	.	gene_id "PTPRS|5802"; transcript_id "uc002mbw.2";
chr19	TCGA_June2011	exon	5258028	5258138	.	-	.	gene_id "PTPRS|5802"; transcript_id "uc002mbw.2";
chr19	TCGA_June2011	exon	5265019	5265207	.	-	.	gene_id "PTPRS|5802"; transcript_id "uc002mbw.2";
chr19	TCGA_June2011	exon	5273453	5273594	.	-	.	gene_id "PTPRS|5802"; transcript_id "uc002mbw.2";
chr19	TCGA_June2011	exon	5274210	5274355	.	-	.	gene_id "PTPRS|5802"; transcript_id "uc002mbw.2";
chr19	TCGA_June2011	exon	5286061	5286245	.	-	.	gene_id "PTPRS|5802"; transcript_id "uc002mbw.2";
chr19	TCGA_June2011	exon	5340675	5340814	.	-	.	gene_id "PTPRS|5802"; transcript_id "uc002mbw.2";
chr19	TCGA_June2011	exon	7112266	7117421	.	-	.	gene_id "INSR|3643"; transcript_id "uc002mge.1";
chr19	TCGA_June2011	exon	7119460	7119594	.	-	.	gene_id "INSR|3643"; transcript_id "uc002mge.1";
chr19	TCGA_June2011	exon	7120631	7120760	.	-	.	gene_id "INSR|3643"; transcript_id "uc002mge.1";
chr19	TCGA_June2011	exon	7122625	7122784	.	-	.	gene_id "INSR|3643"; transcript_id "uc002mge.1";
chr19	TCGA_June2011	exon	7122890	7123000	.	-	.	gene_id "INSR|3643"; transcript_id "uc002mge.1";
chr19	TCGA_June2011	exon	7125294	7125538	.	-	.	gene_id "INSR|3643"; transcript_id "uc002mge.1";
chr19	TCGA_June2011	exon	7126595	7126662	.	-	.	gene_id "INSR|3643"; transcript_id "uc002mge.1";
chr19	TCGA_June2011	exon	7128863	7128965	.	-	.	gene_id "INSR|3643"; transcript_id "uc002mge.1";
chr19	TCGA_June2011	exon	7132169	7132328	.	-	.	gene_id "INSR|3643"; transcript_id "uc002mge.1";
chr19	TCGA_June2011	exon	7141688	7141827	.	-	.	gene_id "INSR|3643"; transcript_id "uc002mge.1";
chr19	TCGA_June2011	exon	7142827	7143101	.	-	.	gene_id "INSR|3643"; transcript_id "uc002mge.1";
chr19	TCGA_June2011	exon	7152737	7152938	.	-	.	gene_id "INSR|3643"; transcript_id "uc002mge.1";
chr19	TCGA_June2011	exon	7163043	7163210	.	-	.	gene_id "INSR|3643"; transcript_id "uc002mge.1";
chr19	TCGA_June2011	exon	7166165	7166415	.	-	.	gene_id "INSR|3643"; transcript_id "uc002mge.1";
chr19	TCGA_June2011	exon	7167979	7168105	.	-	.	gene_id "INSR|3643"; transcript_id "uc002mge.1";
chr19	TCGA_June2011	exon	7170548	7170762	.	-	.	gene_id "INSR|3643"; transcript_id "uc002mge.1";
chr19	TCGA_June2011	exon	7172301	7172445	.	-	.	gene_id "INSR|3643"; transcript_id "uc002mge.1";
chr19	TCGA_June2011	exon	7174594	7174742	.	-	.	gene_id "INSR|3643"; transcript_id "uc002mge.1";
chr19	TCGA_June2011	exon	7184327	7184648	.	-	.	gene_id "INSR|3643"; transcript_id "uc002mge.1";
chr19	TCGA_June2011	exon	7267356	7267907	.	-	.	gene_id "INSR|3643"; transcript_id "uc002mge.1";
chr19	TCGA_June2011	exon	7293803	7294011	.	-	.	gene_id "INSR|3643"; transcript_id "uc002mge.1";
chr19	TCGA_June2011	exon	9523272	9525396	.	-	.	gene_id "ZNF266|10781"; transcript_id "uc002mlm.2";
chr19	TCGA_June2011	exon	9526330	9526418	.	-	.	gene_id "ZNF266|10781"; transcript_id "uc002mlm.2";
chr19	TCGA_June2011	exon	9528504	9528584	.	-	.	gene_id "ZNF266|10781"; transcript_id "uc002mlm.2";
chr19	TCGA_June2011	exon	9529181	9529307	.	-	.	gene_id "ZNF266|10781"; transcript_id "uc002mlm.2";
chr19	TCGA_June2011	exon	9529438	9529571	.	-	.	gene_id "ZNF266|10781"; transcript_id "uc002mlm.2";
chr19	TCGA_June2011	exon	9529727	9529975	.	-	.	gene_id "ZNF266|10781"; transcript_id "uc002mlm.2";
chr19	TCGA_June2011	exon	9530741	9530894	.	-	.	gene_id "ZNF266|10781"; transcript_id "uc002mlm.2";
chr19	TCGA_June2011	exon	9544344	9544462	.	-	.	gene_id "ZNF266|10781"; transcript_id "uc002mlm.2";
chr19	TCGA_June2011	exon	9544751	9544911	.	-	.	gene_id "ZNF266|10781"; transcript_id "uc002mlm.2";
chr19	TCGA_June2011	exon	9545784	9545869	.	-	.	gene_id "ZNF266|10781"; transcript_id "uc002mlm.2";
chr19	TCGA_June2011	exon	9545960	9546234	.	-	.	gene_id "ZNF266|10781"; transcript_id "uc002mlm.2";
chr19	TCGA_June2011	exon	10244023	10244377	.	-	.	gene_id "DNMT1|1786"; transcript_id "uc002mne.2";
chr19	TCGA_June2011	exon	10244893	10244983	.	-	.	gene_id "DNMT1|1786"; transcript_id "uc002mne.2";
chr19	TCGA_June2011	exon	10246115	10246528	.	-	.	gene_id "DNMT1|1786"; transcript_id "uc002mne.2";
chr19	TCGA_June2011	exon	10246797	10246963	.	-	.	gene_id "DNMT1|1786"; transcript_id "uc002mne.2";
chr19	TCGA_June2011	exon	10247761	10247956	.	-	.	gene_id "DNMT1|1786"; transcript_id "uc002mne.2";
chr19	TCGA_June2011	exon	10248508	10248685	.	-	.	gene_id "DNMT1|1786"; transcript_id "uc002mne.2";
chr19	TCGA_June2011	exon	10249115	10249281	.	-	.	gene_id "DNMT1|1786"; transcript_id "uc002mne.2";
chr19	TCGA_June2011	exon	10250352	10250493	.	-	.	gene_id "DNMT1|1786"; transcript_id "uc002mne.2";
chr19	TCGA_June2011	exon	10250722	10251004	.	-	.	gene_id "DNMT1|1786"; transcript_id "uc002mne.2";
chr19	TCGA_June2011	exon	10244023	10244377	.	-	.	gene_id "DNMT1|1786"; transcript_id "uc010xlc.1";
chr19	TCGA_June2011	exon	10244893	10244983	.	-	.	gene_id "DNMT1|1786"; transcript_id "uc010xlc.1";
chr19	TCGA_June2011	exon	10246412	10246528	.	-	.	gene_id "DNMT1|1786"; transcript_id "uc010xlc.1";
chr19	TCGA_June2011	exon	10246797	10246963	.	-	.	gene_id "DNMT1|1786"; transcript_id "uc010xlc.1";
chr19	TCGA_June2011	exon	10247761	10247956	.	-	.	gene_id "DNMT1|1786"; transcript_id "uc010xlc.1";
chr19	TCGA_June2011	exon	10248508	10248685	.	-	.	gene_id "DNMT1|1786"; transcript_id "uc010xlc.1";
chr19	TCGA_June2011	exon	10249115	10249281	.	-	.	gene_id "DNMT1|1786"; transcript_id "uc010xlc.1";
chr19	TCGA_June2011	exon	10250352	10250493	.	-	.	gene_id "DNMT1|1786"; transcript_id "uc010xlc.1";
chr19	TCGA_June2011	exon	10250722	10251004	.	-	.	gene_id "DNMT1|1786"; transcript_id "uc010xlc.1";
chr19	TCGA_June2011	exon	10251457	10251585	.	-	.	gene_id "DNMT1|1786"; transcript_id "uc010xlc.1";
chr19	TCGA_June2011	exon	10251781	10251865	.	-	.	gene_id "DNMT1|1786"; transcript_id "uc010xlc.1";
chr19	TCGA_June2011	exon	10252704	10252896	.	-	.	gene_id "DNMT1|1786"; transcript_id "uc010xlc.1";
chr19	TCGA_June2011	exon	10254442	10254663	.	-	.	gene_id "DNMT1|1786"; transcript_id "uc010xlc.1";
chr19	TCGA_June2011	exon	10257027	10257200	.	-	.	gene_id "DNMT1|1786"; transcript_id "uc010xlc.1";
chr19	TCGA_June2011	exon	10259560	10259693	.	-	.	gene_id "DNMT1|1786"; transcript_id "uc010xlc.1";
chr19	TCGA_June2011	exon	10260129	10260333	.	-	.	gene_id "DNMT1|1786"; transcript_id "uc010xlc.1";
chr19	TCGA_June2011	exon	10260529	10260644	.	-	.	gene_id "DNMT1|1786"; transcript_id "uc010xlc.1";
chr19	TCGA_June2011	exon	10262074	10262221	.	-	.	gene_id "DNMT1|1786"; transcript_id "uc010xlc.1";
chr19	TCGA_June2011	exon	10262426	10262523	.	-	.	gene_id "DNMT1|1786"; transcript_id "uc010xlc.1";
chr19	TCGA_June2011	exon	10264969	10265155	.	-	.	gene_id "DNMT1|1786"; transcript_id "uc010xlc.1";
chr19	TCGA_June2011	exon	10265262	10265449	.	-	.	gene_id "DNMT1|1786"; transcript_id "uc010xlc.1";
chr19	TCGA_June2011	exon	10265581	10265732	.	-	.	gene_id "DNMT1|1786"; transcript_id "uc010xlc.1";
chr19	TCGA_June2011	exon	10266529	10266621	.	-	.	gene_id "DNMT1|1786"; transcript_id "uc010xlc.1";
chr19	TCGA_June2011	exon	10267067	10267185	.	-	.	gene_id "DNMT1|1786"; transcript_id "uc010xlc.1";
chr19	TCGA_June2011	exon	10270334	10270443	.	-	.	gene_id "DNMT1|1786"; transcript_id "uc010xlc.1";
chr19	TCGA_June2011	exon	10270518	10270598	.	-	.	gene_id "DNMT1|1786"; transcript_id "uc010xlc.1";
chr19	TCGA_June2011	exon	10270694	10270739	.	-	.	gene_id "DNMT1|1786"; transcript_id "uc010xlc.1";
chr19	TCGA_June2011	exon	10271060	10271094	.	-	.	gene_id "DNMT1|1786"; transcript_id "uc010xlc.1";
chr19	TCGA_June2011	exon	10273343	10273424	.	-	.	gene_id "DNMT1|1786"; transcript_id "uc010xlc.1";
chr19	TCGA_June2011	exon	10274002	10274036	.	-	.	gene_id "DNMT1|1786"; transcript_id "uc010xlc.1";
chr19	TCGA_June2011	exon	10277274	10277361	.	-	.	gene_id "DNMT1|1786"; transcript_id "uc010xlc.1";
chr19	TCGA_June2011	exon	10279006	10279040	.	-	.	gene_id "DNMT1|1786"; transcript_id "uc010xlc.1";
chr19	TCGA_June2011	exon	10283766	10283850	.	-	.	gene_id "DNMT1|1786"; transcript_id "uc010xlc.1";
chr19	TCGA_June2011	exon	10284547	10284581	.	-	.	gene_id "DNMT1|1786"; transcript_id "uc010xlc.1";
chr19	TCGA_June2011	exon	10286216	10286294	.	-	.	gene_id "DNMT1|1786"; transcript_id "uc010xlc.1";
chr19	TCGA_June2011	exon	10287968	10288043	.	-	.	gene_id "DNMT1|1786"; transcript_id "uc010xlc.1";
chr19	TCGA_June2011	exon	10290863	10290910	.	-	.	gene_id "DNMT1|1786"; transcript_id "uc010xlc.1";
chr19	TCGA_June2011	exon	10291026	10291245	.	-	.	gene_id "DNMT1|1786"; transcript_id "uc010xlc.1";
chr19	TCGA_June2011	exon	10291454	10291561	.	-	.	gene_id "DNMT1|1786"; transcript_id "uc010xlc.1";
chr19	TCGA_June2011	exon	10292717	10292753	.	-	.	gene_id "DNMT1|1786"; transcript_id "uc010xlc.1";
chr19	TCGA_June2011	exon	10305496	10305755	.	-	.	gene_id "DNMT1|1786"; transcript_id "uc010xlc.1";
chr19	TCGA_June2011	exon	12382627	12384878	.	-	.	gene_id "ZNF44|51710"; transcript_id "uc010dys.2";
chr19	TCGA_June2011	exon	12385788	12385848	.	-	.	gene_id "ZNF44|51710"; transcript_id "uc010dys.2";
chr19	TCGA_June2011	exon	12386771	12386897	.	-	.	gene_id "ZNF44|51710"; transcript_id "uc010dys.2";
chr19	TCGA_June2011	exon	12405507	12405714	.	-	.	gene_id "ZNF44|51710"; transcript_id "uc010dys.2";
chr19	TCGA_June2011	exon	12810009	12812057	.	-	.	gene_id "TNPO2|30000"; transcript_id "uc002mur.2";
chr19	TCGA_June2011	exon	12812140	12812267	.	-	.	gene_id "TNPO2|30000"; transcript_id "uc002mur.2";
chr19	TCGA_June2011	exon	12812412	12812486	.	-	.	gene_id "TNPO2|30000"; transcript_id "uc002mur.2";
chr19	TCGA_June2011	exon	12812566	12812665	.	-	.	gene_id "TNPO2|30000"; transcript_id "uc002mur.2";
chr19	TCGA_June2011	exon	12812886	12812961	.	-	.	gene_id "TNPO2|30000"; transcript_id "uc002mur.2";
chr19	TCGA_June2011	exon	12813637	12813732	.	-	.	gene_id "TNPO2|30000"; transcript_id "uc002mur.2";
chr19	TCGA_June2011	exon	12814242	12814340	.	-	.	gene_id "TNPO2|30000"; transcript_id "uc002mur.2";
chr19	TCGA_June2011	exon	12814528	12814615	.	-	.	gene_id "TNPO2|30000"; transcript_id "uc002mur.2";
chr19	TCGA_June2011	exon	12816054	12816212	.	-	.	gene_id "TNPO2|30000"; transcript_id "uc002mur.2";
chr19	TCGA_June2011	exon	12816306	12816413	.	-	.	gene_id "TNPO2|30000"; transcript_id "uc002mur.2";
chr19	TCGA_June2011	exon	12816496	12816582	.	-	.	gene_id "TNPO2|30000"; transcript_id "uc002mur.2";
chr19	TCGA_June2011	exon	12817010	12817181	.	-	.	gene_id "TNPO2|30000"; transcript_id "uc002mur.2";
chr19	TCGA_June2011	exon	12817384	12817609	.	-	.	gene_id "TNPO2|30000"; transcript_id "uc002mur.2";
chr19	TCGA_June2011	exon	12821435	12821587	.	-	.	gene_id "TNPO2|30000"; transcript_id "uc002mur.2";
chr19	TCGA_June2011	exon	12822110	12822275	.	-	.	gene_id "TNPO2|30000"; transcript_id "uc002mur.2";
chr19	TCGA_June2011	exon	12822367	12822427	.	-	.	gene_id "TNPO2|30000"; transcript_id "uc002mur.2";
chr19	TCGA_June2011	exon	12825635	12825753	.	-	.	gene_id "TNPO2|30000"; transcript_id "uc002mur.2";
chr19	TCGA_June2011	exon	12825861	12825983	.	-	.	gene_id "TNPO2|30000"; transcript_id "uc002mur.2";
chr19	TCGA_June2011	exon	12826057	12826138	.	-	.	gene_id "TNPO2|30000"; transcript_id "uc002mur.2";
chr19	TCGA_June2011	exon	12826219	12826352	.	-	.	gene_id "TNPO2|30000"; transcript_id "uc002mur.2";
chr19	TCGA_June2011	exon	12826447	12826553	.	-	.	gene_id "TNPO2|30000"; transcript_id "uc002mur.2";
chr19	TCGA_June2011	exon	12829843	12829992	.	-	.	gene_id "TNPO2|30000"; transcript_id "uc002mur.2";
chr19	TCGA_June2011	exon	12830075	12830150	.	-	.	gene_id "TNPO2|30000"; transcript_id "uc002mur.2";
chr19	TCGA_June2011	exon	12831693	12831804	.	-	.	gene_id "TNPO2|30000"; transcript_id "uc002mur.2";
chr19	TCGA_June2011	exon	12834063	12834179	.	-	.	gene_id "TNPO2|30000"; transcript_id "uc002mur.2";
chr19	TCGA_June2011	exon	12834583	12834810	.	-	.	gene_id "TNPO2|30000"; transcript_id "uc002mur.2";
chr19	TCGA_June2011	exon	14042002	14044268	.	-	.	gene_id "PODNL1|79883"; transcript_id "uc002mxs.2";
chr19	TCGA_June2011	exon	14044691	14044806	.	-	.	gene_id "PODNL1|79883"; transcript_id "uc002mxs.2";
chr19	TCGA_June2011	exon	14046793	14046857	.	-	.	gene_id "PODNL1|79883"; transcript_id "uc002mxs.2";
chr19	TCGA_June2011	exon	14047180	14047273	.	-	.	gene_id "PODNL1|79883"; transcript_id "uc002mxs.2";
chr19	TCGA_June2011	exon	14048598	14048819	.	-	.	gene_id "PODNL1|79883"; transcript_id "uc002mxs.2";
chr19	TCGA_June2011	exon	14063931	14064204	.	-	.	gene_id "PODNL1|79883"; transcript_id "uc002mxs.2";
chr19	TCGA_June2011	exon	16756960	16757611	.	-	.	gene_id "C19orf42|79086"; transcript_id "uc002neq.2";
chr19	TCGA_June2011	exon	16757907	16758072	.	-	.	gene_id "C19orf42|79086"; transcript_id "uc002neq.2";
chr19	TCGA_June2011	exon	17003765	17007137	.	-	.	gene_id "CPAMD8|27151"; transcript_id "uc010xpj.1";
chr19	TCGA_June2011	exon	17007672	17007784	.	-	.	gene_id "CPAMD8|27151"; transcript_id "uc010xpj.1";
chr19	TCGA_June2011	exon	19103177	19104549	.	-	.	gene_id "SFRS14|10147"; transcript_id "uc002nlb.2";
chr19	TCGA_June2011	exon	19105175	19105295	.	-	.	gene_id "SFRS14|10147"; transcript_id "uc002nlb.2";
chr19	TCGA_June2011	exon	19105953	19106089	.	-	.	gene_id "SFRS14|10147"; transcript_id "uc002nlb.2";
chr19	TCGA_June2011	exon	19112422	19112483	.	-	.	gene_id "SFRS14|10147"; transcript_id "uc002nlb.2";
chr19	TCGA_June2011	exon	19114977	19115455	.	-	.	gene_id "SFRS14|10147"; transcript_id "uc002nlb.2";
chr19	TCGA_June2011	exon	19119126	19119237	.	-	.	gene_id "SFRS14|10147"; transcript_id "uc002nlb.2";
chr19	TCGA_June2011	exon	19120664	19121151	.	-	.	gene_id "SFRS14|10147"; transcript_id "uc002nlb.2";
chr19	TCGA_June2011	exon	19129918	19130038	.	-	.	gene_id "SFRS14|10147"; transcript_id "uc002nlb.2";
chr19	TCGA_June2011	exon	19135428	19137035	.	-	.	gene_id "SFRS14|10147"; transcript_id "uc002nlb.2";
chr19	TCGA_June2011	exon	19141760	19141891	.	-	.	gene_id "SFRS14|10147"; transcript_id "uc002nlb.2";
chr19	TCGA_June2011	exon	19144246	19144380	.	-	.	gene_id "SFRS14|10147"; transcript_id "uc002nlb.2";
chr19	TCGA_June2011	exon	21473963	21477541	.	-	.	gene_id "ZNF708|7562"; transcript_id "uc002npq.1";
chr19	TCGA_June2011	exon	21492048	21492143	.	-	.	gene_id "ZNF708|7562"; transcript_id "uc002npq.1";
chr19	TCGA_June2011	exon	21493303	21493429	.	-	.	gene_id "ZNF708|7562"; transcript_id "uc002npq.1";
chr19	TCGA_June2011	exon	21512012	21512212	.	-	.	gene_id "ZNF708|7562"; transcript_id "uc002npq.1";
chr19	TCGA_June2011	exon	35994207	35994349	.	-	.	gene_id "DMKN|93099"; transcript_id "uc002oab.3";
chr19	TCGA_June2011	exon	35996620	35996667	.	-	.	gene_id "DMKN|93099"; transcript_id "uc002oab.3";
chr19	TCGA_June2011	exon	35996841	35996888	.	-	.	gene_id "DMKN|93099"; transcript_id "uc002oab.3";
chr19	TCGA_June2011	exon	36000813	36000863	.	-	.	gene_id "DMKN|93099"; transcript_id "uc002oab.3";
chr19	TCGA_June2011	exon	36001086	36001154	.	-	.	gene_id "DMKN|93099"; transcript_id "uc002oab.3";
chr19	TCGA_June2011	exon	36002313	36002495	.	-	.	gene_id "DMKN|93099"; transcript_id "uc002oab.3";
chr19	TCGA_June2011	exon	36002665	36002715	.	-	.	gene_id "DMKN|93099"; transcript_id "uc002oab.3";
chr19	TCGA_June2011	exon	36003323	36003379	.	-	.	gene_id "DMKN|93099"; transcript_id "uc002oab.3";
chr19	TCGA_June2011	exon	36003492	36003692	.	-	.	gene_id "DMKN|93099"; transcript_id "uc002oab.3";
chr19	TCGA_June2011	exon	36003952	36004560	.	-	.	gene_id "DMKN|93099"; transcript_id "uc002oab.3";
chr19	TCGA_June2011	exon	35994207	35994349	.	-	.	gene_id "DMKN|93099"; transcript_id "uc002nzy.3";
chr19	TCGA_June2011	exon	35996620	35996667	.	-	.	gene_id "DMKN|93099"; transcript_id "uc002nzy.3";
chr19	TCGA_June2011	exon	35996841	35996888	.	-	.	gene_id "DMKN|93099"; transcript_id "uc002nzy.3";
chr19	TCGA_June2011	exon	36001086	36001154	.	-	.	gene_id "DMKN|93099"; transcript_id "uc002nzy.3";
chr19	TCGA_June2011	exon	36001281	36001412	.	-	.	gene_id "DMKN|93099"; transcript_id "uc002nzy.3";
chr19	TCGA_June2011	exon	40899672	40903877	.	-	.	gene_id "PRX|57716"; transcript_id "uc002onq.2";
chr19	TCGA_June2011	exon	40904527	40904723	.	-	.	gene_id "PRX|57716"; transcript_id "uc002onq.2";
chr19	TCGA_June2011	exon	40909613	40910195	.	-	.	gene_id "PRX|57716"; transcript_id "uc002onq.2";
chr19	TCGA_June2011	exon	43011459	43013380	.	-	.	gene_id "CEACAM1|634"; transcript_id "uc002otw.2";
chr19	TCGA_June2011	exon	43015041	43015072	.	-	.	gene_id "CEACAM1|634"; transcript_id "uc002otw.2";
chr19	TCGA_June2011	exon	43016502	43016631	.	-	.	gene_id "CEACAM1|634"; transcript_id "uc002otw.2";
chr19	TCGA_June2011	exon	43023100	43023387	.	-	.	gene_id "CEACAM1|634"; transcript_id "uc002otw.2";
chr19	TCGA_June2011	exon	43025419	43025673	.	-	.	gene_id "CEACAM1|634"; transcript_id "uc002otw.2";
chr19	TCGA_June2011	exon	43026076	43026354	.	-	.	gene_id "CEACAM1|634"; transcript_id "uc002otw.2";
chr19	TCGA_June2011	exon	43031193	43031552	.	-	.	gene_id "CEACAM1|634"; transcript_id "uc002otw.2";
chr19	TCGA_June2011	exon	43032463	43032639	.	-	.	gene_id "CEACAM1|634"; transcript_id "uc002otw.2";
chr19	TCGA_June2011	exon	43011459	43013380	.	-	.	gene_id "CEACAM1|634"; transcript_id "uc002otz.2";
chr19	TCGA_June2011	exon	43015041	43015072	.	-	.	gene_id "CEACAM1|634"; transcript_id "uc002otz.2";
chr19	TCGA_June2011	exon	43016502	43016631	.	-	.	gene_id "CEACAM1|634"; transcript_id "uc002otz.2";
chr19	TCGA_June2011	exon	43025419	43025673	.	-	.	gene_id "CEACAM1|634"; transcript_id "uc002otz.2";
chr19	TCGA_June2011	exon	43026076	43026354	.	-	.	gene_id "CEACAM1|634"; transcript_id "uc002otz.2";
chr19	TCGA_June2011	exon	43031193	43031552	.	-	.	gene_id "CEACAM1|634"; transcript_id "uc002otz.2";
chr19	TCGA_June2011	exon	43032463	43032639	.	-	.	gene_id "CEACAM1|634"; transcript_id "uc002otz.2";
chr19	TCGA_June2011	exon	46286264	46287548	.	-	.	gene_id "DMWD|1762"; transcript_id "uc002pdk.1";
chr19	TCGA_June2011	exon	46288852	46290129	.	-	.	gene_id "DMWD|1762"; transcript_id "uc002pdk.1";
chr19	TCGA_June2011	exon	46294163	46294345	.	-	.	gene_id "DMWD|1762"; transcript_id "uc002pdk.1";
chr19	TCGA_June2011	exon	46295574	46296060	.	-	.	gene_id "DMWD|1762"; transcript_id "uc002pdk.1";
chr19	TCGA_June2011	exon	47177574	47177992	.	-	.	gene_id "PRKD2|25865"; transcript_id "uc002pfd.2";
chr19	TCGA_June2011	exon	47178290	47178375	.	-	.	gene_id "PRKD2|25865"; transcript_id "uc002pfd.2";
chr19	TCGA_June2011	exon	47181653	47181920	.	-	.	gene_id "PRKD2|25865"; transcript_id "uc002pfd.2";
chr19	TCGA_June2011	exon	47184907	47185005	.	-	.	gene_id "PRKD2|25865"; transcript_id "uc002pfd.2";
chr19	TCGA_June2011	exon	47192794	47192966	.	-	.	gene_id "PRKD2|25865"; transcript_id "uc002pfd.2";
chr19	TCGA_June2011	exon	48618703	48618989	.	-	.	gene_id "LIG1|3978"; transcript_id "uc010xze.1";
chr19	TCGA_June2011	exon	48619130	48619222	.	-	.	gene_id "LIG1|3978"; transcript_id "uc010xze.1";
chr19	TCGA_June2011	exon	48620895	48621038	.	-	.	gene_id "LIG1|3978"; transcript_id "uc010xze.1";
chr19	TCGA_June2011	exon	48622394	48622447	.	-	.	gene_id "LIG1|3978"; transcript_id "uc010xze.1";
chr19	TCGA_June2011	exon	48624427	48624579	.	-	.	gene_id "LIG1|3978"; transcript_id "uc010xze.1";
chr19	TCGA_June2011	exon	48626191	48626273	.	-	.	gene_id "LIG1|3978"; transcript_id "uc010xze.1";
chr19	TCGA_June2011	exon	48626431	48626575	.	-	.	gene_id "LIG1|3978"; transcript_id "uc010xze.1";
chr19	TCGA_June2011	exon	48630534	48630605	.	-	.	gene_id "LIG1|3978"; transcript_id "uc010xze.1";
chr19	TCGA_June2011	exon	48631167	48631277	.	-	.	gene_id "LIG1|3978"; transcript_id "uc010xze.1";
chr19	TCGA_June2011	exon	48634333	48634428	.	-	.	gene_id "LIG1|3978"; transcript_id "uc010xze.1";
chr19	TCGA_June2011	exon	48636239	48636354	.	-	.	gene_id "LIG1|3978"; transcript_id "uc010xze.1";
chr19	TCGA_June2011	exon	48637238	48637323	.	-	.	gene_id "LIG1|3978"; transcript_id "uc010xze.1";
chr19	TCGA_June2011	exon	48638937	48639036	.	-	.	gene_id "LIG1|3978"; transcript_id "uc010xze.1";
chr19	TCGA_June2011	exon	48639291	48639382	.	-	.	gene_id "LIG1|3978"; transcript_id "uc010xze.1";
chr19	TCGA_June2011	exon	48640265	48640341	.	-	.	gene_id "LIG1|3978"; transcript_id "uc010xze.1";
chr19	TCGA_June2011	exon	48640779	48640945	.	-	.	gene_id "LIG1|3978"; transcript_id "uc010xze.1";
chr19	TCGA_June2011	exon	48643228	48643400	.	-	.	gene_id "LIG1|3978"; transcript_id "uc010xze.1";
chr19	TCGA_June2011	exon	48646800	48646856	.	-	.	gene_id "LIG1|3978"; transcript_id "uc010xze.1";
chr19	TCGA_June2011	exon	48647140	48647220	.	-	.	gene_id "LIG1|3978"; transcript_id "uc010xze.1";
chr19	TCGA_June2011	exon	48653020	48653098	.	-	.	gene_id "LIG1|3978"; transcript_id "uc010xze.1";
chr19	TCGA_June2011	exon	48653345	48653467	.	-	.	gene_id "LIG1|3978"; transcript_id "uc010xze.1";
chr19	TCGA_June2011	exon	48654489	48654642	.	-	.	gene_id "LIG1|3978"; transcript_id "uc010xze.1";
chr19	TCGA_June2011	exon	48657129	48657304	.	-	.	gene_id "LIG1|3978"; transcript_id "uc010xze.1";
chr19	TCGA_June2011	exon	49793024	49794024	.	-	.	gene_id "SLC6A16|28968"; transcript_id "uc002pna.2";
chr19	TCGA_June2011	exon	49796480	49796639	.	-	.	gene_id "SLC6A16|28968"; transcript_id "uc002pna.2";
chr19	TCGA_June2011	exon	49797084	49797285	.	-	.	gene_id "SLC6A16|28968"; transcript_id "uc002pna.2";
chr19	TCGA_June2011	exon	49797624	49797810	.	-	.	gene_id "SLC6A16|28968"; transcript_id "uc002pna.2";
chr19	TCGA_June2011	exon	49812133	49812374	.	-	.	gene_id "SLC6A16|28968"; transcript_id "uc002pna.2";
chr19	TCGA_June2011	exon	49812558	49812668	.	-	.	gene_id "SLC6A16|28968"; transcript_id "uc002pna.2";
chr19	TCGA_June2011	exon	49812908	49813083	.	-	.	gene_id "SLC6A16|28968"; transcript_id "uc002pna.2";
chr19	TCGA_June2011	exon	49813297	49813423	.	-	.	gene_id "SLC6A16|28968"; transcript_id "uc002pna.2";
chr19	TCGA_June2011	exon	49813610	49813767	.	-	.	gene_id "SLC6A16|28968"; transcript_id "uc002pna.2";
chr19	TCGA_June2011	exon	49814190	49814668	.	-	.	gene_id "SLC6A16|28968"; transcript_id "uc002pna.2";
chr19	TCGA_June2011	exon	49828305	49828474	.	-	.	gene_id "SLC6A16|28968"; transcript_id "uc002pna.2";
chr19	TCGA_June2011	exon	50162829	50163090	.	-	.	gene_id "IRF3|3661"; transcript_id "uc002pov.2";
chr19	TCGA_June2011	exon	50163970	50164085	.	-	.	gene_id "IRF3|3661"; transcript_id "uc002pov.2";
chr19	TCGA_June2011	exon	50165205	50165585	.	-	.	gene_id "IRF3|3661"; transcript_id "uc002pov.2";
chr19	TCGA_June2011	exon	50165682	50165874	.	-	.	gene_id "IRF3|3661"; transcript_id "uc002pov.2";
chr19	TCGA_June2011	exon	50166445	50166515	.	-	.	gene_id "IRF3|3661"; transcript_id "uc002pov.2";
chr19	TCGA_June2011	exon	50166600	50166771	.	-	.	gene_id "IRF3|3661"; transcript_id "uc002pov.2";
chr19	TCGA_June2011	exon	50167810	50167930	.	-	.	gene_id "IRF3|3661"; transcript_id "uc002pov.2";
chr19	TCGA_June2011	exon	50168888	50169132	.	-	.	gene_id "IRF3|3661"; transcript_id "uc002pov.2";
chr19	TCGA_June2011	exon	53115620	53118050	.	-	.	gene_id "ZNF83|55769"; transcript_id "uc010epv.2";
chr19	TCGA_June2011	exon	53122189	53122315	.	-	.	gene_id "ZNF83|55769"; transcript_id "uc010epv.2";
chr19	TCGA_June2011	exon	53138319	53138406	.	-	.	gene_id "ZNF83|55769"; transcript_id "uc010epv.2";
chr19	TCGA_June2011	exon	53141565	53141644	.	-	.	gene_id "ZNF83|55769"; transcript_id "uc010epv.2";
chr19	TCGA_June2011	exon	55773592	55774050	.	-	.	gene_id "HSPBP1|23640"; transcript_id "uc002qjy.2";
chr19	TCGA_June2011	exon	55776646	55776757	.	-	.	gene_id "HSPBP1|23640"; transcript_id "uc002qjy.2";
chr19	TCGA_June2011	exon	55777254	55777350	.	-	.	gene_id "HSPBP1|23640"; transcript_id "uc002qjy.2";
chr19	TCGA_June2011	exon	55777499	55777654	.	-	.	gene_id "HSPBP1|23640"; transcript_id "uc002qjy.2";
chr19	TCGA_June2011	exon	55785766	55785990	.	-	.	gene_id "HSPBP1|23640"; transcript_id "uc002qjy.2";
chr19	TCGA_June2011	exon	55789010	55789214	.	-	.	gene_id "HSPBP1|23640"; transcript_id "uc002qjy.2";
chr19	TCGA_June2011	exon	55790767	55791070	.	-	.	gene_id "HSPBP1|23640"; transcript_id "uc002qjy.2";
chr19	TCGA_June2011	exon	55791298	55791445	.	-	.	gene_id "HSPBP1|23640"; transcript_id "uc002qjy.2";
chr19	TCGA_June2011	exon	58380747	58386594	.	-	.	gene_id "ZNF814|730051"; transcript_id "uc002qqo.2";
chr19	TCGA_June2011	exon	58388284	58388410	.	-	.	gene_id "ZNF814|730051"; transcript_id "uc002qqo.2";
chr19	TCGA_June2011	exon	58400135	58400442	.	-	.	gene_id "ZNF814|730051"; transcript_id "uc002qqo.2";
chr19	TCGA_June2011	exon	58595209	58596746	.	-	.	gene_id "ZSCAN18|65982"; transcript_id "uc002qrh.2";
chr19	TCGA_June2011	exon	58597541	58597633	.	-	.	gene_id "ZSCAN18|65982"; transcript_id "uc002qrh.2";
chr19	TCGA_June2011	exon	58598273	58598375	.	-	.	gene_id "ZSCAN18|65982"; transcript_id "uc002qrh.2";
chr19	TCGA_June2011	exon	58598683	58598771	.	-	.	gene_id "ZSCAN18|65982"; transcript_id "uc002qrh.2";
chr19	TCGA_June2011	exon	58600055	58600204	.	-	.	gene_id "ZSCAN18|65982"; transcript_id "uc002qrh.2";
chr19	TCGA_June2011	exon	58601232	58601753	.	-	.	gene_id "ZSCAN18|65982"; transcript_id "uc002qrh.2";
chr19	TCGA_June2011	exon	58609297	58609730	.	-	.	gene_id "ZSCAN18|65982"; transcript_id "uc002qrh.2";
chr7	TCGA_June2011	exon	536899	538211	.	-	.	gene_id "PDGFA|5154"; transcript_id "uc003sis.2";
chr7	TCGA_June2011	exon	540753	540879	.	-	.	gene_id "PDGFA|5154"; transcript_id "uc003sis.2";
chr7	TCGA_June2011	exon	550446	550633	.	-	.	gene_id "PDGFA|5154"; transcript_id "uc003sis.2";
chr7	TCGA_June2011	exon	551988	552092	.	-	.	gene_id "PDGFA|5154"; transcript_id "uc003sis.2";
chr7	TCGA_June2011	exon	557031	557127	.	-	.	gene_id "PDGFA|5154"; transcript_id "uc003sis.2";
chr7	TCGA_June2011	exon	558576	559481	.	-	.	gene_id "PDGFA|5154"; transcript_id "uc003sis.2";
chr7	TCGA_June2011	exon	937538	938586	.	-	.	gene_id "ADAP1|11033:COX19|90639"; transcript_id "uc010ksc.2";
chr7	TCGA_June2011	exon	938670	938898	.	-	.	gene_id "ADAP1|11033:COX19|90639"; transcript_id "uc010ksc.2";
chr7	TCGA_June2011	exon	939056	939127	.	-	.	gene_id "ADAP1|11033:COX19|90639"; transcript_id "uc010ksc.2";
chr7	TCGA_June2011	exon	939739	939801	.	-	.	gene_id "ADAP1|11033:COX19|90639"; transcript_id "uc010ksc.2";
chr7	TCGA_June2011	exon	940170	940253	.	-	.	gene_id "ADAP1|11033:COX19|90639"; transcript_id "uc010ksc.2";
chr7	TCGA_June2011	exon	943763	943909	.	-	.	gene_id "ADAP1|11033:COX19|90639"; transcript_id "uc010ksc.2";
chr7	TCGA_June2011	exon	944697	944809	.	-	.	gene_id "ADAP1|11033:COX19|90639"; transcript_id "uc010ksc.2";
chr7	TCGA_June2011	exon	959605	959687	.	-	.	gene_id "ADAP1|11033:COX19|90639"; transcript_id "uc010ksc.2";
chr7	TCGA_June2011	exon	966189	966280	.	-	.	gene_id "ADAP1|11033:COX19|90639"; transcript_id "uc010ksc.2";
chr7	TCGA_June2011	exon	975011	975141	.	-	.	gene_id "ADAP1|11033:COX19|90639"; transcript_id "uc010ksc.2";
chr7	TCGA_June2011	exon	1012817	1012928	.	-	.	gene_id "ADAP1|11033:COX19|90639"; transcript_id "uc010ksc.2";
chr7	TCGA_June2011	exon	1015064	1015235	.	-	.	gene_id "ADAP1|11033:COX19|90639"; transcript_id "uc010ksc.2";
chr7	TCGA_June2011	exon	8196586	8196844	.	-	.	gene_id "ICA1|3382"; transcript_id "uc003srs.1";
chr7	TCGA_June2011	exon	8198157	8198282	.	-	.	gene_id "ICA1|3382"; transcript_id "uc003srs.1";
chr7	TCGA_June2011	exon	8257935	8258133	.	-	.	gene_id "ICA1|3382"; transcript_id "uc003srs.1";
chr7	TCGA_June2011	exon	8260905	8261028	.	-	.	gene_id "ICA1|3382"; transcript_id "uc003srs.1";
chr7	TCGA_June2011	exon	8268231	8268303	.	-	.	gene_id "ICA1|3382"; transcript_id "uc003srs.1";
chr7	TCGA_June2011	exon	8272220	8272385	.	-	.	gene_id "ICA1|3382"; transcript_id "uc003srs.1";
chr7	TCGA_June2011	exon	8275540	8275635	.	-	.	gene_id "ICA1|3382"; transcript_id "uc003srs.1";
chr7	TCGA_June2011	exon	8302070	8302185	.	-	.	gene_id "ICA1|3382"; transcript_id "uc003srs.1";
chr7	TCGA_June2011	exon	8152817	8153674	.	-	.	gene_id "ICA1|3382"; transcript_id "uc003srm.2";
chr7	TCGA_June2011	exon	8167503	8167772	.	-	.	gene_id "ICA1|3382"; transcript_id "uc003srm.2";
chr7	TCGA_June2011	exon	8178470	8178511	.	-	.	gene_id "ICA1|3382"; transcript_id "uc003srm.2";
chr7	TCGA_June2011	exon	8178615	8178677	.	-	.	gene_id "ICA1|3382"; transcript_id "uc003srm.2";
chr7	TCGA_June2011	exon	8181395	8181447	.	-	.	gene_id "ICA1|3382"; transcript_id "uc003srm.2";
chr7	TCGA_June2011	exon	8183505	8183602	.	-	.	gene_id "ICA1|3382"; transcript_id "uc003srm.2";
chr7	TCGA_June2011	exon	8196746	8196844	.	-	.	gene_id "ICA1|3382"; transcript_id "uc003srm.2";
chr7	TCGA_June2011	exon	8198157	8198282	.	-	.	gene_id "ICA1|3382"; transcript_id "uc003srm.2";
chr7	TCGA_June2011	exon	8257935	8258133	.	-	.	gene_id "ICA1|3382"; transcript_id "uc003srm.2";
chr7	TCGA_June2011	exon	8260905	8261028	.	-	.	gene_id "ICA1|3382"; transcript_id "uc003srm.2";
chr7	TCGA_June2011	exon	8268231	8268303	.	-	.	gene_id "ICA1|3382"; transcript_id "uc003srm.2";
chr7	TCGA_June2011	exon	8272220	8272385	.	-	.	gene_id "ICA1|3382"; transcript_id "uc003srm.2";
chr7	TCGA_June2011	exon	8275540	8275570	.	-	.	gene_id "ICA1|3382"; transcript_id "uc003srm.2";
chr7	TCGA_June2011	exon	8301630	8301682	.	-	.	gene_id "ICA1|3382"; transcript_id "uc003srm.2";
chr7	TCGA_June2011	exon	23349829	23352079	.	-	.	gene_id "IGF2BP3|10643"; transcript_id "uc003swg.2";
chr7	TCGA_June2011	exon	23352354	23352467	.	-	.	gene_id "IGF2BP3|10643"; transcript_id "uc003swg.2";
chr7	TCGA_June2011	exon	23353141	23353272	.	-	.	gene_id "IGF2BP3|10643"; transcript_id "uc003swg.2";
chr7	TCGA_June2011	exon	23357258	23357332	.	-	.	gene_id "IGF2BP3|10643"; transcript_id "uc003swg.2";
chr7	TCGA_June2011	exon	23358757	23358873	.	-	.	gene_id "IGF2BP3|10643"; transcript_id "uc003swg.2";
chr7	TCGA_June2011	exon	23381683	23381808	.	-	.	gene_id "IGF2BP3|10643"; transcript_id "uc003swg.2";
chr7	TCGA_June2011	exon	23383337	23383472	.	-	.	gene_id "IGF2BP3|10643"; transcript_id "uc003swg.2";
chr7	TCGA_June2011	exon	23385559	23385681	.	-	.	gene_id "IGF2BP3|10643"; transcript_id "uc003swg.2";
chr7	TCGA_June2011	exon	23387219	23387353	.	-	.	gene_id "IGF2BP3|10643"; transcript_id "uc003swg.2";
chr7	TCGA_June2011	exon	23390924	23391205	.	-	.	gene_id "IGF2BP3|10643"; transcript_id "uc003swg.2";
chr7	TCGA_June2011	exon	23401153	23401216	.	-	.	gene_id "IGF2BP3|10643"; transcript_id "uc003swg.2";
chr7	TCGA_June2011	exon	23401309	23401360	.	-	.	gene_id "IGF2BP3|10643"; transcript_id "uc003swg.2";
chr7	TCGA_June2011	exon	23458395	23458443	.	-	.	gene_id "IGF2BP3|10643"; transcript_id "uc003swg.2";
chr7	TCGA_June2011	exon	23508101	23508161	.	-	.	gene_id "IGF2BP3|10643"; transcript_id "uc003swg.2";
chr7	TCGA_June2011	exon	23509555	23509995	.	-	.	gene_id "IGF2BP3|10643"; transcript_id "uc003swg.2";
chr7	TCGA_June2011	exon	27145810	27148339	.	-	.	gene_id "HOXA3|3200"; transcript_id "uc011jzl.1";
chr7	TCGA_June2011	exon	27149734	27150379	.	-	.	gene_id "HOXA3|3200"; transcript_id "uc011jzl.1";
chr7	TCGA_June2011	exon	27159135	27159214	.	-	.	gene_id "HOXA3|3200"; transcript_id "uc011jzl.1";
chr7	TCGA_June2011	exon	31792632	31793167	.	-	.	gene_id "PDE1C|5137"; transcript_id "uc003tcm.1";
chr7	TCGA_June2011	exon	31815278	31815346	.	-	.	gene_id "PDE1C|5137"; transcript_id "uc003tcm.1";
chr7	TCGA_June2011	exon	31848645	31848722	.	-	.	gene_id "PDE1C|5137"; transcript_id "uc003tcm.1";
chr7	TCGA_June2011	exon	31855538	31855768	.	-	.	gene_id "PDE1C|5137"; transcript_id "uc003tcm.1";
chr7	TCGA_June2011	exon	31862687	31862862	.	-	.	gene_id "PDE1C|5137"; transcript_id "uc003tcm.1";
chr7	TCGA_June2011	exon	31864481	31864601	.	-	.	gene_id "PDE1C|5137"; transcript_id "uc003tcm.1";
chr7	TCGA_June2011	exon	31867906	31867987	.	-	.	gene_id "PDE1C|5137"; transcript_id "uc003tcm.1";
chr7	TCGA_June2011	exon	31876794	31876914	.	-	.	gene_id "PDE1C|5137"; transcript_id "uc003tcm.1";
chr7	TCGA_June2011	exon	31877484	31877585	.	-	.	gene_id "PDE1C|5137"; transcript_id "uc003tcm.1";
chr7	TCGA_June2011	exon	31887582	31887710	.	-	.	gene_id "PDE1C|5137"; transcript_id "uc003tcm.1";
chr7	TCGA_June2011	exon	31890255	31890355	.	-	.	gene_id "PDE1C|5137"; transcript_id "uc003tcm.1";
chr7	TCGA_June2011	exon	31904556	31904696	.	-	.	gene_id "PDE1C|5137"; transcript_id "uc003tcm.1";
chr7	TCGA_June2011	exon	31912905	31913021	.	-	.	gene_id "PDE1C|5137"; transcript_id "uc003tcm.1";
chr7	TCGA_June2011	exon	31917583	31917649	.	-	.	gene_id "PDE1C|5137"; transcript_id "uc003tcm.1";
chr7	TCGA_June2011	exon	31918609	31918791	.	-	.	gene_id "PDE1C|5137"; transcript_id "uc003tcm.1";
chr7	TCGA_June2011	exon	31920360	31920473	.	-	.	gene_id "PDE1C|5137"; transcript_id "uc003tcm.1";
chr7	TCGA_June2011	exon	32091166	32091192	.	-	.	gene_id "PDE1C|5137"; transcript_id "uc003tcm.1";
chr7	TCGA_June2011	exon	32109905	32110474	.	-	.	gene_id "PDE1C|5137"; transcript_id "uc003tcm.1";
chr7	TCGA_June2011	exon	33053744	33054443	.	-	.	gene_id "NT5C3|51251"; transcript_id "uc003tdk.2";
chr7	TCGA_June2011	exon	33055282	33055482	.	-	.	gene_id "NT5C3|51251"; transcript_id "uc003tdk.2";
chr7	TCGA_June2011	exon	33057051	33057213	.	-	.	gene_id "NT5C3|51251"; transcript_id "uc003tdk.2";
chr7	TCGA_June2011	exon	33059247	33059336	.	-	.	gene_id "NT5C3|51251"; transcript_id "uc003tdk.2";
chr7	TCGA_June2011	exon	33060884	33060969	.	-	.	gene_id "NT5C3|51251"; transcript_id "uc003tdk.2";
chr7	TCGA_June2011	exon	33061665	33061711	.	-	.	gene_id "NT5C3|51251"; transcript_id "uc003tdk.2";
chr7	TCGA_June2011	exon	33063651	33063720	.	-	.	gene_id "NT5C3|51251"; transcript_id "uc003tdk.2";
chr7	TCGA_June2011	exon	33066429	33066527	.	-	.	gene_id "NT5C3|51251"; transcript_id "uc003tdk.2";
chr7	TCGA_June2011	exon	33102180	33102409	.	-	.	gene_id "NT5C3|51251"; transcript_id "uc003tdk.2";
chr7	TCGA_June2011	exon	38423307	38424526	.	-	.	gene_id "AMPH|273"; transcript_id "uc003tgt.2";
chr7	TCGA_June2011	exon	38429405	38429506	.	-	.	gene_id "AMPH|273"; transcript_id "uc003tgt.2";
chr7	TCGA_June2011	exon	38431349	38431618	.	-	.	gene_id "AMPH|273"; transcript_id "uc003tgt.2";
chr7	TCGA_June2011	exon	38433605	38433814	.	-	.	gene_id "AMPH|273"; transcript_id "uc003tgt.2";
chr7	TCGA_June2011	exon	38462021	38462077	.	-	.	gene_id "AMPH|273"; transcript_id "uc003tgt.2";
chr7	TCGA_June2011	exon	38466554	38466586	.	-	.	gene_id "AMPH|273"; transcript_id "uc003tgt.2";
chr7	TCGA_June2011	exon	38468656	38469177	.	-	.	gene_id "AMPH|273"; transcript_id "uc003tgt.2";
chr7	TCGA_June2011	exon	38469442	38469465	.	-	.	gene_id "AMPH|273"; transcript_id "uc003tgt.2";
chr7	TCGA_June2011	exon	38471789	38471812	.	-	.	gene_id "AMPH|273"; transcript_id "uc003tgt.2";
chr7	TCGA_June2011	exon	38475872	38475988	.	-	.	gene_id "AMPH|273"; transcript_id "uc003tgt.2";
chr7	TCGA_June2011	exon	38500883	38501011	.	-	.	gene_id "AMPH|273"; transcript_id "uc003tgt.2";
chr7	TCGA_June2011	exon	38502575	38502713	.	-	.	gene_id "AMPH|273"; transcript_id "uc003tgt.2";
chr7	TCGA_June2011	exon	38503689	38503700	.	-	.	gene_id "AMPH|273"; transcript_id "uc003tgt.2";
chr7	TCGA_June2011	exon	41728603	41730140	.	-	.	gene_id "INHBA|3624"; transcript_id "uc003thr.2";
chr7	TCGA_June2011	exon	41739585	41740115	.	-	.	gene_id "INHBA|3624"; transcript_id "uc003thr.2";
chr7	TCGA_June2011	exon	41742603	41742706	.	-	.	gene_id "INHBA|3624"; transcript_id "uc003thr.2";
chr7	TCGA_June2011	exon	43670611	43671381	.	-	.	gene_id "C7orf44|55744"; transcript_id "uc003tim.1";
chr7	TCGA_June2011	exon	43671824	43673007	.	-	.	gene_id "C7orf44|55744"; transcript_id "uc003tim.1";
chr7	TCGA_June2011	exon	43679048	43679280	.	-	.	gene_id "C7orf44|55744"; transcript_id "uc003tim.1";
chr7	TCGA_June2011	exon	43680172	43680248	.	-	.	gene_id "C7orf44|55744"; transcript_id "uc003tim.1";
chr7	TCGA_June2011	exon	43684850	43684998	.	-	.	gene_id "C7orf44|55744"; transcript_id "uc003tim.1";
chr7	TCGA_June2011	exon	43687134	43687233	.	-	.	gene_id "C7orf44|55744"; transcript_id "uc003tim.1";
chr7	TCGA_June2011	exon	43688199	43688251	.	-	.	gene_id "C7orf44|55744"; transcript_id "uc003tim.1";
chr7	TCGA_June2011	exon	43705257	43705321	.	-	.	gene_id "C7orf44|55744"; transcript_id "uc003tim.1";
chr7	TCGA_June2011	exon	43769028	43769083	.	-	.	gene_id "C7orf44|55744"; transcript_id "uc003tim.1";
chr7	TCGA_June2011	exon	44068486	44069054	.	-	.	gene_id "RASA4P|401331"; transcript_id "uc010kxx.2";
chr7	TCGA_June2011	exon	44069166	44069230	.	-	.	gene_id "RASA4P|401331"; transcript_id "uc010kxx.2";
chr7	TCGA_June2011	exon	44070380	44070500	.	-	.	gene_id "RASA4P|401331"; transcript_id "uc010kxx.2";
chr7	TCGA_June2011	exon	44073532	44073910	.	-	.	gene_id "RASA4P|401331"; transcript_id "uc010kxx.2";
chr7	TCGA_June2011	exon	44078406	44078607	.	-	.	gene_id "RASA4P|401331"; transcript_id "uc010kxx.2";
chr7	TCGA_June2011	exon	44873213	44874161	.	-	.	gene_id "H2AFV|94239"; transcript_id "uc003tma.2";
chr7	TCGA_June2011	exon	44875128	44875257	.	-	.	gene_id "H2AFV|94239"; transcript_id "uc003tma.2";
chr7	TCGA_June2011	exon	44880498	44880611	.	-	.	gene_id "H2AFV|94239"; transcript_id "uc003tma.2";
chr7	TCGA_June2011	exon	44882876	44882953	.	-	.	gene_id "H2AFV|94239"; transcript_id "uc003tma.2";
chr7	TCGA_June2011	exon	44887568	44887725	.	-	.	gene_id "H2AFV|94239"; transcript_id "uc003tma.2";
chr7	TCGA_June2011	exon	56078746	56079562	.	-	.	gene_id "PSPH|5723:LOC389493|389493"; transcript_id "uc003trg.2";
chr7	TCGA_June2011	exon	56082716	56082864	.	-	.	gene_id "PSPH|5723:LOC389493|389493"; transcript_id "uc003trg.2";
chr7	TCGA_June2011	exon	56084927	56085072	.	-	.	gene_id "PSPH|5723:LOC389493|389493"; transcript_id "uc003trg.2";
chr7	TCGA_June2011	exon	56087293	56087427	.	-	.	gene_id "PSPH|5723:LOC389493|389493"; transcript_id "uc003trg.2";
chr7	TCGA_June2011	exon	56088766	56088924	.	-	.	gene_id "PSPH|5723:LOC389493|389493"; transcript_id "uc003trg.2";
chr7	TCGA_June2011	exon	56099622	56099747	.	-	.	gene_id "PSPH|5723:LOC389493|389493"; transcript_id "uc003trg.2";
chr7	TCGA_June2011	exon	56101654	56101871	.	-	.	gene_id "PSPH|5723:LOC389493|389493"; transcript_id "uc003trg.2";
chr7	TCGA_June2011	exon	56148675	56148992	.	-	.	gene_id "PHKG1|5260"; transcript_id "uc003try.1";
chr7	TCGA_June2011	exon	56149323	56149448	.	-	.	gene_id "PHKG1|5260"; transcript_id "uc003try.1";
chr7	TCGA_June2011	exon	56149586	56149739	.	-	.	gene_id "PHKG1|5260"; transcript_id "uc003try.1";
chr7	TCGA_June2011	exon	56149856	56149946	.	-	.	gene_id "PHKG1|5260"; transcript_id "uc003try.1";
chr7	TCGA_June2011	exon	56150971	56151134	.	-	.	gene_id "PHKG1|5260"; transcript_id "uc003try.1";
chr7	TCGA_June2011	exon	56151343	56151417	.	-	.	gene_id "PHKG1|5260"; transcript_id "uc003try.1";
chr7	TCGA_June2011	exon	76940070	76940766	.	-	.	gene_id "PION|54103"; transcript_id "uc011kgo.1";
chr7	TCGA_June2011	exon	76941158	76941257	.	-	.	gene_id "PION|54103"; transcript_id "uc011kgo.1";
chr7	TCGA_June2011	exon	76941418	76941519	.	-	.	gene_id "PION|54103"; transcript_id "uc011kgo.1";
chr7	TCGA_June2011	exon	76942805	76942866	.	-	.	gene_id "PION|54103"; transcript_id "uc011kgo.1";
chr7	TCGA_June2011	exon	76943687	76943806	.	-	.	gene_id "PION|54103"; transcript_id "uc011kgo.1";
chr7	TCGA_June2011	exon	76950042	76950136	.	-	.	gene_id "PION|54103"; transcript_id "uc011kgo.1";
chr7	TCGA_June2011	exon	76952964	76953059	.	-	.	gene_id "PION|54103"; transcript_id "uc011kgo.1";
chr7	TCGA_June2011	exon	76955529	76955590	.	-	.	gene_id "PION|54103"; transcript_id "uc011kgo.1";
chr7	TCGA_June2011	exon	82449796	82452005	.	-	.	gene_id "PCLO|27445"; transcript_id "uc003uhv.2";
chr7	TCGA_June2011	exon	82453552	82453732	.	-	.	gene_id "PCLO|27445"; transcript_id "uc003uhv.2";
chr7	TCGA_June2011	exon	82455905	82455976	.	-	.	gene_id "PCLO|27445"; transcript_id "uc003uhv.2";
chr7	TCGA_June2011	exon	82457189	82457282	.	-	.	gene_id "PCLO|27445"; transcript_id "uc003uhv.2";
chr7	TCGA_June2011	exon	82464983	82465009	.	-	.	gene_id "PCLO|27445"; transcript_id "uc003uhv.2";
chr7	TCGA_June2011	exon	82467534	82467658	.	-	.	gene_id "PCLO|27445"; transcript_id "uc003uhv.2";
chr7	TCGA_June2011	exon	82470775	82470825	.	-	.	gene_id "PCLO|27445"; transcript_id "uc003uhv.2";
chr7	TCGA_June2011	exon	82474587	82474801	.	-	.	gene_id "PCLO|27445"; transcript_id "uc003uhv.2";
chr7	TCGA_June2011	exon	82475883	82475950	.	-	.	gene_id "PCLO|27445"; transcript_id "uc003uhv.2";
chr7	TCGA_June2011	exon	82476455	82476563	.	-	.	gene_id "PCLO|27445"; transcript_id "uc003uhv.2";
chr7	TCGA_June2011	exon	82508653	82508778	.	-	.	gene_id "PCLO|27445"; transcript_id "uc003uhv.2";
chr7	TCGA_June2011	exon	82531967	82532057	.	-	.	gene_id "PCLO|27445"; transcript_id "uc003uhv.2";
chr7	TCGA_June2011	exon	82538193	82538329	.	-	.	gene_id "PCLO|27445"; transcript_id "uc003uhv.2";
chr7	TCGA_June2011	exon	82544002	82546189	.	-	.	gene_id "PCLO|27445"; transcript_id "uc003uhv.2";
chr7	TCGA_June2011	exon	82578792	82580806	.	-	.	gene_id "PCLO|27445"; transcript_id "uc003uhv.2";
chr7	TCGA_June2011	exon	82581172	82586251	.	-	.	gene_id "PCLO|27445"; transcript_id "uc003uhv.2";
chr7	TCGA_June2011	exon	82595087	82595803	.	-	.	gene_id "PCLO|27445"; transcript_id "uc003uhv.2";
chr7	TCGA_June2011	exon	82763566	82764972	.	-	.	gene_id "PCLO|27445"; transcript_id "uc003uhv.2";
chr7	TCGA_June2011	exon	82784064	82785708	.	-	.	gene_id "PCLO|27445"; transcript_id "uc003uhv.2";
chr7	TCGA_June2011	exon	82791661	82792197	.	-	.	gene_id "PCLO|27445"; transcript_id "uc003uhv.2";
chr7	TCGA_June2011	exon	87834432	87835819	.	-	.	gene_id "SRI|6717"; transcript_id "uc003ujq.1";
chr7	TCGA_June2011	exon	87837822	87837880	.	-	.	gene_id "SRI|6717"; transcript_id "uc003ujq.1";
chr7	TCGA_June2011	exon	87838654	87838767	.	-	.	gene_id "SRI|6717"; transcript_id "uc003ujq.1";
chr7	TCGA_June2011	exon	87839298	87839445	.	-	.	gene_id "SRI|6717"; transcript_id "uc003ujq.1";
chr7	TCGA_June2011	exon	87840197	87840240	.	-	.	gene_id "SRI|6717"; transcript_id "uc003ujq.1";
chr7	TCGA_June2011	exon	87846437	87846506	.	-	.	gene_id "SRI|6717"; transcript_id "uc003ujq.1";
chr7	TCGA_June2011	exon	87848174	87848257	.	-	.	gene_id "SRI|6717"; transcript_id "uc003ujq.1";
chr7	TCGA_June2011	exon	87849291	87849393	.	-	.	gene_id "SRI|6717"; transcript_id "uc003ujq.1";
chr7	TCGA_June2011	exon	87838175	87838767	.	-	.	gene_id "SRI|6717"; transcript_id "uc010lej.1";
chr7	TCGA_June2011	exon	87839298	87839445	.	-	.	gene_id "SRI|6717"; transcript_id "uc010lej.1";
chr7	TCGA_June2011	exon	87840197	87840240	.	-	.	gene_id "SRI|6717"; transcript_id "uc010lej.1";
chr7	TCGA_June2011	exon	87846437	87846506	.	-	.	gene_id "SRI|6717"; transcript_id "uc010lej.1";
chr7	TCGA_June2011	exon	87848174	87848257	.	-	.	gene_id "SRI|6717"; transcript_id "uc010lej.1";
chr7	TCGA_June2011	exon	87849291	87849393	.	-	.	gene_id "SRI|6717"; transcript_id "uc010lej.1";
chr7	TCGA_June2011	exon	95749533	95750689	.	-	.	gene_id "SLC25A13|10165"; transcript_id "uc003uog.3";
chr7	TCGA_June2011	exon	95750967	95751057	.	-	.	gene_id "SLC25A13|10165"; transcript_id "uc003uog.3";
chr7	TCGA_June2011	exon	95751151	95751309	.	-	.	gene_id "SLC25A13|10165"; transcript_id "uc003uog.3";
chr7	TCGA_June2011	exon	95761055	95761193	.	-	.	gene_id "SLC25A13|10165"; transcript_id "uc003uog.3";
chr7	TCGA_June2011	exon	95775868	95776008	.	-	.	gene_id "SLC25A13|10165"; transcript_id "uc003uog.3";
chr7	TCGA_June2011	exon	95799357	95799437	.	-	.	gene_id "SLC25A13|10165"; transcript_id "uc003uog.3";
chr7	TCGA_June2011	exon	95800784	95800836	.	-	.	gene_id "SLC25A13|10165"; transcript_id "uc003uog.3";
chr7	TCGA_June2011	exon	95813589	95813747	.	-	.	gene_id "SLC25A13|10165"; transcript_id "uc003uog.3";
chr7	TCGA_June2011	exon	95814239	95814326	.	-	.	gene_id "SLC25A13|10165"; transcript_id "uc003uog.3";
chr7	TCGA_June2011	exon	95818606	95818690	.	-	.	gene_id "SLC25A13|10165"; transcript_id "uc003uog.3";
chr7	TCGA_June2011	exon	95818893	95818986	.	-	.	gene_id "SLC25A13|10165"; transcript_id "uc003uog.3";
chr7	TCGA_June2011	exon	95820421	95820559	.	-	.	gene_id "SLC25A13|10165"; transcript_id "uc003uog.3";
chr7	TCGA_June2011	exon	95822349	95822495	.	-	.	gene_id "SLC25A13|10165"; transcript_id "uc003uog.3";
chr7	TCGA_June2011	exon	95838150	95838289	.	-	.	gene_id "SLC25A13|10165"; transcript_id "uc003uog.3";
chr7	TCGA_June2011	exon	95864114	95864229	.	-	.	gene_id "SLC25A13|10165"; transcript_id "uc003uog.3";
chr7	TCGA_June2011	exon	95906508	95906650	.	-	.	gene_id "SLC25A13|10165"; transcript_id "uc003uog.3";
chr7	TCGA_June2011	exon	95926210	95926263	.	-	.	gene_id "SLC25A13|10165"; transcript_id "uc003uog.3";
chr7	TCGA_June2011	exon	95951254	95951459	.	-	.	gene_id "SLC25A13|10165"; transcript_id "uc003uog.3";
[truncated: 14,294 more rows]
