# Supplementary material for: Detection of recurrent alternative splicing switches in tumor samples reveals novel signatures of cancer
Source: Nucleic Acids Res. 2015 Jan 10;43(3):1345–56. doi: 10.1093/nar/gku1392 (PMC4330360; doi:10.1093/nar/gku1392)
Supplement: SUPPLEMENTARY DATA [file supp_gku1392_nar-02177-met-g-2014-File012.zip › SupplementaryFile3/tcga_switch_tumor.gff]

track name="Tumor isoform in switch" description="Tumor isoform in switch" color=255,0,0
chrX	TCGA_June2011	exon	48316928	48317420	.	-	.	gene_id "SLC38A5|92745"; transcript_id "uc010nid.2";
chrX	TCGA_June2011	exon	48317922	48318025	.	-	.	gene_id "SLC38A5|92745"; transcript_id "uc010nid.2";
chrX	TCGA_June2011	exon	48318118	48318262	.	-	.	gene_id "SLC38A5|92745"; transcript_id "uc010nid.2";
chrX	TCGA_June2011	exon	48319035	48319150	.	-	.	gene_id "SLC38A5|92745"; transcript_id "uc010nid.2";
chrX	TCGA_June2011	exon	48319372	48319472	.	-	.	gene_id "SLC38A5|92745"; transcript_id "uc010nid.2";
chrX	TCGA_June2011	exon	48320104	48320183	.	-	.	gene_id "SLC38A5|92745"; transcript_id "uc010nid.2";
chrX	TCGA_June2011	exon	48320393	48320530	.	-	.	gene_id "SLC38A5|92745"; transcript_id "uc010nid.2";
chrX	TCGA_June2011	exon	48320619	48320677	.	-	.	gene_id "SLC38A5|92745"; transcript_id "uc010nid.2";
chrX	TCGA_June2011	exon	48321283	48321365	.	-	.	gene_id "SLC38A5|92745"; transcript_id "uc010nid.2";
chrX	TCGA_June2011	exon	48324402	48324480	.	-	.	gene_id "SLC38A5|92745"; transcript_id "uc010nid.2";
chrX	TCGA_June2011	exon	48324617	48324709	.	-	.	gene_id "SLC38A5|92745"; transcript_id "uc010nid.2";
chrX	TCGA_June2011	exon	48325186	48325259	.	-	.	gene_id "SLC38A5|92745"; transcript_id "uc010nid.2";
chrX	TCGA_June2011	exon	48325349	48325464	.	-	.	gene_id "SLC38A5|92745"; transcript_id "uc010nid.2";
chrX	TCGA_June2011	exon	48326097	48326172	.	-	.	gene_id "SLC38A5|92745"; transcript_id "uc010nid.2";
chrX	TCGA_June2011	exon	48326259	48326312	.	-	.	gene_id "SLC38A5|92745"; transcript_id "uc010nid.2";
chrX	TCGA_June2011	exon	48327723	48327824	.	-	.	gene_id "SLC38A5|92745"; transcript_id "uc010nid.2";
chrX	TCGA_June2011	exon	48328570	48328644	.	-	.	gene_id "SLC38A5|92745"; transcript_id "uc010nid.2";
chrX	TCGA_June2011	exon	55171789	55172744	.	-	.	gene_id "FAM104B|90736"; transcript_id "uc004dui.3";
chrX	TCGA_June2011	exon	55185559	55185661	.	-	.	gene_id "FAM104B|90736"; transcript_id "uc004dui.3";
chrX	TCGA_June2011	exon	55187570	55187609	.	-	.	gene_id "FAM104B|90736"; transcript_id "uc004dui.3";
chrX	TCGA_June2011	exon	62854848	62858089	.	-	.	gene_id "ARHGEF9|23229"; transcript_id "uc004dvl.2";
chrX	TCGA_June2011	exon	62863860	62863928	.	-	.	gene_id "ARHGEF9|23229"; transcript_id "uc004dvl.2";
chrX	TCGA_June2011	exon	62875374	62875617	.	-	.	gene_id "ARHGEF9|23229"; transcript_id "uc004dvl.2";
chrX	TCGA_June2011	exon	62885766	62885897	.	-	.	gene_id "ARHGEF9|23229"; transcript_id "uc004dvl.2";
chrX	TCGA_June2011	exon	62893918	62894047	.	-	.	gene_id "ARHGEF9|23229"; transcript_id "uc004dvl.2";
chrX	TCGA_June2011	exon	62898220	62898452	.	-	.	gene_id "ARHGEF9|23229"; transcript_id "uc004dvl.2";
chrX	TCGA_June2011	exon	62917005	62917184	.	-	.	gene_id "ARHGEF9|23229"; transcript_id "uc004dvl.2";
chrX	TCGA_June2011	exon	62926138	62926329	.	-	.	gene_id "ARHGEF9|23229"; transcript_id "uc004dvl.2";
chrX	TCGA_June2011	exon	62944412	62944591	.	-	.	gene_id "ARHGEF9|23229"; transcript_id "uc004dvl.2";
chrX	TCGA_June2011	exon	62974184	62975031	.	-	.	gene_id "ARHGEF9|23229"; transcript_id "uc004dvl.2";
chrX	TCGA_June2011	exon	102930428	102931979	.	-	.	gene_id "MORF4L2|9643"; transcript_id "uc004ekx.2";
chrX	TCGA_June2011	exon	102933427	102933579	.	-	.	gene_id "MORF4L2|9643"; transcript_id "uc004ekx.2";
chrX	TCGA_June2011	exon	102940099	102940188	.	-	.	gene_id "MORF4L2|9643"; transcript_id "uc004ekx.2";
chrX	TCGA_June2011	exon	102941559	102941746	.	-	.	gene_id "MORF4L2|9643"; transcript_id "uc004ekx.2";
chrX	TCGA_June2011	exon	106310371	106310923	.	-	.	gene_id "RBM41|55285"; transcript_id "uc004emz.2";
chrX	TCGA_June2011	exon	106312485	106312632	.	-	.	gene_id "RBM41|55285"; transcript_id "uc004emz.2";
chrX	TCGA_June2011	exon	106331666	106332069	.	-	.	gene_id "RBM41|55285"; transcript_id "uc004emz.2";
chrX	TCGA_June2011	exon	106358582	106358786	.	-	.	gene_id "RBM41|55285"; transcript_id "uc004emz.2";
chrX	TCGA_June2011	exon	106359092	106359284	.	-	.	gene_id "RBM41|55285"; transcript_id "uc004emz.2";
chrX	TCGA_June2011	exon	106359880	106359996	.	-	.	gene_id "RBM41|55285"; transcript_id "uc004emz.2";
chrX	TCGA_June2011	exon	106361996	106362034	.	-	.	gene_id "RBM41|55285"; transcript_id "uc004emz.2";
chrX	TCGA_June2011	exon	153295685	153296901	.	-	.	gene_id "MECP2|4204"; transcript_id "uc004fjw.2";
chrX	TCGA_June2011	exon	153297658	153298008	.	-	.	gene_id "MECP2|4204"; transcript_id "uc004fjw.2";
chrX	TCGA_June2011	exon	153363061	153363188	.	-	.	gene_id "MECP2|4204"; transcript_id "uc004fjw.2";
chrX	TCGA_June2011	exon	153576900	153577404	.	-	.	gene_id "FLNA|2316"; transcript_id "uc004fkk.2";
chrX	TCGA_June2011	exon	153577730	153577933	.	-	.	gene_id "FLNA|2316"; transcript_id "uc004fkk.2";
chrX	TCGA_June2011	exon	153578017	153578235	.	-	.	gene_id "FLNA|2316"; transcript_id "uc004fkk.2";
chrX	TCGA_June2011	exon	153578399	153578575	.	-	.	gene_id "FLNA|2316"; transcript_id "uc004fkk.2";
chrX	TCGA_June2011	exon	153579277	153579409	.	-	.	gene_id "FLNA|2316"; transcript_id "uc004fkk.2";
chrX	TCGA_June2011	exon	153579949	153580064	.	-	.	gene_id "FLNA|2316"; transcript_id "uc004fkk.2";
chrX	TCGA_June2011	exon	153580252	153580389	.	-	.	gene_id "FLNA|2316"; transcript_id "uc004fkk.2";
chrX	TCGA_June2011	exon	153580549	153580815	.	-	.	gene_id "FLNA|2316"; transcript_id "uc004fkk.2";
chrX	TCGA_June2011	exon	153580921	153581043	.	-	.	gene_id "FLNA|2316"; transcript_id "uc004fkk.2";
chrX	TCGA_June2011	exon	153581140	153581292	.	-	.	gene_id "FLNA|2316"; transcript_id "uc004fkk.2";
chrX	TCGA_June2011	exon	153581369	153581572	.	-	.	gene_id "FLNA|2316"; transcript_id "uc004fkk.2";
chrX	TCGA_June2011	exon	153581664	153581825	.	-	.	gene_id "FLNA|2316"; transcript_id "uc004fkk.2";
chrX	TCGA_June2011	exon	153581922	153582095	.	-	.	gene_id "FLNA|2316"; transcript_id "uc004fkk.2";
chrX	TCGA_June2011	exon	153582283	153582411	.	-	.	gene_id "FLNA|2316"; transcript_id "uc004fkk.2";
chrX	TCGA_June2011	exon	153582519	153582659	.	-	.	gene_id "FLNA|2316"; transcript_id "uc004fkk.2";
chrX	TCGA_June2011	exon	153582749	153582851	.	-	.	gene_id "FLNA|2316"; transcript_id "uc004fkk.2";
chrX	TCGA_June2011	exon	153582984	153583079	.	-	.	gene_id "FLNA|2316"; transcript_id "uc004fkk.2";
chrX	TCGA_June2011	exon	153583193	153583440	.	-	.	gene_id "FLNA|2316"; transcript_id "uc004fkk.2";
chrX	TCGA_June2011	exon	153585619	153585642	.	-	.	gene_id "FLNA|2316"; transcript_id "uc004fkk.2";
chrX	TCGA_June2011	exon	153585802	153585991	.	-	.	gene_id "FLNA|2316"; transcript_id "uc004fkk.2";
chrX	TCGA_June2011	exon	153586567	153586723	.	-	.	gene_id "FLNA|2316"; transcript_id "uc004fkk.2";
chrX	TCGA_June2011	exon	153586813	153586936	.	-	.	gene_id "FLNA|2316"; transcript_id "uc004fkk.2";
chrX	TCGA_June2011	exon	153587352	153587522	.	-	.	gene_id "FLNA|2316"; transcript_id "uc004fkk.2";
chrX	TCGA_June2011	exon	153587614	153587774	.	-	.	gene_id "FLNA|2316"; transcript_id "uc004fkk.2";
chrX	TCGA_June2011	exon	153587852	153588014	.	-	.	gene_id "FLNA|2316"; transcript_id "uc004fkk.2";
chrX	TCGA_June2011	exon	153588100	153588273	.	-	.	gene_id "FLNA|2316"; transcript_id "uc004fkk.2";
chrX	TCGA_June2011	exon	153588358	153588955	.	-	.	gene_id "FLNA|2316"; transcript_id "uc004fkk.2";
chrX	TCGA_June2011	exon	153589676	153589938	.	-	.	gene_id "FLNA|2316"; transcript_id "uc004fkk.2";
chrX	TCGA_June2011	exon	153590038	153590155	.	-	.	gene_id "FLNA|2316"; transcript_id "uc004fkk.2";
chrX	TCGA_June2011	exon	153590347	153590516	.	-	.	gene_id "FLNA|2316"; transcript_id "uc004fkk.2";
chrX	TCGA_June2011	exon	153590610	153590700	.	-	.	gene_id "FLNA|2316"; transcript_id "uc004fkk.2";
chrX	TCGA_June2011	exon	153590786	153590946	.	-	.	gene_id "FLNA|2316"; transcript_id "uc004fkk.2";
chrX	TCGA_June2011	exon	153591029	153591152	.	-	.	gene_id "FLNA|2316"; transcript_id "uc004fkk.2";
chrX	TCGA_June2011	exon	153592390	153592533	.	-	.	gene_id "FLNA|2316"; transcript_id "uc004fkk.2";
chrX	TCGA_June2011	exon	153592627	153592740	.	-	.	gene_id "FLNA|2316"; transcript_id "uc004fkk.2";
chrX	TCGA_June2011	exon	153592894	153593087	.	-	.	gene_id "FLNA|2316"; transcript_id "uc004fkk.2";
chrX	TCGA_June2011	exon	153593189	153593325	.	-	.	gene_id "FLNA|2316"; transcript_id "uc004fkk.2";
chrX	TCGA_June2011	exon	153593504	153593627	.	-	.	gene_id "FLNA|2316"; transcript_id "uc004fkk.2";
chrX	TCGA_June2011	exon	153593717	153593854	.	-	.	gene_id "FLNA|2316"; transcript_id "uc004fkk.2";
chrX	TCGA_June2011	exon	153594392	153594592	.	-	.	gene_id "FLNA|2316"; transcript_id "uc004fkk.2";
chrX	TCGA_June2011	exon	153594676	153594838	.	-	.	gene_id "FLNA|2316"; transcript_id "uc004fkk.2";
chrX	TCGA_June2011	exon	153594930	153595007	.	-	.	gene_id "FLNA|2316"; transcript_id "uc004fkk.2";
chrX	TCGA_June2011	exon	153595100	153595218	.	-	.	gene_id "FLNA|2316"; transcript_id "uc004fkk.2";
chrX	TCGA_June2011	exon	153595765	153595912	.	-	.	gene_id "FLNA|2316"; transcript_id "uc004fkk.2";
chrX	TCGA_June2011	exon	153596009	153596106	.	-	.	gene_id "FLNA|2316"; transcript_id "uc004fkk.2";
chrX	TCGA_June2011	exon	153596210	153596458	.	-	.	gene_id "FLNA|2316"; transcript_id "uc004fkk.2";
chrX	TCGA_June2011	exon	153599241	153599729	.	-	.	gene_id "FLNA|2316"; transcript_id "uc004fkk.2";
chrX	TCGA_June2011	exon	153602874	153603006	.	-	.	gene_id "FLNA|2316"; transcript_id "uc004fkk.2";
chrX	TCGA_June2011	exon	153629579	153631182	.	-	.	gene_id "DNASE1L1|1774"; transcript_id "uc004fks.1";
chrX	TCGA_June2011	exon	153631283	153631531	.	-	.	gene_id "DNASE1L1|1774"; transcript_id "uc004fks.1";
chrX	TCGA_June2011	exon	153631610	153631722	.	-	.	gene_id "DNASE1L1|1774"; transcript_id "uc004fks.1";
chrX	TCGA_June2011	exon	153631863	153631963	.	-	.	gene_id "DNASE1L1|1774"; transcript_id "uc004fks.1";
chrX	TCGA_June2011	exon	153633169	153633255	.	-	.	gene_id "DNASE1L1|1774"; transcript_id "uc004fks.1";
chrX	TCGA_June2011	exon	153633336	153633424	.	-	.	gene_id "DNASE1L1|1774"; transcript_id "uc004fks.1";
chrX	TCGA_June2011	exon	153633775	153633996	.	-	.	gene_id "DNASE1L1|1774"; transcript_id "uc004fks.1";
chrX	TCGA_June2011	exon	153637448	153637551	.	-	.	gene_id "DNASE1L1|1774"; transcript_id "uc004fks.1";
chr6	TCGA_June2011	exon	292101	292560	.	+	.	gene_id "DUSP22|56940"; transcript_id "uc003msx.2";
chr6	TCGA_June2011	exon	304628	304661	.	+	.	gene_id "DUSP22|56940"; transcript_id "uc003msx.2";
chr6	TCGA_June2011	exon	311880	311962	.	+	.	gene_id "DUSP22|56940"; transcript_id "uc003msx.2";
chr6	TCGA_June2011	exon	335114	335163	.	+	.	gene_id "DUSP22|56940"; transcript_id "uc003msx.2";
chr6	TCGA_June2011	exon	345854	345928	.	+	.	gene_id "DUSP22|56940"; transcript_id "uc003msx.2";
chr6	TCGA_June2011	exon	348103	348274	.	+	.	gene_id "DUSP22|56940"; transcript_id "uc003msx.2";
chr6	TCGA_June2011	exon	348769	348841	.	+	.	gene_id "DUSP22|56940"; transcript_id "uc003msx.2";
chr6	TCGA_June2011	exon	350822	351353	.	+	.	gene_id "DUSP22|56940"; transcript_id "uc003msx.2";
chr6	TCGA_June2011	exon	7541870	7542318	.	+	.	gene_id "DSP|1832"; transcript_id "uc003mxq.1";
chr6	TCGA_June2011	exon	7555951	7556053	.	+	.	gene_id "DSP|1832"; transcript_id "uc003mxq.1";
chr6	TCGA_June2011	exon	7558349	7558497	.	+	.	gene_id "DSP|1832"; transcript_id "uc003mxq.1";
chr6	TCGA_June2011	exon	7559459	7559633	.	+	.	gene_id "DSP|1832"; transcript_id "uc003mxq.1";
chr6	TCGA_June2011	exon	7562885	7563013	.	+	.	gene_id "DSP|1832"; transcript_id "uc003mxq.1";
chr6	TCGA_June2011	exon	7563969	7564019	.	+	.	gene_id "DSP|1832"; transcript_id "uc003mxq.1";
chr6	TCGA_June2011	exon	7565592	7565753	.	+	.	gene_id "DSP|1832"; transcript_id "uc003mxq.1";
chr6	TCGA_June2011	exon	7566610	7566714	.	+	.	gene_id "DSP|1832"; transcript_id "uc003mxq.1";
chr6	TCGA_June2011	exon	7567587	7567682	.	+	.	gene_id "DSP|1832"; transcript_id "uc003mxq.1";
chr6	TCGA_June2011	exon	7568014	7568139	.	+	.	gene_id "DSP|1832"; transcript_id "uc003mxq.1";
chr6	TCGA_June2011	exon	7568670	7568822	.	+	.	gene_id "DSP|1832"; transcript_id "uc003mxq.1";
chr6	TCGA_June2011	exon	7569419	7569573	.	+	.	gene_id "DSP|1832"; transcript_id "uc003mxq.1";
chr6	TCGA_June2011	exon	7570670	7570796	.	+	.	gene_id "DSP|1832"; transcript_id "uc003mxq.1";
chr6	TCGA_June2011	exon	7571616	7571817	.	+	.	gene_id "DSP|1832"; transcript_id "uc003mxq.1";
chr6	TCGA_June2011	exon	7572075	7572301	.	+	.	gene_id "DSP|1832"; transcript_id "uc003mxq.1";
chr6	TCGA_June2011	exon	7574319	7574485	.	+	.	gene_id "DSP|1832"; transcript_id "uc003mxq.1";
chr6	TCGA_June2011	exon	7574890	7575028	.	+	.	gene_id "DSP|1832"; transcript_id "uc003mxq.1";
chr6	TCGA_June2011	exon	7575528	7575721	.	+	.	gene_id "DSP|1832"; transcript_id "uc003mxq.1";
chr6	TCGA_June2011	exon	7576527	7576689	.	+	.	gene_id "DSP|1832"; transcript_id "uc003mxq.1";
chr6	TCGA_June2011	exon	7577192	7577275	.	+	.	gene_id "DSP|1832"; transcript_id "uc003mxq.1";
chr6	TCGA_June2011	exon	7578012	7578119	.	+	.	gene_id "DSP|1832"; transcript_id "uc003mxq.1";
chr6	TCGA_June2011	exon	7578697	7578795	.	+	.	gene_id "DSP|1832"; transcript_id "uc003mxq.1";
chr6	TCGA_June2011	exon	7579508	7580005	.	+	.	gene_id "DSP|1832"; transcript_id "uc003mxq.1";
chr6	TCGA_June2011	exon	7582875	7586946	.	+	.	gene_id "DSP|1832"; transcript_id "uc003mxq.1";
chr6	TCGA_June2011	exon	44191296	44191378	.	+	.	gene_id "SLC29A1|2030"; transcript_id "uc003owy.1";
chr6	TCGA_June2011	exon	44195000	44195079	.	+	.	gene_id "SLC29A1|2030"; transcript_id "uc003owy.1";
chr6	TCGA_June2011	exon	44197127	44197208	.	+	.	gene_id "SLC29A1|2030"; transcript_id "uc003owy.1";
chr6	TCGA_June2011	exon	44197326	44197528	.	+	.	gene_id "SLC29A1|2030"; transcript_id "uc003owy.1";
chr6	TCGA_June2011	exon	44197644	44197783	.	+	.	gene_id "SLC29A1|2030"; transcript_id "uc003owy.1";
chr6	TCGA_June2011	exon	44198084	44198218	.	+	.	gene_id "SLC29A1|2030"; transcript_id "uc003owy.1";
chr6	TCGA_June2011	exon	44198305	44198402	.	+	.	gene_id "SLC29A1|2030"; transcript_id "uc003owy.1";
chr6	TCGA_June2011	exon	44198548	44198626	.	+	.	gene_id "SLC29A1|2030"; transcript_id "uc003owy.1";
chr6	TCGA_June2011	exon	44199101	44199198	.	+	.	gene_id "SLC29A1|2030"; transcript_id "uc003owy.1";
chr6	TCGA_June2011	exon	44199735	44199843	.	+	.	gene_id "SLC29A1|2030"; transcript_id "uc003owy.1";
chr6	TCGA_June2011	exon	44200080	44200165	.	+	.	gene_id "SLC29A1|2030"; transcript_id "uc003owy.1";
chr6	TCGA_June2011	exon	44200544	44200743	.	+	.	gene_id "SLC29A1|2030"; transcript_id "uc003owy.1";
chr6	TCGA_June2011	exon	44201154	44201888	.	+	.	gene_id "SLC29A1|2030"; transcript_id "uc003owy.1";
chr6	TCGA_June2011	exon	106534195	106534470	.	+	.	gene_id "PRDM1|639"; transcript_id "uc003prd.2";
chr6	TCGA_June2011	exon	106536076	106536324	.	+	.	gene_id "PRDM1|639"; transcript_id "uc003prd.2";
chr6	TCGA_June2011	exon	106543490	106543609	.	+	.	gene_id "PRDM1|639"; transcript_id "uc003prd.2";
chr6	TCGA_June2011	exon	106547175	106547427	.	+	.	gene_id "PRDM1|639"; transcript_id "uc003prd.2";
chr6	TCGA_June2011	exon	106552700	106553808	.	+	.	gene_id "PRDM1|639"; transcript_id "uc003prd.2";
chr6	TCGA_June2011	exon	106554246	106554374	.	+	.	gene_id "PRDM1|639"; transcript_id "uc003prd.2";
chr6	TCGA_June2011	exon	106554786	106557814	.	+	.	gene_id "PRDM1|639"; transcript_id "uc003prd.2";
chr6	TCGA_June2011	exon	136359174	136359666	.	+	.	gene_id "PDE7B|27115"; transcript_id "uc003qgr.2";
chr6	TCGA_June2011	exon	136429869	136429952	.	+	.	gene_id "PDE7B|27115"; transcript_id "uc003qgr.2";
chr6	TCGA_June2011	exon	136468489	136468640	.	+	.	gene_id "PDE7B|27115"; transcript_id "uc003qgr.2";
chr6	TCGA_June2011	exon	136470225	136470288	.	+	.	gene_id "PDE7B|27115"; transcript_id "uc003qgr.2";
chr6	TCGA_June2011	exon	136472298	136472393	.	+	.	gene_id "PDE7B|27115"; transcript_id "uc003qgr.2";
chr6	TCGA_June2011	exon	136475213	136475313	.	+	.	gene_id "PDE7B|27115"; transcript_id "uc003qgr.2";
chr6	TCGA_June2011	exon	136476765	136476896	.	+	.	gene_id "PDE7B|27115"; transcript_id "uc003qgr.2";
chr6	TCGA_June2011	exon	136494935	136495026	.	+	.	gene_id "PDE7B|27115"; transcript_id "uc003qgr.2";
chr6	TCGA_June2011	exon	136500135	136500279	.	+	.	gene_id "PDE7B|27115"; transcript_id "uc003qgr.2";
chr6	TCGA_June2011	exon	136502365	136502461	.	+	.	gene_id "PDE7B|27115"; transcript_id "uc003qgr.2";
chr6	TCGA_June2011	exon	136508174	136508254	.	+	.	gene_id "PDE7B|27115"; transcript_id "uc003qgr.2";
chr6	TCGA_June2011	exon	136512752	136516708	.	+	.	gene_id "PDE7B|27115"; transcript_id "uc003qgr.2";
chr6	TCGA_June2011	exon	163835675	163836367	.	+	.	gene_id "QKI|9444"; transcript_id "uc003qui.2";
chr6	TCGA_June2011	exon	163876311	163876453	.	+	.	gene_id "QKI|9444"; transcript_id "uc003qui.2";
chr6	TCGA_June2011	exon	163899812	163899928	.	+	.	gene_id "QKI|9444"; transcript_id "uc003qui.2";
chr6	TCGA_June2011	exon	163956014	163956157	.	+	.	gene_id "QKI|9444"; transcript_id "uc003qui.2";
chr6	TCGA_June2011	exon	163983014	163983101	.	+	.	gene_id "QKI|9444"; transcript_id "uc003qui.2";
chr6	TCGA_June2011	exon	163984452	163984751	.	+	.	gene_id "QKI|9444"; transcript_id "uc003qui.2";
chr6	TCGA_June2011	exon	163987753	163987827	.	+	.	gene_id "QKI|9444"; transcript_id "uc003qui.2";
chr6	TCGA_June2011	exon	163991726	163994892	.	+	.	gene_id "QKI|9444"; transcript_id "uc003qui.2";
chr6	TCGA_June2011	exon	5998235	5999437	.	-	.	gene_id "NRN1|51299"; transcript_id "uc003mwt.2";
chr6	TCGA_June2011	exon	6002586	6002730	.	-	.	gene_id "NRN1|51299"; transcript_id "uc003mwt.2";
chr6	TCGA_June2011	exon	6003402	6003506	.	-	.	gene_id "NRN1|51299"; transcript_id "uc003mwt.2";
chr6	TCGA_June2011	exon	6003936	6004277	.	-	.	gene_id "NRN1|51299"; transcript_id "uc003mwt.2";
chr6	TCGA_June2011	exon	31606806	31607003	.	-	.	gene_id "BAT3|7917"; transcript_id "uc003nvf.3";
chr6	TCGA_June2011	exon	31607277	31607423	.	-	.	gene_id "BAT3|7917"; transcript_id "uc003nvf.3";
chr6	TCGA_June2011	exon	31607976	31608083	.	-	.	gene_id "BAT3|7917"; transcript_id "uc003nvf.3";
chr6	TCGA_June2011	exon	31608162	31608305	.	-	.	gene_id "BAT3|7917"; transcript_id "uc003nvf.3";
chr6	TCGA_June2011	exon	31608422	31608481	.	-	.	gene_id "BAT3|7917"; transcript_id "uc003nvf.3";
chr6	TCGA_June2011	exon	31608569	31608715	.	-	.	gene_id "BAT3|7917"; transcript_id "uc003nvf.3";
chr6	TCGA_June2011	exon	31608881	31609005	.	-	.	gene_id "BAT3|7917"; transcript_id "uc003nvf.3";
chr6	TCGA_June2011	exon	31609097	31609199	.	-	.	gene_id "BAT3|7917"; transcript_id "uc003nvf.3";
chr6	TCGA_June2011	exon	31609316	31609369	.	-	.	gene_id "BAT3|7917"; transcript_id "uc003nvf.3";
chr6	TCGA_June2011	exon	31609553	31609722	.	-	.	gene_id "BAT3|7917"; transcript_id "uc003nvf.3";
chr6	TCGA_June2011	exon	31609889	31610180	.	-	.	gene_id "BAT3|7917"; transcript_id "uc003nvf.3";
chr6	TCGA_June2011	exon	31610606	31610892	.	-	.	gene_id "BAT3|7917"; transcript_id "uc003nvf.3";
chr6	TCGA_June2011	exon	31611667	31611754	.	-	.	gene_id "BAT3|7917"; transcript_id "uc003nvf.3";
chr6	TCGA_June2011	exon	31611859	31611971	.	-	.	gene_id "BAT3|7917"; transcript_id "uc003nvf.3";
chr6	TCGA_June2011	exon	31612302	31612379	.	-	.	gene_id "BAT3|7917"; transcript_id "uc003nvf.3";
chr6	TCGA_June2011	exon	31612723	31612975	.	-	.	gene_id "BAT3|7917"; transcript_id "uc003nvf.3";
chr6	TCGA_June2011	exon	31613184	31613381	.	-	.	gene_id "BAT3|7917"; transcript_id "uc003nvf.3";
chr6	TCGA_June2011	exon	31614171	31614300	.	-	.	gene_id "BAT3|7917"; transcript_id "uc003nvf.3";
chr6	TCGA_June2011	exon	31615368	31615603	.	-	.	gene_id "BAT3|7917"; transcript_id "uc003nvf.3";
chr6	TCGA_June2011	exon	31616454	31616528	.	-	.	gene_id "BAT3|7917"; transcript_id "uc003nvf.3";
chr6	TCGA_June2011	exon	31616688	31616741	.	-	.	gene_id "BAT3|7917"; transcript_id "uc003nvf.3";
chr6	TCGA_June2011	exon	31616976	31617172	.	-	.	gene_id "BAT3|7917"; transcript_id "uc003nvf.3";
chr6	TCGA_June2011	exon	31617287	31617404	.	-	.	gene_id "BAT3|7917"; transcript_id "uc003nvf.3";
chr6	TCGA_June2011	exon	31619433	31619553	.	-	.	gene_id "BAT3|7917"; transcript_id "uc003nvf.3";
chr6	TCGA_June2011	exon	31620024	31620170	.	-	.	gene_id "BAT3|7917"; transcript_id "uc003nvf.3";
chr6	TCGA_June2011	exon	41902672	41903845	.	-	.	gene_id "CCND3|896"; transcript_id "uc003orn.2";
chr6	TCGA_June2011	exon	41904297	41904433	.	-	.	gene_id "CCND3|896"; transcript_id "uc003orn.2";
chr6	TCGA_June2011	exon	41904973	41905132	.	-	.	gene_id "CCND3|896"; transcript_id "uc003orn.2";
chr6	TCGA_June2011	exon	41908108	41908323	.	-	.	gene_id "CCND3|896"; transcript_id "uc003orn.2";
chr6	TCGA_June2011	exon	41909190	41909552	.	-	.	gene_id "CCND3|896"; transcript_id "uc003orn.2";
chr6	TCGA_June2011	exon	46967814	46968032	.	-	.	gene_id "GPR110|266977"; transcript_id "uc011dwl.1";
chr6	TCGA_June2011	exon	46969238	46969304	.	-	.	gene_id "GPR110|266977"; transcript_id "uc011dwl.1";
chr6	TCGA_June2011	exon	46973554	46973613	.	-	.	gene_id "GPR110|266977"; transcript_id "uc011dwl.1";
chr6	TCGA_June2011	exon	46974990	46975031	.	-	.	gene_id "GPR110|266977"; transcript_id "uc011dwl.1";
chr6	TCGA_June2011	exon	46976681	46978054	.	-	.	gene_id "GPR110|266977"; transcript_id "uc011dwl.1";
chr6	TCGA_June2011	exon	46979743	46979931	.	-	.	gene_id "GPR110|266977"; transcript_id "uc011dwl.1";
chr6	TCGA_June2011	exon	46982417	46982580	.	-	.	gene_id "GPR110|266977"; transcript_id "uc011dwl.1";
chr6	TCGA_June2011	exon	46984353	46984504	.	-	.	gene_id "GPR110|266977"; transcript_id "uc011dwl.1";
chr6	TCGA_June2011	exon	46988467	46988525	.	-	.	gene_id "GPR110|266977"; transcript_id "uc011dwl.1";
chr6	TCGA_June2011	exon	46989694	46989794	.	-	.	gene_id "GPR110|266977"; transcript_id "uc011dwl.1";
chr6	TCGA_June2011	exon	46991780	46991953	.	-	.	gene_id "GPR110|266977"; transcript_id "uc011dwl.1";
chr6	TCGA_June2011	exon	46993590	46993739	.	-	.	gene_id "GPR110|266977"; transcript_id "uc011dwl.1";
chr6	TCGA_June2011	exon	46996729	46996840	.	-	.	gene_id "GPR110|266977"; transcript_id "uc011dwl.1";
chr6	TCGA_June2011	exon	56322787	56324065	.	-	.	gene_id "DST|667"; transcript_id "uc003pcx.3";
chr6	TCGA_June2011	exon	56324929	56325052	.	-	.	gene_id "DST|667"; transcript_id "uc003pcx.3";
chr6	TCGA_June2011	exon	56328363	56328562	.	-	.	gene_id "DST|667"; transcript_id "uc003pcx.3";
chr6	TCGA_June2011	exon	56330876	56330993	.	-	.	gene_id "DST|667"; transcript_id "uc003pcx.3";
chr6	TCGA_June2011	exon	56334681	56334755	.	-	.	gene_id "DST|667"; transcript_id "uc003pcx.3";
chr6	TCGA_June2011	exon	91225353	91226400	.	-	.	gene_id "MAP3K7|6885"; transcript_id "uc003pnz.1";
chr6	TCGA_June2011	exon	91228166	91228281	.	-	.	gene_id "MAP3K7|6885"; transcript_id "uc003pnz.1";
chr6	TCGA_June2011	exon	91228977	91229038	.	-	.	gene_id "MAP3K7|6885"; transcript_id "uc003pnz.1";
chr6	TCGA_June2011	exon	91233397	91233502	.	-	.	gene_id "MAP3K7|6885"; transcript_id "uc003pnz.1";
chr6	TCGA_June2011	exon	91246056	91246120	.	-	.	gene_id "MAP3K7|6885"; transcript_id "uc003pnz.1";
chr6	TCGA_June2011	exon	91254271	91254351	.	-	.	gene_id "MAP3K7|6885"; transcript_id "uc003pnz.1";
chr6	TCGA_June2011	exon	91256977	91257106	.	-	.	gene_id "MAP3K7|6885"; transcript_id "uc003pnz.1";
chr6	TCGA_June2011	exon	91257766	91257896	.	-	.	gene_id "MAP3K7|6885"; transcript_id "uc003pnz.1";
chr6	TCGA_June2011	exon	91260187	91260268	.	-	.	gene_id "MAP3K7|6885"; transcript_id "uc003pnz.1";
chr6	TCGA_June2011	exon	91261768	91261898	.	-	.	gene_id "MAP3K7|6885"; transcript_id "uc003pnz.1";
chr6	TCGA_June2011	exon	91263177	91263305	.	-	.	gene_id "MAP3K7|6885"; transcript_id "uc003pnz.1";
chr6	TCGA_June2011	exon	91266219	91266343	.	-	.	gene_id "MAP3K7|6885"; transcript_id "uc003pnz.1";
chr6	TCGA_June2011	exon	91269795	91269933	.	-	.	gene_id "MAP3K7|6885"; transcript_id "uc003pnz.1";
chr6	TCGA_June2011	exon	91271341	91271386	.	-	.	gene_id "MAP3K7|6885"; transcript_id "uc003pnz.1";
chr6	TCGA_June2011	exon	91278277	91278342	.	-	.	gene_id "MAP3K7|6885"; transcript_id "uc003pnz.1";
chr6	TCGA_June2011	exon	91281416	91281526	.	-	.	gene_id "MAP3K7|6885"; transcript_id "uc003pnz.1";
chr6	TCGA_June2011	exon	91296483	91296764	.	-	.	gene_id "MAP3K7|6885"; transcript_id "uc003pnz.1";
chr6	TCGA_June2011	exon	109307647	109308833	.	-	.	gene_id "SESN1|27244"; transcript_id "uc003pst.3";
chr6	TCGA_June2011	exon	109309746	109309890	.	-	.	gene_id "SESN1|27244"; transcript_id "uc003pst.3";
chr6	TCGA_June2011	exon	109311848	109312038	.	-	.	gene_id "SESN1|27244"; transcript_id "uc003pst.3";
chr6	TCGA_June2011	exon	109313990	109314102	.	-	.	gene_id "SESN1|27244"; transcript_id "uc003pst.3";
chr6	TCGA_June2011	exon	109315665	109315812	.	-	.	gene_id "SESN1|27244"; transcript_id "uc003pst.3";
chr6	TCGA_June2011	exon	109319716	109319958	.	-	.	gene_id "SESN1|27244"; transcript_id "uc003pst.3";
chr6	TCGA_June2011	exon	109321694	109321876	.	-	.	gene_id "SESN1|27244"; transcript_id "uc003pst.3";
chr6	TCGA_June2011	exon	109322491	109322691	.	-	.	gene_id "SESN1|27244"; transcript_id "uc003pst.3";
chr6	TCGA_June2011	exon	109323481	109323546	.	-	.	gene_id "SESN1|27244"; transcript_id "uc003pst.3";
chr6	TCGA_June2011	exon	109330562	109330755	.	-	.	gene_id "SESN1|27244"; transcript_id "uc003pst.3";
chr6	TCGA_June2011	exon	139225621	139226269	.	-	.	gene_id "REPS1|85021"; transcript_id "uc003qii.2";
chr6	TCGA_June2011	exon	139228632	139228737	.	-	.	gene_id "REPS1|85021"; transcript_id "uc003qii.2";
chr6	TCGA_June2011	exon	139229805	139229953	.	-	.	gene_id "REPS1|85021"; transcript_id "uc003qii.2";
chr6	TCGA_June2011	exon	139232413	139232508	.	-	.	gene_id "REPS1|85021"; transcript_id "uc003qii.2";
chr6	TCGA_June2011	exon	139233902	139234087	.	-	.	gene_id "REPS1|85021"; transcript_id "uc003qii.2";
chr6	TCGA_June2011	exon	139235834	139235898	.	-	.	gene_id "REPS1|85021"; transcript_id "uc003qii.2";
chr6	TCGA_June2011	exon	139236995	139237113	.	-	.	gene_id "REPS1|85021"; transcript_id "uc003qii.2";
chr6	TCGA_June2011	exon	139238692	139238764	.	-	.	gene_id "REPS1|85021"; transcript_id "uc003qii.2";
chr6	TCGA_June2011	exon	139241352	139241453	.	-	.	gene_id "REPS1|85021"; transcript_id "uc003qii.2";
chr6	TCGA_June2011	exon	139242174	139242261	.	-	.	gene_id "REPS1|85021"; transcript_id "uc003qii.2";
chr6	TCGA_June2011	exon	139247538	139247618	.	-	.	gene_id "REPS1|85021"; transcript_id "uc003qii.2";
chr6	TCGA_June2011	exon	139251114	139251235	.	-	.	gene_id "REPS1|85021"; transcript_id "uc003qii.2";
chr6	TCGA_June2011	exon	139262472	139262626	.	-	.	gene_id "REPS1|85021"; transcript_id "uc003qii.2";
chr6	TCGA_June2011	exon	139264650	139264713	.	-	.	gene_id "REPS1|85021"; transcript_id "uc003qii.2";
chr6	TCGA_June2011	exon	139264990	139265152	.	-	.	gene_id "REPS1|85021"; transcript_id "uc003qii.2";
chr6	TCGA_June2011	exon	139265635	139265759	.	-	.	gene_id "REPS1|85021"; transcript_id "uc003qii.2";
chr6	TCGA_June2011	exon	139266356	139266509	.	-	.	gene_id "REPS1|85021"; transcript_id "uc003qii.2";
chr6	TCGA_June2011	exon	139266638	139266834	.	-	.	gene_id "REPS1|85021"; transcript_id "uc003qii.2";
chr6	TCGA_June2011	exon	139268927	139269050	.	-	.	gene_id "REPS1|85021"; transcript_id "uc003qii.2";
chr6	TCGA_June2011	exon	139308667	139309398	.	-	.	gene_id "REPS1|85021"; transcript_id "uc003qii.2";
chr6	TCGA_June2011	exon	153291660	153292549	.	-	.	gene_id "FBXO5|26271"; transcript_id "uc003qpg.2";
chr6	TCGA_June2011	exon	153293407	153293589	.	-	.	gene_id "FBXO5|26271"; transcript_id "uc003qpg.2";
chr6	TCGA_June2011	exon	153294181	153294271	.	-	.	gene_id "FBXO5|26271"; transcript_id "uc003qpg.2";
chr6	TCGA_June2011	exon	153296042	153296756	.	-	.	gene_id "FBXO5|26271"; transcript_id "uc003qpg.2";
chr6	TCGA_June2011	exon	153303992	153304203	.	-	.	gene_id "FBXO5|26271"; transcript_id "uc003qpg.2";
chr19	TCGA_June2011	exon	10713121	10713237	.	+	.	gene_id "SLC44A2|57153"; transcript_id "uc002mpe.3";
chr19	TCGA_June2011	exon	10736929	10736977	.	+	.	gene_id "SLC44A2|57153"; transcript_id "uc002mpe.3";
chr19	TCGA_June2011	exon	10738398	10738471	.	+	.	gene_id "SLC44A2|57153"; transcript_id "uc002mpe.3";
chr19	TCGA_June2011	exon	10738596	10738680	.	+	.	gene_id "SLC44A2|57153"; transcript_id "uc002mpe.3";
chr19	TCGA_June2011	exon	10741733	10741817	.	+	.	gene_id "SLC44A2|57153"; transcript_id "uc002mpe.3";
chr19	TCGA_June2011	exon	10741951	10742061	.	+	.	gene_id "SLC44A2|57153"; transcript_id "uc002mpe.3";
chr19	TCGA_June2011	exon	10742151	10742211	.	+	.	gene_id "SLC44A2|57153"; transcript_id "uc002mpe.3";
chr19	TCGA_June2011	exon	10742302	10742425	.	+	.	gene_id "SLC44A2|57153"; transcript_id "uc002mpe.3";
chr19	TCGA_June2011	exon	10742544	10742627	.	+	.	gene_id "SLC44A2|57153"; transcript_id "uc002mpe.3";
chr19	TCGA_June2011	exon	10742720	10742832	.	+	.	gene_id "SLC44A2|57153"; transcript_id "uc002mpe.3";
chr19	TCGA_June2011	exon	10745432	10745563	.	+	.	gene_id "SLC44A2|57153"; transcript_id "uc002mpe.3";
chr19	TCGA_June2011	exon	10745650	10745749	.	+	.	gene_id "SLC44A2|57153"; transcript_id "uc002mpe.3";
chr19	TCGA_June2011	exon	10745839	10745931	.	+	.	gene_id "SLC44A2|57153"; transcript_id "uc002mpe.3";
chr19	TCGA_June2011	exon	10746107	10746191	.	+	.	gene_id "SLC44A2|57153"; transcript_id "uc002mpe.3";
chr19	TCGA_June2011	exon	10746999	10747261	.	+	.	gene_id "SLC44A2|57153"; transcript_id "uc002mpe.3";
chr19	TCGA_June2011	exon	10747338	10747432	.	+	.	gene_id "SLC44A2|57153"; transcript_id "uc002mpe.3";
chr19	TCGA_June2011	exon	10748320	10748423	.	+	.	gene_id "SLC44A2|57153"; transcript_id "uc002mpe.3";
chr19	TCGA_June2011	exon	10748532	10748605	.	+	.	gene_id "SLC44A2|57153"; transcript_id "uc002mpe.3";
chr19	TCGA_June2011	exon	10748699	10748769	.	+	.	gene_id "SLC44A2|57153"; transcript_id "uc002mpe.3";
chr19	TCGA_June2011	exon	10748903	10748991	.	+	.	gene_id "SLC44A2|57153"; transcript_id "uc002mpe.3";
chr19	TCGA_June2011	exon	10753043	10753127	.	+	.	gene_id "SLC44A2|57153"; transcript_id "uc002mpe.3";
chr19	TCGA_June2011	exon	10753955	10755234	.	+	.	gene_id "SLC44A2|57153"; transcript_id "uc002mpe.3";
chr19	TCGA_June2011	exon	10736171	10736346	.	+	.	gene_id "SLC44A2|57153"; transcript_id "uc002mpf.2";
chr19	TCGA_June2011	exon	10736929	10736977	.	+	.	gene_id "SLC44A2|57153"; transcript_id "uc002mpf.2";
chr19	TCGA_June2011	exon	10738398	10738471	.	+	.	gene_id "SLC44A2|57153"; transcript_id "uc002mpf.2";
chr19	TCGA_June2011	exon	10738596	10738680	.	+	.	gene_id "SLC44A2|57153"; transcript_id "uc002mpf.2";
chr19	TCGA_June2011	exon	10741733	10741817	.	+	.	gene_id "SLC44A2|57153"; transcript_id "uc002mpf.2";
chr19	TCGA_June2011	exon	10741951	10742061	.	+	.	gene_id "SLC44A2|57153"; transcript_id "uc002mpf.2";
chr19	TCGA_June2011	exon	10742151	10742211	.	+	.	gene_id "SLC44A2|57153"; transcript_id "uc002mpf.2";
chr19	TCGA_June2011	exon	10742302	10742425	.	+	.	gene_id "SLC44A2|57153"; transcript_id "uc002mpf.2";
chr19	TCGA_June2011	exon	10742544	10742627	.	+	.	gene_id "SLC44A2|57153"; transcript_id "uc002mpf.2";
chr19	TCGA_June2011	exon	10742720	10742832	.	+	.	gene_id "SLC44A2|57153"; transcript_id "uc002mpf.2";
chr19	TCGA_June2011	exon	10745432	10745563	.	+	.	gene_id "SLC44A2|57153"; transcript_id "uc002mpf.2";
chr19	TCGA_June2011	exon	10745650	10745749	.	+	.	gene_id "SLC44A2|57153"; transcript_id "uc002mpf.2";
chr19	TCGA_June2011	exon	10745839	10745931	.	+	.	gene_id "SLC44A2|57153"; transcript_id "uc002mpf.2";
chr19	TCGA_June2011	exon	10746107	10746191	.	+	.	gene_id "SLC44A2|57153"; transcript_id "uc002mpf.2";
chr19	TCGA_June2011	exon	10746999	10747261	.	+	.	gene_id "SLC44A2|57153"; transcript_id "uc002mpf.2";
chr19	TCGA_June2011	exon	10747338	10747432	.	+	.	gene_id "SLC44A2|57153"; transcript_id "uc002mpf.2";
chr19	TCGA_June2011	exon	10748320	10748423	.	+	.	gene_id "SLC44A2|57153"; transcript_id "uc002mpf.2";
chr19	TCGA_June2011	exon	10748532	10748605	.	+	.	gene_id "SLC44A2|57153"; transcript_id "uc002mpf.2";
chr19	TCGA_June2011	exon	10748699	10748769	.	+	.	gene_id "SLC44A2|57153"; transcript_id "uc002mpf.2";
chr19	TCGA_June2011	exon	10748903	10748991	.	+	.	gene_id "SLC44A2|57153"; transcript_id "uc002mpf.2";
chr19	TCGA_June2011	exon	10753043	10753127	.	+	.	gene_id "SLC44A2|57153"; transcript_id "uc002mpf.2";
chr19	TCGA_June2011	exon	10753955	10755234	.	+	.	gene_id "SLC44A2|57153"; transcript_id "uc002mpf.2";
chr19	TCGA_June2011	exon	39936288	39936605	.	+	.	gene_id "SUPT5H|6829"; transcript_id "uc002olr.3";
chr19	TCGA_June2011	exon	39943996	39944161	.	+	.	gene_id "SUPT5H|6829"; transcript_id "uc002olr.3";
chr19	TCGA_June2011	exon	39948315	39948380	.	+	.	gene_id "SUPT5H|6829"; transcript_id "uc002olr.3";
chr19	TCGA_June2011	exon	39948934	39948945	.	+	.	gene_id "SUPT5H|6829"; transcript_id "uc002olr.3";
chr19	TCGA_June2011	exon	39949458	39949527	.	+	.	gene_id "SUPT5H|6829"; transcript_id "uc002olr.3";
chr19	TCGA_June2011	exon	39949645	39949713	.	+	.	gene_id "SUPT5H|6829"; transcript_id "uc002olr.3";
chr19	TCGA_June2011	exon	39949824	39949889	.	+	.	gene_id "SUPT5H|6829"; transcript_id "uc002olr.3";
chr19	TCGA_June2011	exon	39950199	39950229	.	+	.	gene_id "SUPT5H|6829"; transcript_id "uc002olr.3";
chr19	TCGA_June2011	exon	39950532	39950600	.	+	.	gene_id "SUPT5H|6829"; transcript_id "uc002olr.3";
chr19	TCGA_June2011	exon	39955438	39955689	.	+	.	gene_id "SUPT5H|6829"; transcript_id "uc002olr.3";
chr19	TCGA_June2011	exon	39957120	39957209	.	+	.	gene_id "SUPT5H|6829"; transcript_id "uc002olr.3";
chr19	TCGA_June2011	exon	39957315	39957385	.	+	.	gene_id "SUPT5H|6829"; transcript_id "uc002olr.3";
chr19	TCGA_June2011	exon	39959396	39959501	.	+	.	gene_id "SUPT5H|6829"; transcript_id "uc002olr.3";
chr19	TCGA_June2011	exon	39959719	39959812	.	+	.	gene_id "SUPT5H|6829"; transcript_id "uc002olr.3";
chr19	TCGA_June2011	exon	39959902	39960038	.	+	.	gene_id "SUPT5H|6829"; transcript_id "uc002olr.3";
chr19	TCGA_June2011	exon	39960759	39960914	.	+	.	gene_id "SUPT5H|6829"; transcript_id "uc002olr.3";
chr19	TCGA_June2011	exon	39961017	39961163	.	+	.	gene_id "SUPT5H|6829"; transcript_id "uc002olr.3";
chr19	TCGA_June2011	exon	39961997	39962143	.	+	.	gene_id "SUPT5H|6829"; transcript_id "uc002olr.3";
chr19	TCGA_June2011	exon	39962245	39962370	.	+	.	gene_id "SUPT5H|6829"; transcript_id "uc002olr.3";
chr19	TCGA_June2011	exon	39963049	39963133	.	+	.	gene_id "SUPT5H|6829"; transcript_id "uc002olr.3";
chr19	TCGA_June2011	exon	39963450	39963569	.	+	.	gene_id "SUPT5H|6829"; transcript_id "uc002olr.3";
chr19	TCGA_June2011	exon	39963652	39963754	.	+	.	gene_id "SUPT5H|6829"; transcript_id "uc002olr.3";
chr19	TCGA_June2011	exon	39963843	39963970	.	+	.	gene_id "SUPT5H|6829"; transcript_id "uc002olr.3";
chr19	TCGA_June2011	exon	39964056	39964161	.	+	.	gene_id "SUPT5H|6829"; transcript_id "uc002olr.3";
chr19	TCGA_June2011	exon	39964603	39964761	.	+	.	gene_id "SUPT5H|6829"; transcript_id "uc002olr.3";
chr19	TCGA_June2011	exon	39964874	39965042	.	+	.	gene_id "SUPT5H|6829"; transcript_id "uc002olr.3";
chr19	TCGA_June2011	exon	39965155	39965358	.	+	.	gene_id "SUPT5H|6829"; transcript_id "uc002olr.3";
chr19	TCGA_June2011	exon	39966721	39966816	.	+	.	gene_id "SUPT5H|6829"; transcript_id "uc002olr.3";
chr19	TCGA_June2011	exon	39966896	39967306	.	+	.	gene_id "SUPT5H|6829"; transcript_id "uc002olr.3";
chr19	TCGA_June2011	exon	47835404	47835606	.	+	.	gene_id "GPR77|27202"; transcript_id "uc010ela.1";
chr19	TCGA_June2011	exon	47844042	47845272	.	+	.	gene_id "GPR77|27202"; transcript_id "uc010ela.1";
chr19	TCGA_June2011	exon	49588465	49588893	.	+	.	gene_id "SNRNP70|6625"; transcript_id "uc002pmk.2";
chr19	TCGA_June2011	exon	49589662	49589818	.	+	.	gene_id "SNRNP70|6625"; transcript_id "uc002pmk.2";
chr19	TCGA_June2011	exon	49593548	49593610	.	+	.	gene_id "SNRNP70|6625"; transcript_id "uc002pmk.2";
chr19	TCGA_June2011	exon	49593723	49593777	.	+	.	gene_id "SNRNP70|6625"; transcript_id "uc002pmk.2";
chr19	TCGA_June2011	exon	49601684	49601748	.	+	.	gene_id "SNRNP70|6625"; transcript_id "uc002pmk.2";
chr19	TCGA_June2011	exon	49601899	49601961	.	+	.	gene_id "SNRNP70|6625"; transcript_id "uc002pmk.2";
chr19	TCGA_June2011	exon	49604647	49604728	.	+	.	gene_id "SNRNP70|6625"; transcript_id "uc002pmk.2";
chr19	TCGA_June2011	exon	49607891	49607992	.	+	.	gene_id "SNRNP70|6625"; transcript_id "uc002pmk.2";
chr19	TCGA_June2011	exon	49610882	49610969	.	+	.	gene_id "SNRNP70|6625"; transcript_id "uc002pmk.2";
chr19	TCGA_June2011	exon	49611052	49611869	.	+	.	gene_id "SNRNP70|6625"; transcript_id "uc002pmk.2";
chr19	TCGA_June2011	exon	49632105	49632269	.	+	.	gene_id "PPFIA3|8541"; transcript_id "uc002pms.2";
chr19	TCGA_June2011	exon	49632637	49632711	.	+	.	gene_id "PPFIA3|8541"; transcript_id "uc002pms.2";
chr19	TCGA_June2011	exon	49633250	49633324	.	+	.	gene_id "PPFIA3|8541"; transcript_id "uc002pms.2";
chr19	TCGA_June2011	exon	49633635	49633856	.	+	.	gene_id "PPFIA3|8541"; transcript_id "uc002pms.2";
chr19	TCGA_June2011	exon	49636258	49636404	.	+	.	gene_id "PPFIA3|8541"; transcript_id "uc002pms.2";
chr19	TCGA_June2011	exon	49636494	49636628	.	+	.	gene_id "PPFIA3|8541"; transcript_id "uc002pms.2";
chr19	TCGA_June2011	exon	49637053	49637136	.	+	.	gene_id "PPFIA3|8541"; transcript_id "uc002pms.2";
chr19	TCGA_June2011	exon	49637291	49637422	.	+	.	gene_id "PPFIA3|8541"; transcript_id "uc002pms.2";
chr19	TCGA_June2011	exon	49637896	49637958	.	+	.	gene_id "PPFIA3|8541"; transcript_id "uc002pms.2";
chr19	TCGA_June2011	exon	49638093	49638172	.	+	.	gene_id "PPFIA3|8541"; transcript_id "uc002pms.2";
chr19	TCGA_June2011	exon	49639036	49639180	.	+	.	gene_id "PPFIA3|8541"; transcript_id "uc002pms.2";
chr19	TCGA_June2011	exon	49639981	49640168	.	+	.	gene_id "PPFIA3|8541"; transcript_id "uc002pms.2";
chr19	TCGA_June2011	exon	49641462	49641684	.	+	.	gene_id "PPFIA3|8541"; transcript_id "uc002pms.2";
chr19	TCGA_June2011	exon	49642925	49643088	.	+	.	gene_id "PPFIA3|8541"; transcript_id "uc002pms.2";
chr19	TCGA_June2011	exon	49643218	49643345	.	+	.	gene_id "PPFIA3|8541"; transcript_id "uc002pms.2";
chr19	TCGA_June2011	exon	49644677	49644770	.	+	.	gene_id "PPFIA3|8541"; transcript_id "uc002pms.2";
chr19	TCGA_June2011	exon	49645291	49645372	.	+	.	gene_id "PPFIA3|8541"; transcript_id "uc002pms.2";
chr19	TCGA_June2011	exon	49646061	49646261	.	+	.	gene_id "PPFIA3|8541"; transcript_id "uc002pms.2";
chr19	TCGA_June2011	exon	49649200	49649262	.	+	.	gene_id "PPFIA3|8541"; transcript_id "uc002pms.2";
chr19	TCGA_June2011	exon	49651340	49651515	.	+	.	gene_id "PPFIA3|8541"; transcript_id "uc002pms.2";
chr19	TCGA_June2011	exon	49651923	49652020	.	+	.	gene_id "PPFIA3|8541"; transcript_id "uc002pms.2";
chr19	TCGA_June2011	exon	49652250	49652425	.	+	.	gene_id "PPFIA3|8541"; transcript_id "uc002pms.2";
chr19	TCGA_June2011	exon	49652514	49652582	.	+	.	gene_id "PPFIA3|8541"; transcript_id "uc002pms.2";
chr19	TCGA_June2011	exon	49652804	49652975	.	+	.	gene_id "PPFIA3|8541"; transcript_id "uc002pms.2";
chr19	TCGA_June2011	exon	49653337	49653408	.	+	.	gene_id "PPFIA3|8541"; transcript_id "uc002pms.2";
chr19	TCGA_June2011	exon	49653514	49654278	.	+	.	gene_id "PPFIA3|8541"; transcript_id "uc002pms.2";
chr19	TCGA_June2011	exon	54960065	54960488	.	+	.	gene_id "LENG8|114823"; transcript_id "uc002qfw.2";
chr19	TCGA_June2011	exon	54962467	54962559	.	+	.	gene_id "LENG8|114823"; transcript_id "uc002qfw.2";
chr19	TCGA_June2011	exon	54963270	54963444	.	+	.	gene_id "LENG8|114823"; transcript_id "uc002qfw.2";
chr19	TCGA_June2011	exon	54963830	54963931	.	+	.	gene_id "LENG8|114823"; transcript_id "uc002qfw.2";
chr19	TCGA_June2011	exon	54964725	54964835	.	+	.	gene_id "LENG8|114823"; transcript_id "uc002qfw.2";
chr19	TCGA_June2011	exon	54965609	54965861	.	+	.	gene_id "LENG8|114823"; transcript_id "uc002qfw.2";
chr19	TCGA_June2011	exon	54966130	54966271	.	+	.	gene_id "LENG8|114823"; transcript_id "uc002qfw.2";
chr19	TCGA_June2011	exon	54966543	54966746	.	+	.	gene_id "LENG8|114823"; transcript_id "uc002qfw.2";
chr19	TCGA_June2011	exon	54967146	54967424	.	+	.	gene_id "LENG8|114823"; transcript_id "uc002qfw.2";
chr19	TCGA_June2011	exon	54967504	54967644	.	+	.	gene_id "LENG8|114823"; transcript_id "uc002qfw.2";
chr19	TCGA_June2011	exon	54967815	54968100	.	+	.	gene_id "LENG8|114823"; transcript_id "uc002qfw.2";
chr19	TCGA_June2011	exon	54968926	54969027	.	+	.	gene_id "LENG8|114823"; transcript_id "uc002qfw.2";
chr19	TCGA_June2011	exon	54969113	54969181	.	+	.	gene_id "LENG8|114823"; transcript_id "uc002qfw.2";
chr19	TCGA_June2011	exon	54969282	54969411	.	+	.	gene_id "LENG8|114823"; transcript_id "uc002qfw.2";
chr19	TCGA_June2011	exon	54969493	54969700	.	+	.	gene_id "LENG8|114823"; transcript_id "uc002qfw.2";
chr19	TCGA_June2011	exon	54971946	54973196	.	+	.	gene_id "LENG8|114823"; transcript_id "uc002qfw.2";
chr19	TCGA_June2011	exon	7112266	7117421	.	-	.	gene_id "INSR|3643"; transcript_id "uc002mge.1";
chr19	TCGA_June2011	exon	7119460	7119594	.	-	.	gene_id "INSR|3643"; transcript_id "uc002mge.1";
chr19	TCGA_June2011	exon	7120631	7120760	.	-	.	gene_id "INSR|3643"; transcript_id "uc002mge.1";
chr19	TCGA_June2011	exon	7122625	7122784	.	-	.	gene_id "INSR|3643"; transcript_id "uc002mge.1";
chr19	TCGA_June2011	exon	7122890	7123000	.	-	.	gene_id "INSR|3643"; transcript_id "uc002mge.1";
chr19	TCGA_June2011	exon	7125294	7125538	.	-	.	gene_id "INSR|3643"; transcript_id "uc002mge.1";
chr19	TCGA_June2011	exon	7126595	7126662	.	-	.	gene_id "INSR|3643"; transcript_id "uc002mge.1";
chr19	TCGA_June2011	exon	7128863	7128965	.	-	.	gene_id "INSR|3643"; transcript_id "uc002mge.1";
chr19	TCGA_June2011	exon	7132169	7132328	.	-	.	gene_id "INSR|3643"; transcript_id "uc002mge.1";
chr19	TCGA_June2011	exon	7141688	7141827	.	-	.	gene_id "INSR|3643"; transcript_id "uc002mge.1";
chr19	TCGA_June2011	exon	7142827	7143101	.	-	.	gene_id "INSR|3643"; transcript_id "uc002mge.1";
chr19	TCGA_June2011	exon	7152737	7152938	.	-	.	gene_id "INSR|3643"; transcript_id "uc002mge.1";
chr19	TCGA_June2011	exon	7163043	7163210	.	-	.	gene_id "INSR|3643"; transcript_id "uc002mge.1";
chr19	TCGA_June2011	exon	7166165	7166415	.	-	.	gene_id "INSR|3643"; transcript_id "uc002mge.1";
chr19	TCGA_June2011	exon	7167979	7168105	.	-	.	gene_id "INSR|3643"; transcript_id "uc002mge.1";
chr19	TCGA_June2011	exon	7170548	7170762	.	-	.	gene_id "INSR|3643"; transcript_id "uc002mge.1";
chr19	TCGA_June2011	exon	7172301	7172445	.	-	.	gene_id "INSR|3643"; transcript_id "uc002mge.1";
chr19	TCGA_June2011	exon	7174594	7174742	.	-	.	gene_id "INSR|3643"; transcript_id "uc002mge.1";
chr19	TCGA_June2011	exon	7184327	7184648	.	-	.	gene_id "INSR|3643"; transcript_id "uc002mge.1";
chr19	TCGA_June2011	exon	7267356	7267907	.	-	.	gene_id "INSR|3643"; transcript_id "uc002mge.1";
chr19	TCGA_June2011	exon	7293803	7294011	.	-	.	gene_id "INSR|3643"; transcript_id "uc002mge.1";
chr19	TCGA_June2011	exon	12382627	12384878	.	-	.	gene_id "ZNF44|51710"; transcript_id "uc010dys.2";
chr19	TCGA_June2011	exon	12385788	12385848	.	-	.	gene_id "ZNF44|51710"; transcript_id "uc010dys.2";
chr19	TCGA_June2011	exon	12386771	12386897	.	-	.	gene_id "ZNF44|51710"; transcript_id "uc010dys.2";
chr19	TCGA_June2011	exon	12405507	12405714	.	-	.	gene_id "ZNF44|51710"; transcript_id "uc010dys.2";
chr19	TCGA_June2011	exon	12810009	12812057	.	-	.	gene_id "TNPO2|30000"; transcript_id "uc002mur.2";
chr19	TCGA_June2011	exon	12812140	12812267	.	-	.	gene_id "TNPO2|30000"; transcript_id "uc002mur.2";
chr19	TCGA_June2011	exon	12812412	12812486	.	-	.	gene_id "TNPO2|30000"; transcript_id "uc002mur.2";
chr19	TCGA_June2011	exon	12812566	12812665	.	-	.	gene_id "TNPO2|30000"; transcript_id "uc002mur.2";
chr19	TCGA_June2011	exon	12812886	12812961	.	-	.	gene_id "TNPO2|30000"; transcript_id "uc002mur.2";
chr19	TCGA_June2011	exon	12813637	12813732	.	-	.	gene_id "TNPO2|30000"; transcript_id "uc002mur.2";
chr19	TCGA_June2011	exon	12814242	12814340	.	-	.	gene_id "TNPO2|30000"; transcript_id "uc002mur.2";
chr19	TCGA_June2011	exon	12814528	12814615	.	-	.	gene_id "TNPO2|30000"; transcript_id "uc002mur.2";
chr19	TCGA_June2011	exon	12816054	12816212	.	-	.	gene_id "TNPO2|30000"; transcript_id "uc002mur.2";
chr19	TCGA_June2011	exon	12816306	12816413	.	-	.	gene_id "TNPO2|30000"; transcript_id "uc002mur.2";
chr19	TCGA_June2011	exon	12816496	12816582	.	-	.	gene_id "TNPO2|30000"; transcript_id "uc002mur.2";
chr19	TCGA_June2011	exon	12817010	12817181	.	-	.	gene_id "TNPO2|30000"; transcript_id "uc002mur.2";
chr19	TCGA_June2011	exon	12817384	12817609	.	-	.	gene_id "TNPO2|30000"; transcript_id "uc002mur.2";
chr19	TCGA_June2011	exon	12821435	12821587	.	-	.	gene_id "TNPO2|30000"; transcript_id "uc002mur.2";
chr19	TCGA_June2011	exon	12822110	12822275	.	-	.	gene_id "TNPO2|30000"; transcript_id "uc002mur.2";
chr19	TCGA_June2011	exon	12822367	12822427	.	-	.	gene_id "TNPO2|30000"; transcript_id "uc002mur.2";
chr19	TCGA_June2011	exon	12825635	12825753	.	-	.	gene_id "TNPO2|30000"; transcript_id "uc002mur.2";
chr19	TCGA_June2011	exon	12825861	12825983	.	-	.	gene_id "TNPO2|30000"; transcript_id "uc002mur.2";
chr19	TCGA_June2011	exon	12826057	12826138	.	-	.	gene_id "TNPO2|30000"; transcript_id "uc002mur.2";
chr19	TCGA_June2011	exon	12826219	12826352	.	-	.	gene_id "TNPO2|30000"; transcript_id "uc002mur.2";
chr19	TCGA_June2011	exon	12826447	12826553	.	-	.	gene_id "TNPO2|30000"; transcript_id "uc002mur.2";
chr19	TCGA_June2011	exon	12829843	12829992	.	-	.	gene_id "TNPO2|30000"; transcript_id "uc002mur.2";
chr19	TCGA_June2011	exon	12830075	12830150	.	-	.	gene_id "TNPO2|30000"; transcript_id "uc002mur.2";
chr19	TCGA_June2011	exon	12831693	12831804	.	-	.	gene_id "TNPO2|30000"; transcript_id "uc002mur.2";
chr19	TCGA_June2011	exon	12834063	12834179	.	-	.	gene_id "TNPO2|30000"; transcript_id "uc002mur.2";
chr19	TCGA_June2011	exon	12834583	12834810	.	-	.	gene_id "TNPO2|30000"; transcript_id "uc002mur.2";
chr19	TCGA_June2011	exon	17003765	17007137	.	-	.	gene_id "CPAMD8|27151"; transcript_id "uc010xpj.1";
chr19	TCGA_June2011	exon	17007672	17007784	.	-	.	gene_id "CPAMD8|27151"; transcript_id "uc010xpj.1";
chr19	TCGA_June2011	exon	40899672	40903877	.	-	.	gene_id "PRX|57716"; transcript_id "uc002onq.2";
chr19	TCGA_June2011	exon	40904527	40904723	.	-	.	gene_id "PRX|57716"; transcript_id "uc002onq.2";
chr19	TCGA_June2011	exon	40909613	40910195	.	-	.	gene_id "PRX|57716"; transcript_id "uc002onq.2";
chr19	TCGA_June2011	exon	46286264	46287548	.	-	.	gene_id "DMWD|1762"; transcript_id "uc002pdk.1";
chr19	TCGA_June2011	exon	46288852	46290129	.	-	.	gene_id "DMWD|1762"; transcript_id "uc002pdk.1";
chr19	TCGA_June2011	exon	46294163	46294345	.	-	.	gene_id "DMWD|1762"; transcript_id "uc002pdk.1";
chr19	TCGA_June2011	exon	46295574	46296060	.	-	.	gene_id "DMWD|1762"; transcript_id "uc002pdk.1";
chr7	TCGA_June2011	exon	536899	538211	.	-	.	gene_id "PDGFA|5154"; transcript_id "uc003sis.2";
chr7	TCGA_June2011	exon	540753	540879	.	-	.	gene_id "PDGFA|5154"; transcript_id "uc003sis.2";
chr7	TCGA_June2011	exon	550446	550633	.	-	.	gene_id "PDGFA|5154"; transcript_id "uc003sis.2";
chr7	TCGA_June2011	exon	551988	552092	.	-	.	gene_id "PDGFA|5154"; transcript_id "uc003sis.2";
chr7	TCGA_June2011	exon	557031	557127	.	-	.	gene_id "PDGFA|5154"; transcript_id "uc003sis.2";
chr7	TCGA_June2011	exon	558576	559481	.	-	.	gene_id "PDGFA|5154"; transcript_id "uc003sis.2";
chr7	TCGA_June2011	exon	937538	938586	.	-	.	gene_id "ADAP1|11033:COX19|90639"; transcript_id "uc010ksc.2";
chr7	TCGA_June2011	exon	938670	938898	.	-	.	gene_id "ADAP1|11033:COX19|90639"; transcript_id "uc010ksc.2";
chr7	TCGA_June2011	exon	939056	939127	.	-	.	gene_id "ADAP1|11033:COX19|90639"; transcript_id "uc010ksc.2";
chr7	TCGA_June2011	exon	939739	939801	.	-	.	gene_id "ADAP1|11033:COX19|90639"; transcript_id "uc010ksc.2";
chr7	TCGA_June2011	exon	940170	940253	.	-	.	gene_id "ADAP1|11033:COX19|90639"; transcript_id "uc010ksc.2";
chr7	TCGA_June2011	exon	943763	943909	.	-	.	gene_id "ADAP1|11033:COX19|90639"; transcript_id "uc010ksc.2";
chr7	TCGA_June2011	exon	944697	944809	.	-	.	gene_id "ADAP1|11033:COX19|90639"; transcript_id "uc010ksc.2";
chr7	TCGA_June2011	exon	959605	959687	.	-	.	gene_id "ADAP1|11033:COX19|90639"; transcript_id "uc010ksc.2";
chr7	TCGA_June2011	exon	966189	966280	.	-	.	gene_id "ADAP1|11033:COX19|90639"; transcript_id "uc010ksc.2";
chr7	TCGA_June2011	exon	975011	975141	.	-	.	gene_id "ADAP1|11033:COX19|90639"; transcript_id "uc010ksc.2";
chr7	TCGA_June2011	exon	1012817	1012928	.	-	.	gene_id "ADAP1|11033:COX19|90639"; transcript_id "uc010ksc.2";
chr7	TCGA_June2011	exon	1015064	1015235	.	-	.	gene_id "ADAP1|11033:COX19|90639"; transcript_id "uc010ksc.2";
chr7	TCGA_June2011	exon	41728603	41730140	.	-	.	gene_id "INHBA|3624"; transcript_id "uc003thr.2";
chr7	TCGA_June2011	exon	41739585	41740115	.	-	.	gene_id "INHBA|3624"; transcript_id "uc003thr.2";
chr7	TCGA_June2011	exon	41742603	41742706	.	-	.	gene_id "INHBA|3624"; transcript_id "uc003thr.2";
chr7	TCGA_June2011	exon	44873213	44874161	.	-	.	gene_id "H2AFV|94239"; transcript_id "uc003tma.2";
chr7	TCGA_June2011	exon	44875128	44875257	.	-	.	gene_id "H2AFV|94239"; transcript_id "uc003tma.2";
chr7	TCGA_June2011	exon	44880498	44880611	.	-	.	gene_id "H2AFV|94239"; transcript_id "uc003tma.2";
chr7	TCGA_June2011	exon	44882876	44882953	.	-	.	gene_id "H2AFV|94239"; transcript_id "uc003tma.2";
chr7	TCGA_June2011	exon	44887568	44887725	.	-	.	gene_id "H2AFV|94239"; transcript_id "uc003tma.2";
chr7	TCGA_June2011	exon	87834432	87835819	.	-	.	gene_id "SRI|6717"; transcript_id "uc003ujq.1";
chr7	TCGA_June2011	exon	87837822	87837880	.	-	.	gene_id "SRI|6717"; transcript_id "uc003ujq.1";
chr7	TCGA_June2011	exon	87838654	87838767	.	-	.	gene_id "SRI|6717"; transcript_id "uc003ujq.1";
chr7	TCGA_June2011	exon	87839298	87839445	.	-	.	gene_id "SRI|6717"; transcript_id "uc003ujq.1";
chr7	TCGA_June2011	exon	87840197	87840240	.	-	.	gene_id "SRI|6717"; transcript_id "uc003ujq.1";
chr7	TCGA_June2011	exon	87846437	87846506	.	-	.	gene_id "SRI|6717"; transcript_id "uc003ujq.1";
chr7	TCGA_June2011	exon	87848174	87848257	.	-	.	gene_id "SRI|6717"; transcript_id "uc003ujq.1";
chr7	TCGA_June2011	exon	87849291	87849393	.	-	.	gene_id "SRI|6717"; transcript_id "uc003ujq.1";
chr7	TCGA_June2011	exon	48128851	48129015	.	+	.	gene_id "UPP1|7378"; transcript_id "uc003too.2";
chr7	TCGA_June2011	exon	48129785	48129961	.	+	.	gene_id "UPP1|7378"; transcript_id "uc003too.2";
chr7	TCGA_June2011	exon	48134360	48134424	.	+	.	gene_id "UPP1|7378"; transcript_id "uc003too.2";
chr7	TCGA_June2011	exon	48146470	48146679	.	+	.	gene_id "UPP1|7378"; transcript_id "uc003too.2";
chr7	TCGA_June2011	exon	48146958	48147104	.	+	.	gene_id "UPP1|7378"; transcript_id "uc003too.2";
chr7	TCGA_June2011	exon	48147815	48148329	.	+	.	gene_id "UPP1|7378"; transcript_id "uc003too.2";
chr7	TCGA_June2011	exon	70765728	70765899	.	+	.	gene_id "WBSCR17|64409"; transcript_id "uc003tvz.2";
chr7	TCGA_June2011	exon	70800536	70800719	.	+	.	gene_id "WBSCR17|64409"; transcript_id "uc003tvz.2";
chr7	TCGA_June2011	exon	70853221	70853387	.	+	.	gene_id "WBSCR17|64409"; transcript_id "uc003tvz.2";
chr7	TCGA_June2011	exon	70880875	70881049	.	+	.	gene_id "WBSCR17|64409"; transcript_id "uc003tvz.2";
chr7	TCGA_June2011	exon	70885894	70886091	.	+	.	gene_id "WBSCR17|64409"; transcript_id "uc003tvz.2";
chr7	TCGA_June2011	exon	71036270	71036387	.	+	.	gene_id "WBSCR17|64409"; transcript_id "uc003tvz.2";
chr7	TCGA_June2011	exon	71130396	71130581	.	+	.	gene_id "WBSCR17|64409"; transcript_id "uc003tvz.2";
chr7	TCGA_June2011	exon	71134957	71135094	.	+	.	gene_id "WBSCR17|64409"; transcript_id "uc003tvz.2";
chr7	TCGA_June2011	exon	71142196	71142291	.	+	.	gene_id "WBSCR17|64409"; transcript_id "uc003tvz.2";
chr7	TCGA_June2011	exon	71175746	71175913	.	+	.	gene_id "WBSCR17|64409"; transcript_id "uc003tvz.2";
chr7	TCGA_June2011	exon	71177003	71178583	.	+	.	gene_id "WBSCR17|64409"; transcript_id "uc003tvz.2";
chr7	TCGA_June2011	exon	72299952	72300362	.	+	.	gene_id "SBDSP1|155370"; transcript_id "uc003twh.2";
chr7	TCGA_June2011	exon	72302182	72302378	.	+	.	gene_id "SBDSP1|155370"; transcript_id "uc003twh.2";
chr7	TCGA_June2011	exon	72304344	72304508	.	+	.	gene_id "SBDSP1|155370"; transcript_id "uc003twh.2";
chr7	TCGA_June2011	exon	72307156	72307976	.	+	.	gene_id "SBDSP1|155370"; transcript_id "uc003twh.2";
chr7	TCGA_June2011	exon	73498156	73498375	.	+	.	gene_id "LIMK1|3984"; transcript_id "uc003uaa.1";
chr7	TCGA_June2011	exon	73500078	73500174	.	+	.	gene_id "LIMK1|3984"; transcript_id "uc003uaa.1";
chr7	TCGA_June2011	exon	73510952	73511090	.	+	.	gene_id "LIMK1|3984"; transcript_id "uc003uaa.1";
chr7	TCGA_June2011	exon	73511410	73511519	.	+	.	gene_id "LIMK1|3984"; transcript_id "uc003uaa.1";
chr7	TCGA_June2011	exon	73513362	73513568	.	+	.	gene_id "LIMK1|3984"; transcript_id "uc003uaa.1";
chr7	TCGA_June2011	exon	73520205	73520310	.	+	.	gene_id "LIMK1|3984"; transcript_id "uc003uaa.1";
chr7	TCGA_June2011	exon	73520407	73520573	.	+	.	gene_id "LIMK1|3984"; transcript_id "uc003uaa.1";
chr7	TCGA_June2011	exon	73521340	73521523	.	+	.	gene_id "LIMK1|3984"; transcript_id "uc003uaa.1";
chr7	TCGA_June2011	exon	73522201	73522287	.	+	.	gene_id "LIMK1|3984"; transcript_id "uc003uaa.1";
chr7	TCGA_June2011	exon	73523235	73523366	.	+	.	gene_id "LIMK1|3984"; transcript_id "uc003uaa.1";
chr7	TCGA_June2011	exon	73525978	73526037	.	+	.	gene_id "LIMK1|3984"; transcript_id "uc003uaa.1";
chr7	TCGA_June2011	exon	73526263	73526328	.	+	.	gene_id "LIMK1|3984"; transcript_id "uc003uaa.1";
chr7	TCGA_June2011	exon	73530132	73530288	.	+	.	gene_id "LIMK1|3984"; transcript_id "uc003uaa.1";
chr7	TCGA_June2011	exon	73534913	73534968	.	+	.	gene_id "LIMK1|3984"; transcript_id "uc003uaa.1";
chr7	TCGA_June2011	exon	73535222	73535379	.	+	.	gene_id "LIMK1|3984"; transcript_id "uc003uaa.1";
chr7	TCGA_June2011	exon	73535469	73536854	.	+	.	gene_id "LIMK1|3984"; transcript_id "uc003uaa.1";
chr7	TCGA_June2011	exon	73507527	73507629	.	+	.	gene_id "LIMK1|3984"; transcript_id "uc003uab.2";
chr7	TCGA_June2011	exon	73510952	73511090	.	+	.	gene_id "LIMK1|3984"; transcript_id "uc003uab.2";
chr7	TCGA_June2011	exon	73511410	73511519	.	+	.	gene_id "LIMK1|3984"; transcript_id "uc003uab.2";
chr7	TCGA_June2011	exon	73513362	73513568	.	+	.	gene_id "LIMK1|3984"; transcript_id "uc003uab.2";
chr7	TCGA_June2011	exon	73520205	73520310	.	+	.	gene_id "LIMK1|3984"; transcript_id "uc003uab.2";
chr7	TCGA_June2011	exon	73520407	73520573	.	+	.	gene_id "LIMK1|3984"; transcript_id "uc003uab.2";
chr7	TCGA_June2011	exon	73521340	73521523	.	+	.	gene_id "LIMK1|3984"; transcript_id "uc003uab.2";
chr7	TCGA_June2011	exon	73522201	73522287	.	+	.	gene_id "LIMK1|3984"; transcript_id "uc003uab.2";
chr7	TCGA_June2011	exon	73523235	73523366	.	+	.	gene_id "LIMK1|3984"; transcript_id "uc003uab.2";
chr7	TCGA_June2011	exon	73525978	73526037	.	+	.	gene_id "LIMK1|3984"; transcript_id "uc003uab.2";
chr7	TCGA_June2011	exon	73526263	73526328	.	+	.	gene_id "LIMK1|3984"; transcript_id "uc003uab.2";
chr7	TCGA_June2011	exon	73530132	73530288	.	+	.	gene_id "LIMK1|3984"; transcript_id "uc003uab.2";
chr7	TCGA_June2011	exon	73534913	73534968	.	+	.	gene_id "LIMK1|3984"; transcript_id "uc003uab.2";
chr7	TCGA_June2011	exon	73535222	73535379	.	+	.	gene_id "LIMK1|3984"; transcript_id "uc003uab.2";
chr7	TCGA_June2011	exon	73535469	73536854	.	+	.	gene_id "LIMK1|3984"; transcript_id "uc003uab.2";
chr7	TCGA_June2011	exon	107220797	107221090	.	+	.	gene_id "BCAP29|55973"; transcript_id "uc011klz.1";
chr7	TCGA_June2011	exon	107221204	107221309	.	+	.	gene_id "BCAP29|55973"; transcript_id "uc011klz.1";
chr7	TCGA_June2011	exon	107224327	107224427	.	+	.	gene_id "BCAP29|55973"; transcript_id "uc011klz.1";
chr7	TCGA_June2011	exon	107234400	107234550	.	+	.	gene_id "BCAP29|55973"; transcript_id "uc011klz.1";
chr7	TCGA_June2011	exon	107236312	107236447	.	+	.	gene_id "BCAP29|55973"; transcript_id "uc011klz.1";
chr7	TCGA_June2011	exon	107240842	107240950	.	+	.	gene_id "BCAP29|55973"; transcript_id "uc011klz.1";
chr7	TCGA_June2011	exon	107253777	107253877	.	+	.	gene_id "BCAP29|55973"; transcript_id "uc011klz.1";
chr7	TCGA_June2011	exon	107262075	107262283	.	+	.	gene_id "BCAP29|55973"; transcript_id "uc011klz.1";
chr7	TCGA_June2011	exon	117120017	117120201	.	+	.	gene_id "CFTR|1080"; transcript_id "uc011knq.1";
chr7	TCGA_June2011	exon	117144307	117144417	.	+	.	gene_id "CFTR|1080"; transcript_id "uc011knq.1";
chr7	TCGA_June2011	exon	117149088	117149196	.	+	.	gene_id "CFTR|1080"; transcript_id "uc011knq.1";
chr7	TCGA_June2011	exon	117170953	117171168	.	+	.	gene_id "CFTR|1080"; transcript_id "uc011knq.1";
chr7	TCGA_June2011	exon	117174330	117174419	.	+	.	gene_id "CFTR|1080"; transcript_id "uc011knq.1";
chr7	TCGA_June2011	exon	117175302	117175465	.	+	.	gene_id "CFTR|1080"; transcript_id "uc011knq.1";
chr7	TCGA_June2011	exon	117176602	117176727	.	+	.	gene_id "CFTR|1080"; transcript_id "uc011knq.1";
chr7	TCGA_June2011	exon	117180154	117180400	.	+	.	gene_id "CFTR|1080"; transcript_id "uc011knq.1";
chr7	TCGA_June2011	exon	117182070	117182162	.	+	.	gene_id "CFTR|1080"; transcript_id "uc011knq.1";
chr7	TCGA_June2011	exon	117188695	117188877	.	+	.	gene_id "CFTR|1080"; transcript_id "uc011knq.1";
chr7	TCGA_June2011	exon	117199518	117199709	.	+	.	gene_id "CFTR|1080"; transcript_id "uc011knq.1";
chr7	TCGA_June2011	exon	117227793	117227887	.	+	.	gene_id "CFTR|1080"; transcript_id "uc011knq.1";
chr7	TCGA_June2011	exon	117230412	117230493	.	+	.	gene_id "CFTR|1080"; transcript_id "uc011knq.1";
chr7	TCGA_June2011	exon	117231988	117232711	.	+	.	gene_id "CFTR|1080"; transcript_id "uc011knq.1";
chr7	TCGA_June2011	exon	117234984	117235112	.	+	.	gene_id "CFTR|1080"; transcript_id "uc011knq.1";
chr7	TCGA_June2011	exon	117242880	117242917	.	+	.	gene_id "CFTR|1080"; transcript_id "uc011knq.1";
chr7	TCGA_June2011	exon	117243586	117243836	.	+	.	gene_id "CFTR|1080"; transcript_id "uc011knq.1";
chr7	TCGA_June2011	exon	117246728	117246807	.	+	.	gene_id "CFTR|1080"; transcript_id "uc011knq.1";
chr7	TCGA_June2011	exon	117250573	117250723	.	+	.	gene_id "CFTR|1080"; transcript_id "uc011knq.1";
chr7	TCGA_June2011	exon	117251635	117251862	.	+	.	gene_id "CFTR|1080"; transcript_id "uc011knq.1";
chr7	TCGA_June2011	exon	117254667	117254767	.	+	.	gene_id "CFTR|1080"; transcript_id "uc011knq.1";
chr7	TCGA_June2011	exon	117267576	117267824	.	+	.	gene_id "CFTR|1080"; transcript_id "uc011knq.1";
chr7	TCGA_June2011	exon	117282492	117282647	.	+	.	gene_id "CFTR|1080"; transcript_id "uc011knq.1";
chr7	TCGA_June2011	exon	117292896	117292985	.	+	.	gene_id "CFTR|1080"; transcript_id "uc011knq.1";
chr7	TCGA_June2011	exon	117304742	117304914	.	+	.	gene_id "CFTR|1080"; transcript_id "uc011knq.1";
chr7	TCGA_June2011	exon	117305513	117305618	.	+	.	gene_id "CFTR|1080"; transcript_id "uc011knq.1";
chr7	TCGA_June2011	exon	117306962	117308716	.	+	.	gene_id "CFTR|1080"; transcript_id "uc011knq.1";
chr7	TCGA_June2011	exon	138482739	138482931	.	+	.	gene_id "TMEM213|155006"; transcript_id "uc010lnb.2";
chr7	TCGA_June2011	exon	138486075	138486143	.	+	.	gene_id "TMEM213|155006"; transcript_id "uc010lnb.2";
chr7	TCGA_June2011	exon	138487645	138490767	.	+	.	gene_id "TMEM213|155006"; transcript_id "uc010lnb.2";
chr20	TCGA_June2011	exon	49202649	49203869	.	-	.	gene_id "FAM65C|140876"; transcript_id "uc002xvm.2";
chr20	TCGA_June2011	exon	49204339	49204429	.	-	.	gene_id "FAM65C|140876"; transcript_id "uc002xvm.2";
chr20	TCGA_June2011	exon	49206223	49206306	.	-	.	gene_id "FAM65C|140876"; transcript_id "uc002xvm.2";
chr20	TCGA_June2011	exon	49208881	49209083	.	-	.	gene_id "FAM65C|140876"; transcript_id "uc002xvm.2";
chr20	TCGA_June2011	exon	49209572	49209733	.	-	.	gene_id "FAM65C|140876"; transcript_id "uc002xvm.2";
chr20	TCGA_June2011	exon	49211090	49211251	.	-	.	gene_id "FAM65C|140876"; transcript_id "uc002xvm.2";
chr20	TCGA_June2011	exon	49211906	49212041	.	-	.	gene_id "FAM65C|140876"; transcript_id "uc002xvm.2";
chr20	TCGA_June2011	exon	49212677	49212800	.	-	.	gene_id "FAM65C|140876"; transcript_id "uc002xvm.2";
chr20	TCGA_June2011	exon	49214117	49214247	.	-	.	gene_id "FAM65C|140876"; transcript_id "uc002xvm.2";
chr20	TCGA_June2011	exon	49218609	49219181	.	-	.	gene_id "FAM65C|140876"; transcript_id "uc002xvm.2";
chr20	TCGA_June2011	exon	49221182	49221311	.	-	.	gene_id "FAM65C|140876"; transcript_id "uc002xvm.2";
chr20	TCGA_June2011	exon	49224926	49225071	.	-	.	gene_id "FAM65C|140876"; transcript_id "uc002xvm.2";
chr20	TCGA_June2011	exon	49225150	49225275	.	-	.	gene_id "FAM65C|140876"; transcript_id "uc002xvm.2";
chr20	TCGA_June2011	exon	49225449	49225492	.	-	.	gene_id "FAM65C|140876"; transcript_id "uc002xvm.2";
chr20	TCGA_June2011	exon	49225830	49225893	.	-	.	gene_id "FAM65C|140876"; transcript_id "uc002xvm.2";
chr20	TCGA_June2011	exon	49226110	49226259	.	-	.	gene_id "FAM65C|140876"; transcript_id "uc002xvm.2";
chr20	TCGA_June2011	exon	49227390	49227443	.	-	.	gene_id "FAM65C|140876"; transcript_id "uc002xvm.2";
chr20	TCGA_June2011	exon	49227718	49227741	.	-	.	gene_id "FAM65C|140876"; transcript_id "uc002xvm.2";
chr20	TCGA_June2011	exon	49232539	49232617	.	-	.	gene_id "FAM65C|140876"; transcript_id "uc002xvm.2";
chr20	TCGA_June2011	exon	49236523	49236669	.	-	.	gene_id "FAM65C|140876"; transcript_id "uc002xvm.2";
chr20	TCGA_June2011	exon	49247275	49247393	.	-	.	gene_id "FAM65C|140876"; transcript_id "uc002xvm.2";
chr20	TCGA_June2011	exon	49253118	49253426	.	-	.	gene_id "FAM65C|140876"; transcript_id "uc002xvm.2";
chr20	TCGA_June2011	exon	62704537	62705397	.	-	.	gene_id "RGS19|10287"; transcript_id "uc002yib.2";
chr20	TCGA_June2011	exon	62705497	62705731	.	-	.	gene_id "RGS19|10287"; transcript_id "uc002yib.2";
chr20	TCGA_June2011	exon	62705820	62705894	.	-	.	gene_id "RGS19|10287"; transcript_id "uc002yib.2";
chr20	TCGA_June2011	exon	62707878	62707999	.	-	.	gene_id "RGS19|10287"; transcript_id "uc002yib.2";
chr20	TCGA_June2011	exon	62708210	62708307	.	-	.	gene_id "RGS19|10287"; transcript_id "uc002yib.2";
chr20	TCGA_June2011	exon	62711226	62711324	.	-	.	gene_id "RGS19|10287"; transcript_id "uc002yib.2";
chr20	TCGA_June2011	exon	388709	389423	.	+	.	gene_id "RBCK1|10616"; transcript_id "uc002wdo.2";
chr20	TCGA_June2011	exon	390525	390669	.	+	.	gene_id "RBCK1|10616"; transcript_id "uc002wdo.2";
chr20	TCGA_June2011	exon	391056	391407	.	+	.	gene_id "RBCK1|10616"; transcript_id "uc002wdo.2";
chr20	TCGA_June2011	exon	5986739	5987198	.	+	.	gene_id "CRLS1|54675"; transcript_id "uc002wmn.3";
chr20	TCGA_June2011	exon	5990421	5990558	.	+	.	gene_id "CRLS1|54675"; transcript_id "uc002wmn.3";
chr20	TCGA_June2011	exon	5996007	5996136	.	+	.	gene_id "CRLS1|54675"; transcript_id "uc002wmn.3";
chr20	TCGA_June2011	exon	6011931	6012016	.	+	.	gene_id "CRLS1|54675"; transcript_id "uc002wmn.3";
chr20	TCGA_June2011	exon	6012658	6012726	.	+	.	gene_id "CRLS1|54675"; transcript_id "uc002wmn.3";
chr20	TCGA_June2011	exon	6015110	6015201	.	+	.	gene_id "CRLS1|54675"; transcript_id "uc002wmn.3";
chr20	TCGA_June2011	exon	6017720	6020694	.	+	.	gene_id "CRLS1|54675"; transcript_id "uc002wmn.3";
chr20	TCGA_June2011	exon	60699673	60699836	.	+	.	gene_id "LSM14B|149986"; transcript_id "uc010zzz.1";
chr20	TCGA_June2011	exon	60701360	60701495	.	+	.	gene_id "LSM14B|149986"; transcript_id "uc010zzz.1";
chr20	TCGA_June2011	exon	60702641	60702757	.	+	.	gene_id "LSM14B|149986"; transcript_id "uc010zzz.1";
chr20	TCGA_June2011	exon	60704841	60705008	.	+	.	gene_id "LSM14B|149986"; transcript_id "uc010zzz.1";
chr20	TCGA_June2011	exon	60705275	60705352	.	+	.	gene_id "LSM14B|149986"; transcript_id "uc010zzz.1";
chr20	TCGA_June2011	exon	60705586	60705747	.	+	.	gene_id "LSM14B|149986"; transcript_id "uc010zzz.1";
chr20	TCGA_June2011	exon	60706412	60706562	.	+	.	gene_id "LSM14B|149986"; transcript_id "uc010zzz.1";
chr20	TCGA_June2011	exon	60708346	60708531	.	+	.	gene_id "LSM14B|149986"; transcript_id "uc010zzz.1";
chr20	TCGA_June2011	exon	60709219	60710434	.	+	.	gene_id "LSM14B|149986"; transcript_id "uc010zzz.1";
chr11	TCGA_June2011	exon	867860	869956	.	-	.	gene_id "CHID1|66005"; transcript_id "uc001lsp.2";
chr11	TCGA_June2011	exon	870121	870163	.	-	.	gene_id "CHID1|66005"; transcript_id "uc001lsp.2";
chr11	TCGA_June2011	exon	870419	870499	.	-	.	gene_id "CHID1|66005"; transcript_id "uc001lsp.2";
chr11	TCGA_June2011	exon	883148	883303	.	-	.	gene_id "CHID1|66005"; transcript_id "uc001lsp.2";
chr11	TCGA_June2011	exon	884068	884169	.	-	.	gene_id "CHID1|66005"; transcript_id "uc001lsp.2";
chr11	TCGA_June2011	exon	899340	899401	.	-	.	gene_id "CHID1|66005"; transcript_id "uc001lsp.2";
chr11	TCGA_June2011	exon	900004	900110	.	-	.	gene_id "CHID1|66005"; transcript_id "uc001lsp.2";
chr11	TCGA_June2011	exon	900936	900980	.	-	.	gene_id "CHID1|66005"; transcript_id "uc001lsp.2";
chr11	TCGA_June2011	exon	902198	902330	.	-	.	gene_id "CHID1|66005"; transcript_id "uc001lsp.2";
chr11	TCGA_June2011	exon	902962	903111	.	-	.	gene_id "CHID1|66005"; transcript_id "uc001lsp.2";
chr11	TCGA_June2011	exon	904706	904859	.	-	.	gene_id "CHID1|66005"; transcript_id "uc001lsp.2";
chr11	TCGA_June2011	exon	910775	910874	.	-	.	gene_id "CHID1|66005"; transcript_id "uc001lsp.2";
chr11	TCGA_June2011	exon	58294346	58295196	.	-	.	gene_id "LPXN|9404"; transcript_id "uc001nmw.2";
chr11	TCGA_June2011	exon	58295516	58295664	.	-	.	gene_id "LPXN|9404"; transcript_id "uc001nmw.2";
chr11	TCGA_June2011	exon	58317259	58317340	.	-	.	gene_id "LPXN|9404"; transcript_id "uc001nmw.2";
chr11	TCGA_June2011	exon	58317446	58317619	.	-	.	gene_id "LPXN|9404"; transcript_id "uc001nmw.2";
chr11	TCGA_June2011	exon	58318538	58318705	.	-	.	gene_id "LPXN|9404"; transcript_id "uc001nmw.2";
chr11	TCGA_June2011	exon	58322314	58322413	.	-	.	gene_id "LPXN|9404"; transcript_id "uc001nmw.2";
chr11	TCGA_June2011	exon	58331628	58331674	.	-	.	gene_id "LPXN|9404"; transcript_id "uc001nmw.2";
chr11	TCGA_June2011	exon	58338029	58338186	.	-	.	gene_id "LPXN|9404"; transcript_id "uc001nmw.2";
chr11	TCGA_June2011	exon	58343233	58343390	.	-	.	gene_id "LPXN|9404"; transcript_id "uc001nmw.2";
chr11	TCGA_June2011	exon	58477563	58478234	.	-	.	gene_id "GLYAT|10249"; transcript_id "uc001nnc.2";
chr11	TCGA_June2011	exon	58480233	58480359	.	-	.	gene_id "GLYAT|10249"; transcript_id "uc001nnc.2";
chr11	TCGA_June2011	exon	58482789	58482896	.	-	.	gene_id "GLYAT|10249"; transcript_id "uc001nnc.2";
chr11	TCGA_June2011	exon	58491889	58491984	.	-	.	gene_id "GLYAT|10249"; transcript_id "uc001nnc.2";
chr11	TCGA_June2011	exon	58499308	58499447	.	-	.	gene_id "GLYAT|10249"; transcript_id "uc001nnc.2";
chr11	TCGA_June2011	exon	102660641	102661252	.	-	.	gene_id "MMP1|4312"; transcript_id "uc001phi.2";
chr11	TCGA_June2011	exon	102661434	102661537	.	-	.	gene_id "MMP1|4312"; transcript_id "uc001phi.2";
chr11	TCGA_June2011	exon	102662064	102662226	.	-	.	gene_id "MMP1|4312"; transcript_id "uc001phi.2";
chr11	TCGA_June2011	exon	102663336	102663469	.	-	.	gene_id "MMP1|4312"; transcript_id "uc001phi.2";
chr11	TCGA_June2011	exon	102665905	102666022	.	-	.	gene_id "MMP1|4312"; transcript_id "uc001phi.2";
chr11	TCGA_June2011	exon	102666183	102666338	.	-	.	gene_id "MMP1|4312"; transcript_id "uc001phi.2";
chr11	TCGA_June2011	exon	102667395	102667520	.	-	.	gene_id "MMP1|4312"; transcript_id "uc001phi.2";
chr11	TCGA_June2011	exon	102667745	102667893	.	-	.	gene_id "MMP1|4312"; transcript_id "uc001phi.2";
chr11	TCGA_June2011	exon	102667987	102668231	.	-	.	gene_id "MMP1|4312"; transcript_id "uc001phi.2";
chr11	TCGA_June2011	exon	102668719	102668966	.	-	.	gene_id "MMP1|4312"; transcript_id "uc001phi.2";
chr11	TCGA_June2011	exon	111608605	111612336	.	-	.	gene_id "PPP2R1B|5519"; transcript_id "uc001plx.1";
chr11	TCGA_June2011	exon	111612777	111612868	.	-	.	gene_id "PPP2R1B|5519"; transcript_id "uc001plx.1";
chr11	TCGA_June2011	exon	111613247	111613389	.	-	.	gene_id "PPP2R1B|5519"; transcript_id "uc001plx.1";
chr11	TCGA_June2011	exon	111614100	111614254	.	-	.	gene_id "PPP2R1B|5519"; transcript_id "uc001plx.1";
chr11	TCGA_June2011	exon	111618678	111618738	.	-	.	gene_id "PPP2R1B|5519"; transcript_id "uc001plx.1";
chr11	TCGA_June2011	exon	111622883	111623056	.	-	.	gene_id "PPP2R1B|5519"; transcript_id "uc001plx.1";
chr11	TCGA_June2011	exon	111624167	111624301	.	-	.	gene_id "PPP2R1B|5519"; transcript_id "uc001plx.1";
chr11	TCGA_June2011	exon	111625223	111625293	.	-	.	gene_id "PPP2R1B|5519"; transcript_id "uc001plx.1";
chr11	TCGA_June2011	exon	111625704	111625818	.	-	.	gene_id "PPP2R1B|5519"; transcript_id "uc001plx.1";
chr11	TCGA_June2011	exon	111626019	111626174	.	-	.	gene_id "PPP2R1B|5519"; transcript_id "uc001plx.1";
chr11	TCGA_June2011	exon	111630528	111630675	.	-	.	gene_id "PPP2R1B|5519"; transcript_id "uc001plx.1";
chr11	TCGA_June2011	exon	111631543	111631775	.	-	.	gene_id "PPP2R1B|5519"; transcript_id "uc001plx.1";
chr11	TCGA_June2011	exon	111635529	111635629	.	-	.	gene_id "PPP2R1B|5519"; transcript_id "uc001plx.1";
chr11	TCGA_June2011	exon	111636018	111636108	.	-	.	gene_id "PPP2R1B|5519"; transcript_id "uc001plx.1";
chr11	TCGA_June2011	exon	111636972	111637169	.	-	.	gene_id "PPP2R1B|5519"; transcript_id "uc001plx.1";
chr11	TCGA_June2011	exon	130101202	130101610	.	-	.	gene_id "ZBTB44|29068"; transcript_id "uc001qga.2";
chr11	TCGA_June2011	exon	130103203	130103277	.	-	.	gene_id "ZBTB44|29068"; transcript_id "uc001qga.2";
chr11	TCGA_June2011	exon	130104051	130104168	.	-	.	gene_id "ZBTB44|29068"; transcript_id "uc001qga.2";
chr11	TCGA_June2011	exon	130106688	130106988	.	-	.	gene_id "ZBTB44|29068"; transcript_id "uc001qga.2";
chr11	TCGA_June2011	exon	130108339	130108502	.	-	.	gene_id "ZBTB44|29068"; transcript_id "uc001qga.2";
chr11	TCGA_June2011	exon	130109707	130109791	.	-	.	gene_id "ZBTB44|29068"; transcript_id "uc001qga.2";
chr11	TCGA_June2011	exon	130130751	130131824	.	-	.	gene_id "ZBTB44|29068"; transcript_id "uc001qga.2";
chr11	TCGA_June2011	exon	130184270	130184607	.	-	.	gene_id "ZBTB44|29068"; transcript_id "uc001qga.2";
chr11	TCGA_June2011	exon	1874200	1874427	.	+	.	gene_id "LSP1|4046"; transcript_id "uc001lui.2";
chr11	TCGA_June2011	exon	1901317	1901454	.	+	.	gene_id "LSP1|4046"; transcript_id "uc001lui.2";
chr11	TCGA_June2011	exon	1902662	1902826	.	+	.	gene_id "LSP1|4046"; transcript_id "uc001lui.2";
chr11	TCGA_June2011	exon	1904649	1904790	.	+	.	gene_id "LSP1|4046"; transcript_id "uc001lui.2";
chr11	TCGA_June2011	exon	1905162	1905254	.	+	.	gene_id "LSP1|4046"; transcript_id "uc001lui.2";
chr11	TCGA_June2011	exon	1905510	1905553	.	+	.	gene_id "LSP1|4046"; transcript_id "uc001lui.2";
chr11	TCGA_June2011	exon	1905730	1905811	.	+	.	gene_id "LSP1|4046"; transcript_id "uc001lui.2";
chr11	TCGA_June2011	exon	1907962	1908096	.	+	.	gene_id "LSP1|4046"; transcript_id "uc001lui.2";
chr11	TCGA_June2011	exon	1908467	1908544	.	+	.	gene_id "LSP1|4046"; transcript_id "uc001lui.2";
chr11	TCGA_June2011	exon	1908704	1908806	.	+	.	gene_id "LSP1|4046"; transcript_id "uc001lui.2";
chr11	TCGA_June2011	exon	1913003	1913492	.	+	.	gene_id "LSP1|4046"; transcript_id "uc001lui.2";
chr11	TCGA_June2011	exon	34642668	34642775	.	+	.	gene_id "EHF|26298"; transcript_id "uc009yke.1";
chr11	TCGA_June2011	exon	34664175	34664274	.	+	.	gene_id "EHF|26298"; transcript_id "uc009yke.1";
chr11	TCGA_June2011	exon	34667986	34668231	.	+	.	gene_id "EHF|26298"; transcript_id "uc009yke.1";
chr11	TCGA_June2011	exon	34670566	34670628	.	+	.	gene_id "EHF|26298"; transcript_id "uc009yke.1";
chr11	TCGA_June2011	exon	34673089	34673157	.	+	.	gene_id "EHF|26298"; transcript_id "uc009yke.1";
chr11	TCGA_June2011	exon	34678455	34678517	.	+	.	gene_id "EHF|26298"; transcript_id "uc009yke.1";
chr11	TCGA_June2011	exon	34680080	34680275	.	+	.	gene_id "EHF|26298"; transcript_id "uc009yke.1";
chr11	TCGA_June2011	exon	34680379	34683081	.	+	.	gene_id "EHF|26298"; transcript_id "uc009yke.1";
chr11	TCGA_June2011	exon	35160417	35160917	.	+	.	gene_id "CD44|960"; transcript_id "uc001mvw.2";
chr11	TCGA_June2011	exon	35198122	35198287	.	+	.	gene_id "CD44|960"; transcript_id "uc001mvw.2";
chr11	TCGA_June2011	exon	35201821	35201954	.	+	.	gene_id "CD44|960"; transcript_id "uc001mvw.2";
chr11	TCGA_June2011	exon	35208379	35208447	.	+	.	gene_id "CD44|960"; transcript_id "uc001mvw.2";
chr11	TCGA_June2011	exon	35211382	35211612	.	+	.	gene_id "CD44|960"; transcript_id "uc001mvw.2";
chr11	TCGA_June2011	exon	35229652	35229753	.	+	.	gene_id "CD44|960"; transcript_id "uc001mvw.2";
chr11	TCGA_June2011	exon	35231512	35231601	.	+	.	gene_id "CD44|960"; transcript_id "uc001mvw.2";
chr11	TCGA_June2011	exon	35232793	35232996	.	+	.	gene_id "CD44|960"; transcript_id "uc001mvw.2";
chr11	TCGA_June2011	exon	35236399	35236461	.	+	.	gene_id "CD44|960"; transcript_id "uc001mvw.2";
chr11	TCGA_June2011	exon	35240863	35240934	.	+	.	gene_id "CD44|960"; transcript_id "uc001mvw.2";
chr11	TCGA_June2011	exon	35243201	35243279	.	+	.	gene_id "CD44|960"; transcript_id "uc001mvw.2";
chr11	TCGA_June2011	exon	35250676	35253946	.	+	.	gene_id "CD44|960"; transcript_id "uc001mvw.2";
chr11	TCGA_June2011	exon	35160417	35160917	.	+	.	gene_id "CD44|960"; transcript_id "uc001mvv.2";
chr11	TCGA_June2011	exon	35198122	35198287	.	+	.	gene_id "CD44|960"; transcript_id "uc001mvv.2";
chr11	TCGA_June2011	exon	35201821	35201954	.	+	.	gene_id "CD44|960"; transcript_id "uc001mvv.2";
chr11	TCGA_June2011	exon	35208379	35208447	.	+	.	gene_id "CD44|960"; transcript_id "uc001mvv.2";
chr11	TCGA_June2011	exon	35211382	35211612	.	+	.	gene_id "CD44|960"; transcript_id "uc001mvv.2";
chr11	TCGA_June2011	exon	35219668	35219793	.	+	.	gene_id "CD44|960"; transcript_id "uc001mvv.2";
chr11	TCGA_June2011	exon	35222629	35222742	.	+	.	gene_id "CD44|960"; transcript_id "uc001mvv.2";
chr11	TCGA_June2011	exon	35223218	35223334	.	+	.	gene_id "CD44|960"; transcript_id "uc001mvv.2";
chr11	TCGA_June2011	exon	35226059	35226187	.	+	.	gene_id "CD44|960"; transcript_id "uc001mvv.2";
chr11	TCGA_June2011	exon	35227659	35227790	.	+	.	gene_id "CD44|960"; transcript_id "uc001mvv.2";
chr11	TCGA_June2011	exon	35229652	35229753	.	+	.	gene_id "CD44|960"; transcript_id "uc001mvv.2";
chr11	TCGA_June2011	exon	35231512	35231601	.	+	.	gene_id "CD44|960"; transcript_id "uc001mvv.2";
chr11	TCGA_June2011	exon	35232793	35232996	.	+	.	gene_id "CD44|960"; transcript_id "uc001mvv.2";
chr11	TCGA_June2011	exon	35236399	35236461	.	+	.	gene_id "CD44|960"; transcript_id "uc001mvv.2";
chr11	TCGA_June2011	exon	35240863	35240934	.	+	.	gene_id "CD44|960"; transcript_id "uc001mvv.2";
chr11	TCGA_June2011	exon	35243201	35243279	.	+	.	gene_id "CD44|960"; transcript_id "uc001mvv.2";
chr11	TCGA_June2011	exon	35250676	35253946	.	+	.	gene_id "CD44|960"; transcript_id "uc001mvv.2";
chr11	TCGA_June2011	exon	43380491	43380663	.	+	.	gene_id "TTC17|55761"; transcript_id "uc001mxh.2";
chr11	TCGA_June2011	exon	43400783	43400872	.	+	.	gene_id "TTC17|55761"; transcript_id "uc001mxh.2";
chr11	TCGA_June2011	exon	43411202	43411371	.	+	.	gene_id "TTC17|55761"; transcript_id "uc001mxh.2";
chr11	TCGA_June2011	exon	43413015	43413126	.	+	.	gene_id "TTC17|55761"; transcript_id "uc001mxh.2";
chr11	TCGA_June2011	exon	43413371	43413502	.	+	.	gene_id "TTC17|55761"; transcript_id "uc001mxh.2";
chr11	TCGA_June2011	exon	43418259	43418368	.	+	.	gene_id "TTC17|55761"; transcript_id "uc001mxh.2";
chr11	TCGA_June2011	exon	43418897	43419041	.	+	.	gene_id "TTC17|55761"; transcript_id "uc001mxh.2";
chr11	TCGA_June2011	exon	43419524	43419663	.	+	.	gene_id "TTC17|55761"; transcript_id "uc001mxh.2";
chr11	TCGA_June2011	exon	43421438	43421598	.	+	.	gene_id "TTC17|55761"; transcript_id "uc001mxh.2";
chr11	TCGA_June2011	exon	43422996	43423108	.	+	.	gene_id "TTC17|55761"; transcript_id "uc001mxh.2";
chr11	TCGA_June2011	exon	43425548	43425694	.	+	.	gene_id "TTC17|55761"; transcript_id "uc001mxh.2";
chr11	TCGA_June2011	exon	43427064	43427179	.	+	.	gene_id "TTC17|55761"; transcript_id "uc001mxh.2";
chr11	TCGA_June2011	exon	43427336	43427501	.	+	.	gene_id "TTC17|55761"; transcript_id "uc001mxh.2";
chr11	TCGA_June2011	exon	43428688	43428765	.	+	.	gene_id "TTC17|55761"; transcript_id "uc001mxh.2";
chr11	TCGA_June2011	exon	43428903	43429127	.	+	.	gene_id "TTC17|55761"; transcript_id "uc001mxh.2";
chr11	TCGA_June2011	exon	43436140	43436326	.	+	.	gene_id "TTC17|55761"; transcript_id "uc001mxh.2";
chr11	TCGA_June2011	exon	43457714	43457884	.	+	.	gene_id "TTC17|55761"; transcript_id "uc001mxh.2";
chr11	TCGA_June2011	exon	43464875	43465134	.	+	.	gene_id "TTC17|55761"; transcript_id "uc001mxh.2";
chr11	TCGA_June2011	exon	43465606	43465759	.	+	.	gene_id "TTC17|55761"; transcript_id "uc001mxh.2";
chr11	TCGA_June2011	exon	43467481	43468065	.	+	.	gene_id "TTC17|55761"; transcript_id "uc001mxh.2";
chr11	TCGA_June2011	exon	70244612	70244720	.	+	.	gene_id "CTTN|2017"; transcript_id "uc001opv.3";
chr11	TCGA_June2011	exon	70251371	70251467	.	+	.	gene_id "CTTN|2017"; transcript_id "uc001opv.3";
chr11	TCGA_June2011	exon	70253404	70253490	.	+	.	gene_id "CTTN|2017"; transcript_id "uc001opv.3";
chr11	TCGA_June2011	exon	70253624	70253697	.	+	.	gene_id "CTTN|2017"; transcript_id "uc001opv.3";
chr11	TCGA_June2011	exon	70255937	70256066	.	+	.	gene_id "CTTN|2017"; transcript_id "uc001opv.3";
chr11	TCGA_June2011	exon	70260648	70260758	.	+	.	gene_id "CTTN|2017"; transcript_id "uc001opv.3";
chr11	TCGA_June2011	exon	70261769	70261823	.	+	.	gene_id "CTTN|2017"; transcript_id "uc001opv.3";
chr11	TCGA_June2011	exon	70263119	70263229	.	+	.	gene_id "CTTN|2017"; transcript_id "uc001opv.3";
chr11	TCGA_June2011	exon	70265852	70265962	.	+	.	gene_id "CTTN|2017"; transcript_id "uc001opv.3";
chr11	TCGA_June2011	exon	70266506	70266616	.	+	.	gene_id "CTTN|2017"; transcript_id "uc001opv.3";
chr11	TCGA_June2011	exon	70267576	70267686	.	+	.	gene_id "CTTN|2017"; transcript_id "uc001opv.3";
chr11	TCGA_June2011	exon	70269046	70269101	.	+	.	gene_id "CTTN|2017"; transcript_id "uc001opv.3";
chr11	TCGA_June2011	exon	70271438	70271507	.	+	.	gene_id "CTTN|2017"; transcript_id "uc001opv.3";
chr11	TCGA_June2011	exon	70275157	70275305	.	+	.	gene_id "CTTN|2017"; transcript_id "uc001opv.3";
chr11	TCGA_June2011	exon	70277297	70277386	.	+	.	gene_id "CTTN|2017"; transcript_id "uc001opv.3";
chr11	TCGA_June2011	exon	70279207	70279384	.	+	.	gene_id "CTTN|2017"; transcript_id "uc001opv.3";
chr11	TCGA_June2011	exon	70279753	70279824	.	+	.	gene_id "CTTN|2017"; transcript_id "uc001opv.3";
chr11	TCGA_June2011	exon	70281132	70282689	.	+	.	gene_id "CTTN|2017"; transcript_id "uc001opv.3";
chr11	TCGA_June2011	exon	85339662	85339732	.	+	.	gene_id "TMEM126B|55863"; transcript_id "uc001pap.2";
chr11	TCGA_June2011	exon	85342731	85342852	.	+	.	gene_id "TMEM126B|55863"; transcript_id "uc001pap.2";
chr11	TCGA_June2011	exon	85345130	85345323	.	+	.	gene_id "TMEM126B|55863"; transcript_id "uc001pap.2";
chr11	TCGA_June2011	exon	85346711	85346822	.	+	.	gene_id "TMEM126B|55863"; transcript_id "uc001pap.2";
chr11	TCGA_June2011	exon	85347090	85347535	.	+	.	gene_id "TMEM126B|55863"; transcript_id "uc001pap.2";
chr11	TCGA_June2011	exon	124933013	124933322	.	+	.	gene_id "SLC37A2|219855"; transcript_id "uc010sau.1";
chr11	TCGA_June2011	exon	124946653	124946734	.	+	.	gene_id "SLC37A2|219855"; transcript_id "uc010sau.1";
chr11	TCGA_June2011	exon	124947126	124947219	.	+	.	gene_id "SLC37A2|219855"; transcript_id "uc010sau.1";
chr11	TCGA_June2011	exon	124947346	124947424	.	+	.	gene_id "SLC37A2|219855"; transcript_id "uc010sau.1";
chr11	TCGA_June2011	exon	124949008	124949143	.	+	.	gene_id "SLC37A2|219855"; transcript_id "uc010sau.1";
chr11	TCGA_June2011	exon	124949580	124949656	.	+	.	gene_id "SLC37A2|219855"; transcript_id "uc010sau.1";
chr11	TCGA_June2011	exon	124950510	124950676	.	+	.	gene_id "SLC37A2|219855"; transcript_id "uc010sau.1";
chr11	TCGA_June2011	exon	124951317	124951354	.	+	.	gene_id "SLC37A2|219855"; transcript_id "uc010sau.1";
chr11	TCGA_June2011	exon	124951650	124951802	.	+	.	gene_id "SLC37A2|219855"; transcript_id "uc010sau.1";
chr11	TCGA_June2011	exon	124952140	124952230	.	+	.	gene_id "SLC37A2|219855"; transcript_id "uc010sau.1";
chr11	TCGA_June2011	exon	124953711	124953773	.	+	.	gene_id "SLC37A2|219855"; transcript_id "uc010sau.1";
chr11	TCGA_June2011	exon	124954130	124954215	.	+	.	gene_id "SLC37A2|219855"; transcript_id "uc010sau.1";
chr11	TCGA_June2011	exon	124954721	124954769	.	+	.	gene_id "SLC37A2|219855"; transcript_id "uc010sau.1";
chr11	TCGA_June2011	exon	124954962	124955035	.	+	.	gene_id "SLC37A2|219855"; transcript_id "uc010sau.1";
chr11	TCGA_June2011	exon	124955291	124955369	.	+	.	gene_id "SLC37A2|219855"; transcript_id "uc010sau.1";
chr11	TCGA_June2011	exon	124955473	124955570	.	+	.	gene_id "SLC37A2|219855"; transcript_id "uc010sau.1";
chr11	TCGA_June2011	exon	124955850	124955914	.	+	.	gene_id "SLC37A2|219855"; transcript_id "uc010sau.1";
chr11	TCGA_June2011	exon	124956100	124956156	.	+	.	gene_id "SLC37A2|219855"; transcript_id "uc010sau.1";
chr11	TCGA_June2011	exon	124958015	124960411	.	+	.	gene_id "SLC37A2|219855"; transcript_id "uc010sau.1";
chr18	TCGA_June2011	exon	47808715	47809109	.	-	.	gene_id "CXXC1|30827"; transcript_id "uc002lep.3";
chr18	TCGA_June2011	exon	47809224	47809376	.	-	.	gene_id "CXXC1|30827"; transcript_id "uc002lep.3";
chr18	TCGA_June2011	exon	47809635	47809731	.	-	.	gene_id "CXXC1|30827"; transcript_id "uc002lep.3";
chr18	TCGA_June2011	exon	47809885	47809934	.	-	.	gene_id "CXXC1|30827"; transcript_id "uc002lep.3";
chr18	TCGA_June2011	exon	47810075	47810185	.	-	.	gene_id "CXXC1|30827"; transcript_id "uc002lep.3";
chr18	TCGA_June2011	exon	47810264	47810471	.	-	.	gene_id "CXXC1|30827"; transcript_id "uc002lep.3";
chr18	TCGA_June2011	exon	47810748	47810932	.	-	.	gene_id "CXXC1|30827"; transcript_id "uc002lep.3";
chr18	TCGA_June2011	exon	47811102	47811209	.	-	.	gene_id "CXXC1|30827"; transcript_id "uc002lep.3";
chr18	TCGA_June2011	exon	47811372	47811617	.	-	.	gene_id "CXXC1|30827"; transcript_id "uc002lep.3";
chr18	TCGA_June2011	exon	47811695	47811721	.	-	.	gene_id "CXXC1|30827"; transcript_id "uc002lep.3";
chr18	TCGA_June2011	exon	47812119	47812627	.	-	.	gene_id "CXXC1|30827"; transcript_id "uc002lep.3";
chr18	TCGA_June2011	exon	47812909	47813009	.	-	.	gene_id "CXXC1|30827"; transcript_id "uc002lep.3";
chr18	TCGA_June2011	exon	47813110	47813386	.	-	.	gene_id "CXXC1|30827"; transcript_id "uc002lep.3";
chr18	TCGA_June2011	exon	34539271	34539398	.	+	.	gene_id "KIAA1328|57536"; transcript_id "uc010dnc.1";
chr18	TCGA_June2011	exon	34646853	34647508	.	+	.	gene_id "KIAA1328|57536"; transcript_id "uc010dnc.1";
chr18	TCGA_June2011	exon	34740163	34740344	.	+	.	gene_id "KIAA1328|57536"; transcript_id "uc010dnc.1";
chr18	TCGA_June2011	exon	34752936	34753044	.	+	.	gene_id "KIAA1328|57536"; transcript_id "uc010dnc.1";
chr18	TCGA_June2011	exon	34801980	34805246	.	+	.	gene_id "KIAA1328|57536"; transcript_id "uc010dnc.1";
chr18	TCGA_June2011	exon	34809532	34809848	.	+	.	gene_id "KIAA1328|57536"; transcript_id "uc010dnc.1";
chr9	TCGA_June2011	exon	35088690	35089218	.	-	.	gene_id "PIGO|84720"; transcript_id "uc003zwd.2";
chr9	TCGA_June2011	exon	35089377	35089447	.	-	.	gene_id "PIGO|84720"; transcript_id "uc003zwd.2";
chr9	TCGA_June2011	exon	35090063	35090277	.	-	.	gene_id "PIGO|84720"; transcript_id "uc003zwd.2";
chr9	TCGA_June2011	exon	35090463	35090669	.	-	.	gene_id "PIGO|84720"; transcript_id "uc003zwd.2";
chr9	TCGA_June2011	exon	35091237	35092764	.	-	.	gene_id "PIGO|84720"; transcript_id "uc003zwd.2";
chr9	TCGA_June2011	exon	35093027	35093206	.	-	.	gene_id "PIGO|84720"; transcript_id "uc003zwd.2";
chr9	TCGA_June2011	exon	35093418	35093577	.	-	.	gene_id "PIGO|84720"; transcript_id "uc003zwd.2";
chr9	TCGA_June2011	exon	35093898	35094021	.	-	.	gene_id "PIGO|84720"; transcript_id "uc003zwd.2";
chr9	TCGA_June2011	exon	35094213	35094356	.	-	.	gene_id "PIGO|84720"; transcript_id "uc003zwd.2";
chr9	TCGA_June2011	exon	35095052	35095563	.	-	.	gene_id "PIGO|84720"; transcript_id "uc003zwd.2";
chr9	TCGA_June2011	exon	35096152	35096546	.	-	.	gene_id "PIGO|84720"; transcript_id "uc003zwd.2";
chr9	TCGA_June2011	exon	111777416	111782785	.	-	.	gene_id "C9orf5|23731"; transcript_id "uc004bdr.3";
chr9	TCGA_June2011	exon	111795587	111795781	.	-	.	gene_id "C9orf5|23731"; transcript_id "uc004bdr.3";
chr9	TCGA_June2011	exon	111798486	111798660	.	-	.	gene_id "C9orf5|23731"; transcript_id "uc004bdr.3";
chr9	TCGA_June2011	exon	111800297	111800397	.	-	.	gene_id "C9orf5|23731"; transcript_id "uc004bdr.3";
chr9	TCGA_June2011	exon	111812563	111812708	.	-	.	gene_id "C9orf5|23731"; transcript_id "uc004bdr.3";
chr9	TCGA_June2011	exon	111812850	111812972	.	-	.	gene_id "C9orf5|23731"; transcript_id "uc004bdr.3";
chr9	TCGA_June2011	exon	111819471	111819602	.	-	.	gene_id "C9orf5|23731"; transcript_id "uc004bdr.3";
chr9	TCGA_June2011	exon	111822634	111822732	.	-	.	gene_id "C9orf5|23731"; transcript_id "uc004bdr.3";
chr9	TCGA_June2011	exon	111826757	111826847	.	-	.	gene_id "C9orf5|23731"; transcript_id "uc004bdr.3";
chr9	TCGA_June2011	exon	111835636	111835718	.	-	.	gene_id "C9orf5|23731"; transcript_id "uc004bdr.3";
chr9	TCGA_June2011	exon	111843119	111843223	.	-	.	gene_id "C9orf5|23731"; transcript_id "uc004bdr.3";
chr9	TCGA_June2011	exon	111849453	111849622	.	-	.	gene_id "C9orf5|23731"; transcript_id "uc004bdr.3";
chr9	TCGA_June2011	exon	111853202	111853435	.	-	.	gene_id "C9orf5|23731"; transcript_id "uc004bdr.3";
chr9	TCGA_June2011	exon	111855755	111855871	.	-	.	gene_id "C9orf5|23731"; transcript_id "uc004bdr.3";
chr9	TCGA_June2011	exon	111868788	111868889	.	-	.	gene_id "C9orf5|23731"; transcript_id "uc004bdr.3";
chr9	TCGA_June2011	exon	111870733	111870850	.	-	.	gene_id "C9orf5|23731"; transcript_id "uc004bdr.3";
chr9	TCGA_June2011	exon	111881615	111882225	.	-	.	gene_id "C9orf5|23731"; transcript_id "uc004bdr.3";
chr9	TCGA_June2011	exon	117782806	117783546	.	-	.	gene_id "TNC|3371"; transcript_id "uc004bjj.3";
chr9	TCGA_June2011	exon	117786252	117786415	.	-	.	gene_id "TNC|3371"; transcript_id "uc004bjj.3";
chr9	TCGA_June2011	exon	117788813	117788974	.	-	.	gene_id "TNC|3371"; transcript_id "uc004bjj.3";
chr9	TCGA_June2011	exon	117791639	117791735	.	-	.	gene_id "TNC|3371"; transcript_id "uc004bjj.3";
chr9	TCGA_June2011	exon	117792533	117792684	.	-	.	gene_id "TNC|3371"; transcript_id "uc004bjj.3";
chr9	TCGA_June2011	exon	117793832	117793964	.	-	.	gene_id "TNC|3371"; transcript_id "uc004bjj.3";
chr9	TCGA_June2011	exon	117797483	117797613	.	-	.	gene_id "TNC|3371"; transcript_id "uc004bjj.3";
chr9	TCGA_June2011	exon	117798377	117798520	.	-	.	gene_id "TNC|3371"; transcript_id "uc004bjj.3";
chr9	TCGA_June2011	exon	117800540	117800659	.	-	.	gene_id "TNC|3371"; transcript_id "uc004bjj.3";
chr9	TCGA_June2011	exon	117803220	117803363	.	-	.	gene_id "TNC|3371"; transcript_id "uc004bjj.3";
chr9	TCGA_June2011	exon	117804498	117804620	.	-	.	gene_id "TNC|3371"; transcript_id "uc004bjj.3";
chr9	TCGA_June2011	exon	117808689	117808961	.	-	.	gene_id "TNC|3371"; transcript_id "uc004bjj.3";
chr9	TCGA_June2011	exon	117810539	117810811	.	-	.	gene_id "TNC|3371"; transcript_id "uc004bjj.3";
chr9	TCGA_June2011	exon	117819432	117819704	.	-	.	gene_id "TNC|3371"; transcript_id "uc004bjj.3";
chr9	TCGA_June2011	exon	117822009	117822281	.	-	.	gene_id "TNC|3371"; transcript_id "uc004bjj.3";
chr9	TCGA_June2011	exon	117825196	117825468	.	-	.	gene_id "TNC|3371"; transcript_id "uc004bjj.3";
chr9	TCGA_June2011	exon	117826075	117826347	.	-	.	gene_id "TNC|3371"; transcript_id "uc004bjj.3";
chr9	TCGA_June2011	exon	117826926	117827198	.	-	.	gene_id "TNC|3371"; transcript_id "uc004bjj.3";
chr9	TCGA_June2011	exon	117835882	117836145	.	-	.	gene_id "TNC|3371"; transcript_id "uc004bjj.3";
chr9	TCGA_June2011	exon	117838311	117838400	.	-	.	gene_id "TNC|3371"; transcript_id "uc004bjj.3";
chr9	TCGA_June2011	exon	117838669	117838854	.	-	.	gene_id "TNC|3371"; transcript_id "uc004bjj.3";
chr9	TCGA_June2011	exon	117840222	117840491	.	-	.	gene_id "TNC|3371"; transcript_id "uc004bjj.3";
chr9	TCGA_June2011	exon	117844051	117844207	.	-	.	gene_id "TNC|3371"; transcript_id "uc004bjj.3";
chr9	TCGA_June2011	exon	117844971	117845086	.	-	.	gene_id "TNC|3371"; transcript_id "uc004bjj.3";
chr9	TCGA_June2011	exon	117846488	117846751	.	-	.	gene_id "TNC|3371"; transcript_id "uc004bjj.3";
chr9	TCGA_June2011	exon	117848143	117849552	.	-	.	gene_id "TNC|3371"; transcript_id "uc004bjj.3";
chr9	TCGA_June2011	exon	117852841	117853433	.	-	.	gene_id "TNC|3371"; transcript_id "uc004bjj.3";
chr9	TCGA_June2011	exon	117880261	117880486	.	-	.	gene_id "TNC|3371"; transcript_id "uc004bjj.3";
chr9	TCGA_June2011	exon	135973108	135974149	.	-	.	gene_id "GBGT1|26301:RALGDS|5900"; transcript_id "uc011mcv.1";
chr9	TCGA_June2011	exon	135975655	135975769	.	-	.	gene_id "GBGT1|26301:RALGDS|5900"; transcript_id "uc011mcv.1";
chr9	TCGA_June2011	exon	135976907	135977149	.	-	.	gene_id "GBGT1|26301:RALGDS|5900"; transcript_id "uc011mcv.1";
chr9	TCGA_June2011	exon	135977325	135977526	.	-	.	gene_id "GBGT1|26301:RALGDS|5900"; transcript_id "uc011mcv.1";
chr9	TCGA_June2011	exon	135977863	135977958	.	-	.	gene_id "GBGT1|26301:RALGDS|5900"; transcript_id "uc011mcv.1";
chr9	TCGA_June2011	exon	135978166	135978287	.	-	.	gene_id "GBGT1|26301:RALGDS|5900"; transcript_id "uc011mcv.1";
chr9	TCGA_June2011	exon	135978617	135978649	.	-	.	gene_id "GBGT1|26301:RALGDS|5900"; transcript_id "uc011mcv.1";
chr9	TCGA_June2011	exon	135979134	135979220	.	-	.	gene_id "GBGT1|26301:RALGDS|5900"; transcript_id "uc011mcv.1";
chr9	TCGA_June2011	exon	135979650	135979718	.	-	.	gene_id "GBGT1|26301:RALGDS|5900"; transcript_id "uc011mcv.1";
chr9	TCGA_June2011	exon	135981319	135981403	.	-	.	gene_id "GBGT1|26301:RALGDS|5900"; transcript_id "uc011mcv.1";
chr9	TCGA_June2011	exon	135982032	135982135	.	-	.	gene_id "GBGT1|26301:RALGDS|5900"; transcript_id "uc011mcv.1";
chr9	TCGA_June2011	exon	135982472	135982687	.	-	.	gene_id "GBGT1|26301:RALGDS|5900"; transcript_id "uc011mcv.1";
chr9	TCGA_June2011	exon	135983375	135983793	.	-	.	gene_id "GBGT1|26301:RALGDS|5900"; transcript_id "uc011mcv.1";
chr9	TCGA_June2011	exon	135984060	135984253	.	-	.	gene_id "GBGT1|26301:RALGDS|5900"; transcript_id "uc011mcv.1";
chr9	TCGA_June2011	exon	135985013	135985072	.	-	.	gene_id "GBGT1|26301:RALGDS|5900"; transcript_id "uc011mcv.1";
chr9	TCGA_June2011	exon	135985683	135985876	.	-	.	gene_id "GBGT1|26301:RALGDS|5900"; transcript_id "uc011mcv.1";
chr9	TCGA_June2011	exon	135987429	135987539	.	-	.	gene_id "GBGT1|26301:RALGDS|5900"; transcript_id "uc011mcv.1";
chr9	TCGA_June2011	exon	136006339	136006504	.	-	.	gene_id "GBGT1|26301:RALGDS|5900"; transcript_id "uc011mcv.1";
chr9	TCGA_June2011	exon	2158549	2158594	.	+	.	gene_id "SMARCA2|6595"; transcript_id "uc003zhg.2";
chr9	TCGA_June2011	exon	2159814	2159909	.	+	.	gene_id "SMARCA2|6595"; transcript_id "uc003zhg.2";
chr9	TCGA_June2011	exon	2161001	2161035	.	+	.	gene_id "SMARCA2|6595"; transcript_id "uc003zhg.2";
chr9	TCGA_June2011	exon	2161686	2161903	.	+	.	gene_id "SMARCA2|6595"; transcript_id "uc003zhg.2";
chr9	TCGA_June2011	exon	2181571	2181676	.	+	.	gene_id "SMARCA2|6595"; transcript_id "uc003zhg.2";
chr9	TCGA_June2011	exon	2182141	2182242	.	+	.	gene_id "SMARCA2|6595"; transcript_id "uc003zhg.2";
chr9	TCGA_June2011	exon	2186096	2186228	.	+	.	gene_id "SMARCA2|6595"; transcript_id "uc003zhg.2";
chr9	TCGA_June2011	exon	2191266	2191408	.	+	.	gene_id "SMARCA2|6595"; transcript_id "uc003zhg.2";
chr9	TCGA_June2011	exon	2192704	2193621	.	+	.	gene_id "SMARCA2|6595"; transcript_id "uc003zhg.2";
chr9	TCGA_June2011	exon	15422782	15423191	.	+	.	gene_id "SNAPC3|6619"; transcript_id "uc003zlt.2";
chr9	TCGA_June2011	exon	15423907	15423984	.	+	.	gene_id "SNAPC3|6619"; transcript_id "uc003zlt.2";
chr9	TCGA_June2011	exon	15433550	15433634	.	+	.	gene_id "SNAPC3|6619"; transcript_id "uc003zlt.2";
chr9	TCGA_June2011	exon	15444600	15444704	.	+	.	gene_id "SNAPC3|6619"; transcript_id "uc003zlt.2";
chr9	TCGA_June2011	exon	15447093	15447242	.	+	.	gene_id "SNAPC3|6619"; transcript_id "uc003zlt.2";
chr9	TCGA_June2011	exon	15451318	15451400	.	+	.	gene_id "SNAPC3|6619"; transcript_id "uc003zlt.2";
chr9	TCGA_June2011	exon	15453039	15453203	.	+	.	gene_id "SNAPC3|6619"; transcript_id "uc003zlt.2";
chr9	TCGA_June2011	exon	15457958	15458065	.	+	.	gene_id "SNAPC3|6619"; transcript_id "uc003zlt.2";
chr9	TCGA_June2011	exon	15459717	15461626	.	+	.	gene_id "SNAPC3|6619"; transcript_id "uc003zlt.2";
chr9	TCGA_June2011	exon	17735701	17735809	.	+	.	gene_id "SH3GL2|6456"; transcript_id "uc011lmy.1";
chr9	TCGA_June2011	exon	17747064	17747132	.	+	.	gene_id "SH3GL2|6456"; transcript_id "uc011lmy.1";
chr9	TCGA_June2011	exon	17755742	17755831	.	+	.	gene_id "SH3GL2|6456"; transcript_id "uc011lmy.1";
chr9	TCGA_June2011	exon	17761435	17761507	.	+	.	gene_id "SH3GL2|6456"; transcript_id "uc011lmy.1";
chr9	TCGA_June2011	exon	17786379	17786522	.	+	.	gene_id "SH3GL2|6456"; transcript_id "uc011lmy.1";
chr9	TCGA_June2011	exon	17787378	17787511	.	+	.	gene_id "SH3GL2|6456"; transcript_id "uc011lmy.1";
chr9	TCGA_June2011	exon	17789390	17789548	.	+	.	gene_id "SH3GL2|6456"; transcript_id "uc011lmy.1";
chr9	TCGA_June2011	exon	17791229	17791332	.	+	.	gene_id "SH3GL2|6456"; transcript_id "uc011lmy.1";
chr9	TCGA_June2011	exon	17793365	17793495	.	+	.	gene_id "SH3GL2|6456"; transcript_id "uc011lmy.1";
chr9	TCGA_June2011	exon	17795542	17797120	.	+	.	gene_id "SH3GL2|6456"; transcript_id "uc011lmy.1";
chr9	TCGA_June2011	exon	87284626	87284803	.	+	.	gene_id "NTRK2|4915"; transcript_id "uc004aob.1";
chr9	TCGA_June2011	exon	87285292	87285875	.	+	.	gene_id "NTRK2|4915"; transcript_id "uc004aob.1";
chr9	TCGA_June2011	exon	87317074	87317148	.	+	.	gene_id "NTRK2|4915"; transcript_id "uc004aob.1";
chr9	TCGA_June2011	exon	87317263	87317334	.	+	.	gene_id "NTRK2|4915"; transcript_id "uc004aob.1";
chr9	TCGA_June2011	exon	87322759	87322827	.	+	.	gene_id "NTRK2|4915"; transcript_id "uc004aob.1";
chr9	TCGA_June2011	exon	87325552	87325706	.	+	.	gene_id "NTRK2|4915"; transcript_id "uc004aob.1";
chr9	TCGA_June2011	exon	87338488	87338624	.	+	.	gene_id "NTRK2|4915"; transcript_id "uc004aob.1";
chr9	TCGA_June2011	exon	87339139	87339271	.	+	.	gene_id "NTRK2|4915"; transcript_id "uc004aob.1";
chr9	TCGA_June2011	exon	87342569	87342874	.	+	.	gene_id "NTRK2|4915"; transcript_id "uc004aob.1";
chr9	TCGA_June2011	exon	87356807	87356842	.	+	.	gene_id "NTRK2|4915"; transcript_id "uc004aob.1";
chr9	TCGA_June2011	exon	87359888	87359988	.	+	.	gene_id "NTRK2|4915"; transcript_id "uc004aob.1";
chr9	TCGA_June2011	exon	87366901	87367000	.	+	.	gene_id "NTRK2|4915"; transcript_id "uc004aob.1";
chr9	TCGA_June2011	exon	87425457	87430621	.	+	.	gene_id "NTRK2|4915"; transcript_id "uc004aob.1";
chr9	TCGA_June2011	exon	90340974	90341313	.	+	.	gene_id "CTSL1|1514"; transcript_id "uc004aph.2";
chr9	TCGA_June2011	exon	90342509	90342644	.	+	.	gene_id "CTSL1|1514"; transcript_id "uc004aph.2";
chr9	TCGA_June2011	exon	90342942	90343064	.	+	.	gene_id "CTSL1|1514"; transcript_id "uc004aph.2";
chr9	TCGA_June2011	exon	90343165	90343311	.	+	.	gene_id "CTSL1|1514"; transcript_id "uc004aph.2";
chr9	TCGA_June2011	exon	90343500	90343724	.	+	.	gene_id "CTSL1|1514"; transcript_id "uc004aph.2";
chr9	TCGA_June2011	exon	90344488	90344650	.	+	.	gene_id "CTSL1|1514"; transcript_id "uc004aph.2";
chr9	TCGA_June2011	exon	90345296	90345413	.	+	.	gene_id "CTSL1|1514"; transcript_id "uc004aph.2";
chr9	TCGA_June2011	exon	90345923	90346382	.	+	.	gene_id "CTSL1|1514"; transcript_id "uc004aph.2";
chr9	TCGA_June2011	exon	124030380	124030497	.	+	.	gene_id "GSN|2934"; transcript_id "uc004ble.1";
chr9	TCGA_June2011	exon	124043748	124043840	.	+	.	gene_id "GSN|2934"; transcript_id "uc004ble.1";
chr9	TCGA_June2011	exon	124064241	124064445	.	+	.	gene_id "GSN|2934"; transcript_id "uc004ble.1";
chr9	TCGA_June2011	exon	124065189	124065343	.	+	.	gene_id "GSN|2934"; transcript_id "uc004ble.1";
chr9	TCGA_June2011	exon	124072962	124073123	.	+	.	gene_id "GSN|2934"; transcript_id "uc004ble.1";
chr9	TCGA_June2011	exon	124074617	124074766	.	+	.	gene_id "GSN|2934"; transcript_id "uc004ble.1";
chr9	TCGA_June2011	exon	124076212	124076301	.	+	.	gene_id "GSN|2934"; transcript_id "uc004ble.1";
chr9	TCGA_June2011	exon	124079364	124079496	.	+	.	gene_id "GSN|2934"; transcript_id "uc004ble.1";
chr9	TCGA_June2011	exon	124080684	124080772	.	+	.	gene_id "GSN|2934"; transcript_id "uc004ble.1";
chr9	TCGA_June2011	exon	124080943	124081158	.	+	.	gene_id "GSN|2934"; transcript_id "uc004ble.1";
chr9	TCGA_June2011	exon	124083546	124083679	.	+	.	gene_id "GSN|2934"; transcript_id "uc004ble.1";
chr9	TCGA_June2011	exon	124086832	124086922	.	+	.	gene_id "GSN|2934"; transcript_id "uc004ble.1";
chr9	TCGA_June2011	exon	124088790	124088960	.	+	.	gene_id "GSN|2934"; transcript_id "uc004ble.1";
chr9	TCGA_June2011	exon	124089586	124089760	.	+	.	gene_id "GSN|2934"; transcript_id "uc004ble.1";
chr9	TCGA_June2011	exon	124091169	124091293	.	+	.	gene_id "GSN|2934"; transcript_id "uc004ble.1";
chr9	TCGA_June2011	exon	124091516	124091593	.	+	.	gene_id "GSN|2934"; transcript_id "uc004ble.1";
chr9	TCGA_June2011	exon	124093666	124093726	.	+	.	gene_id "GSN|2934"; transcript_id "uc004ble.1";
chr9	TCGA_June2011	exon	124094712	124095120	.	+	.	gene_id "GSN|2934"; transcript_id "uc004ble.1";
chr9	TCGA_June2011	exon	124048401	124048463	.	+	.	gene_id "GSN|2934"; transcript_id "uc011lyh.1";
chr9	TCGA_June2011	exon	124064241	124064445	.	+	.	gene_id "GSN|2934"; transcript_id "uc011lyh.1";
chr9	TCGA_June2011	exon	124065189	124065343	.	+	.	gene_id "GSN|2934"; transcript_id "uc011lyh.1";
chr9	TCGA_June2011	exon	124072962	124073123	.	+	.	gene_id "GSN|2934"; transcript_id "uc011lyh.1";
chr9	TCGA_June2011	exon	124074617	124074766	.	+	.	gene_id "GSN|2934"; transcript_id "uc011lyh.1";
chr9	TCGA_June2011	exon	124076212	124076301	.	+	.	gene_id "GSN|2934"; transcript_id "uc011lyh.1";
chr9	TCGA_June2011	exon	124079364	124079496	.	+	.	gene_id "GSN|2934"; transcript_id "uc011lyh.1";
chr9	TCGA_June2011	exon	124080684	124080772	.	+	.	gene_id "GSN|2934"; transcript_id "uc011lyh.1";
chr9	TCGA_June2011	exon	124080943	124081158	.	+	.	gene_id "GSN|2934"; transcript_id "uc011lyh.1";
chr9	TCGA_June2011	exon	124083546	124083679	.	+	.	gene_id "GSN|2934"; transcript_id "uc011lyh.1";
chr9	TCGA_June2011	exon	124086832	124086922	.	+	.	gene_id "GSN|2934"; transcript_id "uc011lyh.1";
chr9	TCGA_June2011	exon	124088790	124088960	.	+	.	gene_id "GSN|2934"; transcript_id "uc011lyh.1";
chr9	TCGA_June2011	exon	124089586	124089760	.	+	.	gene_id "GSN|2934"; transcript_id "uc011lyh.1";
chr9	TCGA_June2011	exon	124091169	124091293	.	+	.	gene_id "GSN|2934"; transcript_id "uc011lyh.1";
chr9	TCGA_June2011	exon	124091516	124091593	.	+	.	gene_id "GSN|2934"; transcript_id "uc011lyh.1";
chr9	TCGA_June2011	exon	124093666	124093726	.	+	.	gene_id "GSN|2934"; transcript_id "uc011lyh.1";
chr9	TCGA_June2011	exon	124094712	124095120	.	+	.	gene_id "GSN|2934"; transcript_id "uc011lyh.1";
chr15	TCGA_June2011	exon	44580929	44581554	.	+	.	gene_id "CASC4|113201"; transcript_id "uc001ztq.2";
chr15	TCGA_June2011	exon	44615163	44615217	.	+	.	gene_id "CASC4|113201"; transcript_id "uc001ztq.2";
chr15	TCGA_June2011	exon	44620883	44620985	.	+	.	gene_id "CASC4|113201"; transcript_id "uc001ztq.2";
chr15	TCGA_June2011	exon	44624186	44624276	.	+	.	gene_id "CASC4|113201"; transcript_id "uc001ztq.2";
chr15	TCGA_June2011	exon	44629961	44630105	.	+	.	gene_id "CASC4|113201"; transcript_id "uc001ztq.2";
chr15	TCGA_June2011	exon	44630435	44630515	.	+	.	gene_id "CASC4|113201"; transcript_id "uc001ztq.2";
chr15	TCGA_June2011	exon	44671888	44671986	.	+	.	gene_id "CASC4|113201"; transcript_id "uc001ztq.2";
chr15	TCGA_June2011	exon	44673004	44673174	.	+	.	gene_id "CASC4|113201"; transcript_id "uc001ztq.2";
chr15	TCGA_June2011	exon	44705534	44707955	.	+	.	gene_id "CASC4|113201"; transcript_id "uc001ztq.2";
chr15	TCGA_June2011	exon	48624365	48624603	.	+	.	gene_id "DUT|1854"; transcript_id "uc001zww.2";
chr15	TCGA_June2011	exon	48626614	48626705	.	+	.	gene_id "DUT|1854"; transcript_id "uc001zww.2";
chr15	TCGA_June2011	exon	48628243	48628287	.	+	.	gene_id "DUT|1854"; transcript_id "uc001zww.2";
chr15	TCGA_June2011	exon	48633486	48633560	.	+	.	gene_id "DUT|1854"; transcript_id "uc001zww.2";
chr15	TCGA_June2011	exon	48633712	48633782	.	+	.	gene_id "DUT|1854"; transcript_id "uc001zww.2";
chr15	TCGA_June2011	exon	48634219	48635568	.	+	.	gene_id "DUT|1854"; transcript_id "uc001zww.2";
chr15	TCGA_June2011	exon	49462422	49462572	.	+	.	gene_id "GALK2|2585"; transcript_id "uc001zxj.1";
chr15	TCGA_June2011	exon	49493359	49493447	.	+	.	gene_id "GALK2|2585"; transcript_id "uc001zxj.1";
chr15	TCGA_June2011	exon	49509387	49509510	.	+	.	gene_id "GALK2|2585"; transcript_id "uc001zxj.1";
chr15	TCGA_June2011	exon	49528048	49528138	.	+	.	gene_id "GALK2|2585"; transcript_id "uc001zxj.1";
chr15	TCGA_June2011	exon	49531418	49531564	.	+	.	gene_id "GALK2|2585"; transcript_id "uc001zxj.1";
chr15	TCGA_June2011	exon	49574184	49574282	.	+	.	gene_id "GALK2|2585"; transcript_id "uc001zxj.1";
chr15	TCGA_June2011	exon	49575763	49575915	.	+	.	gene_id "GALK2|2585"; transcript_id "uc001zxj.1";
chr15	TCGA_June2011	exon	49584524	49584734	.	+	.	gene_id "GALK2|2585"; transcript_id "uc001zxj.1";
chr15	TCGA_June2011	exon	49611801	49612002	.	+	.	gene_id "GALK2|2585"; transcript_id "uc001zxj.1";
chr15	TCGA_June2011	exon	49620149	49622002	.	+	.	gene_id "GALK2|2585"; transcript_id "uc001zxj.1";
chr15	TCGA_June2011	exon	63340636	63340906	.	+	.	gene_id "TPM1|7168"; transcript_id "uc002alt.2";
chr15	TCGA_June2011	exon	63349184	63349317	.	+	.	gene_id "TPM1|7168"; transcript_id "uc002alt.2";
chr15	TCGA_June2011	exon	63351762	63351879	.	+	.	gene_id "TPM1|7168"; transcript_id "uc002alt.2";
chr15	TCGA_June2011	exon	63353068	63353138	.	+	.	gene_id "TPM1|7168"; transcript_id "uc002alt.2";
chr15	TCGA_June2011	exon	63353397	63353472	.	+	.	gene_id "TPM1|7168"; transcript_id "uc002alt.2";
chr15	TCGA_June2011	exon	63354414	63354476	.	+	.	gene_id "TPM1|7168"; transcript_id "uc002alt.2";
chr15	TCGA_June2011	exon	63354775	63354844	.	+	.	gene_id "TPM1|7168"; transcript_id "uc002alt.2";
chr15	TCGA_June2011	exon	63363289	63364111	.	+	.	gene_id "TPM1|7168"; transcript_id "uc002alt.2";
chr15	TCGA_June2011	exon	74466905	74466994	.	+	.	gene_id "ISLR|3671"; transcript_id "uc002axh.1";
chr15	TCGA_June2011	exon	74467192	74469212	.	+	.	gene_id "ISLR|3671"; transcript_id "uc002axh.1";
chr15	TCGA_June2011	exon	83790664	83790755	.	+	.	gene_id "TM6SF1|53346"; transcript_id "uc002bjr.2";
chr15	TCGA_June2011	exon	83791509	83791630	.	+	.	gene_id "TM6SF1|53346"; transcript_id "uc002bjr.2";
chr15	TCGA_June2011	exon	83793424	83793528	.	+	.	gene_id "TM6SF1|53346"; transcript_id "uc002bjr.2";
chr15	TCGA_June2011	exon	83795507	83795599	.	+	.	gene_id "TM6SF1|53346"; transcript_id "uc002bjr.2";
chr15	TCGA_June2011	exon	83796110	83796229	.	+	.	gene_id "TM6SF1|53346"; transcript_id "uc002bjr.2";
chr15	TCGA_June2011	exon	83805233	83806110	.	+	.	gene_id "TM6SF1|53346"; transcript_id "uc002bjr.2";
chr15	TCGA_June2011	exon	94841430	94841959	.	+	.	gene_id "MCTP2|55784"; transcript_id "uc002btj.2";
chr15	TCGA_June2011	exon	94857511	94857573	.	+	.	gene_id "MCTP2|55784"; transcript_id "uc002btj.2";
chr15	TCGA_June2011	exon	94858758	94858866	.	+	.	gene_id "MCTP2|55784"; transcript_id "uc002btj.2";
chr15	TCGA_June2011	exon	94882519	94882661	.	+	.	gene_id "MCTP2|55784"; transcript_id "uc002btj.2";
chr15	TCGA_June2011	exon	94883428	94883504	.	+	.	gene_id "MCTP2|55784"; transcript_id "uc002btj.2";
chr15	TCGA_June2011	exon	94884042	94884153	.	+	.	gene_id "MCTP2|55784"; transcript_id "uc002btj.2";
chr15	TCGA_June2011	exon	94888358	94888393	.	+	.	gene_id "MCTP2|55784"; transcript_id "uc002btj.2";
chr15	TCGA_June2011	exon	94899366	94899530	.	+	.	gene_id "MCTP2|55784"; transcript_id "uc002btj.2";
chr15	TCGA_June2011	exon	94901711	94901841	.	+	.	gene_id "MCTP2|55784"; transcript_id "uc002btj.2";
chr15	TCGA_June2011	exon	94910834	94911020	.	+	.	gene_id "MCTP2|55784"; transcript_id "uc002btj.2";
chr15	TCGA_June2011	exon	94913316	94913409	.	+	.	gene_id "MCTP2|55784"; transcript_id "uc002btj.2";
chr15	TCGA_June2011	exon	94927251	94927353	.	+	.	gene_id "MCTP2|55784"; transcript_id "uc002btj.2";
chr15	TCGA_June2011	exon	94928652	94928754	.	+	.	gene_id "MCTP2|55784"; transcript_id "uc002btj.2";
chr15	TCGA_June2011	exon	94942190	94942291	.	+	.	gene_id "MCTP2|55784"; transcript_id "uc002btj.2";
chr15	TCGA_June2011	exon	94943150	94943224	.	+	.	gene_id "MCTP2|55784"; transcript_id "uc002btj.2";
chr15	TCGA_June2011	exon	94945129	94945248	.	+	.	gene_id "MCTP2|55784"; transcript_id "uc002btj.2";
chr15	TCGA_June2011	exon	94983405	94983527	.	+	.	gene_id "MCTP2|55784"; transcript_id "uc002btj.2";
chr15	TCGA_June2011	exon	94986148	94986189	.	+	.	gene_id "MCTP2|55784"; transcript_id "uc002btj.2";
chr15	TCGA_June2011	exon	95001366	95001475	.	+	.	gene_id "MCTP2|55784"; transcript_id "uc002btj.2";
chr15	TCGA_June2011	exon	95013562	95013671	.	+	.	gene_id "MCTP2|55784"; transcript_id "uc002btj.2";
chr15	TCGA_June2011	exon	95019925	95020022	.	+	.	gene_id "MCTP2|55784"; transcript_id "uc002btj.2";
chr15	TCGA_June2011	exon	95022195	95027180	.	+	.	gene_id "MCTP2|55784"; transcript_id "uc002btj.2";
chr15	TCGA_June2011	exon	23043281	23049340	.	-	.	gene_id "NIPA1|123606"; transcript_id "uc001yvc.2";
chr15	TCGA_June2011	exon	23052595	23052755	.	-	.	gene_id "NIPA1|123606"; transcript_id "uc001yvc.2";
chr15	TCGA_June2011	exon	23060815	23060905	.	-	.	gene_id "NIPA1|123606"; transcript_id "uc001yvc.2";
chr15	TCGA_June2011	exon	23062272	23062319	.	-	.	gene_id "NIPA1|123606"; transcript_id "uc001yvc.2";
chr15	TCGA_June2011	exon	23086234	23086436	.	-	.	gene_id "NIPA1|123606"; transcript_id "uc001yvc.2";
chr15	TCGA_June2011	exon	55651737	55653142	.	-	.	gene_id "CCPG1|9236:DYX1C1|161582"; transcript_id "uc002acz.1";
chr15	TCGA_June2011	exon	55657386	55657507	.	-	.	gene_id "CCPG1|9236:DYX1C1|161582"; transcript_id "uc002acz.1";
chr15	TCGA_June2011	exon	55663991	55664242	.	-	.	gene_id "CCPG1|9236:DYX1C1|161582"; transcript_id "uc002acz.1";
chr15	TCGA_June2011	exon	55669147	55669348	.	-	.	gene_id "CCPG1|9236:DYX1C1|161582"; transcript_id "uc002acz.1";
chr15	TCGA_June2011	exon	55670498	55670574	.	-	.	gene_id "CCPG1|9236:DYX1C1|161582"; transcript_id "uc002acz.1";
chr15	TCGA_June2011	exon	55677798	55677912	.	-	.	gene_id "CCPG1|9236:DYX1C1|161582"; transcript_id "uc002acz.1";
chr15	TCGA_June2011	exon	55681563	55681631	.	-	.	gene_id "CCPG1|9236:DYX1C1|161582"; transcript_id "uc002acz.1";
chr15	TCGA_June2011	exon	55700045	55700242	.	-	.	gene_id "CCPG1|9236:DYX1C1|161582"; transcript_id "uc002acz.1";
chr15	TCGA_June2011	exon	58245628	58247467	.	-	.	gene_id "ALDH1A2|8854"; transcript_id "uc002aew.2";
chr15	TCGA_June2011	exon	58252968	58253042	.	-	.	gene_id "ALDH1A2|8854"; transcript_id "uc002aew.2";
chr15	TCGA_June2011	exon	58253335	58253492	.	-	.	gene_id "ALDH1A2|8854"; transcript_id "uc002aew.2";
chr15	TCGA_June2011	exon	58254210	58254374	.	-	.	gene_id "ALDH1A2|8854"; transcript_id "uc002aew.2";
chr15	TCGA_June2011	exon	58256083	58256267	.	-	.	gene_id "ALDH1A2|8854"; transcript_id "uc002aew.2";
chr15	TCGA_June2011	exon	58257923	58258025	.	-	.	gene_id "ALDH1A2|8854"; transcript_id "uc002aew.2";
chr15	TCGA_June2011	exon	58284903	58285016	.	-	.	gene_id "ALDH1A2|8854"; transcript_id "uc002aew.2";
chr15	TCGA_June2011	exon	58285143	58285271	.	-	.	gene_id "ALDH1A2|8854"; transcript_id "uc002aew.2";
chr15	TCGA_June2011	exon	58287276	58287337	.	-	.	gene_id "ALDH1A2|8854"; transcript_id "uc002aew.2";
chr15	TCGA_June2011	exon	58302847	58302976	.	-	.	gene_id "ALDH1A2|8854"; transcript_id "uc002aew.2";
chr15	TCGA_June2011	exon	58306056	58306235	.	-	.	gene_id "ALDH1A2|8854"; transcript_id "uc002aew.2";
chr10	TCGA_June2011	exon	70980059	70980254	.	+	.	gene_id "HKDC1|80201"; transcript_id "uc001jpf.3";
chr10	TCGA_June2011	exon	70986963	70987125	.	+	.	gene_id "HKDC1|80201"; transcript_id "uc001jpf.3";
chr10	TCGA_June2011	exon	70992520	70992668	.	+	.	gene_id "HKDC1|80201"; transcript_id "uc001jpf.3";
chr10	TCGA_June2011	exon	70992770	70992889	.	+	.	gene_id "HKDC1|80201"; transcript_id "uc001jpf.3";
chr10	TCGA_June2011	exon	70998798	70998893	.	+	.	gene_id "HKDC1|80201"; transcript_id "uc001jpf.3";
chr10	TCGA_June2011	exon	71000408	71000507	.	+	.	gene_id "HKDC1|80201"; transcript_id "uc001jpf.3";
chr10	TCGA_June2011	exon	71002938	71003121	.	+	.	gene_id "HKDC1|80201"; transcript_id "uc001jpf.3";
chr10	TCGA_June2011	exon	71005835	71005990	.	+	.	gene_id "HKDC1|80201"; transcript_id "uc001jpf.3";
chr10	TCGA_June2011	exon	71007116	71007349	.	+	.	gene_id "HKDC1|80201"; transcript_id "uc001jpf.3";
chr10	TCGA_June2011	exon	71008180	71008484	.	+	.	gene_id "HKDC1|80201"; transcript_id "uc001jpf.3";
chr10	TCGA_June2011	exon	71010046	71010191	.	+	.	gene_id "HKDC1|80201"; transcript_id "uc001jpf.3";
chr10	TCGA_June2011	exon	71010289	71010408	.	+	.	gene_id "HKDC1|80201"; transcript_id "uc001jpf.3";
chr10	TCGA_June2011	exon	71016792	71016887	.	+	.	gene_id "HKDC1|80201"; transcript_id "uc001jpf.3";
chr10	TCGA_June2011	exon	71017083	71017182	.	+	.	gene_id "HKDC1|80201"; transcript_id "uc001jpf.3";
chr10	TCGA_June2011	exon	71018532	71018715	.	+	.	gene_id "HKDC1|80201"; transcript_id "uc001jpf.3";
chr10	TCGA_June2011	exon	71020895	71021050	.	+	.	gene_id "HKDC1|80201"; transcript_id "uc001jpf.3";
chr10	TCGA_June2011	exon	71025341	71025574	.	+	.	gene_id "HKDC1|80201"; transcript_id "uc001jpf.3";
chr10	TCGA_June2011	exon	71026366	71027314	.	+	.	gene_id "HKDC1|80201"; transcript_id "uc001jpf.3";
chr10	TCGA_June2011	exon	77161286	77162019	.	+	.	gene_id "C10orf41|100131213"; transcript_id "uc010qlf.1";
chr10	TCGA_June2011	exon	77167013	77168739	.	+	.	gene_id "C10orf41|100131213"; transcript_id "uc010qlf.1";
chr10	TCGA_June2011	exon	91092239	91092384	.	+	.	gene_id "IFIT3|3437"; transcript_id "uc001kgg.2";
chr10	TCGA_June2011	exon	91098418	91100724	.	+	.	gene_id "IFIT3|3437"; transcript_id "uc001kgg.2";
chr10	TCGA_June2011	exon	92922775	92922838	.	+	.	gene_id "PCGF5|84333"; transcript_id "uc001khg.2";
chr10	TCGA_June2011	exon	92982446	92982740	.	+	.	gene_id "PCGF5|84333"; transcript_id "uc001khg.2";
chr10	TCGA_June2011	exon	92987094	92987716	.	+	.	gene_id "PCGF5|84333"; transcript_id "uc001khg.2";
chr10	TCGA_June2011	exon	105727470	105727653	.	+	.	gene_id "SLK|9748"; transcript_id "uc001kxo.1";
chr10	TCGA_June2011	exon	105750433	105750597	.	+	.	gene_id "SLK|9748"; transcript_id "uc001kxo.1";
chr10	TCGA_June2011	exon	105752356	105752404	.	+	.	gene_id "SLK|9748"; transcript_id "uc001kxo.1";
chr10	TCGA_June2011	exon	105752742	105752891	.	+	.	gene_id "SLK|9748"; transcript_id "uc001kxo.1";
chr10	TCGA_June2011	exon	105758657	105758729	.	+	.	gene_id "SLK|9748"; transcript_id "uc001kxo.1";
chr10	TCGA_June2011	exon	105758877	105759071	.	+	.	gene_id "SLK|9748"; transcript_id "uc001kxo.1";
chr10	TCGA_June2011	exon	105759625	105759706	.	+	.	gene_id "SLK|9748"; transcript_id "uc001kxo.1";
chr10	TCGA_June2011	exon	105761202	105761330	.	+	.	gene_id "SLK|9748"; transcript_id "uc001kxo.1";
chr10	TCGA_June2011	exon	105761930	105763285	.	+	.	gene_id "SLK|9748"; transcript_id "uc001kxo.1";
chr10	TCGA_June2011	exon	105765319	105765449	.	+	.	gene_id "SLK|9748"; transcript_id "uc001kxo.1";
chr10	TCGA_June2011	exon	105765670	105765793	.	+	.	gene_id "SLK|9748"; transcript_id "uc001kxo.1";
chr10	TCGA_June2011	exon	105767935	105768114	.	+	.	gene_id "SLK|9748"; transcript_id "uc001kxo.1";
chr10	TCGA_June2011	exon	105770574	105770666	.	+	.	gene_id "SLK|9748"; transcript_id "uc001kxo.1";
chr10	TCGA_June2011	exon	105777918	105778047	.	+	.	gene_id "SLK|9748"; transcript_id "uc001kxo.1";
chr10	TCGA_June2011	exon	105778542	105778666	.	+	.	gene_id "SLK|9748"; transcript_id "uc001kxo.1";
chr10	TCGA_June2011	exon	105779492	105779680	.	+	.	gene_id "SLK|9748"; transcript_id "uc001kxo.1";
chr10	TCGA_June2011	exon	105780246	105780371	.	+	.	gene_id "SLK|9748"; transcript_id "uc001kxo.1";
chr10	TCGA_June2011	exon	105781378	105781491	.	+	.	gene_id "SLK|9748"; transcript_id "uc001kxo.1";
chr10	TCGA_June2011	exon	105785332	105787342	.	+	.	gene_id "SLK|9748"; transcript_id "uc001kxo.1";
chr10	TCGA_June2011	exon	111765779	111765905	.	+	.	gene_id "ADD3|120"; transcript_id "uc001kyu.2";
chr10	TCGA_June2011	exon	111860383	111860606	.	+	.	gene_id "ADD3|120"; transcript_id "uc001kyu.2";
chr10	TCGA_June2011	exon	111872535	111872673	.	+	.	gene_id "ADD3|120"; transcript_id "uc001kyu.2";
chr10	TCGA_June2011	exon	111876017	111876168	.	+	.	gene_id "ADD3|120"; transcript_id "uc001kyu.2";
chr10	TCGA_June2011	exon	111877100	111877180	.	+	.	gene_id "ADD3|120"; transcript_id "uc001kyu.2";
chr10	TCGA_June2011	exon	111878345	111878494	.	+	.	gene_id "ADD3|120"; transcript_id "uc001kyu.2";
chr10	TCGA_June2011	exon	111878969	111879112	.	+	.	gene_id "ADD3|120"; transcript_id "uc001kyu.2";
chr10	TCGA_June2011	exon	111879224	111879322	.	+	.	gene_id "ADD3|120"; transcript_id "uc001kyu.2";
chr10	TCGA_June2011	exon	111881868	111882050	.	+	.	gene_id "ADD3|120"; transcript_id "uc001kyu.2";
chr10	TCGA_June2011	exon	111883775	111884032	.	+	.	gene_id "ADD3|120"; transcript_id "uc001kyu.2";
chr10	TCGA_June2011	exon	111885584	111885703	.	+	.	gene_id "ADD3|120"; transcript_id "uc001kyu.2";
chr10	TCGA_June2011	exon	111886175	111886261	.	+	.	gene_id "ADD3|120"; transcript_id "uc001kyu.2";
chr10	TCGA_June2011	exon	111890121	111890244	.	+	.	gene_id "ADD3|120"; transcript_id "uc001kyu.2";
chr10	TCGA_June2011	exon	111892063	111892158	.	+	.	gene_id "ADD3|120"; transcript_id "uc001kyu.2";
chr10	TCGA_June2011	exon	111893084	111895320	.	+	.	gene_id "ADD3|120"; transcript_id "uc001kyu.2";
chr10	TCGA_June2011	exon	124913760	124914001	.	+	.	gene_id "BUB3|9184"; transcript_id "uc001lhe.2";
chr10	TCGA_June2011	exon	124914434	124914628	.	+	.	gene_id "BUB3|9184"; transcript_id "uc001lhe.2";
chr10	TCGA_June2011	exon	124915174	124915243	.	+	.	gene_id "BUB3|9184"; transcript_id "uc001lhe.2";
chr10	TCGA_June2011	exon	124917245	124917396	.	+	.	gene_id "BUB3|9184"; transcript_id "uc001lhe.2";
chr10	TCGA_June2011	exon	124919923	124920081	.	+	.	gene_id "BUB3|9184"; transcript_id "uc001lhe.2";
chr10	TCGA_June2011	exon	124921752	124921929	.	+	.	gene_id "BUB3|9184"; transcript_id "uc001lhe.2";
chr10	TCGA_June2011	exon	124922128	124922344	.	+	.	gene_id "BUB3|9184"; transcript_id "uc001lhe.2";
chr10	TCGA_June2011	exon	124923336	124924886	.	+	.	gene_id "BUB3|9184"; transcript_id "uc001lhe.2";
chr10	TCGA_June2011	exon	27035527	27037674	.	-	.	gene_id "ABI1|10006"; transcript_id "uc001isz.2";
chr10	TCGA_June2011	exon	27040527	27040712	.	-	.	gene_id "ABI1|10006"; transcript_id "uc001isz.2";
chr10	TCGA_June2011	exon	27044584	27044670	.	-	.	gene_id "ABI1|10006"; transcript_id "uc001isz.2";
chr10	TCGA_June2011	exon	27047991	27048167	.	-	.	gene_id "ABI1|10006"; transcript_id "uc001isz.2";
chr10	TCGA_June2011	exon	27054147	27054247	.	-	.	gene_id "ABI1|10006"; transcript_id "uc001isz.2";
chr10	TCGA_June2011	exon	27057781	27057921	.	-	.	gene_id "ABI1|10006"; transcript_id "uc001isz.2";
chr10	TCGA_June2011	exon	27059174	27059274	.	-	.	gene_id "ABI1|10006"; transcript_id "uc001isz.2";
chr10	TCGA_June2011	exon	27065994	27066170	.	-	.	gene_id "ABI1|10006"; transcript_id "uc001isz.2";
chr10	TCGA_June2011	exon	27112067	27112234	.	-	.	gene_id "ABI1|10006"; transcript_id "uc001isz.2";
chr10	TCGA_June2011	exon	27149676	27149959	.	-	.	gene_id "ABI1|10006"; transcript_id "uc001isz.2";
chr10	TCGA_June2011	exon	46958528	46962112	.	-	.	gene_id "SYT15|83849"; transcript_id "uc001jeb.2";
chr10	TCGA_June2011	exon	46963840	46964019	.	-	.	gene_id "SYT15|83849"; transcript_id "uc001jeb.2";
chr10	TCGA_June2011	exon	46965002	46965122	.	-	.	gene_id "SYT15|83849"; transcript_id "uc001jeb.2";
chr10	TCGA_June2011	exon	46965715	46965885	.	-	.	gene_id "SYT15|83849"; transcript_id "uc001jeb.2";
chr10	TCGA_June2011	exon	46967426	46967721	.	-	.	gene_id "SYT15|83849"; transcript_id "uc001jeb.2";
chr10	TCGA_June2011	exon	46968581	46968723	.	-	.	gene_id "SYT15|83849"; transcript_id "uc001jeb.2";
chr10	TCGA_June2011	exon	46970442	46970601	.	-	.	gene_id "SYT15|83849"; transcript_id "uc001jeb.2";
chr10	TCGA_June2011	exon	48425790	48426761	.	-	.	gene_id "GDF10|2662"; transcript_id "uc009xnp.2";
chr10	TCGA_June2011	exon	48428641	48429563	.	-	.	gene_id "GDF10|2662"; transcript_id "uc009xnp.2";
chr10	TCGA_June2011	exon	48438392	48439166	.	-	.	gene_id "GDF10|2662"; transcript_id "uc009xnp.2";
chr21	TCGA_June2011	exon	35888786	35890554	.	-	.	gene_id "RCAN1|1827"; transcript_id "uc002yuc.2";
chr21	TCGA_June2011	exon	35893797	35893956	.	-	.	gene_id "RCAN1|1827"; transcript_id "uc002yuc.2";
chr21	TCGA_June2011	exon	35895835	35896008	.	-	.	gene_id "RCAN1|1827"; transcript_id "uc002yuc.2";
chr21	TCGA_June2011	exon	35986086	35986142	.	-	.	gene_id "RCAN1|1827"; transcript_id "uc002yuc.2";
chr21	TCGA_June2011	exon	39644429	39644479	.	+	.	gene_id "KCNJ15|3772"; transcript_id "uc002ywx.2";
chr21	TCGA_June2011	exon	39668848	39668945	.	+	.	gene_id "KCNJ15|3772"; transcript_id "uc002ywx.2";
chr21	TCGA_June2011	exon	39671166	39673744	.	+	.	gene_id "KCNJ15|3772"; transcript_id "uc002ywx.2";
chr21	TCGA_June2011	exon	48055527	48055675	.	+	.	gene_id "PRMT2|3275"; transcript_id "uc002zjy.2";
chr21	TCGA_June2011	exon	48056808	48056902	.	+	.	gene_id "PRMT2|3275"; transcript_id "uc002zjy.2";
chr21	TCGA_June2011	exon	48063447	48063551	.	+	.	gene_id "PRMT2|3275"; transcript_id "uc002zjy.2";
chr21	TCGA_June2011	exon	48064218	48064400	.	+	.	gene_id "PRMT2|3275"; transcript_id "uc002zjy.2";
chr21	TCGA_June2011	exon	48068370	48068531	.	+	.	gene_id "PRMT2|3275"; transcript_id "uc002zjy.2";
chr21	TCGA_June2011	exon	48069487	48069651	.	+	.	gene_id "PRMT2|3275"; transcript_id "uc002zjy.2";
chr21	TCGA_June2011	exon	48078657	48078832	.	+	.	gene_id "PRMT2|3275"; transcript_id "uc002zjy.2";
chr21	TCGA_June2011	exon	48080745	48080874	.	+	.	gene_id "PRMT2|3275"; transcript_id "uc002zjy.2";
chr21	TCGA_June2011	exon	48081712	48081848	.	+	.	gene_id "PRMT2|3275"; transcript_id "uc002zjy.2";
chr21	TCGA_June2011	exon	48083295	48083466	.	+	.	gene_id "PRMT2|3275"; transcript_id "uc002zjy.2";
chr21	TCGA_June2011	exon	48084207	48084862	.	+	.	gene_id "PRMT2|3275"; transcript_id "uc002zjy.2";
chr14	TCGA_June2011	exon	23776347	23776488	.	+	.	gene_id "BCL2L2|599:PABPN1|8106"; transcript_id "uc001wji.3";
chr14	TCGA_June2011	exon	23776969	23777408	.	+	.	gene_id "BCL2L2|599:PABPN1|8106"; transcript_id "uc001wji.3";
chr14	TCGA_June2011	exon	23778025	23780966	.	+	.	gene_id "BCL2L2|599:PABPN1|8106"; transcript_id "uc001wji.3";
chr14	TCGA_June2011	exon	21558205	21559299	.	-	.	gene_id "ZNF219|51222"; transcript_id "uc010aik.1";
chr14	TCGA_June2011	exon	21559570	21559701	.	-	.	gene_id "ZNF219|51222"; transcript_id "uc010aik.1";
chr14	TCGA_June2011	exon	21560024	21561449	.	-	.	gene_id "ZNF219|51222"; transcript_id "uc010aik.1";
chr14	TCGA_June2011	exon	21561745	21561833	.	-	.	gene_id "ZNF219|51222"; transcript_id "uc010aik.1";
chr14	TCGA_June2011	exon	21572670	21572863	.	-	.	gene_id "ZNF219|51222"; transcript_id "uc010aik.1";
chr14	TCGA_June2011	exon	23527776	23528683	.	-	.	gene_id "ACIN1|22985"; transcript_id "uc001wir.3";
chr14	TCGA_June2011	exon	23530293	23530393	.	-	.	gene_id "ACIN1|22985"; transcript_id "uc001wir.3";
chr14	TCGA_June2011	exon	23530507	23530831	.	-	.	gene_id "ACIN1|22985"; transcript_id "uc001wir.3";
chr14	TCGA_June2011	exon	23531377	23531484	.	-	.	gene_id "ACIN1|22985"; transcript_id "uc001wir.3";
chr14	TCGA_June2011	exon	23531625	23531732	.	-	.	gene_id "ACIN1|22985"; transcript_id "uc001wir.3";
chr14	TCGA_June2011	exon	23532138	23532283	.	-	.	gene_id "ACIN1|22985"; transcript_id "uc001wir.3";
chr14	TCGA_June2011	exon	23532645	23532786	.	-	.	gene_id "ACIN1|22985"; transcript_id "uc001wir.3";
chr14	TCGA_June2011	exon	23533314	23533466	.	-	.	gene_id "ACIN1|22985"; transcript_id "uc001wir.3";
chr14	TCGA_June2011	exon	23533564	23533697	.	-	.	gene_id "ACIN1|22985"; transcript_id "uc001wir.3";
chr14	TCGA_June2011	exon	23535175	23535217	.	-	.	gene_id "ACIN1|22985"; transcript_id "uc001wir.3";
chr14	TCGA_June2011	exon	23538685	23538826	.	-	.	gene_id "ACIN1|22985"; transcript_id "uc001wir.3";
chr14	TCGA_June2011	exon	23540636	23540770	.	-	.	gene_id "ACIN1|22985"; transcript_id "uc001wir.3";
chr14	TCGA_June2011	exon	24718322	24718747	.	-	.	gene_id "TGM1|7051"; transcript_id "uc001wod.2";
chr14	TCGA_June2011	exon	24723358	24723494	.	-	.	gene_id "TGM1|7051"; transcript_id "uc001wod.2";
chr14	TCGA_June2011	exon	24723870	24724030	.	-	.	gene_id "TGM1|7051"; transcript_id "uc001wod.2";
chr14	TCGA_June2011	exon	24724178	24724459	.	-	.	gene_id "TGM1|7051"; transcript_id "uc001wod.2";
chr14	TCGA_June2011	exon	24724570	24724723	.	-	.	gene_id "TGM1|7051"; transcript_id "uc001wod.2";
chr14	TCGA_June2011	exon	24725195	24725283	.	-	.	gene_id "TGM1|7051"; transcript_id "uc001wod.2";
chr14	TCGA_June2011	exon	24727491	24727594	.	-	.	gene_id "TGM1|7051"; transcript_id "uc001wod.2";
chr14	TCGA_June2011	exon	24727741	24727879	.	-	.	gene_id "TGM1|7051"; transcript_id "uc001wod.2";
chr14	TCGA_June2011	exon	24728281	24728455	.	-	.	gene_id "TGM1|7051"; transcript_id "uc001wod.2";
chr14	TCGA_June2011	exon	24728910	24729017	.	-	.	gene_id "TGM1|7051"; transcript_id "uc001wod.2";
chr14	TCGA_June2011	exon	24729146	24729264	.	-	.	gene_id "TGM1|7051"; transcript_id "uc001wod.2";
chr14	TCGA_June2011	exon	24729656	24729904	.	-	.	gene_id "TGM1|7051"; transcript_id "uc001wod.2";
chr14	TCGA_June2011	exon	24730901	24731089	.	-	.	gene_id "TGM1|7051"; transcript_id "uc001wod.2";
chr14	TCGA_June2011	exon	24731240	24731560	.	-	.	gene_id "TGM1|7051"; transcript_id "uc001wod.2";
chr14	TCGA_June2011	exon	24732295	24732416	.	-	.	gene_id "TGM1|7051"; transcript_id "uc001wod.2";
chr14	TCGA_June2011	exon	50583847	50585571	.	-	.	gene_id "SOS2|6655"; transcript_id "uc010ans.2";
chr14	TCGA_June2011	exon	50586993	50587102	.	-	.	gene_id "SOS2|6655"; transcript_id "uc010ans.2";
chr14	TCGA_June2011	exon	50596679	50596716	.	-	.	gene_id "SOS2|6655"; transcript_id "uc010ans.2";
chr14	TCGA_June2011	exon	50597219	50597480	.	-	.	gene_id "SOS2|6655"; transcript_id "uc010ans.2";
chr14	TCGA_June2011	exon	51186482	51190390	.	-	.	gene_id "NIN|51199"; transcript_id "uc001wyj.2";
chr14	TCGA_June2011	exon	51192671	51192784	.	-	.	gene_id "NIN|51199"; transcript_id "uc001wyj.2";
chr14	TCGA_June2011	exon	51196241	51196441	.	-	.	gene_id "NIN|51199"; transcript_id "uc001wyj.2";
chr14	TCGA_June2011	exon	51197641	51197701	.	-	.	gene_id "NIN|51199"; transcript_id "uc001wyj.2";
chr14	TCGA_June2011	exon	51202234	51202335	.	-	.	gene_id "NIN|51199"; transcript_id "uc001wyj.2";
chr14	TCGA_June2011	exon	51204858	51205004	.	-	.	gene_id "NIN|51199"; transcript_id "uc001wyj.2";
chr14	TCGA_June2011	exon	51206026	51206205	.	-	.	gene_id "NIN|51199"; transcript_id "uc001wyj.2";
chr14	TCGA_June2011	exon	51208300	51208446	.	-	.	gene_id "NIN|51199"; transcript_id "uc001wyj.2";
chr14	TCGA_June2011	exon	51210134	51210247	.	-	.	gene_id "NIN|51199"; transcript_id "uc001wyj.2";
chr14	TCGA_June2011	exon	51210961	51211083	.	-	.	gene_id "NIN|51199"; transcript_id "uc001wyj.2";
chr14	TCGA_June2011	exon	51214710	51214823	.	-	.	gene_id "NIN|51199"; transcript_id "uc001wyj.2";
chr14	TCGA_June2011	exon	51219236	51219451	.	-	.	gene_id "NIN|51199"; transcript_id "uc001wyj.2";
chr14	TCGA_June2011	exon	51221281	51221350	.	-	.	gene_id "NIN|51199"; transcript_id "uc001wyj.2";
chr14	TCGA_June2011	exon	51221463	51221585	.	-	.	gene_id "NIN|51199"; transcript_id "uc001wyj.2";
chr14	TCGA_June2011	exon	51226575	51227077	.	-	.	gene_id "NIN|51199"; transcript_id "uc001wyj.2";
chr14	TCGA_June2011	exon	51228508	51228629	.	-	.	gene_id "NIN|51199"; transcript_id "uc001wyj.2";
chr14	TCGA_June2011	exon	51230544	51230682	.	-	.	gene_id "NIN|51199"; transcript_id "uc001wyj.2";
chr14	TCGA_June2011	exon	51233025	51233114	.	-	.	gene_id "NIN|51199"; transcript_id "uc001wyj.2";
chr14	TCGA_June2011	exon	51233498	51233608	.	-	.	gene_id "NIN|51199"; transcript_id "uc001wyj.2";
chr14	TCGA_June2011	exon	51237106	51237280	.	-	.	gene_id "NIN|51199"; transcript_id "uc001wyj.2";
chr14	TCGA_June2011	exon	51237570	51237710	.	-	.	gene_id "NIN|51199"; transcript_id "uc001wyj.2";
chr14	TCGA_June2011	exon	51238050	51238186	.	-	.	gene_id "NIN|51199"; transcript_id "uc001wyj.2";
chr14	TCGA_June2011	exon	51239019	51239186	.	-	.	gene_id "NIN|51199"; transcript_id "uc001wyj.2";
chr14	TCGA_June2011	exon	51239667	51239813	.	-	.	gene_id "NIN|51199"; transcript_id "uc001wyj.2";
chr14	TCGA_June2011	exon	51243667	51243857	.	-	.	gene_id "NIN|51199"; transcript_id "uc001wyj.2";
chr14	TCGA_June2011	exon	51245483	51245522	.	-	.	gene_id "NIN|51199"; transcript_id "uc001wyj.2";
chr14	TCGA_June2011	exon	51259430	51259599	.	-	.	gene_id "NIN|51199"; transcript_id "uc001wyj.2";
chr14	TCGA_June2011	exon	51273455	51273536	.	-	.	gene_id "NIN|51199"; transcript_id "uc001wyj.2";
chr14	TCGA_June2011	exon	51288592	51288795	.	-	.	gene_id "NIN|51199"; transcript_id "uc001wyj.2";
chr14	TCGA_June2011	exon	51297182	51297235	.	-	.	gene_id "NIN|51199"; transcript_id "uc001wyj.2";
chr14	TCGA_June2011	exon	51297724	51297839	.	-	.	gene_id "NIN|51199"; transcript_id "uc001wyj.2";
chr14	TCGA_June2011	exon	92547309	92547405	.	-	.	gene_id "ATXN3|4287"; transcript_id "uc010twl.1";
chr14	TCGA_June2011	exon	92548644	92548810	.	-	.	gene_id "ATXN3|4287"; transcript_id "uc010twl.1";
chr14	TCGA_June2011	exon	92549470	92549602	.	-	.	gene_id "ATXN3|4287"; transcript_id "uc010twl.1";
chr14	TCGA_June2011	exon	92555074	92555161	.	-	.	gene_id "ATXN3|4287"; transcript_id "uc010twl.1";
chr14	TCGA_June2011	exon	92559596	92559662	.	-	.	gene_id "ATXN3|4287"; transcript_id "uc010twl.1";
chr14	TCGA_June2011	exon	92572873	92572965	.	-	.	gene_id "ATXN3|4287"; transcript_id "uc010twl.1";
chr14	TCGA_June2011	exon	94843085	94844977	.	-	.	gene_id "SERPINA1|5265"; transcript_id "uc001ycx.3";
chr14	TCGA_June2011	exon	94845801	94845948	.	-	.	gene_id "SERPINA1|5265"; transcript_id "uc001ycx.3";
chr14	TCGA_June2011	exon	94847208	94847478	.	-	.	gene_id "SERPINA1|5265"; transcript_id "uc001ycx.3";
chr14	TCGA_June2011	exon	94848929	94849578	.	-	.	gene_id "SERPINA1|5265"; transcript_id "uc001ycx.3";
chr14	TCGA_June2011	exon	94854897	94855153	.	-	.	gene_id "SERPINA1|5265"; transcript_id "uc001ycx.3";
chr14	TCGA_June2011	exon	94843085	94844977	.	-	.	gene_id "SERPINA1|5265"; transcript_id "uc001ycz.3";
chr14	TCGA_June2011	exon	94845801	94845948	.	-	.	gene_id "SERPINA1|5265"; transcript_id "uc001ycz.3";
chr14	TCGA_June2011	exon	94847208	94847478	.	-	.	gene_id "SERPINA1|5265"; transcript_id "uc001ycz.3";
chr14	TCGA_June2011	exon	94848929	94849578	.	-	.	gene_id "SERPINA1|5265"; transcript_id "uc001ycz.3";
chr14	TCGA_June2011	exon	94856794	94857029	.	-	.	gene_id "SERPINA1|5265"; transcript_id "uc001ycz.3";
chr12	TCGA_June2011	exon	54762920	54764270	.	-	.	gene_id "ZNF385A|25946"; transcript_id "uc001sfy.3";
chr12	TCGA_June2011	exon	54764410	54764505	.	-	.	gene_id "ZNF385A|25946"; transcript_id "uc001sfy.3";
chr12	TCGA_June2011	exon	54764711	54764880	.	-	.	gene_id "ZNF385A|25946"; transcript_id "uc001sfy.3";
chr12	TCGA_June2011	exon	54765257	54765499	.	-	.	gene_id "ZNF385A|25946"; transcript_id "uc001sfy.3";
chr12	TCGA_June2011	exon	54767757	54767919	.	-	.	gene_id "ZNF385A|25946"; transcript_id "uc001sfy.3";
chr12	TCGA_June2011	exon	54769628	54769738	.	-	.	gene_id "ZNF385A|25946"; transcript_id "uc001sfy.3";
chr12	TCGA_June2011	exon	54778212	54778348	.	-	.	gene_id "ZNF385A|25946"; transcript_id "uc001sfy.3";
chr12	TCGA_June2011	exon	54785019	54785083	.	-	.	gene_id "ZNF385A|25946"; transcript_id "uc001sfy.3";
chr12	TCGA_June2011	exon	69244958	69250459	.	-	.	gene_id "CPM|1368"; transcript_id "uc001suq.2";
chr12	TCGA_June2011	exon	69252703	69252851	.	-	.	gene_id "CPM|1368"; transcript_id "uc001suq.2";
chr12	TCGA_June2011	exon	69260676	69260828	.	-	.	gene_id "CPM|1368"; transcript_id "uc001suq.2";
chr12	TCGA_June2011	exon	69263105	69263275	.	-	.	gene_id "CPM|1368"; transcript_id "uc001suq.2";
chr12	TCGA_June2011	exon	69263995	69264179	.	-	.	gene_id "CPM|1368"; transcript_id "uc001suq.2";
chr12	TCGA_June2011	exon	69265564	69265736	.	-	.	gene_id "CPM|1368"; transcript_id "uc001suq.2";
chr12	TCGA_June2011	exon	69279572	69279669	.	-	.	gene_id "CPM|1368"; transcript_id "uc001suq.2";
chr12	TCGA_June2011	exon	69326458	69326620	.	-	.	gene_id "CPM|1368"; transcript_id "uc001suq.2";
chr12	TCGA_June2011	exon	69326940	69326979	.	-	.	gene_id "CPM|1368"; transcript_id "uc001suq.2";
chr12	TCGA_June2011	exon	71518877	71519167	.	-	.	gene_id "TSPAN8|7103"; transcript_id "uc009zrt.1";
chr12	TCGA_June2011	exon	71523111	71523194	.	-	.	gene_id "TSPAN8|7103"; transcript_id "uc009zrt.1";
chr12	TCGA_June2011	exon	71526473	71526604	.	-	.	gene_id "TSPAN8|7103"; transcript_id "uc009zrt.1";
chr12	TCGA_June2011	exon	71531733	71531840	.	-	.	gene_id "TSPAN8|7103"; transcript_id "uc009zrt.1";
chr12	TCGA_June2011	exon	71531936	71532010	.	-	.	gene_id "TSPAN8|7103"; transcript_id "uc009zrt.1";
chr12	TCGA_June2011	exon	71533491	71533628	.	-	.	gene_id "TSPAN8|7103"; transcript_id "uc009zrt.1";
chr12	TCGA_June2011	exon	71537931	71537993	.	-	.	gene_id "TSPAN8|7103"; transcript_id "uc009zrt.1";
chr12	TCGA_June2011	exon	71551399	71551620	.	-	.	gene_id "TSPAN8|7103"; transcript_id "uc009zrt.1";
chr12	TCGA_June2011	exon	104343981	104345408	.	-	.	gene_id "C12orf73|728568"; transcript_id "uc009zuj.2";
chr12	TCGA_June2011	exon	104350409	104350526	.	-	.	gene_id "C12orf73|728568"; transcript_id "uc009zuj.2";
chr12	TCGA_June2011	exon	104350847	104350993	.	-	.	gene_id "C12orf73|728568"; transcript_id "uc009zuj.2";
chr12	TCGA_June2011	exon	112277573	112278281	.	-	.	gene_id "C12orf47|51275"; transcript_id "uc001tsv.2";
chr12	TCGA_June2011	exon	112279488	112279710	.	-	.	gene_id "C12orf47|51275"; transcript_id "uc001tsv.2";
chr12	TCGA_June2011	exon	120123598	120126060	.	-	.	gene_id "CIT|11113"; transcript_id "uc001txj.1";
chr12	TCGA_June2011	exon	120127956	120128259	.	-	.	gene_id "CIT|11113"; transcript_id "uc001txj.1";
chr12	TCGA_June2011	exon	120135464	120135643	.	-	.	gene_id "CIT|11113"; transcript_id "uc001txj.1";
chr12	TCGA_June2011	exon	120135781	120135859	.	-	.	gene_id "CIT|11113"; transcript_id "uc001txj.1";
chr12	TCGA_June2011	exon	120138550	120138630	.	-	.	gene_id "CIT|11113"; transcript_id "uc001txj.1";
chr12	TCGA_June2011	exon	120139429	120139557	.	-	.	gene_id "CIT|11113"; transcript_id "uc001txj.1";
chr12	TCGA_June2011	exon	120139655	120139763	.	-	.	gene_id "CIT|11113"; transcript_id "uc001txj.1";
chr12	TCGA_June2011	exon	120142168	120142260	.	-	.	gene_id "CIT|11113"; transcript_id "uc001txj.1";
chr12	TCGA_June2011	exon	120145984	120146123	.	-	.	gene_id "CIT|11113"; transcript_id "uc001txj.1";
chr12	TCGA_June2011	exon	120148056	120148191	.	-	.	gene_id "CIT|11113"; transcript_id "uc001txj.1";
chr12	TCGA_June2011	exon	120148345	120148425	.	-	.	gene_id "CIT|11113"; transcript_id "uc001txj.1";
chr12	TCGA_June2011	exon	120149983	120150152	.	-	.	gene_id "CIT|11113"; transcript_id "uc001txj.1";
chr12	TCGA_June2011	exon	120150396	120150500	.	-	.	gene_id "CIT|11113"; transcript_id "uc001txj.1";
chr12	TCGA_June2011	exon	120151008	120151099	.	-	.	gene_id "CIT|11113"; transcript_id "uc001txj.1";
chr12	TCGA_June2011	exon	120151273	120151453	.	-	.	gene_id "CIT|11113"; transcript_id "uc001txj.1";
chr12	TCGA_June2011	exon	120152002	120152139	.	-	.	gene_id "CIT|11113"; transcript_id "uc001txj.1";
chr12	TCGA_June2011	exon	120156050	120156214	.	-	.	gene_id "CIT|11113"; transcript_id "uc001txj.1";
chr12	TCGA_June2011	exon	120156504	120156666	.	-	.	gene_id "CIT|11113"; transcript_id "uc001txj.1";
chr12	TCGA_June2011	exon	120158283	120158390	.	-	.	gene_id "CIT|11113"; transcript_id "uc001txj.1";
chr12	TCGA_June2011	exon	120159114	120159254	.	-	.	gene_id "CIT|11113"; transcript_id "uc001txj.1";
chr12	TCGA_June2011	exon	120166307	120166411	.	-	.	gene_id "CIT|11113"; transcript_id "uc001txj.1";
chr12	TCGA_June2011	exon	120168300	120168435	.	-	.	gene_id "CIT|11113"; transcript_id "uc001txj.1";
chr12	TCGA_June2011	exon	120171969	120172162	.	-	.	gene_id "CIT|11113"; transcript_id "uc001txj.1";
chr12	TCGA_June2011	exon	120172965	120173162	.	-	.	gene_id "CIT|11113"; transcript_id "uc001txj.1";
chr12	TCGA_June2011	exon	120180216	120180269	.	-	.	gene_id "CIT|11113"; transcript_id "uc001txj.1";
chr12	TCGA_June2011	exon	120189855	120190052	.	-	.	gene_id "CIT|11113"; transcript_id "uc001txj.1";
chr12	TCGA_June2011	exon	120195175	120195349	.	-	.	gene_id "CIT|11113"; transcript_id "uc001txj.1";
chr12	TCGA_June2011	exon	120196395	120196504	.	-	.	gene_id "CIT|11113"; transcript_id "uc001txj.1";
chr12	TCGA_June2011	exon	120198743	120198859	.	-	.	gene_id "CIT|11113"; transcript_id "uc001txj.1";
chr12	TCGA_June2011	exon	120204891	120204986	.	-	.	gene_id "CIT|11113"; transcript_id "uc001txj.1";
chr12	TCGA_June2011	exon	120208589	120208714	.	-	.	gene_id "CIT|11113"; transcript_id "uc001txj.1";
chr12	TCGA_June2011	exon	120210574	120210714	.	-	.	gene_id "CIT|11113"; transcript_id "uc001txj.1";
chr12	TCGA_June2011	exon	120213590	120213643	.	-	.	gene_id "CIT|11113"; transcript_id "uc001txj.1";
chr12	TCGA_June2011	exon	120214162	120214212	.	-	.	gene_id "CIT|11113"; transcript_id "uc001txj.1";
chr12	TCGA_June2011	exon	120214476	120214646	.	-	.	gene_id "CIT|11113"; transcript_id "uc001txj.1";
chr12	TCGA_June2011	exon	120220322	120220441	.	-	.	gene_id "CIT|11113"; transcript_id "uc001txj.1";
chr12	TCGA_June2011	exon	120221712	120221855	.	-	.	gene_id "CIT|11113"; transcript_id "uc001txj.1";
chr12	TCGA_June2011	exon	120222764	120222869	.	-	.	gene_id "CIT|11113"; transcript_id "uc001txj.1";
chr12	TCGA_June2011	exon	120241010	120241193	.	-	.	gene_id "CIT|11113"; transcript_id "uc001txj.1";
chr12	TCGA_June2011	exon	120260624	120260777	.	-	.	gene_id "CIT|11113"; transcript_id "uc001txj.1";
chr12	TCGA_June2011	exon	120262969	120263172	.	-	.	gene_id "CIT|11113"; transcript_id "uc001txj.1";
chr12	TCGA_June2011	exon	120270575	120270668	.	-	.	gene_id "CIT|11113"; transcript_id "uc001txj.1";
chr12	TCGA_June2011	exon	120271890	120272032	.	-	.	gene_id "CIT|11113"; transcript_id "uc001txj.1";
chr12	TCGA_June2011	exon	120287978	120288079	.	-	.	gene_id "CIT|11113"; transcript_id "uc001txj.1";
chr12	TCGA_June2011	exon	120295327	120295502	.	-	.	gene_id "CIT|11113"; transcript_id "uc001txj.1";
chr12	TCGA_June2011	exon	120306864	120307005	.	-	.	gene_id "CIT|11113"; transcript_id "uc001txj.1";
chr12	TCGA_June2011	exon	120313877	120313985	.	-	.	gene_id "CIT|11113"; transcript_id "uc001txj.1";
chr12	TCGA_June2011	exon	120315053	120315092	.	-	.	gene_id "CIT|11113"; transcript_id "uc001txj.1";
chr12	TCGA_June2011	exon	123468027	123470897	.	-	.	gene_id "PITPNM2|57605"; transcript_id "uc001uek.1";
chr12	TCGA_June2011	exon	123470983	123471111	.	-	.	gene_id "PITPNM2|57605"; transcript_id "uc001uek.1";
chr12	TCGA_June2011	exon	123471193	123471376	.	-	.	gene_id "PITPNM2|57605"; transcript_id "uc001uek.1";
chr12	TCGA_June2011	exon	123471828	123471977	.	-	.	gene_id "PITPNM2|57605"; transcript_id "uc001uek.1";
chr12	TCGA_June2011	exon	123472058	123472206	.	-	.	gene_id "PITPNM2|57605"; transcript_id "uc001uek.1";
chr12	TCGA_June2011	exon	123472332	123472448	.	-	.	gene_id "PITPNM2|57605"; transcript_id "uc001uek.1";
chr12	TCGA_June2011	exon	123472781	123472897	.	-	.	gene_id "PITPNM2|57605"; transcript_id "uc001uek.1";
chr12	TCGA_June2011	exon	123473271	123473419	.	-	.	gene_id "PITPNM2|57605"; transcript_id "uc001uek.1";
chr12	TCGA_June2011	exon	123475092	123475256	.	-	.	gene_id "PITPNM2|57605"; transcript_id "uc001uek.1";
chr12	TCGA_June2011	exon	123476302	123476445	.	-	.	gene_id "PITPNM2|57605"; transcript_id "uc001uek.1";
chr12	TCGA_June2011	exon	123477046	123477216	.	-	.	gene_id "PITPNM2|57605"; transcript_id "uc001uek.1";
chr12	TCGA_June2011	exon	123479348	123479526	.	-	.	gene_id "PITPNM2|57605"; transcript_id "uc001uek.1";
chr12	TCGA_June2011	exon	123479936	123480207	.	-	.	gene_id "PITPNM2|57605"; transcript_id "uc001uek.1";
chr12	TCGA_June2011	exon	123481005	123481124	.	-	.	gene_id "PITPNM2|57605"; transcript_id "uc001uek.1";
chr12	TCGA_June2011	exon	123481268	123481457	.	-	.	gene_id "PITPNM2|57605"; transcript_id "uc001uek.1";
chr12	TCGA_June2011	exon	123481872	123482119	.	-	.	gene_id "PITPNM2|57605"; transcript_id "uc001uek.1";
chr12	TCGA_June2011	exon	123485325	123485395	.	-	.	gene_id "PITPNM2|57605"; transcript_id "uc001uek.1";
chr12	TCGA_June2011	exon	123485601	123485705	.	-	.	gene_id "PITPNM2|57605"; transcript_id "uc001uek.1";
chr12	TCGA_June2011	exon	123488941	123489036	.	-	.	gene_id "PITPNM2|57605"; transcript_id "uc001uek.1";
chr12	TCGA_June2011	exon	123489787	123490095	.	-	.	gene_id "PITPNM2|57605"; transcript_id "uc001uek.1";
chr12	TCGA_June2011	exon	123494397	123494624	.	-	.	gene_id "PITPNM2|57605"; transcript_id "uc001uek.1";
chr12	TCGA_June2011	exon	123497160	123497281	.	-	.	gene_id "PITPNM2|57605"; transcript_id "uc001uek.1";
chr12	TCGA_June2011	exon	123498375	123498589	.	-	.	gene_id "PITPNM2|57605"; transcript_id "uc001uek.1";
chr12	TCGA_June2011	exon	123519060	123519232	.	-	.	gene_id "PITPNM2|57605"; transcript_id "uc001uek.1";
chr12	TCGA_June2011	exon	123594932	123595035	.	-	.	gene_id "PITPNM2|57605"; transcript_id "uc001uek.1";
chr12	TCGA_June2011	exon	123635264	123635285	.	-	.	gene_id "PITPNM2|57605"; transcript_id "uc001uek.1";
chr12	TCGA_June2011	exon	132680918	132681798	.	-	.	gene_id "GALNT9|50614"; transcript_id "uc001uka.2";
chr12	TCGA_June2011	exon	132682337	132682504	.	-	.	gene_id "GALNT9|50614"; transcript_id "uc001uka.2";
chr12	TCGA_June2011	exon	132683719	132683814	.	-	.	gene_id "GALNT9|50614"; transcript_id "uc001uka.2";
chr12	TCGA_June2011	exon	132685669	132685806	.	-	.	gene_id "GALNT9|50614"; transcript_id "uc001uka.2";
chr12	TCGA_June2011	exon	132688050	132688235	.	-	.	gene_id "GALNT9|50614"; transcript_id "uc001uka.2";
chr12	TCGA_June2011	exon	132690106	132690256	.	-	.	gene_id "GALNT9|50614"; transcript_id "uc001uka.2";
chr12	TCGA_June2011	exon	132690468	132690573	.	-	.	gene_id "GALNT9|50614"; transcript_id "uc001uka.2";
chr12	TCGA_June2011	exon	7055740	7055902	.	+	.	gene_id "PTPN6|5777"; transcript_id "uc001qsa.1";
chr12	TCGA_June2011	exon	7060772	7060894	.	+	.	gene_id "PTPN6|5777"; transcript_id "uc001qsa.1";
chr12	TCGA_June2011	exon	7061146	7061340	.	+	.	gene_id "PTPN6|5777"; transcript_id "uc001qsa.1";
chr12	TCGA_June2011	exon	7063968	7064157	.	+	.	gene_id "PTPN6|5777"; transcript_id "uc001qsa.1";
chr12	TCGA_June2011	exon	7064314	7064430	.	+	.	gene_id "PTPN6|5777"; transcript_id "uc001qsa.1";
chr12	TCGA_June2011	exon	7064535	7064648	.	+	.	gene_id "PTPN6|5777"; transcript_id "uc001qsa.1";
chr12	TCGA_June2011	exon	7064823	7064919	.	+	.	gene_id "PTPN6|5777"; transcript_id "uc001qsa.1";
chr12	TCGA_June2011	exon	7065305	7065384	.	+	.	gene_id "PTPN6|5777"; transcript_id "uc001qsa.1";
chr12	TCGA_June2011	exon	7065582	7065731	.	+	.	gene_id "PTPN6|5777"; transcript_id "uc001qsa.1";
chr12	TCGA_June2011	exon	7066817	7066948	.	+	.	gene_id "PTPN6|5777"; transcript_id "uc001qsa.1";
chr12	TCGA_June2011	exon	7067082	7067236	.	+	.	gene_id "PTPN6|5777"; transcript_id "uc001qsa.1";
chr12	TCGA_June2011	exon	7069090	7069157	.	+	.	gene_id "PTPN6|5777"; transcript_id "uc001qsa.1";
chr12	TCGA_June2011	exon	7069251	7069402	.	+	.	gene_id "PTPN6|5777"; transcript_id "uc001qsa.1";
chr12	TCGA_June2011	exon	7069507	7069598	.	+	.	gene_id "PTPN6|5777"; transcript_id "uc001qsa.1";
chr12	TCGA_June2011	exon	7069969	7070108	.	+	.	gene_id "PTPN6|5777"; transcript_id "uc001qsa.1";
chr12	TCGA_June2011	exon	7070289	7070479	.	+	.	gene_id "PTPN6|5777"; transcript_id "uc001qsa.1";
chr12	TCGA_June2011	exon	10331557	10332227	.	+	.	gene_id "C12orf59|120939"; transcript_id "uc001qxq.2";
chr12	TCGA_June2011	exon	10337929	10337967	.	+	.	gene_id "C12orf59|120939"; transcript_id "uc001qxq.2";
chr12	TCGA_June2011	exon	10339019	10339188	.	+	.	gene_id "C12orf59|120939"; transcript_id "uc001qxq.2";
chr12	TCGA_June2011	exon	10342495	10344402	.	+	.	gene_id "C12orf59|120939"; transcript_id "uc001qxq.2";
chr12	TCGA_June2011	exon	15699286	15699642	.	+	.	gene_id "PTPRO|5800"; transcript_id "uc001rcz.1";
chr12	TCGA_June2011	exon	15702028	15702160	.	+	.	gene_id "PTPRO|5800"; transcript_id "uc001rcz.1";
chr12	TCGA_June2011	exon	15704485	15704605	.	+	.	gene_id "PTPRO|5800"; transcript_id "uc001rcz.1";
chr12	TCGA_June2011	exon	15710389	15710457	.	+	.	gene_id "PTPRO|5800"; transcript_id "uc001rcz.1";
chr12	TCGA_June2011	exon	15718527	15718562	.	+	.	gene_id "PTPRO|5800"; transcript_id "uc001rcz.1";
chr12	TCGA_June2011	exon	15722351	15722432	.	+	.	gene_id "PTPRO|5800"; transcript_id "uc001rcz.1";
chr12	TCGA_June2011	exon	15731787	15731877	.	+	.	gene_id "PTPRO|5800"; transcript_id "uc001rcz.1";
chr12	TCGA_June2011	exon	15732973	15733049	.	+	.	gene_id "PTPRO|5800"; transcript_id "uc001rcz.1";
chr12	TCGA_June2011	exon	15733631	15733765	.	+	.	gene_id "PTPRO|5800"; transcript_id "uc001rcz.1";
chr12	TCGA_June2011	exon	15734613	15734735	.	+	.	gene_id "PTPRO|5800"; transcript_id "uc001rcz.1";
chr12	TCGA_June2011	exon	15739831	15739985	.	+	.	gene_id "PTPRO|5800"; transcript_id "uc001rcz.1";
chr12	TCGA_June2011	exon	15742389	15742524	.	+	.	gene_id "PTPRO|5800"; transcript_id "uc001rcz.1";
chr12	TCGA_June2011	exon	15747871	15747991	.	+	.	gene_id "PTPRO|5800"; transcript_id "uc001rcz.1";
chr12	TCGA_June2011	exon	15749024	15750335	.	+	.	gene_id "PTPRO|5800"; transcript_id "uc001rcz.1";
chr12	TCGA_June2011	exon	54422194	54422705	.	+	.	gene_id "HOXC6|3223:HOXC4|3221:HOXC5|3222"; transcript_id "uc001sev.2";
chr12	TCGA_June2011	exon	54423439	54424606	.	+	.	gene_id "HOXC6|3223:HOXC4|3221:HOXC5|3222"; transcript_id "uc001sev.2";
chr12	TCGA_June2011	exon	56552100	56552188	.	+	.	gene_id "MYL6|4637"; transcript_id "uc001sjx.1";
chr12	TCGA_June2011	exon	56552468	56552495	.	+	.	gene_id "MYL6|4637"; transcript_id "uc001sjx.1";
chr12	TCGA_June2011	exon	56553371	56553514	.	+	.	gene_id "MYL6|4637"; transcript_id "uc001sjx.1";
chr12	TCGA_June2011	exon	56553759	56553932	.	+	.	gene_id "MYL6|4637"; transcript_id "uc001sjx.1";
chr12	TCGA_June2011	exon	56554027	56554104	.	+	.	gene_id "MYL6|4637"; transcript_id "uc001sjx.1";
chr12	TCGA_June2011	exon	56555171	56555366	.	+	.	gene_id "MYL6|4637"; transcript_id "uc001sjx.1";
chr12	TCGA_June2011	exon	70132631	70132811	.	+	.	gene_id "RAB3IP|117177"; transcript_id "uc001svl.1";
chr12	TCGA_June2011	exon	70149164	70149439	.	+	.	gene_id "RAB3IP|117177"; transcript_id "uc001svl.1";
chr12	TCGA_June2011	exon	70150185	70150443	.	+	.	gene_id "RAB3IP|117177"; transcript_id "uc001svl.1";
chr12	TCGA_June2011	exon	70178500	70178595	.	+	.	gene_id "RAB3IP|117177"; transcript_id "uc001svl.1";
chr12	TCGA_June2011	exon	70188217	70188294	.	+	.	gene_id "RAB3IP|117177"; transcript_id "uc001svl.1";
chr12	TCGA_June2011	exon	70188921	70190424	.	+	.	gene_id "RAB3IP|117177"; transcript_id "uc001svl.1";
chr3	TCGA_June2011	exon	37094117	37095452	.	-	.	gene_id "LRRFIP2|9209"; transcript_id "uc003cgt.3";
chr3	TCGA_June2011	exon	37095902	37096006	.	-	.	gene_id "LRRFIP2|9209"; transcript_id "uc003cgt.3";
chr3	TCGA_June2011	exon	37096577	37096656	.	-	.	gene_id "LRRFIP2|9209"; transcript_id "uc003cgt.3";
chr3	TCGA_June2011	exon	37100281	37100401	.	-	.	gene_id "LRRFIP2|9209"; transcript_id "uc003cgt.3";
chr3	TCGA_June2011	exon	37105233	37105282	.	-	.	gene_id "LRRFIP2|9209"; transcript_id "uc003cgt.3";
chr3	TCGA_June2011	exon	37107301	37107433	.	-	.	gene_id "LRRFIP2|9209"; transcript_id "uc003cgt.3";
chr3	TCGA_June2011	exon	37116515	37116607	.	-	.	gene_id "LRRFIP2|9209"; transcript_id "uc003cgt.3";
chr3	TCGA_June2011	exon	37125127	37125297	.	-	.	gene_id "LRRFIP2|9209"; transcript_id "uc003cgt.3";
chr3	TCGA_June2011	exon	37136283	37136399	.	-	.	gene_id "LRRFIP2|9209"; transcript_id "uc003cgt.3";
chr3	TCGA_June2011	exon	37138107	37138151	.	-	.	gene_id "LRRFIP2|9209"; transcript_id "uc003cgt.3";
chr3	TCGA_June2011	exon	37170554	37170640	.	-	.	gene_id "LRRFIP2|9209"; transcript_id "uc003cgt.3";
chr3	TCGA_June2011	exon	37190385	37190529	.	-	.	gene_id "LRRFIP2|9209"; transcript_id "uc003cgt.3";
chr3	TCGA_June2011	exon	37216030	37216096	.	-	.	gene_id "LRRFIP2|9209"; transcript_id "uc003cgt.3";
chr3	TCGA_June2011	exon	37217551	37217851	.	-	.	gene_id "LRRFIP2|9209"; transcript_id "uc003cgt.3";
chr3	TCGA_June2011	exon	37094117	37095452	.	-	.	gene_id "LRRFIP2|9209"; transcript_id "uc003cgs.3";
chr3	TCGA_June2011	exon	37095902	37096006	.	-	.	gene_id "LRRFIP2|9209"; transcript_id "uc003cgs.3";
chr3	TCGA_June2011	exon	37096577	37096656	.	-	.	gene_id "LRRFIP2|9209"; transcript_id "uc003cgs.3";
chr3	TCGA_June2011	exon	37100281	37100401	.	-	.	gene_id "LRRFIP2|9209"; transcript_id "uc003cgs.3";
chr3	TCGA_June2011	exon	37105233	37105282	.	-	.	gene_id "LRRFIP2|9209"; transcript_id "uc003cgs.3";
chr3	TCGA_June2011	exon	37107301	37107433	.	-	.	gene_id "LRRFIP2|9209"; transcript_id "uc003cgs.3";
chr3	TCGA_June2011	exon	37116515	37116607	.	-	.	gene_id "LRRFIP2|9209"; transcript_id "uc003cgs.3";
chr3	TCGA_June2011	exon	37125127	37125297	.	-	.	gene_id "LRRFIP2|9209"; transcript_id "uc003cgs.3";
chr3	TCGA_June2011	exon	37132958	37133029	.	-	.	gene_id "LRRFIP2|9209"; transcript_id "uc003cgs.3";
chr3	TCGA_June2011	exon	37136283	37136399	.	-	.	gene_id "LRRFIP2|9209"; transcript_id "uc003cgs.3";
chr3	TCGA_June2011	exon	37138107	37138151	.	-	.	gene_id "LRRFIP2|9209"; transcript_id "uc003cgs.3";
chr3	TCGA_June2011	exon	37170554	37170640	.	-	.	gene_id "LRRFIP2|9209"; transcript_id "uc003cgs.3";
chr3	TCGA_June2011	exon	37190385	37190529	.	-	.	gene_id "LRRFIP2|9209"; transcript_id "uc003cgs.3";
chr3	TCGA_June2011	exon	37216030	37216096	.	-	.	gene_id "LRRFIP2|9209"; transcript_id "uc003cgs.3";
chr3	TCGA_June2011	exon	37217551	37217851	.	-	.	gene_id "LRRFIP2|9209"; transcript_id "uc003cgs.3";
chr3	TCGA_June2011	exon	119360908	119361408	.	-	.	gene_id "POPDC2|64091"; transcript_id "uc003ecx.1";
chr3	TCGA_June2011	exon	119367107	119367515	.	-	.	gene_id "POPDC2|64091"; transcript_id "uc003ecx.1";
chr3	TCGA_June2011	exon	119373352	119373460	.	-	.	gene_id "POPDC2|64091"; transcript_id "uc003ecx.1";
chr3	TCGA_June2011	exon	119378780	119379404	.	-	.	gene_id "POPDC2|64091"; transcript_id "uc003ecx.1";
chr3	TCGA_June2011	exon	129366637	129370638	.	-	.	gene_id "TMCC1|23023"; transcript_id "uc011blc.1";
chr3	TCGA_June2011	exon	129373811	129373946	.	-	.	gene_id "TMCC1|23023"; transcript_id "uc011blc.1";
chr3	TCGA_June2011	exon	129389173	129390107	.	-	.	gene_id "TMCC1|23023"; transcript_id "uc011blc.1";
chr3	TCGA_June2011	exon	129513167	129513259	.	-	.	gene_id "TMCC1|23023"; transcript_id "uc011blc.1";
chr3	TCGA_June2011	exon	167401697	167402177	.	-	.	gene_id "PDCD10|11235"; transcript_id "uc003fez.2";
chr3	TCGA_June2011	exon	167405022	167405104	.	-	.	gene_id "PDCD10|11235"; transcript_id "uc003fez.2";
chr3	TCGA_June2011	exon	167405403	167405481	.	-	.	gene_id "PDCD10|11235"; transcript_id "uc003fez.2";
chr3	TCGA_June2011	exon	167413384	167413510	.	-	.	gene_id "PDCD10|11235"; transcript_id "uc003fez.2";
chr3	TCGA_June2011	exon	167414797	167414914	.	-	.	gene_id "PDCD10|11235"; transcript_id "uc003fez.2";
chr3	TCGA_June2011	exon	167422630	167422683	.	-	.	gene_id "PDCD10|11235"; transcript_id "uc003fez.2";
chr3	TCGA_June2011	exon	167437850	167438061	.	-	.	gene_id "PDCD10|11235"; transcript_id "uc003fez.2";
chr3	TCGA_June2011	exon	167452594	167452630	.	-	.	gene_id "PDCD10|11235"; transcript_id "uc003fez.2";
chr3	TCGA_June2011	exon	12329349	12329519	.	+	.	gene_id "PPARG|5468"; transcript_id "uc003bws.2";
chr3	TCGA_June2011	exon	12421203	12421430	.	+	.	gene_id "PPARG|5468"; transcript_id "uc003bws.2";
chr3	TCGA_June2011	exon	12422821	12422990	.	+	.	gene_id "PPARG|5468"; transcript_id "uc003bws.2";
chr3	TCGA_June2011	exon	12434113	12434251	.	+	.	gene_id "PPARG|5468"; transcript_id "uc003bws.2";
chr3	TCGA_June2011	exon	12447381	12447580	.	+	.	gene_id "PPARG|5468"; transcript_id "uc003bws.2";
chr3	TCGA_June2011	exon	12458203	12458653	.	+	.	gene_id "PPARG|5468"; transcript_id "uc003bws.2";
chr3	TCGA_June2011	exon	12475397	12475854	.	+	.	gene_id "PPARG|5468"; transcript_id "uc003bws.2";
chr3	TCGA_June2011	exon	13590625	13590708	.	+	.	gene_id "FBLN2|2199"; transcript_id "uc011avb.1";
chr3	TCGA_June2011	exon	13611815	13613161	.	+	.	gene_id "FBLN2|2199"; transcript_id "uc011avb.1";
chr3	TCGA_June2011	exon	13649562	13649673	.	+	.	gene_id "FBLN2|2199"; transcript_id "uc011avb.1";
chr3	TCGA_June2011	exon	13651013	13651142	.	+	.	gene_id "FBLN2|2199"; transcript_id "uc011avb.1";
chr3	TCGA_June2011	exon	13655484	13655664	.	+	.	gene_id "FBLN2|2199"; transcript_id "uc011avb.1";
chr3	TCGA_June2011	exon	13659576	13659785	.	+	.	gene_id "FBLN2|2199"; transcript_id "uc011avb.1";
chr3	TCGA_June2011	exon	13660404	13660517	.	+	.	gene_id "FBLN2|2199"; transcript_id "uc011avb.1";
chr3	TCGA_June2011	exon	13661230	13661331	.	+	.	gene_id "FBLN2|2199"; transcript_id "uc011avb.1";
chr3	TCGA_June2011	exon	13667945	13668079	.	+	.	gene_id "FBLN2|2199"; transcript_id "uc011avb.1";
chr3	TCGA_June2011	exon	13669332	13669469	.	+	.	gene_id "FBLN2|2199"; transcript_id "uc011avb.1";
chr3	TCGA_June2011	exon	13670405	13670548	.	+	.	gene_id "FBLN2|2199"; transcript_id "uc011avb.1";
chr3	TCGA_June2011	exon	13670664	13670792	.	+	.	gene_id "FBLN2|2199"; transcript_id "uc011avb.1";
chr3	TCGA_June2011	exon	13671320	13671445	.	+	.	gene_id "FBLN2|2199"; transcript_id "uc011avb.1";
chr3	TCGA_June2011	exon	13672199	13672315	.	+	.	gene_id "FBLN2|2199"; transcript_id "uc011avb.1";
chr3	TCGA_June2011	exon	13672829	13672957	.	+	.	gene_id "FBLN2|2199"; transcript_id "uc011avb.1";
chr3	TCGA_June2011	exon	13677945	13678068	.	+	.	gene_id "FBLN2|2199"; transcript_id "uc011avb.1";
chr3	TCGA_June2011	exon	13679062	13679921	.	+	.	gene_id "FBLN2|2199"; transcript_id "uc011avb.1";
chr3	TCGA_June2011	exon	41240942	41241161	.	+	.	gene_id "CTNNB1|1499"; transcript_id "uc003ckq.2";
chr3	TCGA_June2011	exon	41265512	41265572	.	+	.	gene_id "CTNNB1|1499"; transcript_id "uc003ckq.2";
chr3	TCGA_June2011	exon	41266017	41266244	.	+	.	gene_id "CTNNB1|1499"; transcript_id "uc003ckq.2";
chr3	TCGA_June2011	exon	41266445	41266698	.	+	.	gene_id "CTNNB1|1499"; transcript_id "uc003ckq.2";
chr3	TCGA_June2011	exon	41266825	41267063	.	+	.	gene_id "CTNNB1|1499"; transcript_id "uc003ckq.2";
chr3	TCGA_June2011	exon	41267151	41267352	.	+	.	gene_id "CTNNB1|1499"; transcript_id "uc003ckq.2";
chr3	TCGA_June2011	exon	41268699	41268843	.	+	.	gene_id "CTNNB1|1499"; transcript_id "uc003ckq.2";
chr3	TCGA_June2011	exon	41274832	41274935	.	+	.	gene_id "CTNNB1|1499"; transcript_id "uc003ckq.2";
chr3	TCGA_June2011	exon	41275020	41275358	.	+	.	gene_id "CTNNB1|1499"; transcript_id "uc003ckq.2";
chr3	TCGA_June2011	exon	41275630	41275788	.	+	.	gene_id "CTNNB1|1499"; transcript_id "uc003ckq.2";
chr3	TCGA_June2011	exon	41277215	41277334	.	+	.	gene_id "CTNNB1|1499"; transcript_id "uc003ckq.2";
chr3	TCGA_June2011	exon	41277840	41277990	.	+	.	gene_id "CTNNB1|1499"; transcript_id "uc003ckq.2";
chr3	TCGA_June2011	exon	41278079	41278200	.	+	.	gene_id "CTNNB1|1499"; transcript_id "uc003ckq.2";
chr3	TCGA_June2011	exon	41279507	41279567	.	+	.	gene_id "CTNNB1|1499"; transcript_id "uc003ckq.2";
chr3	TCGA_June2011	exon	41280625	41280845	.	+	.	gene_id "CTNNB1|1499"; transcript_id "uc003ckq.2";
chr3	TCGA_June2011	exon	41281151	41281939	.	+	.	gene_id "CTNNB1|1499"; transcript_id "uc003ckq.2";
chr3	TCGA_June2011	exon	42132746	42133052	.	+	.	gene_id "TRAK1|22906"; transcript_id "uc011azi.1";
chr3	TCGA_June2011	exon	42166912	42167106	.	+	.	gene_id "TRAK1|22906"; transcript_id "uc011azi.1";
chr3	TCGA_June2011	exon	42218306	42218382	.	+	.	gene_id "TRAK1|22906"; transcript_id "uc011azi.1";
chr3	TCGA_June2011	exon	42226177	42226293	.	+	.	gene_id "TRAK1|22906"; transcript_id "uc011azi.1";
chr3	TCGA_June2011	exon	42229537	42229637	.	+	.	gene_id "TRAK1|22906"; transcript_id "uc011azi.1";
chr3	TCGA_June2011	exon	42230508	42230616	.	+	.	gene_id "TRAK1|22906"; transcript_id "uc011azi.1";
chr3	TCGA_June2011	exon	42233050	42233128	.	+	.	gene_id "TRAK1|22906"; transcript_id "uc011azi.1";
chr3	TCGA_June2011	exon	42234567	42234697	.	+	.	gene_id "TRAK1|22906"; transcript_id "uc011azi.1";
chr3	TCGA_June2011	exon	42235316	42235390	.	+	.	gene_id "TRAK1|22906"; transcript_id "uc011azi.1";
chr3	TCGA_June2011	exon	42236296	42236433	.	+	.	gene_id "TRAK1|22906"; transcript_id "uc011azi.1";
chr3	TCGA_June2011	exon	42240669	42240745	.	+	.	gene_id "TRAK1|22906"; transcript_id "uc011azi.1";
chr3	TCGA_June2011	exon	42242310	42242546	.	+	.	gene_id "TRAK1|22906"; transcript_id "uc011azi.1";
chr3	TCGA_June2011	exon	42243928	42244244	.	+	.	gene_id "TRAK1|22906"; transcript_id "uc011azi.1";
chr3	TCGA_June2011	exon	42251259	42251414	.	+	.	gene_id "TRAK1|22906"; transcript_id "uc011azi.1";
chr3	TCGA_June2011	exon	42260986	42261088	.	+	.	gene_id "TRAK1|22906"; transcript_id "uc011azi.1";
chr3	TCGA_June2011	exon	42264434	42267267	.	+	.	gene_id "TRAK1|22906"; transcript_id "uc011azi.1";
chr3	TCGA_June2011	exon	50196452	50196721	.	+	.	gene_id "SEMA3F|6405"; transcript_id "uc003cyk.2";
chr3	TCGA_June2011	exon	50197008	50197167	.	+	.	gene_id "SEMA3F|6405"; transcript_id "uc003cyk.2";
chr3	TCGA_June2011	exon	50211226	50211386	.	+	.	gene_id "SEMA3F|6405"; transcript_id "uc003cyk.2";
chr3	TCGA_June2011	exon	50211485	50211547	.	+	.	gene_id "SEMA3F|6405"; transcript_id "uc003cyk.2";
chr3	TCGA_June2011	exon	50211664	50211783	.	+	.	gene_id "SEMA3F|6405"; transcript_id "uc003cyk.2";
chr3	TCGA_June2011	exon	50214201	50214294	.	+	.	gene_id "SEMA3F|6405"; transcript_id "uc003cyk.2";
chr3	TCGA_June2011	exon	50219717	50219836	.	+	.	gene_id "SEMA3F|6405"; transcript_id "uc003cyk.2";
chr3	TCGA_June2011	exon	50220077	50220216	.	+	.	gene_id "SEMA3F|6405"; transcript_id "uc003cyk.2";
chr3	TCGA_June2011	exon	50220337	50220451	.	+	.	gene_id "SEMA3F|6405"; transcript_id "uc003cyk.2";
chr3	TCGA_June2011	exon	50220619	50220688	.	+	.	gene_id "SEMA3F|6405"; transcript_id "uc003cyk.2";
chr3	TCGA_June2011	exon	50220853	50220997	.	+	.	gene_id "SEMA3F|6405"; transcript_id "uc003cyk.2";
chr3	TCGA_June2011	exon	50222025	50222247	.	+	.	gene_id "SEMA3F|6405"; transcript_id "uc003cyk.2";
chr3	TCGA_June2011	exon	50222876	50222964	.	+	.	gene_id "SEMA3F|6405"; transcript_id "uc003cyk.2";
chr3	TCGA_June2011	exon	50223099	50223140	.	+	.	gene_id "SEMA3F|6405"; transcript_id "uc003cyk.2";
chr3	TCGA_June2011	exon	50223322	50223479	.	+	.	gene_id "SEMA3F|6405"; transcript_id "uc003cyk.2";
chr3	TCGA_June2011	exon	50223714	50223781	.	+	.	gene_id "SEMA3F|6405"; transcript_id "uc003cyk.2";
chr3	TCGA_June2011	exon	50224046	50224179	.	+	.	gene_id "SEMA3F|6405"; transcript_id "uc003cyk.2";
chr3	TCGA_June2011	exon	50225138	50226507	.	+	.	gene_id "SEMA3F|6405"; transcript_id "uc003cyk.2";
chr3	TCGA_June2011	exon	69928256	69928534	.	+	.	gene_id "MITF|4286"; transcript_id "uc003dod.2";
chr3	TCGA_June2011	exon	69986973	69987200	.	+	.	gene_id "MITF|4286"; transcript_id "uc003dod.2";
chr3	TCGA_June2011	exon	69988249	69988332	.	+	.	gene_id "MITF|4286"; transcript_id "uc003dod.2";
chr3	TCGA_June2011	exon	69990387	69990482	.	+	.	gene_id "MITF|4286"; transcript_id "uc003dod.2";
chr3	TCGA_June2011	exon	69998202	69998319	.	+	.	gene_id "MITF|4286"; transcript_id "uc003dod.2";
chr3	TCGA_June2011	exon	70000981	70001037	.	+	.	gene_id "MITF|4286"; transcript_id "uc003dod.2";
chr3	TCGA_June2011	exon	70005606	70005681	.	+	.	gene_id "MITF|4286"; transcript_id "uc003dod.2";
chr3	TCGA_June2011	exon	70008424	70008571	.	+	.	gene_id "MITF|4286"; transcript_id "uc003dod.2";
chr3	TCGA_June2011	exon	70013998	70017486	.	+	.	gene_id "MITF|4286"; transcript_id "uc003dod.2";
chr3	TCGA_June2011	exon	132036211	132036420	.	+	.	gene_id "ACPP|55"; transcript_id "uc003eop.3";
chr3	TCGA_June2011	exon	132047111	132047206	.	+	.	gene_id "ACPP|55"; transcript_id "uc003eop.3";
chr3	TCGA_June2011	exon	132050491	132050577	.	+	.	gene_id "ACPP|55"; transcript_id "uc003eop.3";
chr3	TCGA_June2011	exon	132051036	132051188	.	+	.	gene_id "ACPP|55"; transcript_id "uc003eop.3";
chr3	TCGA_June2011	exon	132056300	132056398	.	+	.	gene_id "ACPP|55"; transcript_id "uc003eop.3";
chr3	TCGA_June2011	exon	132061396	132061488	.	+	.	gene_id "ACPP|55"; transcript_id "uc003eop.3";
chr3	TCGA_June2011	exon	132063771	132063903	.	+	.	gene_id "ACPP|55"; transcript_id "uc003eop.3";
chr3	TCGA_June2011	exon	132068764	132068846	.	+	.	gene_id "ACPP|55"; transcript_id "uc003eop.3";
chr3	TCGA_June2011	exon	132071564	132071667	.	+	.	gene_id "ACPP|55"; transcript_id "uc003eop.3";
chr3	TCGA_June2011	exon	132075530	132075699	.	+	.	gene_id "ACPP|55"; transcript_id "uc003eop.3";
chr3	TCGA_June2011	exon	132086548	132087144	.	+	.	gene_id "ACPP|55"; transcript_id "uc003eop.3";
chr3	TCGA_June2011	exon	182511291	182511574	.	+	.	gene_id "ATP11B|23200"; transcript_id "uc003flb.2";
chr3	TCGA_June2011	exon	182538048	182538164	.	+	.	gene_id "ATP11B|23200"; transcript_id "uc003flb.2";
chr3	TCGA_June2011	exon	182545908	182545997	.	+	.	gene_id "ATP11B|23200"; transcript_id "uc003flb.2";
chr3	TCGA_June2011	exon	182547460	182547540	.	+	.	gene_id "ATP11B|23200"; transcript_id "uc003flb.2";
chr3	TCGA_June2011	exon	182553823	182553930	.	+	.	gene_id "ATP11B|23200"; transcript_id "uc003flb.2";
chr3	TCGA_June2011	exon	182554130	182554258	.	+	.	gene_id "ATP11B|23200"; transcript_id "uc003flb.2";
chr3	TCGA_June2011	exon	182554859	182554962	.	+	.	gene_id "ATP11B|23200"; transcript_id "uc003flb.2";
chr3	TCGA_June2011	exon	182559863	182559910	.	+	.	gene_id "ATP11B|23200"; transcript_id "uc003flb.2";
chr3	TCGA_June2011	exon	182563246	182563310	.	+	.	gene_id "ATP11B|23200"; transcript_id "uc003flb.2";
chr3	TCGA_June2011	exon	182566264	182566345	.	+	.	gene_id "ATP11B|23200"; transcript_id "uc003flb.2";
chr3	TCGA_June2011	exon	182575666	182575816	.	+	.	gene_id "ATP11B|23200"; transcript_id "uc003flb.2";
chr3	TCGA_June2011	exon	182576950	182577147	.	+	.	gene_id "ATP11B|23200"; transcript_id "uc003flb.2";
chr3	TCGA_June2011	exon	182583244	182583486	.	+	.	gene_id "ATP11B|23200"; transcript_id "uc003flb.2";
chr3	TCGA_June2011	exon	182584056	182584231	.	+	.	gene_id "ATP11B|23200"; transcript_id "uc003flb.2";
chr3	TCGA_June2011	exon	182585164	182585232	.	+	.	gene_id "ATP11B|23200"; transcript_id "uc003flb.2";
chr3	TCGA_June2011	exon	182586866	182586939	.	+	.	gene_id "ATP11B|23200"; transcript_id "uc003flb.2";
chr3	TCGA_June2011	exon	182587016	182587119	.	+	.	gene_id "ATP11B|23200"; transcript_id "uc003flb.2";
chr3	TCGA_June2011	exon	182590144	182590325	.	+	.	gene_id "ATP11B|23200"; transcript_id "uc003flb.2";
chr3	TCGA_June2011	exon	182591600	182591803	.	+	.	gene_id "ATP11B|23200"; transcript_id "uc003flb.2";
chr3	TCGA_June2011	exon	182597284	182597437	.	+	.	gene_id "ATP11B|23200"; transcript_id "uc003flb.2";
chr3	TCGA_June2011	exon	182598667	182598769	.	+	.	gene_id "ATP11B|23200"; transcript_id "uc003flb.2";
chr3	TCGA_June2011	exon	182602541	182602686	.	+	.	gene_id "ATP11B|23200"; transcript_id "uc003flb.2";
chr3	TCGA_June2011	exon	182603739	182603798	.	+	.	gene_id "ATP11B|23200"; transcript_id "uc003flb.2";
chr3	TCGA_June2011	exon	182605374	182605501	.	+	.	gene_id "ATP11B|23200"; transcript_id "uc003flb.2";
chr3	TCGA_June2011	exon	182607198	182607336	.	+	.	gene_id "ATP11B|23200"; transcript_id "uc003flb.2";
chr3	TCGA_June2011	exon	182614488	182614553	.	+	.	gene_id "ATP11B|23200"; transcript_id "uc003flb.2";
chr3	TCGA_June2011	exon	182615091	182615194	.	+	.	gene_id "ATP11B|23200"; transcript_id "uc003flb.2";
chr3	TCGA_June2011	exon	182616395	182616560	.	+	.	gene_id "ATP11B|23200"; transcript_id "uc003flb.2";
chr3	TCGA_June2011	exon	182631649	182631782	.	+	.	gene_id "ATP11B|23200"; transcript_id "uc003flb.2";
chr3	TCGA_June2011	exon	182635811	182639419	.	+	.	gene_id "ATP11B|23200"; transcript_id "uc003flb.2";
chr3	TCGA_June2011	exon	188889763	188889920	.	+	.	gene_id "TPRG1|285386"; transcript_id "uc003frw.1";
chr3	TCGA_June2011	exon	188925165	188925383	.	+	.	gene_id "TPRG1|285386"; transcript_id "uc003frw.1";
chr3	TCGA_June2011	exon	188933081	188933172	.	+	.	gene_id "TPRG1|285386"; transcript_id "uc003frw.1";
chr3	TCGA_June2011	exon	188956522	188956698	.	+	.	gene_id "TPRG1|285386"; transcript_id "uc003frw.1";
chr3	TCGA_June2011	exon	189028175	189028328	.	+	.	gene_id "TPRG1|285386"; transcript_id "uc003frw.1";
chr3	TCGA_June2011	exon	189038415	189041270	.	+	.	gene_id "TPRG1|285386"; transcript_id "uc003frw.1";
chr17	TCGA_June2011	exon	5390247	5390365	.	+	.	gene_id "MIS12|79003"; transcript_id "uc002gce.2";
chr17	TCGA_June2011	exon	5391516	5391909	.	+	.	gene_id "MIS12|79003"; transcript_id "uc002gce.2";
chr17	TCGA_June2011	exon	5392143	5394128	.	+	.	gene_id "MIS12|79003"; transcript_id "uc002gce.2";
chr17	TCGA_June2011	exon	17076012	17076129	.	+	.	gene_id "MPRIP|23164"; transcript_id "uc010cpm.1";
chr17	TCGA_June2011	exon	17077230	17077389	.	+	.	gene_id "MPRIP|23164"; transcript_id "uc010cpm.1";
chr17	TCGA_June2011	exon	17079740	17079826	.	+	.	gene_id "MPRIP|23164"; transcript_id "uc010cpm.1";
chr17	TCGA_June2011	exon	17080564	17080726	.	+	.	gene_id "MPRIP|23164"; transcript_id "uc010cpm.1";
chr17	TCGA_June2011	exon	17083317	17083402	.	+	.	gene_id "MPRIP|23164"; transcript_id "uc010cpm.1";
chr17	TCGA_June2011	exon	17088137	17088873	.	+	.	gene_id "MPRIP|23164"; transcript_id "uc010cpm.1";
chr17	TCGA_June2011	exon	17076012	17076129	.	+	.	gene_id "MPRIP|23164"; transcript_id "uc010cpl.1";
chr17	TCGA_June2011	exon	17077230	17077389	.	+	.	gene_id "MPRIP|23164"; transcript_id "uc010cpl.1";
chr17	TCGA_June2011	exon	17079740	17079826	.	+	.	gene_id "MPRIP|23164"; transcript_id "uc010cpl.1";
chr17	TCGA_June2011	exon	17080564	17080726	.	+	.	gene_id "MPRIP|23164"; transcript_id "uc010cpl.1";
chr17	TCGA_June2011	exon	17083317	17083402	.	+	.	gene_id "MPRIP|23164"; transcript_id "uc010cpl.1";
chr17	TCGA_June2011	exon	17083921	17083983	.	+	.	gene_id "MPRIP|23164"; transcript_id "uc010cpl.1";
chr17	TCGA_June2011	exon	17088137	17088873	.	+	.	gene_id "MPRIP|23164"; transcript_id "uc010cpl.1";
chr17	TCGA_June2011	exon	30677157	30677345	.	+	.	gene_id "ZNF207|7756"; transcript_id "uc002hhi.3";
chr17	TCGA_June2011	exon	30678805	30678931	.	+	.	gene_id "ZNF207|7756"; transcript_id "uc002hhi.3";
chr17	TCGA_June2011	exon	30685522	30685660	.	+	.	gene_id "ZNF207|7756"; transcript_id "uc002hhi.3";
chr17	TCGA_June2011	exon	30687617	30687784	.	+	.	gene_id "ZNF207|7756"; transcript_id "uc002hhi.3";
chr17	TCGA_June2011	exon	30687911	30687986	.	+	.	gene_id "ZNF207|7756"; transcript_id "uc002hhi.3";
chr17	TCGA_June2011	exon	30688487	30688534	.	+	.	gene_id "ZNF207|7756"; transcript_id "uc002hhi.3";
chr17	TCGA_June2011	exon	30689933	30690003	.	+	.	gene_id "ZNF207|7756"; transcript_id "uc002hhi.3";
chr17	TCGA_June2011	exon	30692349	30692506	.	+	.	gene_id "ZNF207|7756"; transcript_id "uc002hhi.3";
chr17	TCGA_June2011	exon	30694791	30695033	.	+	.	gene_id "ZNF207|7756"; transcript_id "uc002hhi.3";
chr17	TCGA_June2011	exon	30696314	30696473	.	+	.	gene_id "ZNF207|7756"; transcript_id "uc002hhi.3";
chr17	TCGA_June2011	exon	30696618	30697467	.	+	.	gene_id "ZNF207|7756"; transcript_id "uc002hhi.3";
chr17	TCGA_June2011	exon	42083392	42083605	.	+	.	gene_id "NAGS|162417"; transcript_id "uc002iet.2";
chr17	TCGA_June2011	exon	42083897	42084862	.	+	.	gene_id "NAGS|162417"; transcript_id "uc002iet.2";
chr17	TCGA_June2011	exon	42084959	42085141	.	+	.	gene_id "NAGS|162417"; transcript_id "uc002iet.2";
chr17	TCGA_June2011	exon	42085816	42086435	.	+	.	gene_id "NAGS|162417"; transcript_id "uc002iet.2";
chr17	TCGA_June2011	exon	56769963	56770149	.	+	.	gene_id "RAD51C|5889"; transcript_id "uc002iwt.1";
chr17	TCGA_June2011	exon	56772292	56772695	.	+	.	gene_id "RAD51C|5889"; transcript_id "uc002iwt.1";
chr17	TCGA_June2011	exon	58964411	58964572	.	+	.	gene_id "BCAS3|54828"; transcript_id "uc002iyy.3";
chr17	TCGA_June2011	exon	58967056	58967132	.	+	.	gene_id "BCAS3|54828"; transcript_id "uc002iyy.3";
chr17	TCGA_June2011	exon	58979981	58980064	.	+	.	gene_id "BCAS3|54828"; transcript_id "uc002iyy.3";
chr17	TCGA_June2011	exon	58987893	58988063	.	+	.	gene_id "BCAS3|54828"; transcript_id "uc002iyy.3";
chr17	TCGA_June2011	exon	59001768	59001861	.	+	.	gene_id "BCAS3|54828"; transcript_id "uc002iyy.3";
chr17	TCGA_June2011	exon	59024580	59024713	.	+	.	gene_id "BCAS3|54828"; transcript_id "uc002iyy.3";
chr17	TCGA_June2011	exon	59067332	59067596	.	+	.	gene_id "BCAS3|54828"; transcript_id "uc002iyy.3";
chr17	TCGA_June2011	exon	59093112	59093262	.	+	.	gene_id "BCAS3|54828"; transcript_id "uc002iyy.3";
chr17	TCGA_June2011	exon	59112027	59112151	.	+	.	gene_id "BCAS3|54828"; transcript_id "uc002iyy.3";
chr17	TCGA_June2011	exon	59115250	59115415	.	+	.	gene_id "BCAS3|54828"; transcript_id "uc002iyy.3";
chr17	TCGA_June2011	exon	59118153	59118253	.	+	.	gene_id "BCAS3|54828"; transcript_id "uc002iyy.3";
chr17	TCGA_June2011	exon	59152281	59152381	.	+	.	gene_id "BCAS3|54828"; transcript_id "uc002iyy.3";
chr17	TCGA_June2011	exon	59155694	59155890	.	+	.	gene_id "BCAS3|54828"; transcript_id "uc002iyy.3";
chr17	TCGA_June2011	exon	59161828	59161925	.	+	.	gene_id "BCAS3|54828"; transcript_id "uc002iyy.3";
chr17	TCGA_June2011	exon	59445688	59445855	.	+	.	gene_id "BCAS3|54828"; transcript_id "uc002iyy.3";
chr17	TCGA_June2011	exon	59469338	59470198	.	+	.	gene_id "BCAS3|54828"; transcript_id "uc002iyy.3";
chr17	TCGA_June2011	exon	74722950	74723260	.	+	.	gene_id "C17orf95|124512"; transcript_id "uc002jst.2";
chr17	TCGA_June2011	exon	74729060	74729297	.	+	.	gene_id "C17orf95|124512"; transcript_id "uc002jst.2";
chr17	TCGA_June2011	exon	74729375	74729459	.	+	.	gene_id "C17orf95|124512"; transcript_id "uc002jst.2";
chr17	TCGA_June2011	exon	74729603	74729961	.	+	.	gene_id "C17orf95|124512"; transcript_id "uc002jst.2";
chr17	TCGA_June2011	exon	4442192	4443262	.	-	.	gene_id "MYBBP1A|10514"; transcript_id "uc002fyb.3";
chr17	TCGA_June2011	exon	4443643	4443779	.	-	.	gene_id "MYBBP1A|10514"; transcript_id "uc002fyb.3";
chr17	TCGA_June2011	exon	4444758	4444859	.	-	.	gene_id "MYBBP1A|10514"; transcript_id "uc002fyb.3";
chr17	TCGA_June2011	exon	4445079	4445186	.	-	.	gene_id "MYBBP1A|10514"; transcript_id "uc002fyb.3";
chr17	TCGA_June2011	exon	4445759	4445827	.	-	.	gene_id "MYBBP1A|10514"; transcript_id "uc002fyb.3";
chr17	TCGA_June2011	exon	4445911	4446036	.	-	.	gene_id "MYBBP1A|10514"; transcript_id "uc002fyb.3";
chr17	TCGA_June2011	exon	4446208	4446460	.	-	.	gene_id "MYBBP1A|10514"; transcript_id "uc002fyb.3";
chr17	TCGA_June2011	exon	4447784	4447941	.	-	.	gene_id "MYBBP1A|10514"; transcript_id "uc002fyb.3";
chr17	TCGA_June2011	exon	4448046	4448216	.	-	.	gene_id "MYBBP1A|10514"; transcript_id "uc002fyb.3";
chr17	TCGA_June2011	exon	4448321	4448470	.	-	.	gene_id "MYBBP1A|10514"; transcript_id "uc002fyb.3";
chr17	TCGA_June2011	exon	4448554	4448640	.	-	.	gene_id "MYBBP1A|10514"; transcript_id "uc002fyb.3";
chr17	TCGA_June2011	exon	4448905	4449056	.	-	.	gene_id "MYBBP1A|10514"; transcript_id "uc002fyb.3";
chr17	TCGA_June2011	exon	4449141	4449237	.	-	.	gene_id "MYBBP1A|10514"; transcript_id "uc002fyb.3";
chr17	TCGA_June2011	exon	4451253	4451352	.	-	.	gene_id "MYBBP1A|10514"; transcript_id "uc002fyb.3";
chr17	TCGA_June2011	exon	4451438	4451605	.	-	.	gene_id "MYBBP1A|10514"; transcript_id "uc002fyb.3";
chr17	TCGA_June2011	exon	4451819	4451944	.	-	.	gene_id "MYBBP1A|10514"; transcript_id "uc002fyb.3";
chr17	TCGA_June2011	exon	4452627	4452737	.	-	.	gene_id "MYBBP1A|10514"; transcript_id "uc002fyb.3";
chr17	TCGA_June2011	exon	4453353	4453648	.	-	.	gene_id "MYBBP1A|10514"; transcript_id "uc002fyb.3";
chr17	TCGA_June2011	exon	4455175	4455292	.	-	.	gene_id "MYBBP1A|10514"; transcript_id "uc002fyb.3";
chr17	TCGA_June2011	exon	4455420	4455587	.	-	.	gene_id "MYBBP1A|10514"; transcript_id "uc002fyb.3";
chr17	TCGA_June2011	exon	4455746	4455921	.	-	.	gene_id "MYBBP1A|10514"; transcript_id "uc002fyb.3";
chr17	TCGA_June2011	exon	4457105	4457212	.	-	.	gene_id "MYBBP1A|10514"; transcript_id "uc002fyb.3";
chr17	TCGA_June2011	exon	4457314	4457388	.	-	.	gene_id "MYBBP1A|10514"; transcript_id "uc002fyb.3";
chr17	TCGA_June2011	exon	4457490	4457573	.	-	.	gene_id "MYBBP1A|10514"; transcript_id "uc002fyb.3";
chr17	TCGA_June2011	exon	4458156	4458251	.	-	.	gene_id "MYBBP1A|10514"; transcript_id "uc002fyb.3";
chr17	TCGA_June2011	exon	4458422	4458681	.	-	.	gene_id "MYBBP1A|10514"; transcript_id "uc002fyb.3";
chr17	TCGA_June2011	exon	7491498	7491864	.	-	.	gene_id "SOX15|6665"; transcript_id "uc002ghz.1";
chr17	TCGA_June2011	exon	7492462	7493488	.	-	.	gene_id "SOX15|6665"; transcript_id "uc002ghz.1";
chr17	TCGA_June2011	exon	79632067	79632614	.	-	.	gene_id "C17orf90|339229"; transcript_id "uc002kba.2";
chr17	TCGA_June2011	exon	79633548	79633618	.	-	.	gene_id "C17orf90|339229"; transcript_id "uc002kba.2";
chr17	TCGA_June2011	exon	80202242	80202707	.	-	.	gene_id "CSNK1D|1453"; transcript_id "uc002kei.2";
chr17	TCGA_June2011	exon	80203852	80203915	.	-	.	gene_id "CSNK1D|1453"; transcript_id "uc002kei.2";
chr17	TCGA_June2011	exon	80206751	80206890	.	-	.	gene_id "CSNK1D|1453"; transcript_id "uc002kei.2";
chr17	TCGA_June2011	exon	80207307	80207478	.	-	.	gene_id "CSNK1D|1453"; transcript_id "uc002kei.2";
chr17	TCGA_June2011	exon	80209255	80209403	.	-	.	gene_id "CSNK1D|1453"; transcript_id "uc002kei.2";
chr17	TCGA_June2011	exon	80210310	80210480	.	-	.	gene_id "CSNK1D|1453"; transcript_id "uc002kei.2";
chr17	TCGA_June2011	exon	80210892	80211120	.	-	.	gene_id "CSNK1D|1453"; transcript_id "uc002kei.2";
chr17	TCGA_June2011	exon	80213305	80213453	.	-	.	gene_id "CSNK1D|1453"; transcript_id "uc002kei.2";
chr17	TCGA_June2011	exon	80223562	80223672	.	-	.	gene_id "CSNK1D|1453"; transcript_id "uc002kei.2";
chr17	TCGA_June2011	exon	80231182	80231573	.	-	.	gene_id "CSNK1D|1453"; transcript_id "uc002kei.2";
chr16	TCGA_June2011	exon	20420856	20420987	.	+	.	gene_id "ACSM5|54988"; transcript_id "uc002dhd.1";
chr16	TCGA_June2011	exon	20422792	20423010	.	+	.	gene_id "ACSM5|54988"; transcript_id "uc002dhd.1";
chr16	TCGA_June2011	exon	20429381	20429591	.	+	.	gene_id "ACSM5|54988"; transcript_id "uc002dhd.1";
chr16	TCGA_June2011	exon	20430550	20431117	.	+	.	gene_id "ACSM5|54988"; transcript_id "uc002dhd.1";
chr16	TCGA_June2011	exon	29802058	29802150	.	+	.	gene_id "KIF22|3835"; transcript_id "uc002dts.3";
chr16	TCGA_June2011	exon	29808214	29808409	.	+	.	gene_id "KIF22|3835"; transcript_id "uc002dts.3";
chr16	TCGA_June2011	exon	29809695	29809822	.	+	.	gene_id "KIF22|3835"; transcript_id "uc002dts.3";
chr16	TCGA_June2011	exon	29809914	29810068	.	+	.	gene_id "KIF22|3835"; transcript_id "uc002dts.3";
chr16	TCGA_June2011	exon	29810296	29810505	.	+	.	gene_id "KIF22|3835"; transcript_id "uc002dts.3";
chr16	TCGA_June2011	exon	29810585	29810815	.	+	.	gene_id "KIF22|3835"; transcript_id "uc002dts.3";
chr16	TCGA_June2011	exon	29810949	29811102	.	+	.	gene_id "KIF22|3835"; transcript_id "uc002dts.3";
chr16	TCGA_June2011	exon	29811234	29811369	.	+	.	gene_id "KIF22|3835"; transcript_id "uc002dts.3";
chr16	TCGA_June2011	exon	29814090	29814258	.	+	.	gene_id "KIF22|3835"; transcript_id "uc002dts.3";
chr16	TCGA_June2011	exon	29814770	29814929	.	+	.	gene_id "KIF22|3835"; transcript_id "uc002dts.3";
chr16	TCGA_June2011	exon	29815319	29815386	.	+	.	gene_id "KIF22|3835"; transcript_id "uc002dts.3";
chr16	TCGA_June2011	exon	29816135	29816347	.	+	.	gene_id "KIF22|3835"; transcript_id "uc002dts.3";
chr16	TCGA_June2011	exon	29816436	29816495	.	+	.	gene_id "KIF22|3835"; transcript_id "uc002dts.3";
chr16	TCGA_June2011	exon	29816584	29816706	.	+	.	gene_id "KIF22|3835"; transcript_id "uc002dts.3";
chr16	TCGA_June2011	exon	58534047	58534173	.	+	.	gene_id "NDRG4|65009"; transcript_id "uc002enp.2";
chr16	TCGA_June2011	exon	58537702	58537807	.	+	.	gene_id "NDRG4|65009"; transcript_id "uc002enp.2";
chr16	TCGA_June2011	exon	58538058	58538178	.	+	.	gene_id "NDRG4|65009"; transcript_id "uc002enp.2";
chr16	TCGA_June2011	exon	58538263	58538325	.	+	.	gene_id "NDRG4|65009"; transcript_id "uc002enp.2";
chr16	TCGA_June2011	exon	58538493	58538553	.	+	.	gene_id "NDRG4|65009"; transcript_id "uc002enp.2";
chr16	TCGA_June2011	exon	58540291	58540377	.	+	.	gene_id "NDRG4|65009"; transcript_id "uc002enp.2";
chr16	TCGA_June2011	exon	58540462	58540518	.	+	.	gene_id "NDRG4|65009"; transcript_id "uc002enp.2";
chr16	TCGA_June2011	exon	58540816	58540919	.	+	.	gene_id "NDRG4|65009"; transcript_id "uc002enp.2";
chr16	TCGA_June2011	exon	58541712	58541768	.	+	.	gene_id "NDRG4|65009"; transcript_id "uc002enp.2";
chr16	TCGA_June2011	exon	58541852	58541903	.	+	.	gene_id "NDRG4|65009"; transcript_id "uc002enp.2";
chr16	TCGA_June2011	exon	58542866	58542913	.	+	.	gene_id "NDRG4|65009"; transcript_id "uc002enp.2";
chr16	TCGA_June2011	exon	58543058	58543093	.	+	.	gene_id "NDRG4|65009"; transcript_id "uc002enp.2";
chr16	TCGA_June2011	exon	58543205	58543256	.	+	.	gene_id "NDRG4|65009"; transcript_id "uc002enp.2";
chr16	TCGA_June2011	exon	58545326	58547522	.	+	.	gene_id "NDRG4|65009"; transcript_id "uc002enp.2";
chr16	TCGA_June2011	exon	742507	744423	.	-	.	gene_id "FBXL16|146330"; transcript_id "uc002cja.2";
chr16	TCGA_June2011	exon	744634	744697	.	-	.	gene_id "FBXL16|146330"; transcript_id "uc002cja.2";
chr16	TCGA_June2011	exon	744992	745532	.	-	.	gene_id "FBXL16|146330"; transcript_id "uc002cja.2";
chr16	TCGA_June2011	exon	11961987	11967028	.	-	.	gene_id "GSPT1|2935"; transcript_id "uc002dbt.2";
chr16	TCGA_June2011	exon	11969618	11969786	.	-	.	gene_id "GSPT1|2935"; transcript_id "uc002dbt.2";
chr16	TCGA_June2011	exon	11969943	11970032	.	-	.	gene_id "GSPT1|2935"; transcript_id "uc002dbt.2";
chr16	TCGA_June2011	exon	11971264	11971437	.	-	.	gene_id "GSPT1|2935"; transcript_id "uc002dbt.2";
chr16	TCGA_June2011	exon	11976872	11976952	.	-	.	gene_id "GSPT1|2935"; transcript_id "uc002dbt.2";
chr16	TCGA_June2011	exon	11979038	11979131	.	-	.	gene_id "GSPT1|2935"; transcript_id "uc002dbt.2";
chr16	TCGA_June2011	exon	11980328	11980468	.	-	.	gene_id "GSPT1|2935"; transcript_id "uc002dbt.2";
chr16	TCGA_June2011	exon	11980634	11980788	.	-	.	gene_id "GSPT1|2935"; transcript_id "uc002dbt.2";
chr16	TCGA_June2011	exon	11981427	11981607	.	-	.	gene_id "GSPT1|2935"; transcript_id "uc002dbt.2";
chr16	TCGA_June2011	exon	11984919	11984996	.	-	.	gene_id "GSPT1|2935"; transcript_id "uc002dbt.2";
chr16	TCGA_June2011	exon	11988811	11988844	.	-	.	gene_id "GSPT1|2935"; transcript_id "uc002dbt.2";
chr16	TCGA_June2011	exon	11990415	11990642	.	-	.	gene_id "GSPT1|2935"; transcript_id "uc002dbt.2";
chr16	TCGA_June2011	exon	11991697	11991738	.	-	.	gene_id "GSPT1|2935"; transcript_id "uc002dbt.2";
chr16	TCGA_June2011	exon	11991851	11991892	.	-	.	gene_id "GSPT1|2935"; transcript_id "uc002dbt.2";
chr16	TCGA_June2011	exon	12009226	12009825	.	-	.	gene_id "GSPT1|2935"; transcript_id "uc002dbt.2";
chr16	TCGA_June2011	exon	15796994	15797980	.	-	.	gene_id "MYH11|4629"; transcript_id "uc002ddy.2";
chr16	TCGA_June2011	exon	15808766	15808938	.	-	.	gene_id "MYH11|4629"; transcript_id "uc002ddy.2";
chr16	TCGA_June2011	exon	15809021	15809129	.	-	.	gene_id "MYH11|4629"; transcript_id "uc002ddy.2";
chr16	TCGA_June2011	exon	15810997	15811205	.	-	.	gene_id "MYH11|4629"; transcript_id "uc002ddy.2";
chr16	TCGA_June2011	exon	15812172	15812295	.	-	.	gene_id "MYH11|4629"; transcript_id "uc002ddy.2";
chr16	TCGA_June2011	exon	15813077	15813165	.	-	.	gene_id "MYH11|4629"; transcript_id "uc002ddy.2";
chr16	TCGA_June2011	exon	15813442	15813570	.	-	.	gene_id "MYH11|4629"; transcript_id "uc002ddy.2";
chr16	TCGA_June2011	exon	15814008	15814169	.	-	.	gene_id "MYH11|4629"; transcript_id "uc002ddy.2";
chr16	TCGA_June2011	exon	15814696	15814908	.	-	.	gene_id "MYH11|4629"; transcript_id "uc002ddy.2";
chr16	TCGA_June2011	exon	15815279	15815491	.	-	.	gene_id "MYH11|4629"; transcript_id "uc002ddy.2";
chr16	TCGA_June2011	exon	15818018	15818266	.	-	.	gene_id "MYH11|4629"; transcript_id "uc002ddy.2";
chr16	TCGA_June2011	exon	15818504	15818656	.	-	.	gene_id "MYH11|4629"; transcript_id "uc002ddy.2";
chr16	TCGA_June2011	exon	15818745	15818849	.	-	.	gene_id "MYH11|4629"; transcript_id "uc002ddy.2";
chr16	TCGA_June2011	exon	15820705	15820911	.	-	.	gene_id "MYH11|4629"; transcript_id "uc002ddy.2";
chr16	TCGA_June2011	exon	15826421	15826565	.	-	.	gene_id "MYH11|4629"; transcript_id "uc002ddy.2";
chr16	TCGA_June2011	exon	15829223	15829435	.	-	.	gene_id "MYH11|4629"; transcript_id "uc002ddy.2";
chr16	TCGA_June2011	exon	15831306	15831477	.	-	.	gene_id "MYH11|4629"; transcript_id "uc002ddy.2";
chr16	TCGA_June2011	exon	15832422	15832545	.	-	.	gene_id "MYH11|4629"; transcript_id "uc002ddy.2";
chr16	TCGA_June2011	exon	15833908	15834045	.	-	.	gene_id "MYH11|4629"; transcript_id "uc002ddy.2";
chr16	TCGA_June2011	exon	15835320	15835526	.	-	.	gene_id "MYH11|4629"; transcript_id "uc002ddy.2";
chr16	TCGA_June2011	exon	15835617	15835748	.	-	.	gene_id "MYH11|4629"; transcript_id "uc002ddy.2";
chr16	TCGA_June2011	exon	15838986	15839094	.	-	.	gene_id "MYH11|4629"; transcript_id "uc002ddy.2";
chr16	TCGA_June2011	exon	15841427	15841587	.	-	.	gene_id "MYH11|4629"; transcript_id "uc002ddy.2";
chr16	TCGA_June2011	exon	15841731	15841800	.	-	.	gene_id "MYH11|4629"; transcript_id "uc002ddy.2";
chr16	TCGA_June2011	exon	15841904	15842025	.	-	.	gene_id "MYH11|4629"; transcript_id "uc002ddy.2";
chr16	TCGA_June2011	exon	15843995	15844188	.	-	.	gene_id "MYH11|4629"; transcript_id "uc002ddy.2";
chr16	TCGA_June2011	exon	15847251	15847365	.	-	.	gene_id "MYH11|4629"; transcript_id "uc002ddy.2";
chr16	TCGA_June2011	exon	15850198	15850371	.	-	.	gene_id "MYH11|4629"; transcript_id "uc002ddy.2";
chr16	TCGA_June2011	exon	15851684	15851857	.	-	.	gene_id "MYH11|4629"; transcript_id "uc002ddy.2";
chr16	TCGA_June2011	exon	15853433	15853585	.	-	.	gene_id "MYH11|4629"; transcript_id "uc002ddy.2";
chr16	TCGA_June2011	exon	15854397	15854515	.	-	.	gene_id "MYH11|4629"; transcript_id "uc002ddy.2";
chr16	TCGA_June2011	exon	15857653	15857748	.	-	.	gene_id "MYH11|4629"; transcript_id "uc002ddy.2";
chr16	TCGA_June2011	exon	15865426	15865569	.	-	.	gene_id "MYH11|4629"; transcript_id "uc002ddy.2";
chr16	TCGA_June2011	exon	15869935	15870033	.	-	.	gene_id "MYH11|4629"; transcript_id "uc002ddy.2";
chr16	TCGA_June2011	exon	15872637	15872700	.	-	.	gene_id "MYH11|4629"; transcript_id "uc002ddy.2";
chr16	TCGA_June2011	exon	15876242	15876334	.	-	.	gene_id "MYH11|4629"; transcript_id "uc002ddy.2";
chr16	TCGA_June2011	exon	15880487	15880589	.	-	.	gene_id "MYH11|4629"; transcript_id "uc002ddy.2";
chr16	TCGA_June2011	exon	15892517	15892544	.	-	.	gene_id "MYH11|4629"; transcript_id "uc002ddy.2";
chr16	TCGA_June2011	exon	15917112	15917268	.	-	.	gene_id "MYH11|4629"; transcript_id "uc002ddy.2";
chr16	TCGA_June2011	exon	15931765	15932126	.	-	.	gene_id "MYH11|4629"; transcript_id "uc002ddy.2";
chr16	TCGA_June2011	exon	15950798	15950887	.	-	.	gene_id "MYH11|4629"; transcript_id "uc002ddy.2";
chr16	TCGA_June2011	exon	57792131	57792821	.	-	.	gene_id "KIFC3|3801"; transcript_id "uc010vhz.1";
chr16	TCGA_June2011	exon	57793037	57793065	.	-	.	gene_id "KIFC3|3801"; transcript_id "uc010vhz.1";
chr16	TCGA_June2011	exon	57793640	57793748	.	-	.	gene_id "KIFC3|3801"; transcript_id "uc010vhz.1";
chr16	TCGA_June2011	exon	57794194	57794328	.	-	.	gene_id "KIFC3|3801"; transcript_id "uc010vhz.1";
chr16	TCGA_June2011	exon	57794638	57794867	.	-	.	gene_id "KIFC3|3801"; transcript_id "uc010vhz.1";
chr16	TCGA_June2011	exon	57794954	57795083	.	-	.	gene_id "KIFC3|3801"; transcript_id "uc010vhz.1";
chr16	TCGA_June2011	exon	57795325	57795448	.	-	.	gene_id "KIFC3|3801"; transcript_id "uc010vhz.1";
chr16	TCGA_June2011	exon	57796052	57796182	.	-	.	gene_id "KIFC3|3801"; transcript_id "uc010vhz.1";
chr16	TCGA_June2011	exon	57798055	57798159	.	-	.	gene_id "KIFC3|3801"; transcript_id "uc010vhz.1";
chr16	TCGA_June2011	exon	57799371	57799552	.	-	.	gene_id "KIFC3|3801"; transcript_id "uc010vhz.1";
chr16	TCGA_June2011	exon	57800786	57800897	.	-	.	gene_id "KIFC3|3801"; transcript_id "uc010vhz.1";
chr16	TCGA_June2011	exon	57803507	57803637	.	-	.	gene_id "KIFC3|3801"; transcript_id "uc010vhz.1";
chr16	TCGA_June2011	exon	57803720	57803867	.	-	.	gene_id "KIFC3|3801"; transcript_id "uc010vhz.1";
chr16	TCGA_June2011	exon	57804439	57804612	.	-	.	gene_id "KIFC3|3801"; transcript_id "uc010vhz.1";
chr16	TCGA_June2011	exon	57805110	57805349	.	-	.	gene_id "KIFC3|3801"; transcript_id "uc010vhz.1";
chr16	TCGA_June2011	exon	57805455	57805598	.	-	.	gene_id "KIFC3|3801"; transcript_id "uc010vhz.1";
chr16	TCGA_June2011	exon	57806135	57806200	.	-	.	gene_id "KIFC3|3801"; transcript_id "uc010vhz.1";
chr16	TCGA_June2011	exon	57828911	57829053	.	-	.	gene_id "KIFC3|3801"; transcript_id "uc010vhz.1";
chr16	TCGA_June2011	exon	57831984	57832194	.	-	.	gene_id "KIFC3|3801"; transcript_id "uc010vhz.1";
chr16	TCGA_June2011	exon	57836898	57836935	.	-	.	gene_id "KIFC3|3801"; transcript_id "uc010vhz.1";
chr16	TCGA_June2011	exon	68262450	68264218	.	-	.	gene_id "ESRP2|80004"; transcript_id "uc002evp.1";
chr16	TCGA_June2011	exon	68264292	68264457	.	-	.	gene_id "ESRP2|80004"; transcript_id "uc002evp.1";
chr16	TCGA_June2011	exon	68264744	68264930	.	-	.	gene_id "ESRP2|80004"; transcript_id "uc002evp.1";
chr16	TCGA_June2011	exon	68265199	68265279	.	-	.	gene_id "ESRP2|80004"; transcript_id "uc002evp.1";
chr16	TCGA_June2011	exon	68265385	68265597	.	-	.	gene_id "ESRP2|80004"; transcript_id "uc002evp.1";
chr16	TCGA_June2011	exon	68265705	68266006	.	-	.	gene_id "ESRP2|80004"; transcript_id "uc002evp.1";
chr16	TCGA_June2011	exon	68266149	68266191	.	-	.	gene_id "ESRP2|80004"; transcript_id "uc002evp.1";
chr16	TCGA_June2011	exon	68266480	68266590	.	-	.	gene_id "ESRP2|80004"; transcript_id "uc002evp.1";
chr16	TCGA_June2011	exon	68266664	68266732	.	-	.	gene_id "ESRP2|80004"; transcript_id "uc002evp.1";
chr5	TCGA_June2011	exon	33527287	33527471	.	-	.	gene_id "ADAMTS12|81792"; transcript_id "uc003jia.1";
chr5	TCGA_June2011	exon	33534938	33535097	.	-	.	gene_id "ADAMTS12|81792"; transcript_id "uc003jia.1";
chr5	TCGA_June2011	exon	33546164	33546307	.	-	.	gene_id "ADAMTS12|81792"; transcript_id "uc003jia.1";
chr5	TCGA_June2011	exon	33549312	33549488	.	-	.	gene_id "ADAMTS12|81792"; transcript_id "uc003jia.1";
chr5	TCGA_June2011	exon	33561132	33561284	.	-	.	gene_id "ADAMTS12|81792"; transcript_id "uc003jia.1";
chr5	TCGA_June2011	exon	33576159	33577265	.	-	.	gene_id "ADAMTS12|81792"; transcript_id "uc003jia.1";
chr5	TCGA_June2011	exon	33588704	33588914	.	-	.	gene_id "ADAMTS12|81792"; transcript_id "uc003jia.1";
chr5	TCGA_June2011	exon	33596039	33596165	.	-	.	gene_id "ADAMTS12|81792"; transcript_id "uc003jia.1";
chr5	TCGA_June2011	exon	33614343	33614481	.	-	.	gene_id "ADAMTS12|81792"; transcript_id "uc003jia.1";
chr5	TCGA_June2011	exon	33615933	33616177	.	-	.	gene_id "ADAMTS12|81792"; transcript_id "uc003jia.1";
chr5	TCGA_June2011	exon	33624336	33624456	.	-	.	gene_id "ADAMTS12|81792"; transcript_id "uc003jia.1";
chr5	TCGA_June2011	exon	33630885	33631018	.	-	.	gene_id "ADAMTS12|81792"; transcript_id "uc003jia.1";
chr5	TCGA_June2011	exon	33637682	33637851	.	-	.	gene_id "ADAMTS12|81792"; transcript_id "uc003jia.1";
chr5	TCGA_June2011	exon	33641915	33642060	.	-	.	gene_id "ADAMTS12|81792"; transcript_id "uc003jia.1";
chr5	TCGA_June2011	exon	33643483	33643575	.	-	.	gene_id "ADAMTS12|81792"; transcript_id "uc003jia.1";
chr5	TCGA_June2011	exon	33648927	33649071	.	-	.	gene_id "ADAMTS12|81792"; transcript_id "uc003jia.1";
chr5	TCGA_June2011	exon	33649659	33649802	.	-	.	gene_id "ADAMTS12|81792"; transcript_id "uc003jia.1";
chr5	TCGA_June2011	exon	33658289	33658438	.	-	.	gene_id "ADAMTS12|81792"; transcript_id "uc003jia.1";
chr5	TCGA_June2011	exon	33662021	33662145	.	-	.	gene_id "ADAMTS12|81792"; transcript_id "uc003jia.1";
chr5	TCGA_June2011	exon	33683123	33683206	.	-	.	gene_id "ADAMTS12|81792"; transcript_id "uc003jia.1";
chr5	TCGA_June2011	exon	33683964	33684160	.	-	.	gene_id "ADAMTS12|81792"; transcript_id "uc003jia.1";
chr5	TCGA_June2011	exon	33751509	33751653	.	-	.	gene_id "ADAMTS12|81792"; transcript_id "uc003jia.1";
chr5	TCGA_June2011	exon	33881224	33881585	.	-	.	gene_id "ADAMTS12|81792"; transcript_id "uc003jia.1";
chr5	TCGA_June2011	exon	33891835	33892124	.	-	.	gene_id "ADAMTS12|81792"; transcript_id "uc003jia.1";
chr5	TCGA_June2011	exon	127276135	127276912	.	-	.	gene_id "FLJ33630|644873"; transcript_id "uc003kun.2";
chr5	TCGA_June2011	exon	127292496	127292613	.	-	.	gene_id "FLJ33630|644873"; transcript_id "uc003kun.2";
chr5	TCGA_June2011	exon	127396836	127396936	.	-	.	gene_id "FLJ33630|644873"; transcript_id "uc003kun.2";
chr5	TCGA_June2011	exon	127418662	127418766	.	-	.	gene_id "FLJ33630|644873"; transcript_id "uc003kun.2";
chr5	TCGA_June2011	exon	134670071	134670831	.	-	.	gene_id "H2AFY|9555"; transcript_id "uc003lao.1";
chr5	TCGA_June2011	exon	134678950	134679124	.	-	.	gene_id "H2AFY|9555"; transcript_id "uc003lao.1";
chr5	TCGA_June2011	exon	134681658	134681747	.	-	.	gene_id "H2AFY|9555"; transcript_id "uc003lao.1";
chr5	TCGA_June2011	exon	134688636	134688735	.	-	.	gene_id "H2AFY|9555"; transcript_id "uc003lao.1";
chr5	TCGA_June2011	exon	134696187	134696294	.	-	.	gene_id "H2AFY|9555"; transcript_id "uc003lao.1";
chr5	TCGA_June2011	exon	134705096	134705293	.	-	.	gene_id "H2AFY|9555"; transcript_id "uc003lao.1";
chr5	TCGA_June2011	exon	134705726	134705832	.	-	.	gene_id "H2AFY|9555"; transcript_id "uc003lao.1";
chr5	TCGA_June2011	exon	134724612	134724816	.	-	.	gene_id "H2AFY|9555"; transcript_id "uc003lao.1";
chr5	TCGA_June2011	exon	134734752	134734928	.	-	.	gene_id "H2AFY|9555"; transcript_id "uc003lao.1";
chr5	TCGA_June2011	exon	35617989	35618157	.	+	.	gene_id "SPEF2|79925"; transcript_id "uc003jjn.1";
chr5	TCGA_June2011	exon	35628562	35628664	.	+	.	gene_id "SPEF2|79925"; transcript_id "uc003jjn.1";
chr5	TCGA_June2011	exon	35641533	35641785	.	+	.	gene_id "SPEF2|79925"; transcript_id "uc003jjn.1";
chr5	TCGA_June2011	exon	35644457	35644627	.	+	.	gene_id "SPEF2|79925"; transcript_id "uc003jjn.1";
chr5	TCGA_June2011	exon	35646769	35646909	.	+	.	gene_id "SPEF2|79925"; transcript_id "uc003jjn.1";
chr5	TCGA_June2011	exon	35649463	35649527	.	+	.	gene_id "SPEF2|79925"; transcript_id "uc003jjn.1";
chr5	TCGA_June2011	exon	35654642	35654828	.	+	.	gene_id "SPEF2|79925"; transcript_id "uc003jjn.1";
chr5	TCGA_June2011	exon	35659121	35659309	.	+	.	gene_id "SPEF2|79925"; transcript_id "uc003jjn.1";
chr5	TCGA_June2011	exon	35667174	35667361	.	+	.	gene_id "SPEF2|79925"; transcript_id "uc003jjn.1";
chr5	TCGA_June2011	exon	35670161	35671676	.	+	.	gene_id "SPEF2|79925"; transcript_id "uc003jjn.1";
chr5	TCGA_June2011	exon	38258533	38258953	.	+	.	gene_id "EGFLAM|133584"; transcript_id "uc003jlb.1";
chr5	TCGA_June2011	exon	38337622	38337731	.	+	.	gene_id "EGFLAM|133584"; transcript_id "uc003jlb.1";
chr5	TCGA_June2011	exon	38338800	38338883	.	+	.	gene_id "EGFLAM|133584"; transcript_id "uc003jlb.1";
chr5	TCGA_June2011	exon	38350603	38350720	.	+	.	gene_id "EGFLAM|133584"; transcript_id "uc003jlb.1";
chr5	TCGA_June2011	exon	38352298	38352433	.	+	.	gene_id "EGFLAM|133584"; transcript_id "uc003jlb.1";
chr5	TCGA_June2011	exon	38370398	38370564	.	+	.	gene_id "EGFLAM|133584"; transcript_id "uc003jlb.1";
chr5	TCGA_June2011	exon	38406228	38406343	.	+	.	gene_id "EGFLAM|133584"; transcript_id "uc003jlb.1";
chr5	TCGA_June2011	exon	38406930	38407248	.	+	.	gene_id "EGFLAM|133584"; transcript_id "uc003jlb.1";
chr5	TCGA_June2011	exon	38407907	38408007	.	+	.	gene_id "EGFLAM|133584"; transcript_id "uc003jlb.1";
chr5	TCGA_June2011	exon	38409106	38409206	.	+	.	gene_id "EGFLAM|133584"; transcript_id "uc003jlb.1";
chr5	TCGA_June2011	exon	38412606	38412750	.	+	.	gene_id "EGFLAM|133584"; transcript_id "uc003jlb.1";
chr5	TCGA_June2011	exon	38418168	38418357	.	+	.	gene_id "EGFLAM|133584"; transcript_id "uc003jlb.1";
chr5	TCGA_June2011	exon	38425069	38425194	.	+	.	gene_id "EGFLAM|133584"; transcript_id "uc003jlb.1";
chr5	TCGA_June2011	exon	38427111	38427354	.	+	.	gene_id "EGFLAM|133584"; transcript_id "uc003jlb.1";
chr5	TCGA_June2011	exon	38431279	38431390	.	+	.	gene_id "EGFLAM|133584"; transcript_id "uc003jlb.1";
chr5	TCGA_June2011	exon	38435239	38435355	.	+	.	gene_id "EGFLAM|133584"; transcript_id "uc003jlb.1";
chr5	TCGA_June2011	exon	38438377	38438557	.	+	.	gene_id "EGFLAM|133584"; transcript_id "uc003jlb.1";
chr5	TCGA_June2011	exon	38448403	38448481	.	+	.	gene_id "EGFLAM|133584"; transcript_id "uc003jlb.1";
chr5	TCGA_June2011	exon	38451417	38451560	.	+	.	gene_id "EGFLAM|133584"; transcript_id "uc003jlb.1";
chr5	TCGA_June2011	exon	38458413	38458496	.	+	.	gene_id "EGFLAM|133584"; transcript_id "uc003jlb.1";
chr5	TCGA_June2011	exon	38463010	38463113	.	+	.	gene_id "EGFLAM|133584"; transcript_id "uc003jlb.1";
chr5	TCGA_June2011	exon	38463934	38464651	.	+	.	gene_id "EGFLAM|133584"; transcript_id "uc003jlb.1";
chr5	TCGA_June2011	exon	75904944	75905004	.	+	.	gene_id "IQGAP2|10788"; transcript_id "uc003kel.2";
chr5	TCGA_June2011	exon	75906845	75907008	.	+	.	gene_id "IQGAP2|10788"; transcript_id "uc003kel.2";
chr5	TCGA_June2011	exon	75923235	75923325	.	+	.	gene_id "IQGAP2|10788"; transcript_id "uc003kel.2";
chr5	TCGA_June2011	exon	75927684	75927851	.	+	.	gene_id "IQGAP2|10788"; transcript_id "uc003kel.2";
chr5	TCGA_June2011	exon	75932859	75933001	.	+	.	gene_id "IQGAP2|10788"; transcript_id "uc003kel.2";
chr5	TCGA_June2011	exon	75948575	75948658	.	+	.	gene_id "IQGAP2|10788"; transcript_id "uc003kel.2";
chr5	TCGA_June2011	exon	75950025	75950096	.	+	.	gene_id "IQGAP2|10788"; transcript_id "uc003kel.2";
chr5	TCGA_June2011	exon	75950759	75950828	.	+	.	gene_id "IQGAP2|10788"; transcript_id "uc003kel.2";
chr5	TCGA_June2011	exon	75954284	75954492	.	+	.	gene_id "IQGAP2|10788"; transcript_id "uc003kel.2";
chr5	TCGA_June2011	exon	75960851	75961000	.	+	.	gene_id "IQGAP2|10788"; transcript_id "uc003kel.2";
chr5	TCGA_June2011	exon	75964506	75964669	.	+	.	gene_id "IQGAP2|10788"; transcript_id "uc003kel.2";
chr5	TCGA_June2011	exon	75967584	75967808	.	+	.	gene_id "IQGAP2|10788"; transcript_id "uc003kel.2";
chr5	TCGA_June2011	exon	75969274	75969414	.	+	.	gene_id "IQGAP2|10788"; transcript_id "uc003kel.2";
chr5	TCGA_June2011	exon	75969777	75969861	.	+	.	gene_id "IQGAP2|10788"; transcript_id "uc003kel.2";
chr5	TCGA_June2011	exon	75970302	75970534	.	+	.	gene_id "IQGAP2|10788"; transcript_id "uc003kel.2";
chr5	TCGA_June2011	exon	75973043	75973175	.	+	.	gene_id "IQGAP2|10788"; transcript_id "uc003kel.2";
chr5	TCGA_June2011	exon	75978940	75979042	.	+	.	gene_id "IQGAP2|10788"; transcript_id "uc003kel.2";
chr5	TCGA_June2011	exon	75979601	75979742	.	+	.	gene_id "IQGAP2|10788"; transcript_id "uc003kel.2";
chr5	TCGA_June2011	exon	75989180	75989267	.	+	.	gene_id "IQGAP2|10788"; transcript_id "uc003kel.2";
chr5	TCGA_June2011	exon	75991279	75991491	.	+	.	gene_id "IQGAP2|10788"; transcript_id "uc003kel.2";
chr5	TCGA_June2011	exon	75993812	75993972	.	+	.	gene_id "IQGAP2|10788"; transcript_id "uc003kel.2";
chr5	TCGA_June2011	exon	75996901	75997038	.	+	.	gene_id "IQGAP2|10788"; transcript_id "uc003kel.2";
chr5	TCGA_June2011	exon	75998307	75998415	.	+	.	gene_id "IQGAP2|10788"; transcript_id "uc003kel.2";
chr5	TCGA_June2011	exon	76003025	76003955	.	+	.	gene_id "IQGAP2|10788"; transcript_id "uc003kel.2";
chr5	TCGA_June2011	exon	118604418	118604602	.	+	.	gene_id "TNFAIP8|25816"; transcript_id "uc003ksg.2";
chr5	TCGA_June2011	exon	118728511	118730293	.	+	.	gene_id "TNFAIP8|25816"; transcript_id "uc003ksg.2";
chr5	TCGA_June2011	exon	148521572	148521671	.	+	.	gene_id "ABLIM3|22885"; transcript_id "uc003lqe.1";
chr5	TCGA_June2011	exon	148563015	148563152	.	+	.	gene_id "ABLIM3|22885"; transcript_id "uc003lqe.1";
chr5	TCGA_June2011	exon	148577782	148577965	.	+	.	gene_id "ABLIM3|22885"; transcript_id "uc003lqe.1";
chr5	TCGA_June2011	exon	148579879	148579991	.	+	.	gene_id "ABLIM3|22885"; transcript_id "uc003lqe.1";
chr5	TCGA_June2011	exon	148586571	148586697	.	+	.	gene_id "ABLIM3|22885"; transcript_id "uc003lqe.1";
chr5	TCGA_June2011	exon	148590289	148590382	.	+	.	gene_id "ABLIM3|22885"; transcript_id "uc003lqe.1";
chr5	TCGA_June2011	exon	148596522	148596609	.	+	.	gene_id "ABLIM3|22885"; transcript_id "uc003lqe.1";
chr5	TCGA_June2011	exon	148610212	148610270	.	+	.	gene_id "ABLIM3|22885"; transcript_id "uc003lqe.1";
chr5	TCGA_June2011	exon	148612792	148612863	.	+	.	gene_id "ABLIM3|22885"; transcript_id "uc003lqe.1";
chr5	TCGA_June2011	exon	148619322	148619451	.	+	.	gene_id "ABLIM3|22885"; transcript_id "uc003lqe.1";
chr5	TCGA_June2011	exon	148624444	148624578	.	+	.	gene_id "ABLIM3|22885"; transcript_id "uc003lqe.1";
chr5	TCGA_June2011	exon	148626045	148626109	.	+	.	gene_id "ABLIM3|22885"; transcript_id "uc003lqe.1";
chr5	TCGA_June2011	exon	148627345	148627492	.	+	.	gene_id "ABLIM3|22885"; transcript_id "uc003lqe.1";
chr5	TCGA_June2011	exon	148629378	148629407	.	+	.	gene_id "ABLIM3|22885"; transcript_id "uc003lqe.1";
chr5	TCGA_June2011	exon	148630010	148630068	.	+	.	gene_id "ABLIM3|22885"; transcript_id "uc003lqe.1";
chr5	TCGA_June2011	exon	148630922	148630982	.	+	.	gene_id "ABLIM3|22885"; transcript_id "uc003lqe.1";
chr5	TCGA_June2011	exon	148631764	148631771	.	+	.	gene_id "ABLIM3|22885"; transcript_id "uc003lqe.1";
chr5	TCGA_June2011	exon	148632320	148632400	.	+	.	gene_id "ABLIM3|22885"; transcript_id "uc003lqe.1";
chr5	TCGA_June2011	exon	148637854	148639999	.	+	.	gene_id "ABLIM3|22885"; transcript_id "uc003lqe.1";
chr8	TCGA_June2011	exon	11278973	11282145	.	-	.	gene_id "FAM167A|83648"; transcript_id "uc003wtw.2";
chr8	TCGA_June2011	exon	11301540	11302317	.	-	.	gene_id "FAM167A|83648"; transcript_id "uc003wtw.2";
chr8	TCGA_June2011	exon	11324135	11324276	.	-	.	gene_id "FAM167A|83648"; transcript_id "uc003wtw.2";
chr8	TCGA_June2011	exon	38124499	38124909	.	-	.	gene_id "PPAPDC1B|84513"; transcript_id "uc010lwd.2";
chr8	TCGA_June2011	exon	38125415	38125478	.	-	.	gene_id "PPAPDC1B|84513"; transcript_id "uc010lwd.2";
chr8	TCGA_June2011	exon	38125889	38125979	.	-	.	gene_id "PPAPDC1B|84513"; transcript_id "uc010lwd.2";
chr8	TCGA_June2011	exon	38126400	38126508	.	-	.	gene_id "PPAPDC1B|84513"; transcript_id "uc010lwd.2";
chr8	TCGA_June2011	exon	38126644	38126738	.	-	.	gene_id "PPAPDC1B|84513"; transcript_id "uc010lwd.2";
chr8	TCGA_June2011	exon	141668502	141669777	.	-	.	gene_id "PTK2|5747"; transcript_id "uc011ljp.1";
chr8	TCGA_June2011	exon	141675016	141675096	.	-	.	gene_id "PTK2|5747"; transcript_id "uc011ljp.1";
chr8	TCGA_June2011	exon	141678368	141678523	.	-	.	gene_id "PTK2|5747"; transcript_id "uc011ljp.1";
chr8	TCGA_June2011	exon	141684397	141684503	.	-	.	gene_id "PTK2|5747"; transcript_id "uc011ljp.1";
chr8	TCGA_June2011	exon	141685559	141685598	.	-	.	gene_id "PTK2|5747"; transcript_id "uc011ljp.1";
chr8	TCGA_June2011	exon	141696731	141696793	.	-	.	gene_id "PTK2|5747"; transcript_id "uc011ljp.1";
chr8	TCGA_June2011	exon	141710990	141711121	.	-	.	gene_id "PTK2|5747"; transcript_id "uc011ljp.1";
chr8	TCGA_June2011	exon	141712669	141712806	.	-	.	gene_id "PTK2|5747"; transcript_id "uc011ljp.1";
chr8	TCGA_June2011	exon	141716218	141716304	.	-	.	gene_id "PTK2|5747"; transcript_id "uc011ljp.1";
chr8	TCGA_June2011	exon	141727697	141727808	.	-	.	gene_id "PTK2|5747"; transcript_id "uc011ljp.1";
chr8	TCGA_June2011	exon	141728416	141728460	.	-	.	gene_id "PTK2|5747"; transcript_id "uc011ljp.1";
chr8	TCGA_June2011	exon	146075552	146076780	.	-	.	gene_id "COMMD5|28991:ZNF250|58500"; transcript_id "uc003zem.2";
chr8	TCGA_June2011	exon	146078378	146078451	.	-	.	gene_id "COMMD5|28991:ZNF250|58500"; transcript_id "uc003zem.2";
chr8	TCGA_June2011	exon	146075552	146076780	.	-	.	gene_id "COMMD5|28991:ZNF250|58500"; transcript_id "uc003zeo.3";
chr8	TCGA_June2011	exon	146078757	146078932	.	-	.	gene_id "COMMD5|28991:ZNF250|58500"; transcript_id "uc003zeo.3";
chr8	TCGA_June2011	exon	22022675	22023066	.	+	.	gene_id "BMP1|649"; transcript_id "uc003xbb.2";
chr8	TCGA_June2011	exon	22031115	22031228	.	+	.	gene_id "BMP1|649"; transcript_id "uc003xbb.2";
chr8	TCGA_June2011	exon	22033656	22033826	.	+	.	gene_id "BMP1|649"; transcript_id "uc003xbb.2";
chr8	TCGA_June2011	exon	22034046	22034163	.	+	.	gene_id "BMP1|649"; transcript_id "uc003xbb.2";
chr8	TCGA_June2011	exon	22034474	22034652	.	+	.	gene_id "BMP1|649"; transcript_id "uc003xbb.2";
chr8	TCGA_June2011	exon	22035365	22035470	.	+	.	gene_id "BMP1|649"; transcript_id "uc003xbb.2";
chr8	TCGA_June2011	exon	22037218	22037342	.	+	.	gene_id "BMP1|649"; transcript_id "uc003xbb.2";
chr8	TCGA_June2011	exon	22037881	22037996	.	+	.	gene_id "BMP1|649"; transcript_id "uc003xbb.2";
chr8	TCGA_June2011	exon	22049562	22049664	.	+	.	gene_id "BMP1|649"; transcript_id "uc003xbb.2";
chr8	TCGA_June2011	exon	22051571	22051687	.	+	.	gene_id "BMP1|649"; transcript_id "uc003xbb.2";
chr8	TCGA_June2011	exon	22051958	22052103	.	+	.	gene_id "BMP1|649"; transcript_id "uc003xbb.2";
chr8	TCGA_June2011	exon	22052237	22052432	.	+	.	gene_id "BMP1|649"; transcript_id "uc003xbb.2";
chr8	TCGA_June2011	exon	22052975	22053100	.	+	.	gene_id "BMP1|649"; transcript_id "uc003xbb.2";
chr8	TCGA_June2011	exon	22054193	22054353	.	+	.	gene_id "BMP1|649"; transcript_id "uc003xbb.2";
chr8	TCGA_June2011	exon	22054753	22054933	.	+	.	gene_id "BMP1|649"; transcript_id "uc003xbb.2";
chr8	TCGA_June2011	exon	22058631	22058995	.	+	.	gene_id "BMP1|649"; transcript_id "uc003xbb.2";
chr8	TCGA_June2011	exon	22224762	22224921	.	+	.	gene_id "SLC39A14|23516"; transcript_id "uc003xbq.3";
chr8	TCGA_June2011	exon	22262209	22262493	.	+	.	gene_id "SLC39A14|23516"; transcript_id "uc003xbq.3";
chr8	TCGA_June2011	exon	22265823	22266009	.	+	.	gene_id "SLC39A14|23516"; transcript_id "uc003xbq.3";
chr8	TCGA_June2011	exon	22269550	22269719	.	+	.	gene_id "SLC39A14|23516"; transcript_id "uc003xbq.3";
chr8	TCGA_June2011	exon	22272293	22272415	.	+	.	gene_id "SLC39A14|23516"; transcript_id "uc003xbq.3";
chr8	TCGA_June2011	exon	22273282	22273470	.	+	.	gene_id "SLC39A14|23516"; transcript_id "uc003xbq.3";
chr8	TCGA_June2011	exon	22273586	22273793	.	+	.	gene_id "SLC39A14|23516"; transcript_id "uc003xbq.3";
chr8	TCGA_June2011	exon	22275164	22275348	.	+	.	gene_id "SLC39A14|23516"; transcript_id "uc003xbq.3";
chr8	TCGA_June2011	exon	22277065	22280247	.	+	.	gene_id "SLC39A14|23516"; transcript_id "uc003xbq.3";
chr8	TCGA_June2011	exon	27183081	27183198	.	+	.	gene_id "PTK2B|2185"; transcript_id "uc003xfq.1";
chr8	TCGA_June2011	exon	27255065	27255305	.	+	.	gene_id "PTK2B|2185"; transcript_id "uc003xfq.1";
chr8	TCGA_June2011	exon	27277412	27277590	.	+	.	gene_id "PTK2B|2185"; transcript_id "uc003xfq.1";
chr8	TCGA_June2011	exon	27278174	27278261	.	+	.	gene_id "PTK2B|2185"; transcript_id "uc003xfq.1";
chr8	TCGA_June2011	exon	27279821	27279900	.	+	.	gene_id "PTK2B|2185"; transcript_id "uc003xfq.1";
chr8	TCGA_June2011	exon	27287610	27287672	.	+	.	gene_id "PTK2B|2185"; transcript_id "uc003xfq.1";
chr8	TCGA_June2011	exon	27287881	27287935	.	+	.	gene_id "PTK2B|2185"; transcript_id "uc003xfq.1";
chr8	TCGA_June2011	exon	27288393	27288533	.	+	.	gene_id "PTK2B|2185"; transcript_id "uc003xfq.1";
chr8	TCGA_June2011	exon	27288915	27288989	.	+	.	gene_id "PTK2B|2185"; transcript_id "uc003xfq.1";
chr8	TCGA_June2011	exon	27289777	27289878	.	+	.	gene_id "PTK2B|2185"; transcript_id "uc003xfq.1";
chr8	TCGA_June2011	exon	27290952	27291069	.	+	.	gene_id "PTK2B|2185"; transcript_id "uc003xfq.1";
chr8	TCGA_June2011	exon	27291610	27291649	.	+	.	gene_id "PTK2B|2185"; transcript_id "uc003xfq.1";
chr8	TCGA_June2011	exon	27292030	27292076	.	+	.	gene_id "PTK2B|2185"; transcript_id "uc003xfq.1";
chr8	TCGA_June2011	exon	27293260	27293310	.	+	.	gene_id "PTK2B|2185"; transcript_id "uc003xfq.1";
chr8	TCGA_June2011	exon	27293768	27293865	.	+	.	gene_id "PTK2B|2185"; transcript_id "uc003xfq.1";
chr8	TCGA_June2011	exon	27294639	27294723	.	+	.	gene_id "PTK2B|2185"; transcript_id "uc003xfq.1";
chr8	TCGA_June2011	exon	27294913	27295013	.	+	.	gene_id "PTK2B|2185"; transcript_id "uc003xfq.1";
chr8	TCGA_June2011	exon	27295282	27295397	.	+	.	gene_id "PTK2B|2185"; transcript_id "uc003xfq.1";
chr8	TCGA_June2011	exon	27296548	27296648	.	+	.	gene_id "PTK2B|2185"; transcript_id "uc003xfq.1";
chr8	TCGA_June2011	exon	27296826	27296915	.	+	.	gene_id "PTK2B|2185"; transcript_id "uc003xfq.1";
chr8	TCGA_June2011	exon	27297754	27297958	.	+	.	gene_id "PTK2B|2185"; transcript_id "uc003xfq.1";
chr8	TCGA_June2011	exon	27300392	27300500	.	+	.	gene_id "PTK2B|2185"; transcript_id "uc003xfq.1";
chr8	TCGA_June2011	exon	27301723	27301788	.	+	.	gene_id "PTK2B|2185"; transcript_id "uc003xfq.1";
chr8	TCGA_June2011	exon	27308266	27308412	.	+	.	gene_id "PTK2B|2185"; transcript_id "uc003xfq.1";
chr8	TCGA_June2011	exon	27308560	27308595	.	+	.	gene_id "PTK2B|2185"; transcript_id "uc003xfq.1";
chr8	TCGA_June2011	exon	27309002	27309026	.	+	.	gene_id "PTK2B|2185"; transcript_id "uc003xfq.1";
chr8	TCGA_June2011	exon	27310631	27310677	.	+	.	gene_id "PTK2B|2185"; transcript_id "uc003xfq.1";
chr8	TCGA_June2011	exon	27311671	27311808	.	+	.	gene_id "PTK2B|2185"; transcript_id "uc003xfq.1";
chr8	TCGA_June2011	exon	27312048	27312128	.	+	.	gene_id "PTK2B|2185"; transcript_id "uc003xfq.1";
chr8	TCGA_June2011	exon	27315811	27316903	.	+	.	gene_id "PTK2B|2185"; transcript_id "uc003xfq.1";
chr8	TCGA_June2011	exon	67344718	67344810	.	+	.	gene_id "ADHFE1|137872"; transcript_id "uc011les.1";
chr8	TCGA_June2011	exon	67356829	67356983	.	+	.	gene_id "ADHFE1|137872"; transcript_id "uc011les.1";
[truncated: 652 more rows]
