# Supplementary material for: Detection of recurrent alternative splicing switches in tumor samples reveals novel signatures of cancer
Source: Nucleic Acids Res. 2015 Jan 10;43(3):1345–56. doi: 10.1093/nar/gku1392 (PMC4330360; doi:10.1093/nar/gku1392)
Supplement: SUPPLEMENTARY DATA [file supp_gku1392_nar-02177-met-g-2014-File013.zip]

Archive with 10 entries (7 files):
- SupplementaryFile4/
- SupplementaryFile4/.DS_Store
- __MACOSX/
- __MACOSX/SupplementaryFile4/
- __MACOSX/SupplementaryFile4/._.DS_Store
- SupplementaryFile4/tcga_isoform_switches.txt
- __MACOSX/SupplementaryFile4/._tcga_isoform_switches.txt
- SupplementaryFile4/tcga_significant_isoform_pairs.txt
- __MACOSX/SupplementaryFile4/._tcga_significant_isoform_pairs.txt
- __MACOSX/._SupplementaryFile4
