# Supplementary material for: Detection of recurrent alternative splicing switches in tumor samples reveals novel signatures of cancer
Source: Nucleic Acids Res. 2015 Jan 10;43(3):1345–56. doi: 10.1093/nar/gku1392 (PMC4330360; doi:10.1093/nar/gku1392)
Supplement: SUPPLEMENTARY DATA [file supp_gku1392_nar-02177-met-g-2014-File013.zip › SupplementaryFile4/tcga_isoform_switches.txt]

cancer	gene_name	tumor	normal	category	ig	score1	ig_zscore	score1_zscore	corr	TinN	TinT	NinN	NinT	isonum	freqAG	freqAI	freqFG	freqFI	dpsiAG	dpsiAI	freq_switches	fisherAG	fisherAI	mutinfAG	mutinfAI	jaccardAG	jaccardAI	jaccardFG	jaccardFI	funvalFG	funvalFI	jaccardAG_Z	jaccardAI_Z	jaccardFG_Z	jaccardFI_Z	funvalFG_Z	funvalFI_Z	dpsiAG_adj	dpsiAI_adj	tumoriso_transcript	tumoriso_genomic	normaliso_transcript	normaliso_genomic
BRCA	FBLN2	FBLN2|2199,uc011avb.1	FBLN2|2199,uc011ava.1	Protein affected	0.8044	0.9346	15.0096521723989	6.51447625330739	-0.999235928502989	34.3769057483508	59.2803403755421	123.622734667456	15.0149223676773	4	0.00921187308085977	0.00921187308085977	0.00716479017400205	0.00716479017400205	0.108704684476261	0.108704684476261	0.981660231660232	1	1	0.0401129262048286	0.0401129262048286	0.00946372239747634	0.00946372239747634	0.00736067297581493	0.00736067297581493	0	0	-0.421779909013842	0.0878853761570563	-0.404871421815925	0.179696973373707	-0.562436481049698	-0.932534511136054	0.952517542297798	0.966894748474977	4182	89297	4323	89297
BRCA	GSN	GSN|2934,uc004ble.1	GSN|2934,uc011lyh.1	Protein affected	0.6298	0.8318	11.6346672345749	5.70100448791613	-0.982469442819815	194.2773767045	182.784526419353	1282.87326260418	69.9863278055607	13	0.00409416581371546	0.00307062436028659	0.00102354145342886	0	0.804174522445696	0.46895824364065	0.788610038610039	0.588822233849035	1	0.0250980086932914	0.0199559872945293	0.00516795865633075	0.00387596899224806	0.00129198966408269	0	0	0	0.00957954091907264	-0.0533166488130072	-0.303139378571211	-0.398314825117312	-0.491232926701611	-0.474971594729738	1	1	2655	64741	2507	46720
BRCA	H2AFV	H2AFV|94239,uc003tma.2	H2AFV|94239,uc003tlz.2	Protein affected	0.5335	0.7944	9.77320646989877	5.40505269778351	-0.895825463539769	34.4762786860406	87.929765711345	59.0331315709763	53.0070692939012	6	0	0	0	0	1	1	0.849420849420849	1	1	0	0	0	0	0	0	0	0	-0.526411316662332	-0.537771297577632	-0.475670973280269	-0.547948950321595	-0.671730723341959	-0.67037141824084	1	1	1429	14513	3755	21238
BRCA	DST	DST|667,uc003pcx.3	DST|667,uc003pdc.3	Protein affected	0.4799	0.7664	8.7371286195702	5.18348451265749	-0.916036624003967	54.231397977406	27.108433488109	154.326106688797	11.3240807748128	15	0.0409416581371546	0.015353121801433	0.0368474923234391	0.0122824974411464	0.261636959650291	0.125564572354116	0.8503861003861	0.184519360220353	0.146264607365872	0.128564109176738	0.0651590221321335	0.0450121654501217	0.0183150183150183	0.0401459854014599	0.0146520146520147	0.00619195046439629	0	7.43015666624487	2.9213762717724	6.87559301929352	2.49430530130228	0.519615242270663	-0.742854406544586	0.961228921646859	0.966894748474977	1796	11969	8991	28313
BRCA	BMP1	BMP1|649,uc003xbb.2	BMP1|649,uc003xbi.2	No normal CDS	0.4904	0.757	8.94009163129502	5.10910090765089	-0.80384414503409	0.745294692030725	7.68197900251633	4.5705607668079	3.06086223518775	11	0.00614124872057318	0.00614124872057318	0.00511770726714432	0.00511770726714432	0.513538853700948	0.513538853700948	0.687258687258687	0.0709211498001335	0.0709211498001335	0.0462802222366491	0.0462802222366491	0.00293685756240822	0.00293685756240822	0.00294117647058824	0.00294117647058824	0.00619195046439629	0.00619195046439629	-0.284771312905098	-0.251411087244382	-0.150325238692901	-0.117709163891772	0.374770354556237	0.563236331245744	1	1	2716	36321	4357	47001
BRCA	LRRFIP2	LRRFIP2|9209,uc003cgt.3	LRRFIP2|9209,uc003cgs.3	Protein affected	0.4843	0.757	8.82217978638822	5.10910090765089	-0.98190317154483	8.52249991894889	26.5330587604932	21.2868229249041	10.9929126152841	5	0.00511770726714432	0	0.00307062436028659	0	0.784735778509753	1	0.82046332046332	1	1	0.0309262858376738	0	0.00500625782227785	0	0.00250312891113892	0	0.00206398348813209	0	0.40081514996866	-0.719822446392694	0.0323643615641983	-0.725484710073076	-0.182280295543169	-0.739717142596672	1	1	2851	123735	2923	123735
BRCA	SOX15	SOX15|6665,uc002ghz.1	SOX15|6665,uc002ghy.1	No protein affected	0.4571	0.7477	8.29640893696775	5.03550861759118	-1	0.862482430764397	2.5272674901839	2.60535314218776	0.376269867109517	2	0.00204708290685773	0.00204708290685773	0.00204708290685773	0.00204708290685773	0.672200767230901	0.672200767230901	0.822393822393822	0.327041168794615	0.327041168794615	0.0157924832162707	0.0157924832162707	0.00125628140703518	0.00125628140703518	0.00125628140703518	0.00125628140703518	0.00206398348813209	0.00206398348813209	-0.127563356559938	-0.0839301957272895	0.0547660359145595	0.115640147333769	0.216685724361991	0.415945558906213	1	1	1394	1991	1048	1893
BRCA	INSR	INSR|3643,uc002mge.1	INSR|3643,uc002mgd.1	Protein affected	0.445	0.729	8.06251822821821	4.88753272252487	-0.999495516279227	11.9428337073209	22.4737712304293	17.233840028738	7.5866497737225	3	0.0122824974411464	0.0122824974411464	0.0102354145342886	0.0102354145342886	0.280168122767596	0.280168122767596	0.96042471042471	0.390940844003238	0.390940844003238	0.0520500910447651	0.0520500910447651	0.0118152524167562	0.0118152524167562	0.00966702470461869	0.00966702470461869	0.00206398348813209	0.00206398348813209	0.440172680659135	0.489855217501791	0.3267326491658	0.375351269113745	-0.520940980930057	-0.511875110776308	0.961228921646859	0.966894748474977	9023	181746	9059	181746
BRCA	KIAA0562	KIAA0562|9731,uc010nzm.1	KIAA0562|9731,uc001aky.2	No tumor CDS	0.4336	0.729	7.84215838691699	4.88753272252487	-0.892692035717893	5.14492496677996	7.3831489924779	8.30941185020482	5.09959368145087	3	0.00307062436028659	0.00307062436028659	0.00204708290685773	0.00204708290685773	0.342426264340859	0.342426264340859	0.771235521235521	0.135310789931571	0.135310789931571	0.024283494124349	0.024283494124349	0.00133868808567604	0.00133868808567604	0.00134048257372654	0.00134048257372654	0.00206398348813209	0.00206398348813209	-0.635166712396551	-0.633344505357783	-0.512144607729725	-0.512841893044671	-0.594978298044853	-0.554367147504896	0.961228921646859	0.966894748474977	5892	45145	6458	45153
BRCA	ATXN3	ATXN3|4287,uc010twl.1	ATXN3|4287,uc001yac.3	No tumor CDS	0.4505	0.729	8.16883218674073	4.88753272252487	-0.954946720094529	4.69043588040344	7.91871282966384	7.53080988977959	5.6790757424604	6	0.00307062436028659	0.00307062436028659	0.00307062436028659	0.00307062436028659	0.662122658815491	0.662122658815491	0.72972972972973	1	1	0.0233291703254453	0.0233291703254453	0.00281293952180028	0.00281293952180028	0.00281293952180028	0.00281293952180028	0.00206398348813209	0.00206398348813209	-0.748737450650043	-0.72950439052568	-0.556005783154087	-0.536700240181646	-0.555526156493127	-0.551250607029149	1	1	645	25657	6922	48069
BRCA	INHBA	INHBA|3624,uc003thr.2	INHBA|3624,uc003thq.2	No protein affected	0.4222	0.7196	7.62179854561576	4.81314911751828	-1	0.388159043808075	16.9094068507636	1.51516685585373	7.11488093793304	2	0.00716479017400205	0.00716479017400205	0.00409416581371546	0.00409416581371546	0.873993217539935	0.873993217539935	0.756756756756757	1	1	0.0419986554439382	0.0419986554439382	0.00810810810810811	0.00810810810810811	0.00405405405405405	0.00405405405405405	0.00206398348813209	0.00206398348813209	1.29177788607884	1.39138467752388	0.560302140844148	0.572447642805291	0.00694946320102351	0.0747878355013905	1	1	2173	14104	2161	11605
BRCA	PCGF5	PCGF5|84333,uc001khg.2	PCGF5|84333,uc001khh.2	No tumor CDS	0.4164	0.7196	7.5096856439011	4.81314911751828	-0.935014961750194	11.916928070851	23.2174060487816	23.1190046047809	10.2023552924796	4	0.00307062436028659	0.00307062436028659	0.00204708290685773	0.00204708290685773	0.740182047197759	0.740182047197759	0.885135135135135	0.320542225768768	0.320542225768768	0.0200931105194257	0.0200931105194257	0.00234466588511137	0.00234466588511137	0.00234741784037559	0.00234741784037559	0	0	-0.554002114257664	-0.544431557583655	-0.421522222258561	-0.411530684230175	-0.764816472380247	-0.748203086433773	1	1	982	64942	6965	121246
BRCA	PRMT2	PRMT2|3275,uc002zjy.2	PRMT2|3275,uc002zjx.2	No protein affected	0.4165	0.6636	7.51161862496515	4.37001274726623	-0.924656012665503	8.63950225705524	24.5322484708009	42.5350373786313	17.8785864644813	8	0.00409416581371546	0.00409416581371546	0.00307062436028659	0.00307062436028659	0.333231997177635	0.333231997177635	0.703667953667954	0.322541545614977	0.322541545614977	0.0278563204350348	0.0278563204350348	0.00589970501474926	0.00589970501474926	0.00442477876106195	0.00442477876106195	0	0	0.436695600252957	0.490282477189419	0.349914278098119	0.406597443272603	-0.681381030772158	-0.676925824170249	0.961228921646859	0.966894748474977	2130	29336	2239	29336
BRCA	TMEM201	TMEM201|199953,uc001apz.2	TMEM201|199953,uc001apy.2	Protein affected	0.3638	0.6636	6.492937604213	4.37001274726623	-1	3.56065089981864	5.13439131767046	4.83035390519623	3.7489790633116	2	0.00307062436028659	0.00307062436028659	0.00307062436028659	0.00307062436028659	0.173659074122794	0.173659074122794	0.675675675675676	0.555118503798868	0.555118503798868	0.0228055403063901	0.0228055403063901	0.00458015267175573	0.00458015267175573	0.00458015267175573	0.00458015267175573	0	0	0.143824474522574	0.185479993264316	0.448292090010369	0.50309431145769	-0.660408464488887	-0.644940736079419	0.957319396075771	0.966894748474977	3735	25959	3848	16030
BRCA	TANK	TANK|10010,uc002ubs.2	TANK|10010,uc002ubr.1	No protein affected	0.3542	0.6542	6.3073714220646	4.29562914225964	-0.982116767013749	29.4580230884048	34.4699508232569	59.4736391124412	10.2055937252247	3	0.00307062436028659	0.00307062436028659	0.00307062436028659	0.00307062436028659	0.522521012209916	0.522521012209916	0.908301158301158	1	1	0.0179791345843198	0.0179791345843198	0.00340522133938706	0.00340522133938706	0.00340522133938706	0.00340522133938706	0	0	0.00650022105969408	0.0199049367806115	0.13940363764217	0.198020113573426	-0.648317660929952	-0.654560509238949	1	1	2039	75744	2089	99217
BRCA	C12orf73	C12orf73|728568,uc009zuj.2	C12orf73|728568,uc001tkd.3	No normal CDS	0.344	0.6542	6.11020735353193	4.29562914225964	-0.996102500681113	2.44286153490504	5.23612780478732	3.36421629950899	2.99759968842856	3	0.00102354145342886	0.00102354145342886	0	0	0.401850901174005	0.401850901174005	0.845559845559846	1	1	0.00766306881488642	0.00766306881488642	0.00121212121212121	0.00121212121212121	0	0	0	0	-0.356194230011584	-0.297308854989923	-0.574718782047273	-0.555523711564079	-0.662527487707823	-0.668658037849397	0.993145745296552	0.985473372339067	1693	7013	1814	7013
BRCA	EHBP1	EHBP1|23301,uc002scb.2	EHBP1|23301,uc002sbz.2	Protein affected	0.3298	0.6449	5.83572404243742	4.22203685219992	-0.997660031040404	11.1055812887586	10.4889585131055	26.7758280093942	7.20208779808781	7	0.00818833162743091	0.00716479017400205	0.00818833162743091	0.00716479017400205	0.515616241511722	0.630878940104406	0.741312741312741	0.687244397702408	0.687460987454692	0.0468240474738617	0.0425298918611434	0.00961538461538462	0.00824175824175824	0.00961538461538462	0.00824175824175824	0.00206398348813209	0.00206398348813209	0.61259214550631	0.616851870900944	0.905896459931601	0.978115522668444	-0.393287930180936	-0.358721989335087	1	1	4870	339588	4949	340619
BRCA	ZNF207	ZNF207|7756,uc002hhi.3	ZNF207|7756,uc002hhj.3	Protein affected	0.3298	0.6449	5.83572404243742	4.22203685219992	-0.870391923372445	31.5423036753706	65.9857861203267	52.997674948577	37.2583890491438	6	0.00307062436028659	0.00307062436028659	0.00204708290685773	0.00204708290685773	0.850053636563809	0.850053636563809	0.796332046332046	1	1	0.0200183129092477	0.0200183129092477	0.00389105058365759	0.00389105058365759	0.00259403372243839	0.00259403372243839	0	0	0.186680452989767	0.250577989265943	0.0927719295327673	0.179864525381679	-0.657975563247926	-0.723976552814917	1	1	2229	20311	2322	20311
BRCA	SBDSP1	SBDSP1|155370,uc003twh.2	SBDSP1|155370,uc003twg.2	No CDS	0.3203	0.6355	5.65209084135306	4.14765324719333	-0.983353282048299	13.6617868098692	17.982952827896	19.1415151993978	10.7489754951629	5	0	0	0	0	1	1	0.831081081081081	1	1	0	0	0	0	0	0	0	0	-0.497370318835532	-0.475813807906902	-0.550055198449876	-0.556168448925378	-0.475630762283347	-0.602476184100777	1	1	1594	8025	1716	8025
BRCA	ADAMTS12	ADAMTS12|81792,uc003jia.1	ADAMTS12|81792,uc003jib.1	Protein affected	0.3415	0.6075	6.06188282693078	3.9260850620673	-0.961000159187527	3.75122016781327	8.96554072548481	3.88908529970201	1.1494865638313	3	0.0112589559877175	0.0112589559877175	0.0102354145342886	0.0102354145342886	0.458298877309797	0.458298877309797	0.816602316602317	0.700750345476118	0.700750345476118	0.054554190435918	0.054554190435918	0.0124378109452736	0.0124378109452736	0.0111940298507463	0.0111940298507463	0.00206398348813209	0.00206398348813209	0.375295368654685	0.419889918777448	0.432525692933535	0.493492239944154	-0.322290082227361	-0.291469769252471	1	1	4954	364838	1003	140822
BRCA	TMEM126B	TMEM126B|55863,uc001pap.2	TMEM126B|55863,uc001pao.2	No protein affected	0.3053	0.6075	5.36214368174619	3.9260850620673	-0.979805982165543	13.2822420821951	25.3938402340345	28.8828316128168	18.9703008822086	4	0.00102354145342886	0.00102354145342886	0.00102354145342886	0.00102354145342886	0.409927919910651	0.409927919910651	0.731660231660232	1	1	0.00868129350295291	0.00868129350295291	0.00140646976090014	0.00140646976090014	0.00140646976090014	0.00140646976090014	0	0	0.0546913517660127	0.580011289201807	0.247376095502648	1.07963228247788	-0.451257181961708	-0.468263114716964	0.993145745296552	0.985473372339067	945	7874	1117	7874
BRCA	CCND3	CCND3|896,uc003orn.2	CCND3|896,uc011duk.1	Protein affected	0.2869	0.5981	5.00647516596176	3.85170145706071	-0.93216538964279	20.8812345031826	34.160724460072	32.6644956137549	13.4340345083419	7	0.00511770726714432	0.00511770726714432	0.00409416581371546	0.00409416581371546	0.64623934403099	0.64623934403099	0.875482625482625	1	1	0.0276644621444139	0.0276644621444139	0.00584795321637427	0.00584795321637427	0.00467836257309942	0.00467836257309942	0	0	1.16067482929214	1.24908911944441	1.22413562799662	1.34081514703025	-0.741727166537884	-0.707586585719819	1	1	2050	6881	1843	113939
BRCA	SLK	SLK|9748,uc001kxo.1	SLK|9748,uc001kxp.1	Protein affected	0.2671	0.5888	4.62374491528069	3.77810916700099	-1	15.4420202698284	25.8062168782781	30.979946555407	13.3642759452388	2	0.00716479017400205	0.00716479017400205	0.00614124872057318	0.00614124872057318	0.682793755342348	0.682793755342348	0.833011583011583	0.608833480558179	0.608833480558179	0.0375762165200507	0.0375762165200507	0.0086848635235732	0.0086848635235732	0.00744416873449132	0.00744416873449132	0	0	0.315063139087914	0.396899920335764	0.340632980259679	0.393865349814669	-0.852758887985457	-0.849311091211152	1	1	5606	59873	5513	59873
BRCA	REPS1	REPS1|85021,uc003qii.2	REPS1|85021,uc003qig.3	Protein affected	0.3167	0.5794	5.58250352304742	3.7037255619944	-0.902097097198894	6.77863563273448	12.788711597056	14.6225296527797	9.65739697868072	5	0.00204708290685773	0.00204708290685773	0.00204708290685773	0.00204708290685773	0.314732389788659	0.314732389788659	0.613899613899614	0.523215549812793	0.523215549812793	0.0179134256707945	0.0179134256707945	0.00338983050847458	0.00338983050847458	0.00338983050847458	0.00338983050847458	0	0	-0.175272347794201	-0.121587788781551	-0.042743227133324	0.024556115160771	-0.585939202962787	-0.616627615273125	0.961228921646859	0.966894748474977	3550	83778	3469	83778
BRCA	ABLIM3	ABLIM3|22885,uc003lqe.1	ABLIM3|22885,uc003lqd.1	Protein affected	0.2765	0.5794	4.80544513530099	3.7037255619944	-0.943941224044799	12.255251802787	10.0093164930474	25.9703601849485	6.08464514512777	8	0.00614124872057318	0.00511770726714432	0.00614124872057318	0.00511770726714432	0.0809995867856748	0.116968758267683	0.714285714285714	0.19025469390639	0.329232458444913	0.0376118365986607	0.0326947754845469	0.00869565217391304	0.0072463768115942	0.00869565217391304	0.0072463768115942	0	0	0.356775289155716	0.223296339431758	0.665651968699578	0.495486172264736	-0.795989949685296	-0.768160706963187	0.918580429604889	0.966894748474977	3838	118428	3886	118428
BRCA	CASC4	CASC4|113201,uc001ztq.2	CASC4|113201,uc001ztp.2	Protein affected	0.2583	0.5794	4.45364258164465	3.7037255619944	-0.997824110496493	36.3241012539878	47.0623761466094	42.6944678456476	37.4854286623056	4	0.00614124872057318	0.00614124872057318	0.00614124872057318	0.00614124872057318	0.166065306793735	0.166065306793735	0.766409266409266	0.345897427831024	0.345897427831024	0.0354309772289709	0.0354309772289709	0.00804289544235925	0.00804289544235925	0.00804289544235925	0.00804289544235925	0	0	0.50479305539339	0.745758041721241	0.894127747772569	1.39251099857932	-0.688808185404993	-0.783613828943436	0.957319396075771	0.966894748474977	3793	127027	3961	127027
BRCA	C1orf213	C1orf213|148898,uc001bgw.2	C1orf213|148898,uc001bgv.2	Protein affected	0.3453	0.5701	6.13533610736452	3.63013327193469	-1	1.76555989815942	1.33232961795995	2.61456813940755	0.134509257128774	2	0	0	0	0	1	1	0.975868725868726	1	1	0	0	0	0	0	0	0	0	-0.564158463624445	-0.628015584635552	-0.47065369336363	-0.531817057161341	-0.71322251125209	-0.68090818499882	1	1	2815	2815	887	2815
BRCA	SERPINA1	SERPINA1|5265,uc001ycz.3	SERPINA1|5265,uc001ycx.3	No protein affected	0.2595	0.5701	4.4768383544132	3.63013327193469	-0.874838290317837	14.8332164253525	25.3515244079677	45.3353267463293	44.2912988912083	13	0.00614124872057318	0.00614124872057318	0.00307062436028659	0.00307062436028659	0.641185156217002	0.641185156217002	0.685328185328185	1	1	0.0433793166676593	0.0433793166676593	0.00609756097560976	0.00609756097560976	0.00458715596330275	0.00458715596330275	0	0	0.327381978400517	0.586463813612312	0.269062100817277	0.490883928466106	-0.748681504722892	-0.753475360236426	1	1	3198	13945	3219	12069
BRCA	MCF2L	MCF2L|23263,uc010tjs.1	MCF2L|23263,uc001vsr.2	Protein affected	0.2419	0.5607	4.13663368714114	3.55574966692809	-0.870174106748653	3.8673472658731	11.2420359273845	10.1061100297022	4.71856683461948	7	0.00921187308085977	0.00921187308085977	0.00716479017400205	0.00716479017400205	0.221585215659888	0.221585215659888	0.848455598455598	0.368884641641942	0.368884641641942	0.0449327944346319	0.0449327944346319	0.0110024449877751	0.0110024449877751	0.00855745721271394	0.00855745721271394	0	0	0.70316433634122	0.729690858609184	0.559952100107828	0.576600987185034	-0.821456842851587	-0.810432801499132	0.961228921646859	0.966894748474977	5218	96795	5406	119208
BRCA	ENY2	ENY2|56943,uc003ync.2	ENY2|56943,uc003ynd.2	Protein affected	0.2792	0.5607	4.85763562403023	3.55574966692809	-1	28.2645001838417	71.1424715274116	47.2281217279184	63.064169054303	2	0	0	0	0	1	1	0.453667953667954	1	1	0	0	0	0	0	0	0	0	-0.299473047509442	-0.366308344257893	-0.250254211141485	-0.293439894527444	-0.468159390481274	-0.381030271227935	1	1	556	9335	568	9275
BRCA	ISLR	ISLR|3671,uc002axh.1	ISLR|3671,uc002axg.1	No protein affected	0.2931	0.5514	5.1263199919326	3.48215737686838	-1	80.5640787634066	135.499269674697	81.7396237223269	24.8378245360347	2	0.00409416581371546	0.00409416581371546	0.00307062436028659	0.00307062436028659	0.169438970889487	0.169438970889487	0.950772200772201	1	1	0.0218407022399823	0.0218407022399823	0.00433839479392625	0.00433839479392625	0.00325379609544469	0.00325379609544469	0	0	0.327312261132428	0.360891832226231	0.27331770453924	0.301359354025902	-0.789461375255294	-0.765318414625597	0.957319396075771	0.966894748474977	2111	2308	2295	3126
BRCA	RBCK1	RBCK1|10616,uc002wdo.2	RBCK1|10616,uc002wdp.3	No tumor CDS	0.2535	0.5421	4.36085949057045	3.40856508680866	-0.843562483354813	21.248849172429	38.7829762963442	32.706128825838	32.4388161317448	7	0	0	0	0	1	1	0.566602316602317	1	1	0	0	0	0	0	0	0	0	-0.660880479267518	-0.633154309370346	-0.654895175287654	-0.617805534096482	-0.672668386815294	-0.705688990708199	1	1	1212	2699	2760	22900
BRCA	ZRANB2	ZRANB2|9406,uc001dft.2	ZRANB2|9406,uc001dfs.2	Protein affected	0.227	0.5421	3.84861950859831	3.40856508680866	-1	29.6212873700112	27.7884186196175	33.1524424121113	19.2029175949317	2	0.00307062436028659	0.00307062436028659	0.00204708290685773	0.00204708290685773	0.185033195827097	0.185033195827097	0.785714285714286	1	1	0.020186611229619	0.020186611229619	0.00393184796854522	0.00393184796854522	0.00262123197903014	0.00262123197903014	0	0	0.0922944151088669	0.127724960663765	0.0142621294087987	0.0427386331269741	-0.763597385670442	-0.703281107770401	0.957319396075771	0.966894748474977	2842	17771	2917	17771
BRCA	MYL6	MYL6|4637,uc001sjx.1	MYL6|4637,uc001sjw.1	Protein affected	0.3455	0.5421	6.13920206949261	3.40856508680866	-0.94532264734941	543.742932383418	950.807375044135	1355.44761907723	951.028192211851	6	0.00307062436028659	0.00307062436028659	0.00204708290685773	0.00204708290685773	0.014980239321644	0.014980239321644	0.510617760617761	0.24940511219712	0.24940511219712	0.0285855434503477	0.0285855434503477	0.00609756097560976	0.00609756097560976	0.0040650406504065	0.0040650406504065	0	0	1.05013980032574	1.10388797091456	0.703578581100835	0.746886790833965	-0.54996094483072	-0.532620137176878	0.912204640121438	0.912204640121438	709	3267	754	3267
BRCA	PPP2R1B	PPP2R1B|5519,uc001plx.1	PPP2R1B|5519,uc001plw.1	Protein affected	0.2461	0.5327	4.21781889183106	3.33418148180207	-0.906537435688376	18.986451485664	10.8601440478831	30.9381415579316	5.2578046685066	8	0.00204708290685773	0.00204708290685773	0.00204708290685773	0.00204708290685773	0.509994221285987	0.509994221285987	0.923745173745174	1	1	0.0127502757272963	0.0127502757272963	0.00223463687150838	0.00223463687150838	0.00223463687150838	0.00223463687150838	0	0	-0.39290776803085	-0.311831984380826	-0.242170772539028	-0.170405952186752	-0.700261109143464	-0.690294145892302	1	1	5605	28565	2145	39538
BRCA	COMMD5	COMMD5|28991,uc003zem.2	COMMD5|28991,uc003zeo.3	No protein affected	0.2133	0.5234	3.58380110282403	3.26058919174235	-0.873538996124129	7.09777373003281	23.4837627967794	12.4499213183499	10.9625804469144	9	0.00511770726714432	0.00204708290685773	0.00511770726714432	0.00204708290685773	0.735939347865536	0.30271285462118	0.835907335907336	1	1	0.0288891310294571	0.0138534955658699	0.00618046971569839	0.00247218788627936	0.00618046971569839	0.00247218788627936	0	0	0.216656601928268	-0.201239432916932	0.431846288044603	-0.0799010351542826	-0.658256870627521	-0.678292985231653	1	0.966894748474977	1303	2900	1405	3381
BRCA	SNRNP70	SNRNP70|6625,uc002pmk.2	SNRNP70|6625,uc002pmm.2	No normal CDS	0.219	0.5234	3.69398102347464	3.26058919174235	-0.865351990228701	23.5163051776312	45.8962035660787	35.8934675454447	18.2205385319132	5	0.00102354145342886	0.00102354145342886	0	0	0.645962734547523	0.645962734547523	0.848455598455598	1	1	0.00767872466875778	0.00767872466875778	0.00121506682867558	0.00121506682867558	0	0	0	0	-0.411978341437003	-0.383570918003401	-0.52620553023477	-0.509157107056021	-0.675350833671882	-0.66576957390256	1	1	1922	23405	3396	23405
BRCA	DUT	DUT|1854,uc001zww.2	DUT|1854,uc001zws.2	Protein affected	0.2033	0.514	3.39050299641945	3.18620558673576	-0.802493640390485	13.6968260343518	28.2945775559226	20.1571230536561	12.9084114880664	5	0.00102354145342886	0.00102354145342886	0.00102354145342886	0.00102354145342886	0.348029577578535	0.348029577578535	0.734555984555985	1	1	0.00856050567037531	0.00856050567037531	0.00138312586445367	0.00138312586445367	0.00138312586445367	0.00138312586445367	0	0	-0.36644055321569	-0.307437122923718	-0.292389606421156	-0.241482994055595	-0.605760658795379	-0.800646290666872	0.961228921646859	0.966894748474977	1872	11204	2144	11948
BRCA	LSP1	LSP1|4046,uc001lui.2	LSP1|4046,uc001lum.2	Protein affected	0.1935	0.5047	3.20107085214296	3.11261329667604	-0.92556444572934	23.4807738098452	45.6884030623886	37.5465008421255	18.5887886034006	5	0.00204708290685773	0.00204708290685773	0.00102354145342886	0.00102354145342886	0.878386579250235	0.878386579250235	0.780888030888031	1	1	0.0147392654642988	0.0147392654642988	0.00266666666666667	0.00266666666666667	0.00133333333333333	0.00133333333333333	0	0	0.0779310227198583	0.278440086174177	-0.143059414615819	-0.0234410493486572	-0.584531113058196	-0.58749857447077	1	1	1698	39293	1520	21339
BRCA	GSPT1	GSPT1|2935,uc002dbt.2	GSPT1|2935,uc002dbr.2	Protein affected	0.193	0.5047	3.19140594682273	3.11261329667604	-0.974396469105098	16.8102647243611	41.7337784015033	27.7452066664647	20.4652289829624	4	0.00511770726714432	0.00511770726714432	0.00409416581371546	0.00409416581371546	0.224912991556784	0.224912991556784	0.69015444015444	1	1	0.0355418271846588	0.0355418271846588	0.00597014925373134	0.00597014925373134	0.00447761194029851	0.00447761194029851	0.00206398348813209	0.00206398348813209	-0.164070822231782	-0.144031678294679	-0.184497934093206	-0.169163115147903	-0.472084426742119	-0.460119968012148	0.961228921646859	0.966894748474977	7151	47839	6516	29759
BRCA	MPRIP	MPRIP|23164,uc010cpm.1	MPRIP|23164,uc010cpl.1	Protein affected	0.193	0.5047	3.19140594682273	3.11261329667604	-0.813553832993199	14.1496344820386	20.1177468003533	36.1598142373347	11.0239625687476	7	0.00409416581371546	0.00102354145342886	0.00409416581371546	0.00102354145342886	0.388687376726873	0.208903387891888	0.735521235521235	1	1	0.0288070670273356	0.00869152532190997	0.00421940928270042	0.00140845070422535	0.00421940928270042	0.00140845070422535	0.00206398348813209	0	-0.0914799800530415	-0.510382802471031	0.119038357880451	-0.419037997352403	-0.305224121341232	-0.756520016775882	0.987703420513743	0.966894748474977	1351	12862	1414	12862
BRCA	LENG8	LENG8|114823,uc002qfw.2	LENG8|114823,uc002qfv.1	Protein affected	0.1935	0.5047	3.20107085214296	3.11261329667604	-1	30.7329272028138	19.1204596249202	39.3331968541301	17.4827502439488	2	0.00204708290685773	0.00204708290685773	0.00204708290685773	0.00204708290685773	0.787655992824002	0.787655992824002	0.685328185328185	1	1	0.0162773126789599	0.0162773126789599	0.00301204819277108	0.00301204819277108	0.00301204819277108	0.00301204819277108	0	0	-0.178539217157956	-0.139607578832652	-0.0876493249087084	-0.0665790775570676	-0.751212038393435	-0.75113315554925	1	1	3970	13132	5153	12185
COAD	FBLN2	FBLN2|2199,uc011avb.1	FBLN2|2199,uc011ava.1	Protein affected	1	1	12.2870372503047	5.49636165980995	-0.99880474686246	16.2123580082309	23.8644204010943	32.8480430799248	3.58940101578135	4	0.0444444444444444	0.0444444444444444	0.0222222222222222	0.0222222222222222	0.0805422481360509	0.0805422481360509	0.988549618320611	1	1	0.13607148858523	0.13607148858523	0.0576923076923077	0.0576923076923077	0.0288461538461538	0.0288461538461538	0	0	-0.144336822567872	0.650556595419637	-0.311248045335362	0.155575054023937	-0.522215830112436	-0.679431099372301	0.845205832588185	0.802597771602583	4182	89297	4323	89297
COAD	CD44	CD44|960,uc001mvw.2	CD44|960,uc001mvx.2	Protein affected	0.8813	0.9615	10.7394788590154	5.23917662250909	-0.945786732690173	14.9358023404905	85.5861869327659	35.0244494713125	33.9183646944806	11	0.0148148148148148	0.0111111111111111	0.0111111111111111	0.00740740740740741	0.338687031634311	1	0.896946564885496	1	1	0.0257844856335259	0	0.0053475935828877	0	0.0053475935828877	0	0	0	-0.593989335589537	-0.756160572189206	-0.54092135997879	-0.74188102228246	-0.688737967243056	-0.681374897432177	0.987837175600074	1	4982	93530	4586	93530
COAD	SLC39A14	SLC39A14|23516,uc003xbq.3	SLC39A14|23516,uc003xbp.3	Protein affected	0.8001	0.9231	9.68082897382013	4.98265959829214	-0.965701330679976	4.80540203713978	57.5034024398743	38.4432890592786	11.0193091617162	4	0.0148148148148148	0.0148148148148148	0.0148148148148148	0.0148148148148148	0.183450919223448	0.183450919223448	0.973282442748092	0.00135390924864609	0.00135390924864609	0.0687920366700781	0.0687920366700781	0.00483091787439614	0.00483091787439614	0.00483091787439614	0.00483091787439614	0.019047619047619	0.019047619047619	-0.77180782274146	-0.763610973043799	-0.629374339419363	-0.613259128620823	-0.0526130349900218	0.00980437848412379	0.845205832588185	0.802597771602583	4690	55486	4690	55486
COAD	UGP2	UGP2|7360,uc002scl.2	UGP2|7360,uc002scm.2	Protein affected	0.8001	0.9231	9.68082897382013	4.98265959829214	-0.889012208657048	92.5218145022682	53.3669376565239	187.002590221198	18.8187425143941	3	0.0148148148148148	0.0148148148148148	0.0111111111111111	0.0111111111111111	0.502929743473835	0.502929743473835	0.980916030534351	1	1	0.0552662580891282	0.0552662580891282	0.0145631067961165	0.0145631067961165	0.00970873786407767	0.00970873786407767	0	0	-0.0377325020426701	-0.0301371049711407	-0.0719680481778245	-0.0633681125327403	-0.754038363738751	-0.788191316623968	1	1	2111	50598	2167	49682
COAD	IL1R2	IL1R2|7850,uc002tbn.2	IL1R2|7850,uc002tbm.2	No protein affected	0.6857	0.8846	8.18933209122968	4.72547456099128	-0.969435769726848	13.1469622701627	7.92583284485952	37.9728733681455	1.86645611907109	3	0.0148148148148148	0.0148148148148148	0.0148148148148148	0.0148148148148148	0.444373687974869	0.444373687974869	0.923664122137405	0.200230690362269	0.200230690362269	0.064512790754259	0.064512790754259	0.0102040816326531	0.0102040816326531	0.0102040816326531	0.0102040816326531	0.00952380952380952	0.00952380952380952	0.109235556469506	0.133195297405128	0.362903674255014	0.38441567882923	0.257584578710263	0.317797045638604	1	1	1404	29422	1452	36575
COAD	ISLR	ISLR|3671,uc002axh.1	ISLR|3671,uc002axg.1	No protein affected	0.7324	0.8846	8.79818615081861	4.72547456099128	-1	11.9023192424525	60.6039009197463	27.4267056108639	12.822675362315	2	0.0259259259259259	0.0259259259259259	0.0111111111111111	0.0111111111111111	0.181922943202463	0.181922943202463	0.988549618320611	1	1	0.0986946048482169	0.0986946048482169	0.0338164251207729	0.0338164251207729	0.0144927536231884	0.0144927536231884	0	0	1.04102317676777	1.17619180069205	0.219969018801953	0.396026960903736	-0.670987763610139	-0.654203936510391	0.845205832588185	0.802597771602583	2111	2308	2295	3126
COAD	ARHGEF9	ARHGEF9|23229,uc004dvl.2	ARHGEF9|23229,uc011mos.1	Protein affected	0.6732	0.8462	8.02636258919838	4.46895753677433	-0.829676427900623	4.05085502372584	5.24126702712255	6.5092623144999	1.39403373893702	7	0.0185185185185185	0.0185185185185185	0.0148148148148148	0.0148148148148148	0.652868099607451	0.652868099607451	0.958015267175573	1	1	0.0562621189950094	0.0562621189950094	0.0149253731343284	0.0149253731343284	0.00995024875621891	0.00995024875621891	0	0	-0.410297189147445	-0.384460550945479	-0.436597619179115	-0.41230992830996	-0.658421750523296	-0.648623527981398	1	1	5450	120184	4793	120144
COAD	FLNA	FLNA|2316,uc004fkk.2	FLNA|2316,uc010nuu.1	Protein affected	0.62	0.8077	7.33276438855317	4.21177249947347	-0.817553146077008	65.2712604677176	60.8280418198754	532.371007201065	47.4108225813888	4	0.0703703703703704	0.0703703703703704	0.0592592592592593	0.0592592592592593	0.568638931345347	0.568638931345347	0.83587786259542	0.746295039480932	0.746295039480932	0.199049446796238	0.199049446796238	0.096045197740113	0.096045197740113	0.0790960451977401	0.0790960451977401	0.019047619047619	0.019047619047619	1.63551974847757	1.79291143068438	1.42985948272084	1.56611411179127	-0.119562383907878	-0.109995091125784	1	1	8510	26107	8486	26107
COAD	MYH11	MYH11|4629,uc002ddy.2	MYH11|4629,uc002ddw.2	Protein affected	0.5631	0.8077	6.5909272153067	4.21177249947347	-0.962498132596357	684.109558775366	57.1681690841224	1086.24566305906	48.7138441993617	8	0.0814814814814815	0.0814814814814815	0.062962962962963	0.062962962962963	0.74656399039663	0.74656399039663	0.908396946564885	0.205236205320485	0.205236205320485	0.186066407935152	0.186066407935152	0.0677083333333333	0.0677083333333333	0.0523560209424084	0.0523560209424084	0.019047619047619	0.019047619047619	0.51742460037031	0.52724410625683	0.437298626275122	0.448395028637322	-0.123104180169715	-0.123104180169715	1	1	6880	153894	6919	153894
COAD	CTTN	CTTN|2017,uc001opv.3	CTTN|2017,uc001opw.3	Protein affected	0.5631	0.8077	6.5909272153067	4.21177249947347	-0.965423034235465	51.197460508321	87.2828294415728	70.2514516699484	40.9699395082252	5	0.0259259259259259	0.0259259259259259	0.00740740740740741	0.00740740740740741	0.0672172500991881	0.0672172500991881	0.946564885496183	0.233616272995265	0.233616272995265	0.0977124399279679	0.0977124399279679	0.0247524752475248	0.0247524752475248	0.00995024875621891	0.00995024875621891	0	0	0.222315409049324	0.243730108705054	-0.198441366843586	-0.190883740650002	-0.665053369079437	-0.681458593482248	0.845205832588185	0.802597771602583	3280	38078	3137	38046
COAD	SRI	SRI|6717,uc003ujq.1	SRI|6717,uc003ujr.1	Protein affected	0.5716	0.7692	6.70174647668798	3.95458746217262	-0.930081244080889	2.96676913458484	79.3772797266726	311.565803337354	37.1462044738244	5	0.0111111111111111	0.0111111111111111	0.0037037037037037	0.0037037037037037	0.306268698926906	0.306268698926906	0.820610687022901	1	1	0.0460303693366109	0.0460303693366109	0.0113636363636364	0.0113636363636364	0.00568181818181818	0.00568181818181818	0	0	-0.0946480094460659	-0.0460389105049853	-0.262758110312597	-0.221167176478108	-0.466033530273025	-0.43353197797616	0.974491314767429	0.974491314767429	2010	14962	1992	21877
COAD	ATP6V1C2	ATP6V1C2|245973,uc002ras.2	ATP6V1C2|245973,uc002rat.2	Protein affected	0.5716	0.7692	6.70174647668798	3.95458746217262	-1	0.131747117270794	5.01556224053795	1.40696428643599	1.79233782324512	2	0.0222222222222222	0.0222222222222222	0.00740740740740741	0.00740740740740741	0.614934124278287	0.614934124278287	0.66030534351145	1	1	0.0985373768822473	0.0985373768822473	0.0214285714285714	0.0214285714285714	0.00719424460431655	0.00719424460431655	0	0	0.0834927138817897	0.195444201451022	-0.430335455944226	-0.359201783437731	-0.728795483755804	-0.677001399604043	1	1	3232	63454	3094	63454
COAD	HKDC1	HKDC1|80201,uc001jpf.3	HKDC1|80201,uc010qje.1	Protein affected	0.5716	0.7692	6.70174647668798	3.95458746217262	-0.95389737898062	2.2198397147304	28.2239684394151	15.772978647834	10.7395040864072	3	0.037037037037037	0.037037037037037	0.0259259259259259	0.0259259259259259	0.217338642665533	0.217338642665533	0.83587786259542	0.597138757201567	0.597138757201567	0.108179518784591	0.108179518784591	0.0391061452513966	0.0391061452513966	0.0223463687150838	0.0223463687150838	0	0	0.369404325878262	0.371677028091552	0.0697012350558077	0.0641096446250992	-0.624285075152748	-0.63628595229198	0.845205832588185	0.845205832588185	3688	47256	3191	34556
HNSC	CAB39L	CAB39L|81617,uc001vcx.2	CAB39L|81617,uc001vcw.2	No protein affected	0.5851	0.8158	11.7672328676367	5.75485887535343	-0.996500007674118	2.78563445169537	2.25867270591131	8.09477237520528	0.89466018953968	3	0.0065359477124183	0.0065359477124183	0.0065359477124183	0.0065359477124183	0.182704697591873	0.182704697591873	0.850710900473934	0.275391777588355	0.275391777588355	0.0397733170462313	0.0397733170462313	0.00386100386100386	0.00386100386100386	0.00386100386100386	0.00386100386100386	0.0066006600660066	0.0066006600660066	-0.458931574081165	-0.451153146725925	-0.295238010000379	-0.287045528691777	0.108062891255876	0.138101371825752	0.928333239103613	0.928333239103613	3522	135435	3675	92949
HNSC	GSN	GSN|2934,uc004ble.1	GSN|2934,uc011lyh.1	Protein affected	0.4941	0.7632	9.83799301788429	5.32369143538502	-0.985235816814764	113.895710821901	206.64556180316	332.023377134487	122.645282240554	13	0.0163398692810458	0.0163398692810458	0.0163398692810458	0.0163398692810458	0.759413465124134	0.759413465124134	0.703791469194313	1	1	0.078159911548127	0.078159911548127	0.0169491525423729	0.0169491525423729	0.0169491525423729	0.0169491525423729	0.0066006600660066	0.0066006600660066	0.880521366064458	0.918189432726492	1.1171952417961	1.14770326153873	-0.00468526480001482	0.039341859430625	1	1	2655	64741	2507	46720
HNSC	KIFC3	KIFC3|3801,uc010vhz.1	KIFC3|3801,uc010cdf.2	Protein affected	0.4556	0.7105	9.02177615837367	4.8917042854547	-0.819804854710054	1.78160810859672	11.6535181573421	4.99121690077543	1.41400585362255	12	0.00326797385620915	0.00326797385620915	0	0	0.481984980412791	0.481984980412791	0.85781990521327	1	1	0.018957582313429	0.018957582313429	0.00363636363636364	0.00363636363636364	0	0	0	0	-0.340232103375754	-0.305519441296498	-0.603178612524417	-0.59795175216962	-0.515459845426123	-0.617298853499899	1	1	3273	44805	3337	39799
HNSC	MYBBP1A	MYBBP1A|10514,uc002fyb.3	MYBBP1A|10514,uc002fxz.3	Protein affected	0.3708	0.6842	7.22397902365939	4.6761205654705	-0.907095234868142	2.40612936496338	24.3436618651708	16.329125104199	6.28789611188499	4	0.0196078431372549	0.0196078431372549	0.0130718954248366	0.0130718954248366	0.725861596036637	0.725861596036637	0.751184834123223	1	1	0.0864885675459981	0.0864885675459981	0.020746887966805	0.020746887966805	0.012448132780083	0.012448132780083	0.0066006600660066	0.0066006600660066	0.892412353448091	1.09123108257388	0.432089592058384	0.617439359163061	0.0515133818717369	0.0454029331700903	1	1	4567	16490	4104	16490
HNSC	TNC	TNC|3371,uc004bjj.3	TNC|3371,uc010mvf.2	Protein affected	0.3725	0.6842	7.26001976810531	4.6761205654705	-1	19.9863905775241	215.031499619953	33.9146852779958	153.814496727797	2	0.0294117647058824	0.0294117647058824	0.0261437908496732	0.0261437908496732	0.830263196762774	0.830263196762774	0.663507109004739	0.702862296269282	0.702862296269282	0.128236973397552	0.128236973397552	0.0265486725663717	0.0265486725663717	0.0266666666666667	0.0266666666666667	0.0132013201320132	0.0132013201320132	0.434666165856004	0.459552969462465	0.71853631925867	0.751648530040539	-0.00633749959940517	0.0293297179676988	1	1	7598	97681	6700	92231
HNSC	ACPP	ACPP|55,uc003eop.3	ACPP|55,uc010htp.2	Protein affected	0.3604	0.6579	7.00349446940197	4.4605368454863	-0.925741626794258	9.65733864476278	5.6985667735874	13.9758194480396	3.79997657106213	3	0.0065359477124183	0.0065359477124183	0.00326797385620915	0.00326797385620915	0.207967248250954	0.207967248250954	0.829383886255924	0.258409284637071	0.258409284637071	0.0394072069554725	0.0394072069554725	0.00381679389312977	0.00381679389312977	0	0	0.0066006600660066	0.0066006600660066	-0.252069491485445	-0.226077496817243	-0.443378517810311	-0.421144556417082	0.173767183998397	0.22892784617408	0.928333239103613	0.928333239103613	1825	50934	3219	41480
HNSC	KIAA0562	KIAA0562|9731,uc010nzm.1	KIAA0562|9731,uc001aky.2	No tumor CDS	0.3499	0.6579	6.78088987135362	4.4605368454863	-0.939248120300752	3.12025152984678	7.15881372935479	4.1535954391489	4.1565090651455	3	0.00980392156862745	0.00980392156862745	0.0065359477124183	0.0065359477124183	0.0410434147686846	0.0410434147686846	0.85781990521327	0.0491226434473773	0.0491226434473773	0.0567547648068578	0.0567547648068578	0.00378787878787879	0.00378787878787879	0.00380228136882129	0.00380228136882129	0.0066006600660066	0.0066006600660066	-0.426087251665789	-0.415311356905381	-0.354130304829207	-0.337732318980097	-0.248693996273343	-0.217209558083623	0.866692001988616	0.866692001988616	5892	45145	6458	45153
KICH	MYBBP1A	MYBBP1A|10514,uc002fyb.3	MYBBP1A|10514,uc002fxz.3	Protein affected	1	1	8.34734463378716	4.30694936844777	-0.824802093591886	0	7.45315267989269	10.3103432423596	0.578042497129308	4	0	0	0	0	1	1	0.919354838709677	1	1	0	0	0	0	0	0	0	0	-0.312367887652211	-0.312367887652211	-0.276334222497503	-0.276334222497503	-0.272976425781162	-0.272976425781162	1	1	4567	16490	4104	16490
KICH	FAM36A	FAM36A|116228,uc001iar.2	FAM36A|116228,uc001iat.2	No normal CDS	1	1	8.34734463378716	4.30694936844777	-0.998703508629771	46.4833039385016	20.1115964712469	65.0607444327226	10.7807167157808	3	0	0	0	0	1	1	0.919354838709677	1	1	0	0	0	0	0	0	0	0	-0.292733526682095	-0.283564148383605	-0.266643684308611	-0.314353845481512	-0.293405788153095	-0.272976425781162	1	1	2614	9719	2499	9719
KICH	ACOT7	ACOT7|11332,uc010nzq.1	ACOT7|11332,uc001amr.2	Protein affected	0.8603	0.9524	7.08507258451372	4.05466129611857	-0.807423691568229	0.00217772197395038	4.42778433434517	47.8940284577007	0.0691777443025094	7	0	0	0	0	1	1	0.935483870967742	1	1	0	0	0	0	0	0	0	0	-0.254994490369108	-0.254994490369108	-0.245977022964059	-0.245977022964059	-0.251379174478918	-0.142141062443803	1	1	1294	129106	1429	96432
KICH	FAM65C	FAM65C|140876,uc002xvm.2	FAM65C|140876,uc010zyt.1	Protein affected	0.8603	0.9524	7.08507258451372	4.05466129611857	-0.988296271324531	0.955771109890493	3.8709834992118	26.3438474570607	0.318975722009268	4	0.0151515151515152	0.0151515151515152	0.0151515151515152	0.0151515151515152	1	1	0.903225806451613	1	1	0	0	0	0	0	0	0	0	-0.34828833504683	-0.34822196085685	-0.296215515755812	-0.296127220826478	-0.217773161111738	-0.215984292622602	1	1	4279	50778	4224	105268
KICH	NAGS	NAGS|162417,uc002iet.2	NAGS|162417,uc002ies.2	Protein affected	0.8603	0.9524	7.08507258451372	4.05466129611857	-0.926617476554931	1.53285669013368	3.41581194458267	8.15055659327749	0.259369366409884	3	0	0	0	0	1	1	0.983870967741935	1	1	0	0	0	0	0	0	0	0	-0.146865862517373	-0.130470437108458	-0.202737144806565	-0.162762098026952	-0.33166247903554	-0.312909072914302	1	1	1983	3044	2071	4404
KICH	ZNF44	ZNF44|51710,uc010dys.2	ZNF44|51710,uc010dyr.1	No normal CDS	0.8603	0.9524	7.08507258451372	4.05466129611857	-0.90292520865408	8.3716942329418	6.97745346925565	31.6439325010958	2.37138909841188	7	0	0	0	0	1	1	0.951612903225806	1	1	0	0	0	0	0	0	0	0	-0.244439268078303	-0.323439837077903	-0.251899774566715	-0.275013667071802	-0.336902337055378	-0.3	1	1	2648	23088	1701	70212
KICH	HOXC6	HOXC6|3223,uc001sev.2	HOXC6|3223,uc001ses.2	Protein affected	0.8603	0.9524	7.08507258451372	4.05466129611857	-1	5.466778137388	5.70238989222503	10.2866828440762	2.21052516662642	6	0	0	0	0	1	1	0.854838709677419	1	1	0	0	0	0	0	0	0	0	-0.284176395602883	-0.272714048490821	-0.242669879969115	-0.218047889678569	-0.349799300402099	-0.251379174478918	1	1	1680	2413	2071	13965
KICH	TPM1	TPM1|7168,uc002alt.2	TPM1|7168,uc002alk.2	Protein affected	0.7666	0.9048	6.23843771681921	3.80237322378937	-0.890357928006064	84.5798021364358	80.8186804655525	191.17167952009	3.80275633260964	16	0	0	0	0	1	1	1	1	1	0	0	0	0	0	0	0	0	-0.254934743858932	-0.20780556367155	-0.216654098982112	-0.191339169432894	-0.251379174478918	-0.174981589605967	1	1	1626	23476	1786	29274
KICH	S100A16	S100A16|140576,uc001fcc.2	S100A16|140576,uc001fcd.1	No protein affected	0.7666	0.9048	6.23843771681921	3.80237322378937	-1	66.5863150252402	19.1079175376085	104.109675692387	3.85880905965123	2	0	0	0	0	1	1	0.854838709677419	1	1	0	0	0	0	0	0	0	0	-0.201629418705159	-0.173668585272494	-0.201629418705159	-0.173668585272494	-0.174981589605967	-0.142141062443803	1	1	1088	2115	1068	6148
KICH	ARHGAP10	ARHGAP10|79658,uc003ili.2	ARHGAP10|79658,uc003ilf.2	Protein affected	0.7666	0.9048	6.23843771681921	3.80237322378937	-0.885098452313427	3.11151849023302	2.46486766022569	5.46385023631793	0.516236858164957	5	0	0	0	0	1	1	0.870967741935484	1	1	0	0	0	0	0	0	0	0	-0.305157056810174	-0.291786307653892	-0.264059353198855	-0.264059353198855	-0.142141062443803	-0.142141062443803	1	1	1355	49529	3055	340474
KICH	SPEF2	SPEF2|79925,uc003jjn.1	SPEF2|79925,uc003jjq.3	Protein affected	0.7666	0.9048	6.23843771681921	3.80237322378937	-0.977473462442266	2.09077907443406	1.56481571426965	4.99425610625167	0.995934408744057	5	0.0151515151515152	0	0	0	0.502501822667581	1	0.741935483870968	1	1	0.0734710357607338	0	0.0217391304347826	0	0	0	0	0	2.56468282136314	-0.268167556418493	-0.243085603292758	-0.243085603292758	-0.238754110465966	-0.238754110465966	1	1	2982	53688	4661	92961
KICH	RCAN1	RCAN1|1827,uc002yuc.2	RCAN1|1827,uc002yub.2	Protein affected	0.7666	0.9048	6.23843771681921	3.80237322378937	-0.976014909650758	58.7851673004149	17.1098633898108	179.743465816765	10.6097982086738	5	0	0	0	0	1	1	0.806451612903226	1	1	0	0	0	0	0	0	0	0	-0.230646979731563	-0.230646979731563	-0.210916586825653	-0.210916586825653	-0.259491005215058	-0.259491005215058	1	1	2160	97357	2404	10476
KICH	S100A13	S100A13|6284,uc001fch.2	S100A13|6284,uc001fcg.2	No protein affected	0.7238	0.9048	5.85171442613272	3.80237322378937	-0.974070172595414	88.6412853076724	62.9980731832642	225.80800263335	21.2233499952672	6	0	0	0	0	1	1	0.935483870967742	1	1	0	0	0	0	0	0	0	0	-0.154304636222584	-0.154304636222584	-0.132799863805272	-0.132799863805272	-0.191485421551268	-0.164691492406963	1	1	608	8838	579	8465
KICH	CTSL1	CTSL1|1514,uc004aph.2	CTSL1|1514,uc004api.2	No protein affected	0.7666	0.9048	6.23843771681921	3.80237322378937	-0.80341949598898	76.3850671384457	53.9588170266329	108.468099592114	42.8204369801041	6	0	0	0	0	1	1	0.870967741935484	1	1	0	0	0	0	0	0	0	0	-0.198480435191356	-0.198480435191356	-0.173166535129913	-0.173166535129913	-0.142141062443803	-0.142141062443803	1	1	1712	5409	1567	5409
KICH	CPM	CPM|1368,uc001suq.2	CPM|1368,uc001sup.2	No protein affected	0.6894	0.8571	5.5408900990389	3.54955513450149	-0.97974221536493	0	2.84100558563153	43.1374248083992	2.73467308458472	3	0	0	0	0	1	1	0.806451612903226	1	1	0	0	0	0	0	0	0	0	-0.442659324711001	-0.416228498173275	-0.347181710103783	-0.347181710103783	-0.312909072914302	-0.312909072914302	1	1	6634	82022	6652	82022
KICH	KIAA1328	KIAA1328|57536,uc010dnc.1	KIAA1328|57536,uc002kzz.2	No tumor CDS	0.6334	0.8571	5.03489700842106	3.54955513450149	-0.911065192595795	0.397098814165188	2.66973108016219	2.02143896028164	1.3481546949819	5	0	0	0	0	1	1	0.82258064516129	1	1	0	0	0	0	0	0	0	0	-0.377422857105254	-0.377087054126915	-0.311155060210113	-0.314964435258305	-0.151734161657662	-0.174981589605967	1	1	4659	270578	4853	396208
KICH	LIMK2	LIMK2|3985,uc003aki.2	LIMK2|3985,uc003akk.2	Protein affected	0.6894	0.8571	5.5408900990389	3.54955513450149	-0.832401340053652	5.83415888491198	8.68982546387275	10.4763329876085	2.33581611241333	6	0	0	0	0	1	1	0.935483870967742	1	1	0	0	0	0	0	0	0	0	-0.258831037311102	-0.238460156664479	-0.209036680636844	-0.181908289909934	-0.27595986330234	-0.256482804570203	1	1	2961	67815	3846	31717
KICH	COMMD5	COMMD5|28991,uc003zeo.3	COMMD5|28991,uc003zem.2	No protein affected	0.6334	0.8571	5.03489700842106	3.54955513450149	-0.870837047240904	8.40506387299048	13.448189916404	13.8235810736951	6.58357258984394	9	0	0	0	0	1	1	0.725806451612903	1	1	0	0	0	0	0	0	0	0	-0.137531015821344	-0.131250121018724	-0.264744712472593	-0.223403134422981	-0.27595986330234	-0.256482804570203	1	1	1405	3381	1303	2900
KICH	RAD51C	RAD51C|5889,uc002iwt.1	RAD51C|5889,uc002iwu.2	Protein affected	0.6334	0.8571	5.03489700842106	3.54955513450149	-0.840531561461794	6.25921726104374	5.56822702660282	11.1927352859932	3.36318159983028	7	0	0	0	0	1	1	0.838709677419355	1	1	0	0	0	0	0	0	0	0	-0.215094715030407	-0.206720031507843	-0.268736644361517	-0.250682612861189	-0.1	-0.1	1	1	591	2733	1280	41728
KICH	C17orf95	C17orf95|124512,uc002jst.2	C17orf95|124512,uc002jsr.2	Protein affected	0.6894	0.8571	5.5408900990389	3.54955513450149	-0.920914026416012	14.2084550226476	11.5729025723716	18.4513394231865	4.955921781403	6	0	0	0	0	1	1	0.951612903225806	1	1	0	0	0	0	0	0	0	0	-0.171827040511046	-0.171827040511046	-0.1	-0.1	-0.174981589605967	-0.142141062443803	1	1	993	7012	1098	7012
KICH	ECHDC2	ECHDC2|55268,uc001cuo.3	ECHDC2|55268,uc001cup.3	Protein affected	0.6334	0.8571	5.03489700842106	3.54955513450149	-0.865975204602544	34.8005236888421	16.4076886453074	59.0215331635589	7.28559933414912	7	0	0	0	0	1	1	0.935483870967742	1	1	0	0	0	0	0	0	0	0	-0.26983087747441	-0.26983087747441	-0.225666614033841	-0.225666614033841	-0.142141062443803	-0.142141062443803	1	1	1175	25543	1413	25688
KIRC	CPAMD8	CPAMD8|27151,uc010xpj.1	CPAMD8|27151,uc002nfb.2	Protein affected	0.8539	0.9577	10.9265950919085	5.44041902369628	-0.816562529692104	1.31562453765919	2.40486665506879	12.6308294961819	0.414206659526575	3	0.0191846522781775	0.0191846522781775	0.0191846522781775	0.0191846522781775	0.78842924188703	0.78842924188703	0.976237623762376	1	1	0.0683706103110332	0.0683706103110332	0.0196078431372549	0.0196078431372549	0.0196078431372549	0.0196078431372549	0	0	0.827632765415829	0.885497528089845	0.888100945505058	0.951561464259799	-0.475863556877079	-0.486065108646059	1	1	3486	4020	5987	133863
KIRC	ZNF44	ZNF44|51710,uc010dys.2	ZNF44|51710,uc010dyr.1	No normal CDS	0.8198	0.9437	10.4629968223431	5.34447462725104	-0.900890422880192	6.20494501011682	4.56374327638309	23.1631079361347	0.877248910458345	7	0.00239808153477218	0.00239808153477218	0.00239808153477218	0.00239808153477218	0.680343907931296	0.680343907931296	0.952475247524752	1	1	0.0139525196860505	0.0139525196860505	0.00249376558603491	0.00249376558603491	0.00249376558603491	0.00249376558603491	0	0	-0.13196712042199	-0.109491907442584	-0.0877579454337222	-0.0551772133779104	-0.217139206294037	-0.489240455375438	1	1	2648	23088	1701	70212
KIRC	TMCC1	TMCC1|23023,uc011blc.1	TMCC1|23023,uc003emz.3	Protein affected	0.8198	0.9437	10.4629968223431	5.34447462725104	-0.975261619333348	1.9079250196299	33.7557810035387	7.14969063930309	5.9641799211328	4	0	0	0	0	1	1	0.926732673267327	1	1	0	0	0	0	0	0	0	0	-0.435812497050129	-0.414738820512654	-0.456798589943442	-0.426935427821992	-0.634354052001829	-0.59481770913702	1	1	5166	146623	6150	245767
KIRC	SEMA4A	SEMA4A|64218,uc001fnl.2	SEMA4A|64218,uc001fnm.2	No protein affected	0.7505	0.9155	9.52084550032301	5.15121520012564	-0.838081551588929	0.305078792825759	6.96952967069227	23.0373052573369	0.6066500683638	5	0.00479616306954436	0.00479616306954436	0.00239808153477218	0.00239808153477218	0.99287574225034	0.99287574225034	0.912871287128713	1	1	0.024995928908805	0.024995928908805	0.0051413881748072	0.0051413881748072	0.0025706940874036	0.0025706940874036	0	0	0.0031246105120097	0.0224190146276538	-0.0715512926231803	-0.0532562980287224	-0.535684610820721	-0.571706714610469	1	1	3136	27725	3229	24147
KIRC	MITF	MITF|4286,uc003dod.2	MITF|4286,uc003dob.2	Protein affected	0.6716	0.8732	8.44817970945171	4.86132605943755	-0.845145170262967	2.2447367907372	7.71303532017791	18.3804795062114	1.74017618868888	8	0.00479616306954436	0.00479616306954436	0.00479616306954436	0.00479616306954436	0.0869978138151468	0.0869978138151468	0.881188118811881	1	1	0.025409806395704	0.025409806395704	0.005249343832021	0.005249343832021	0.005249343832021	0.005249343832021	0	0	0.0512541004521034	0.0459898737371815	0.128249613196481	0.119092105633465	-0.528422907556788	-0.504550719523249	1	1	4575	89231	4602	102045
KIRC	CLDN10	CLDN10|9071,uc001vmg.2	CLDN10|9071,uc001vmh.2	Protein affected	0.6392	0.8592	8.00769337707871	4.76538166299231	-0.945165664836174	16.6416099365883	19.254283318041	105.477759981625	2.09804417727827	3	0.00479616306954436	0.00479616306954436	0.00479616306954436	0.00479616306954436	0.444322474123721	0.444322474123721	0.904950495049505	1	1	0.0247944723745918	0.0247944723745918	0.00508905852417303	0.00508905852417303	0.00508905852417303	0.00508905852417303	0	0	0.343069186014895	0.409468266382772	0.425202412849032	0.467339410632096	-0.58171284196627	-0.574456264653803	1	1	2658	146158	2490	27064
KIRC	SCTR	SCTR|6344,uc002tlz.2	SCTR|6344,uc002tma.2	Protein affected	0.6632	0.8592	8.33397954920686	4.76538166299231	-1	1.20626322864425	1.4966875371569	12.6287617696925	0.483376390367781	2	0.00479616306954436	0.00479616306954436	0.00239808153477218	0.00239808153477218	0.371011315490036	0.371011315490036	0.875247524752475	1	1	0.0262844171527472	0.0262844171527472	0.00547945205479452	0.00547945205479452	0.00273972602739726	0.00273972602739726	0	0	0.399292791368866	0.794534238112915	0.247415167654579	0.255284617801274	-0.508259115877794	-0.559134669777656	1	1	1542	39312	1821	84608
KIRC	ESRP2	ESRP2|80004,uc002evp.1	ESRP2|80004,uc002evq.1	No tumor CDS	0.6392	0.8592	8.00769337707871	4.76538166299231	-0.995884247607352	6.65279860836364	5.7157595640572	14.4893814940771	3.61010704044421	3	0.00239808153477218	0.00239808153477218	0.00239808153477218	0.00239808153477218	0.270699536357255	0.270699536357255	0.849504950495049	1	1	0.0151359467596509	0.0151359467596509	0.00275482093663912	0.00275482093663912	0.00275482093663912	0.00275482093663912	0	0	-0.183261279972266	-0.125936459189878	-0.0989556827128131	-0.038168326387043	-0.573333417129295	-0.517493899162718	1	1	2941	4283	4021	7687
KIRC	SCOC	SCOC|60592,uc003iif.2	SCOC|60592,uc011che.1	Protein affected	0.6162	0.8451	7.69500246212256	4.66875194942961	-0.974499701901558	42.4478873598853	39.1593593988592	74.3695978538172	19.1401159188459	8	0.00239808153477218	0.00239808153477218	0	0	0.245922899991833	0.245922899991833	0.803960396039604	0.169902912621359	0.169902912621359	0.0199308201239253	0.0199308201239253	0	0	0	0	0	0	-0.377482270332709	-0.472676003454129	-0.427061450993646	-0.40231118058902	-0.43026892580267	-0.422736006088349	1	1	1959	9047	1866	39114
KIRC	DNASE1L1	DNASE1L1|1774,uc004fks.1	DNASE1L1|1774,uc004fku.1	No protein affected	0.5587	0.8169	6.91327517473219	4.47549252230422	-0.953958639160356	3.65982811930214	14.0956336102527	9.59189658525988	6.63506664889119	5	0	0	0	0	1	1	0.794059405940594	1	1	0	0	0	0	0	0	0	0	-0.444219230307535	-0.436376136274848	-0.360867219154446	-0.345275984652699	-0.588876233539208	-0.587655751276813	1	1	2569	7973	3008	10849
KIRC	CLCNKB	CLCNKB|1188,uc001axy.3	CLCNKB|1188,uc001axx.3	Protein affected	0.6015	0.8169	7.49515218169407	4.47549252230422	-0.947930313070615	38.8273660713534	1.23026240511525	201.045430023026	3.30268849855104	9	0.00719424460431655	0.00239808153477218	0.00719424460431655	0.00239808153477218	0.056248929311124	0.665797282139755	0.821782178217822	0.371794707813141	1	0.0408530631955756	0.0154847140982556	0.00564971751412429	0.0028328611898017	0.00564971751412429	0.0028328611898017	0.00485436893203883	0	0.114436714425292	-0.0481654241959835	0.141377187929392	-0.0238313870519971	0.890470880279413	-0.467159486974227	1	1	2128	8519	2591	13556
KIRC	SLC44A2	SLC44A2|57153,uc002mpe.3	SLC44A2|57153,uc002mpf.2	Protein affected	0.5365	0.8028	6.61146046551365	4.37886280874152	-0.848467385177005	57.5834820057094	75.9118807974344	132.019334576828	36.6414615132009	5	0	0	0	0	1	1	0.887128712871287	1	1	0	0	0	0	0	0	0	0	-0.31379580647035	-0.287643869388194	-0.322034071683581	-0.300483161146481	-0.366342076670466	-0.355822597863973	1	1	3374	42114	3433	19064
KIRC	C12orf59	C12orf59|120939,uc001qxq.2	C12orf59|120939,uc001qxr.2	Protein affected	0.5535	0.8028	6.84257983743776	4.37886280874152	-1	27.9107344541629	1.24528598604538	125.718574599442	2.5412197832987	2	0	0	0	0	1	1	0.869306930693069	1	1	0	0	0	0	0	0	0	0	-0.503304572176713	-0.42520947279527	-0.495477565474155	-0.42720411857908	-0.515011694240013	-0.528422907556788	1	1	2788	12846	2832	12846
KIRC	MMP1	MMP1|4312,uc001phi.2	MMP1|4312,uc010ruv.1	Protein affected	0.4732	0.7606	5.75088068652565	4.08965898517088	-1	4.97404037431599	7.21618644545805	1.6053663130706	0.226861625464747	2	0.00239808153477218	0.00239808153477218	0	0	0.327834320573715	0.327834320573715	0.80990099009901	1	1	0.0161587119795222	0.0161587119795222	0.00298507462686567	0.00298507462686567	0	0	0	0	0.0627535445824924	0.095557387647609	-0.480386498433796	-0.457196998149421	-0.509175813788568	-0.479484320150453	1	1	2055	8326	1903	8326
KIRC	RBM41	RBM41|55285,uc004emz.2	RBM41|55285,uc004emy.1	Protein affected	0.4406	0.7324	5.30767530271824	3.89639955804549	-1	2.99077077119708	4.92214444532959	3.58449577419303	2.99292763470684	2	0	0	0	0	1	1	0.845544554455446	1	1	0	0	0	0	0	0	0	0	-0.491722544262427	-0.472283307064397	-0.468841077981322	-0.499302887293299	-0.524266152813632	-0.507468967007094	1	1	1659	51664	2583	54385
KIRC	IFIT3	IFIT3|3437,uc001kgg.2	IFIT3|3437,uc001kgf.2	No protein affected	0.4324	0.7324	5.19619419390779	3.89639955804549	-1	16.2376029173324	36.8780123259522	23.8632854503167	22.3715470561359	2	0.00239808153477218	0.00239808153477218	0.00239808153477218	0.00239808153477218	0.113944082123362	0.113944082123362	0.916831683168317	0.0655339805825243	0.0655339805825243	0.0180169453695019	0.0180169453695019	0	0	0	0	0.00485436893203883	0.00485436893203883	-0.352843816374072	-0.340495512648983	-0.294630408852064	-0.285462014609926	0.662671757560043	0.71266318180238	1	1	2453	8486	2541	13123
KIRC	CERKL	CERKL|375298,uc002unw.2	CERKL|375298,uc002uny.2	Protein affected	0.4192	0.7183	5.0167367992373	3.79976984448279	-0.951041340606169	2.53273870758071	5.6421900497623	4.87079420679862	1.71365721609986	12	0.0143884892086331	0.00239808153477218	0.00959232613908873	0.00239808153477218	0.572260339045505	0.439157987644915	0.938613861386139	1	1	0.0579415653121147	0.0143949282376769	0.0155440414507772	0.00259067357512953	0.0103626943005181	0.00259067357512953	0	0	1.94022139055463	-0.111767445880966	1.66089025289984	0.0439298262500638	-0.543796180304979	-0.532687532067954	1	1	2121	11224	3209	120433
KIRC	TSPAN8	TSPAN8|7103,uc009zrt.1	TSPAN8|7103,uc001swj.1	No protein affected	0.5131	0.7183	6.2933314476887	3.79976984448279	-0.996775162537286	34.2866536367027	4.63352403467704	74.6653252209449	3.45985284506161	3	0.00239808153477218	0.00239808153477218	0	0	0.0615384159700051	0.0615384159700051	0.722772277227723	0.257281553398058	0.257281553398058	0.021906245315443	0.021906245315443	0	0	0	0	0	0	-0.418332238935212	-0.402462345835882	-0.325744081470118	-0.307461782192617	-0.390266181352795	-0.390266181352795	1	1	1113	32744	1130	32903
KIRC	AGXT	AGXT|189,uc002wab.3	AGXT|189,uc002waa.3	Protein affected	0.4026	0.7042	4.791055530182	3.70314013092009	-0.965573223842313	1.08094248317002	1.39220448244013	15.6485381427522	0.11632130182625	3	0.00239808153477218	0.00239808153477218	0.00239808153477218	0.00239808153477218	0.409445747081678	0.409445747081678	0.904950495049505	1	1	0.0142441093940395	0.0142441093940395	0.00255754475703325	0.00255754475703325	0.00255754475703325	0.00255754475703325	0	0	0.161344273931644	0.641633562397031	0.190929719745633	0.749518008831048	-0.367423461417477	-0.312909072914302	1	1	1254	2206	1597	10374
KIRC	ALDH1A2	ALDH1A2|8854,uc002aew.2	ALDH1A2|8854,uc002aex.2	Protein affected	0.4329	0.7042	5.20299182249379	3.70314013092009	-0.896178743108284	9.32144847024549	2.05814975451866	21.7777745522616	1.85689021218254	5	0.00239808153477218	0.00239808153477218	0.00239808153477218	0.00239808153477218	0.421995909264836	0.421995909264836	0.714851485148515	0.279126213592233	0.279126213592233	0.0224678313899621	0.0224678313899621	0	0	0	0	0.00485436893203883	0.00485436893203883	-0.263937877310104	-0.231999127925526	-0.228583214610799	-0.214405392957301	0.320455633615887	0.537919353759992	1	1	3141	60608	3382	112279
KIRC	PTK2B	PTK2B|2185,uc003xfq.1	PTK2B|2185,uc003xfp.1	Protein affected	0.4506	0.6901	5.4436278744383	3.60651041735739	-0.886661735028532	2.31100835154422	7.51188988879619	15.3133797824962	5.44541175072898	7	0.00719424460431655	0.00719424460431655	0.00479616306954436	0.00479616306954436	0.468409429371558	0.468409429371558	0.716831683168317	0.549801141126712	0.549801141126712	0.0445548486102103	0.0445548486102103	0.00630914826498423	0.00630914826498423	0.00315457413249211	0.00315457413249211	0.00485436893203883	0.00485436893203883	0.320569394793072	0.377372215113967	-0.0245446137456004	-0.000906111891133634	0.302251438711861	0.486362696520171	1	1	3936	133823	4089	133850
KIRC	PTPRO	PTPRO|5800,uc001rcz.1	PTPRO|5800,uc001rcw.1	Protein affected	0.407	0.6901	4.85087466173882	3.60651041735739	-0.829216096942481	6.35377552114419	3.17223302865103	26.2656353319859	1.15426790221758	7	0.00239808153477218	0.00239808153477218	0.00239808153477218	0.00239808153477218	0.363842218406311	0.363842218406311	0.936633663366337	1	1	0.0143644876551149	0.0143644876551149	0.00258397932816537	0.00258397932816537	0.00258397932816537	0.00258397932816537	0	0	-0.16331434506111	-0.137616055030749	-0.136597153928406	-0.134002228551728	-0.690174142579518	-0.689444471704393	1	1	2948	51050	5069	274849
KIRC	TTC17	TTC17|55761,uc001mxh.2	TTC17|55761,uc010rfj.1	Protein affected	0.3918	0.6901	4.64422675272433	3.60651041735739	-0.864339436410159	10.3453845033895	18.6764973621983	14.3610761353625	13.6734441372479	6	0.00719424460431655	0.00719424460431655	0.00239808153477218	0.00239808153477218	0.0849521750690987	0.0849521750690987	0.697029702970297	0.562306520946296	0.562306520946296	0.0422458528914025	0.0422458528914025	0.0101351351351351	0.0101351351351351	0.00337837837837838	0.00337837837837838	0	0	0.240328144117418	0.255773008732834	-0.0605626548868646	-0.0456107167072199	-0.679705818718657	-0.706324309748303	1	1	3435	87575	3477	114711
KIRC	SMARCA2	SMARCA2|6595,uc003zhg.2	SMARCA2|6595,uc011llw.1	Protein affected	0.3611	0.6761	4.22685235754373	3.51056602091215	-0.842506934634236	11.1590070930901	18.4415034022181	28.9886188669781	5.13893550473581	9	0.00959232613908873	0	0.00719424460431655	0	0.210910402900401	1	0.827722772277228	1	1	0.0460303693366109	0	0.0113636363636364	0	0.00852272727272727	0	0	0	1.42957447054894	-0.390997811307713	0.756819551982701	-0.270100534046069	-0.53662744891859	-0.516824477141953	1	1	1797	35073	1818	35170
KIRC	INSR	INSR|3643,uc002mge.1	INSR|3643,uc002mgd.1	Protein affected	0.3712	0.6761	4.364164454981	3.51056602091215	-0.99940485046868	14.16050844591	51.7100610109931	19.7866828243996	38.4042691341913	3	0.00719424460431655	0.00719424460431655	0.00719424460431655	0.00719424460431655	0.785230434321563	0.785230434321563	0.855445544554455	0.377133562987532	0.377133562987532	0.0409442700422488	0.0409442700422488	0.0056657223796034	0.0056657223796034	0.0056657223796034	0.0056657223796034	0.00485436893203883	0.00485436893203883	-0.132321481389941	-0.0738921659499037	-0.0115967182600109	0.0304209248862118	-0.0850835943479125	-0.0788196876793376	1	1	9023	181746	9059	181746
KIRC	FAM104B	FAM104B|90736,uc004dui.3	FAM104B|90736,uc004duh.1	Protein affected	0.3519	0.662	4.10177599156127	3.41393630734946	-0.988063479822545	12.5742203230134	10.3455730073538	13.6503782380213	7.85545089856517	3	0	0	0	0	1	1	0.877227722772277	1	1	0	0	0	0	0	0	0	0	-0.348936405451988	-0.34738198720798	-0.288554297746299	-0.284632247589507	-0.351781181986757	-0.359927294758422	1	1	1099	15821	1045	18075
KIRC	MPRIP	MPRIP|23164,uc010cpl.1	MPRIP|23164,uc010cpm.1	Protein affected	0.3749	0.6479	4.41446690651742	3.31730659378676	-0.854076336001417	13.1412344166058	31.2213965113388	19.7548016640383	5.96482797146714	7	0.00239808153477218	0	0	0	0.879703816855761	1	0.946534653465346	1	1	0.0139240706663695	0	0.00248756218905473	0	0	0	0	0	-0.278998655988411	-0.500594346963905	-0.398570186806654	-0.391411196136946	-0.744169562593613	-0.702781928498727	1	1	1414	12862	1351	12862
KIRC	PDE7B	PDE7B|27115,uc003qgr.2	PDE7B|27115,uc003qgp.2	Protein affected	0.3891	0.6479	4.60751955835991	3.31730659378676	-1	2.71432872045686	3.50762005567447	8.09783638638085	2.60488375074254	2	0.00239808153477218	0.00239808153477218	0	0	0.119808935754943	0.119808935754943	0.702970297029703	0.262135922330096	0.262135922330096	0.0220284283205547	0.0220284283205547	0	0	0	0	0	0	-0.529848683937395	-0.520951258335985	-0.555318045997681	-0.547813240054233	-0.586551407117475	-0.624882459066825	1	1	5494	157535	5386	343875
KIRC	PLCD4	PLCD4|84812,uc010zkk.1	PLCD4|84812,uc002vij.1	Protein affected	0.3338	0.6479	3.85570183674796	3.31730659378676	-0.996127336852539	2.63211182064416	2.80536789713637	5.35115104699218	1.59040537944037	4	0.00959232613908873	0.00959232613908873	0.00479616306954436	0.00479616306954436	0.921013614925615	0.921013614925615	0.855445544554455	1	1	0.0447079923575697	0.0447079923575697	0.0109289617486339	0.0109289617486339	0.00546448087431694	0.00546448087431694	0	0	0.786014081218216	0.786014081218216	0.318688904699449	0.318688904699449	-0.473384309224014	-0.439621351018028	1	1	765	12752	3088	29273
KIRC	SEMA3F	SEMA3F|6405,uc003cyk.2	SEMA3F|6405,uc003cyj.2	Protein affected	0.3549	0.6479	4.14256176307729	3.31730659378676	-1	10.3159866935111	35.354548296848	19.3530223983401	30.796338467506	2	0.00239808153477218	0.00239808153477218	0.00239808153477218	0.00239808153477218	0.94637129126396	0.94637129126396	0.643564356435644	1	1	0.0193552266723615	0.0193552266723615	0.00373134328358209	0.00373134328358209	0.00373134328358209	0.00373134328358209	0	0	0.330390835113316	0.395656428656532	0.511222373218323	0.566440618134583	-0.642079659350646	-0.616933569157971	1	1	3542	30056	3515	33660
KIRC	SLC26A7	SLC26A7|115111,uc003yey.2	SLC26A7|115111,uc003yfa.2	No tumor CDS	0.3946	0.6338	4.68229347280595	3.22067688022406	-0.838571823452371	0.923938138141437	0.135183967613015	33.2467245077528	2.75133191473434	7	0	0	0	0	1	1	0.617821782178218	1	1	0	0	0	0	0	0	0	0	-0.392174390842404	-0.467405611554083	-0.416735376858226	-0.407240109304231	-0.667392691953102	-0.605729225592461	1	1	5141	188659	5263	148863
KIRC	PRX	PRX|57716,uc002onq.2	PRX|57716,uc002onr.2	Protein affected	0.328	0.6338	3.77684934515032	3.22067688022406	-0.946565838658925	1.86314987372324	3.2146435217059	4.2237070292097	0.650896172637032	3	0.0191846522781775	0.0191846522781775	0.0119904076738609	0.0119904076738609	0.598744021000033	0.598744021000033	0.863366336633663	1	1	0.0788253893178092	0.0788253893178092	0.0195530726256983	0.0195530726256983	0.0140056022408964	0.0140056022408964	0	0	1.68292484038471	1.71007616533199	1.33607865576465	1.37458464262863	-0.622776173971395	-0.620136574068942	1	1	4986	10524	4856	19600
KIRC	CHID1	CHID1|66005,uc001lsp.2	CHID1|66005,uc001lsm.2	Protein affected	0.3195	0.6338	3.66128965918827	3.22067688022406	-0.85374224996674	3.05091163258432	5.70931635990436	6.36643423285476	2.36876268184706	8	0.00479616306954436	0.00479616306954436	0.00479616306954436	0.00479616306954436	0.383175703354604	0.383175703354604	0.817821782178218	1	1	0.027728091955914	0.027728091955914	0.00586510263929619	0.00586510263929619	0.00586510263929619	0.00586510263929619	0	0	0.656064434812695	0.65058155778093	1.0173991803003	1.00592668638869	-0.575023629004099	-0.578648843194301	1	1	3230	43015	3323	43015
KIRC	SH3GL2	SH3GL2|6456,uc011lmy.1	SH3GL2|6456,uc003zna.2	Protein affected	0.3136	0.6338	3.58107764187343	3.22067688022406	-0.999948913909721	4.33182323809966	0.745489894514374	9.43853576490847	1.12748891731656	3	0	0	0	0	1	1	0.831683168316832	1	1	0	0	0	0	0	0	0	0	-0.460316460778354	-0.405221732792399	-0.409274506342058	-0.361531025084014	-0.359927294758422	-0.312551874737441	1	1	2592	61420	2726	218168
KIRC	TFCP2L1	TFCP2L1|29842,uc010flq.2	TFCP2L1|29842,uc002tmx.2	No tumor CDS	0.3233	0.6338	3.71295163644189	3.22067688022406	-0.938021571863831	28.0192861708168	1.926711065362	51.7267351645601	2.95638892563526	3	0	0	0	0	1	1	0.811881188118812	1	1	0	0	0	0	0	0	0	0	-0.681019952068323	-0.661957721848364	-0.631177279519482	-0.611589644114071	-0.724645031941109	-0.70193938058013	1	1	7954	17605	9284	68613
KIRC	GPR77	GPR77|27202,uc010ela.1	GPR77|27202,uc002pgk.1	No protein affected	0.3482	0.6197	4.05147354002485	3.12404716666136	-1	0.12054370387579	1.4568425335718	2.44334249939937	0.380524947785487	2	0.00239808153477218	0.00239808153477218	0.00239808153477218	0.00239808153477218	0.371614140780386	0.371614140780386	0.647524752475248	0.339805825242718	0.339805825242718	0.0242038023918781	0.0242038023918781	0	0	0	0	0.00485436893203883	0.00485436893203883	-0.409208265819187	-0.395006980316911	-0.379056204580613	-0.363033068993795	0.907560257718278	1.04751641533395	1	1	1434	9869	1287	4902
KIRC	RPS6KA1	RPS6KA1|6195,uc001bms.1	RPS6KA1|6195,uc001bmr.1	Protein affected	0.3814	0.6197	4.50283607813546	3.12404716666136	-0.867757654241134	3.1208414071857	14.5312930639972	33.7934524870581	14.1614847451524	5	0.00479616306954436	0.00479616306954436	0.00479616306954436	0.00479616306954436	0.310142578293824	0.310142578293824	0.633663366336634	1	1	0.0323327022475123	0.0323327022475123	0.00714285714285714	0.00714285714285714	0.00714285714285714	0.00714285714285714	0	0	0.301505872699678	0.379015104364853	0.688003749636015	0.860069320084008	-0.524353852271073	-0.495654177848076	1	1	3112	29178	3199	45272
KIRC	TNFAIP8	TNFAIP8|25816,uc003ksg.2	TNFAIP8|25816,uc003ksi.2	Protein affected	0.3814	0.6197	4.50283607813546	3.12404716666136	-0.997268357947088	4.49152434664658	20.9020103167061	16.8401704341457	17.5593171070978	5	0	0	0	0	1	1	0.568316831683168	1	1	0	0	0	0	0	0	0	0	-0.412561165103353	-0.446355094903594	-0.391282155147546	-0.442007131955611	-0.465002620232515	-0.545989092582746	1	1	1968	125876	2004	38698
KIRC	FAM36A	FAM36A|116228,uc001iar.2	FAM36A|116228,uc001iat.2	No normal CDS	0.3027	0.6197	3.43288933869856	3.12404716666136	-0.99409460781951	38.1181476348632	25.3058162122712	47.4787977419021	17.7555873544043	3	0	0	0	0	1	1	0.81980198019802	1	1	0	0	0	0	0	0	0	0	-0.585787597205406	-0.545766397515955	-0.448018214401804	-0.442047097900296	-0.53662744891859	-0.504550719523249	1	1	2614	9719	2499	9719
KIRC	C10orf41	C10orf41|100131213,uc010qlf.1	C10orf41|100131213,uc010qlg.1	No CDS	0.3242	0.6056	3.7251873678967	3.02741745309866	-1	3.31614731086823	1.42787252994025	4.64262722210577	0.642652080254517	2	0	0	0	0	1	1	0.883168316831683	1	1	0	0	0	0	0	0	0	0	-0.496729942426281	-0.466282700061165	-0.428512592130857	-0.420355107513403	-0.510453113453901	-0.51928864560592	1	1	2461	7454	2029	5226
KIRC	TMEM213	TMEM213|155006,uc010lnb.2	TMEM213|155006,uc010lna.2	Protein affected	0.3685	0.6056	4.32745726061658	3.02741745309866	-0.999857602128674	15.0237278013859	1.51470135991654	135.263822024417	18.1374458422345	2	0.00239808153477218	0.00239808153477218	0.00239808153477218	0.00239808153477218	0.163822228140587	0.163822228140587	0.714851485148515	1	1	0.0170748553344069	0.0170748553344069	0.00319488817891374	0.00319488817891374	0.00319488817891374	0.00319488817891374	0	0	-0.0468740100841844	-0.0126856331993827	0.112971917879434	0.131864998323143	-0.587891519207553	-0.589655172413793	1	1	3385	8029	3388	8029
KIRC	LRRFIP2	LRRFIP2|9209,uc003cgs.3	LRRFIP2|9209,uc003cgt.3	Protein affected	0.2888	0.5915	3.24391526400767	2.93078773953596	-0.956411583621653	9.46111870570693	16.2488986793195	11.5520360432702	6.42810196235597	5	0	0	0	0	1	1	0.914851485148515	1	1	0	0	0	0	0	0	0	0	-0.480290908804705	-0.471378056423572	-0.491784806967475	-0.486138347406567	-0.550012394505855	-0.547027608932938	1	1	2923	123735	2851	123735
KIRC	TRAK1	TRAK1|22906,uc011azi.1	TRAK1|22906,uc003cla.2	Protein affected	0.3228	0.5915	3.70615400785589	2.93078773953596	-0.816706517935166	13.0903923779917	11.2430868984706	15.039839921669	6.27069249898469	6	0	0	0	0	1	1	0.942574257425743	1	1	0	0	0	0	0	0	0	0	-0.618470060378399	-0.593309297289457	-0.63851851435006	-0.62590694567592	-0.583476316491557	-0.575675675675676	1	1	5053	134522	4612	52447
KIRC	EHF	EHF|26298,uc009yke.1	EHF|26298,uc001mvr.1	Protein affected	0.3435	0.5775	3.98757583131642	2.83484334309073	-0.97676353105404	8.38082850994016	0.20763545042816	46.546221597304	1.06122974196279	3	0.00239808153477218	0.00239808153477218	0	0	0.485915409626444	0.485915409626444	0.635643564356436	1	1	0.0191826000477663	0.0191826000477663	0.003690036900369	0.003690036900369	0	0	0	0	0.384937829368028	0.399678181279673	-0.391815624883525	-0.383363750460141	-0.574456264653803	-0.563344852399748	1	1	3548	40414	3617	40414
KIRC	PROM2	PROM2|150696,uc002sum.2	PROM2|150696,uc002suh.1	No tumor CDS	0.2903	0.5775	3.26430814976568	2.83484334309073	-0.805894082133259	41.0558426943043	1.78920773079483	53.4103741442798	2.01753424346929	6	0.00479616306954436	0.00479616306954436	0.00239808153477218	0.00239808153477218	0.232672840103191	0.232672840103191	0.655445544554455	0.551768124158458	0.551768124158458	0.0376814458482875	0.0376814458482875	0.0036101083032491	0.0036101083032491	0	0	0.00485436893203883	0.00485436893203883	0.0632569540915338	0.0811412008723184	-0.383258130396772	-0.37199741930841	0.407461464092614	0.407461464092614	1	1	2339	11461	3738	15861
KIRC	PTK2	PTK2|5747,uc011ljp.1	PTK2|5747,uc003yvu.2	Protein affected	0.267	0.5775	2.94753865765793	2.83484334309073	-0.896770894673202	25.6795870900804	41.1991371784686	30.3997595765192	21.9244293297644	11	0.00719424460431655	0.00719424460431655	0.00239808153477218	0.00239808153477218	0.700657712048268	0.700657712048268	0.96039603960396	1	1	0.033969081158853	0.033969081158853	0.00761421319796954	0.00761421319796954	0.00253807106598985	0.00253807106598985	0	0	0.311873983037969	0.321565721689169	-0.0865171764157944	-0.0784650149903262	-0.519833995762422	-0.5	1	1	2237	59959	4452	342831
KIRC	ADHFE1	ADHFE1|137872,uc011les.1	ADHFE1|137872,uc003xwb.3	Protein affected	0.2485	0.5634	2.69602639997581	2.73821362952803	-0.86398477691634	2.62952166202416	2.08946332963495	11.862307499444	1.3543868237815	8	0.00479616306954436	0.00479616306954436	0.00479616306954436	0.00479616306954436	0.476873855878036	0.476873855878036	0.80990099009901	1	1	0.0281167248783056	0.0281167248783056	0.00597014925373134	0.00597014925373134	0.00597014925373134	0.00597014925373134	0	0	0.156010547533371	0.341352514514705	0.240586090078498	0.465054913349058	-0.332548069816329	-0.498357273653068	1	1	1754	36325	1893	36325
KIRC	ADAP1	ADAP1|11033,uc010ksc.2	ADAP1|11033,uc003sjo.3	Protein affected	0.2485	0.5634	2.69602639997581	2.73821362952803	-0.898986497004019	5.57432823261557	4.11118482784099	14.7475291750664	1.99486104629889	6	0.00719424460431655	0.00719424460431655	0.00719424460431655	0.00719424460431655	0.953433784084163	0.953433784084163	0.778217821782178	1	1	0.0402090982618721	0.0402090982618721	0.00949367088607595	0.00949367088607595	0.00949367088607595	0.00949367088607595	0	0	1.07137002091117	1.43047643925176	1.40461966829622	1.56315936177927	-0.547027608932938	-0.560411876133159	1	1	2347	77698	2321	56752
KIRC	LIMK1	LIMK1|3984,uc003uab.2	LIMK1|3984,uc003uaa.1	Protein affected	0.2485	0.5634	2.69602639997581	2.73821362952803	-0.912284856470796	5.64239698004054	13.5883860782834	7.98864434361741	7.09695978717081	4	0	0	0	0	1	1	0.881188118811881	1	1	0	0	0	0	0	0	0	0	-0.336422409809786	-0.331429975026635	-0.28182774718902	-0.27649499250339	-0.440095746645222	-0.430202491829442	1	1	3118	29328	3332	38699
KIRC	FBXL16	FBXL16|146330,uc002cja.2	FBXL16|146330,uc002cjb.2	Protein affected	0.2645	0.5634	2.91355051472792	2.73821362952803	-0.997342783078474	4.63481640059444	19.8896755167906	8.54553728603762	14.88348735628	3	0.00239808153477218	0.00239808153477218	0.00239808153477218	0.00239808153477218	0.263451974665462	0.263451974665462	0.665346534653465	0.320388349514563	0.320388349514563	0.0236176982042444	0.0236176982042444	0	0	0	0	0.00485436893203883	0.00485436893203883	-0.518224287151033	-0.508347129129747	-0.49725000186865	-0.49725000186865	0.697982547929922	0.734846922834953	1	1	2522	3026	2677	3519
KIRC	THAP4	THAP4|51078,uc002wbt.2	THAP4|51078,uc002wbs.2	Protein affected	0.3126	0.5634	3.56748238470142	2.73821362952803	-1	31.828933887836	32.9535474785095	89.4165594886062	34.2608646773857	2	0.00239808153477218	0.00239808153477218	0	0	0.152898913867661	0.152898913867661	0.584158415841584	1	1	0.0204667884278735	0.0204667884278735	0.004	0.004	0	0	0	0	0.978359914001968	1.28370468849001	-0.451996090676673	-0.455703776159844	-0.393075909361323	-0.393075909361323	1	1	2157	52835	784	33096
KIRC	GSN	GSN|2934,uc011lyh.1	GSN|2934,uc004ble.1	Protein affected	0.2463	0.5634	2.6661168341974	2.73821362952803	-0.980883964701765	102.793782787894	260.028321875395	154.283813724213	133.446554413773	13	0.00239808153477218	0.00239808153477218	0.00239808153477218	0.00239808153477218	0.117842195662536	0.117842195662536	0.758415841584158	0.21116504854369	0.21116504854369	0.0208139940747916	0.0208139940747916	0	0	0	0	0.00485436893203883	0.00485436893203883	-0.404939512587826	-0.402885284549324	-0.352953831938855	-0.349397767805153	0.224332957241192	0.250982399243312	1	1	2507	46720	2655	64741
KIRC	C17orf90	C17orf90|339229,uc002kba.2	C17orf90|339229,uc002kbb.2	Protein affected	0.2549	0.5634	2.78303604587665	2.73821362952803	-1	8.46526092890027	11.8721281764914	13.1186906950089	8.86269703509394	2	0	0	0	0	1	1	0.582178217821782	1	1	0	0	0	0	0	0	0	0	-0.335567876025185	-0.314690467577901	-0.315990975916699	-0.303995459913745	-0.280525932530978	-0.238754110465966	1	1	619	1552	1559	1559
KIRC	KCNJ15	KCNJ15|3772,uc002ywx.2	KCNJ15|3772,uc002ywv.2	No protein affected	0.2312	0.5493	2.4608284509001	2.64158391596533	-0.872128696744864	13.9989340149882	32.9864643391046	113.990036350173	20.0058100318399	3	0.00479616306954436	0.00479616306954436	0.00479616306954436	0.00479616306954436	0.840062668649814	0.840062668649814	0.796039603960396	1	1	0.016357437814847	0.016357437814847	0.00303030303030303	0.00303030303030303	0.00303030303030303	0.00303030303030303	0	0	0.220384328569671	0.341619489871793	0.485678507129403	0.583065214152189	-0.541299318362628	-0.50184306572789	1	1	2728	29316	2863	45081
KIRC	LPXN	LPXN|9404,uc001nmw.2	LPXN|9404,uc010rkj.1	Protein affected	0.3516	0.5493	4.09769741440967	2.64158391596533	-0.966601526243111	4.69606775721453	21.8599761563595	3.77671401865263	1.8820070652082	5	0	0	0	0	1	1	0.956435643564356	1	1	0	0	0	0	0	0	0	0	-0.311131368820415	-0.303338559899293	-0.382506878794903	-0.373310149839813	-0.556358592744761	-0.522731909557883	1	1	1887	49045	1877	51294
KIRC	WBSCR17	WBSCR17|64409,uc003tvz.2	WBSCR17|64409,uc003tvy.2	Protein affected	0.2324	0.5493	2.47714275950651	2.64158391596533	-1	0.771211699864277	0.546218686746523	4.61343036484246	1.76943687172643	2	0.0119904076738609	0.0119904076738609	0.00959232613908873	0.00959232613908873	0.0562507324226561	0.0562507324226561	0.724752475247525	0.602561567595402	0.602561567595402	0.068474109453051	0.068474109453051	0.00964630225080386	0.00964630225080386	0.00967741935483871	0.00967741935483871	0.00485436893203883	0.00485436893203883	0.593305663401186	0.635222434513895	0.729234739297553	0.771267904370155	0.28392021242402	0.377276622733827	1	1	3183	412856	3249	580795
KIRC	ING2	ING2|3622,uc003ivs.1	ING2|3622,uc011ckk.1	Protein affected	0.2476	0.5493	2.68379066852101	2.64158391596533	-1	7.00114190763576	10.9655664090705	8.05141843591453	6.00554406082584	2	0	0	0	0	1	1	0.851485148514851	1	1	0	0	0	0	0	0	0	0	-0.185961898267517	-0.180388383978813	-0.184477141757499	-0.179002009930505	-0.282289883850209	-0.264966860926654	1	1	1116	6030	1051	5014
KIRC	PDCD10	PDCD10|11235,uc003fez.2	PDCD10|11235,uc003fey.2	No protein affected	0.2476	0.5493	2.68379066852101	2.64158391596533	-0.99060334331536	23.0330075156237	22.6468711029435	23.9545187185587	16.4172106918686	3	0	0	0	0	1	1	0.897029702970297	1	1	0	0	0	0	0	0	0	0	-0.454887988193819	-0.467449649292671	-0.468354671769923	-0.431002415626432	-0.380442955126341	-0.293405788153095	1	1	1191	50934	1285	50955
KIRC	SLC8A1	SLC8A1|6546,uc002rsa.2	SLC8A1|6546,uc002rsd.3	No protein affected	0.2302	0.5493	2.4472331937281	2.64158391596533	-0.944689904755488	6.43478158390491	10.1456881362809	17.9817206362578	2.53385176046461	8	0.00479616306954436	0.00479616306954436	0.00239808153477218	0.00239808153477218	0.242124045373013	0.242124045373013	0.667326732673267	1	1	0.0323327022475123	0.0323327022475123	0.00714285714285714	0.00714285714285714	0.00357142857142857	0.00357142857142857	0	0	0.266175889323664	0.347010866229062	-0.0902731698682912	-0.0419260018028685	-0.524353852271073	-0.518065666634545	1	1	6110	339923	6031	400289
KIRC	SESN1	SESN1|27244,uc003pst.3	SESN1|27244,uc003psu.2	Protein affected	0.2758	0.5493	3.06717692077159	2.64158391596533	-1	10.3221187750637	19.2884349668403	10.611142123106	7.03072518723983	2	0	0	0	0	1	1	0.942574257425743	1	1	0	0	0	0	0	0	0	0	-0.467711983782354	-0.452665676265705	-0.43122077811585	-0.401804264678881	-0.404779142059165	-0.39286132951884	1	1	2671	23109	2757	107631
KIRC	GPR110	GPR110|266977,uc011dwl.1	GPR110|266977,uc003oyt.2	Protein affected	0.2758	0.5493	3.06717692077159	2.64158391596533	-0.928364485581627	20.6755732991023	1.10612122969747	47.4712332254437	2.1044174415796	3	0.00719424460431655	0.00719424460431655	0.00719424460431655	0.00719424460431655	0.795836359035704	0.795836359035704	0.635643564356436	0.26740425649597	0.26740425649597	0.0550973039951695	0.0550973039951695	0.00364963503649635	0.00364963503649635	0.00364963503649635	0.00364963503649635	0.00970873786407767	0.00970873786407767	0.608557873898494	0.925410032267942	1.04662288321031	1.13170732762169	1.36444495452899	2.11049926659497	1	1	2863	29027	3077	42269
KIRC	PTAFR	PTAFR|5724,uc001bpl.2	PTAFR|5724,uc001bpm.3	No protein affected	0.2893	0.5352	3.25071289259367	2.54495420240263	-0.957224942871319	1.41200865663329	9.37184520499711	1.7869867458942	0.272060875503092	3	0.00239808153477218	0.00239808153477218	0.00239808153477218	0.00239808153477218	0.0712709471288264	0.0712709471288264	0.966336633663366	1	1	0.0138394735444217	0.0138394735444217	0.00246913580246914	0.00246913580246914	0.00246913580246914	0.00246913580246914	0	0	0.0554304127318544	0.0702258549314024	0.605085603013134	0.618729481757178	-0.580443097018912	-0.544527227042045	1	1	1796	27328	1922	44584
KIRC	POPDC2	POPDC2|64091,uc003ecx.1	POPDC2|64091,uc003ecy.1	Protein affected	0.2893	0.5352	3.25071289259367	2.54495420240263	-1	1.6783975392006	7.90999523881147	1.8453410253269	0.79213268300344	3	0.00479616306954436	0.00479616306954436	0.00239808153477218	0.00239808153477218	0.940374901542912	0.940374901542912	0.946534653465346	1	1	0.0244503425330695	0.0244503425330695	0.005	0.005	0.0025	0.0025	0	0	0.552480929019137	0.556256795896482	0.149404681915595	0.15827158490724	-0.539645447320989	-0.515468488422986	1	1	1644	18497	1307	23264
KIRC	GLYAT	GLYAT|10249,uc001nnc.2	GLYAT|10249,uc001nnb.2	Protein affected	0.2893	0.5352	3.25071289259367	2.54495420240263	-1	95.635446805583	72.5409128262792	99.7981463325624	31.515876061056	2	0.00719424460431655	0.00719424460431655	0.00719424460431655	0.00719424460431655	0.436216522394314	0.436216522394314	0.944554455445545	1	1	0.033510788111402	0.033510788111402	0.00748129675810474	0.00748129675810474	0.00748129675810474	0.00748129675810474	0	0	1.91846589723298	2.47256457282743	2.36017794533462	3.30904648613905	-0.473384309224014	-0.442142003815425	1	1	1143	21885	2054	23217
KIRC	RALGDS	RALGDS|5900,uc011mcv.1	RALGDS|5900,uc004ccq.2	Protein affected	0.2251	0.5352	2.37789738215086	2.54495420240263	-0.897308968626919	1.45970306931676	6.40222435915036	4.92275123829197	4.37285594446837	17	0.00959232613908873	0.00479616306954436	0.00479616306954436	0	0.56464592368753	0.860606234639899	0.655445544554455	0.316524882484109	1	0.0537977217957383	0.031892322171032	0.0140350877192982	0.00701754385964912	0.00701754385964912	0	0	0	1.18481029629837	0.568832912477078	0.51474512267825	-0.453683399226901	-0.511082392307135	-0.511082392307135	1	1	3558	33397	3595	23454
LUAD	QKI	QKI|9444,uc003qui.2	QKI|9444,uc003qug.2	Protein affected	0.8895	0.9649	14.2099188464945	6.30379458098127	-0.877839654928009	18.8821163686485	22.3315740092943	34.7265312118179	9.03748094668299	6	0.0115606936416185	0.0115606936416185	0.00770712909441233	0.00770712909441233	0.754865695320445	0.754865695320445	0.948770491803279	0.149111764249972	0.149111764249972	0.0346299854636112	0.0346299854636112	0.00458715596330275	0.00458715596330275	0.00459770114942529	0.00459770114942529	0	0	-0.64456274912374	-0.635362134104545	-0.569623551156834	-0.55877031590406	-0.678700140779948	-0.688016969755254	1	1	4727	159218	5677	155495
LUAD	MTA3	MTA3|57504,uc002rsr.2	MTA3|57504,uc002rsp.1	Protein affected	0.7183	0.8947	11.3670668137066	5.78029225537111	-0.882109665157011	1.08040144831568	12.0802024922746	5.4959136804912	3.42978972260746	4	0.00963391136801541	0.00963391136801541	0.00385356454720617	0.00385356454720617	0.473103011709856	0.473103011709856	0.905737704918033	1	1	0.0405989418544505	0.0405989418544505	0.00961538461538462	0.00961538461538462	0.00240384615384615	0.00240384615384615	0	0	-0.329784731937443	-0.29489318610041	-0.504731743559314	-0.485733752641677	-0.616453478039146	-0.652524030683521	0.982497760576843	1	1853	140682	5483	188902
LUAD	ISLR	ISLR|3671,uc002axh.1	ISLR|3671,uc002axg.1	No protein affected	0.636	0.8596	10.000438762898	5.51854109256602	-1	14.6934835127922	79.3078639093697	26.641427308534	21.2215698622049	2	0.0192678227360308	0.0192678227360308	0.0115606936416185	0.0115606936416185	0.133355498879017	0.133355498879017	0.924180327868853	0.380362592342456	0.380362592342456	0.0573456420845432	0.0573456420845432	0.0117647058823529	0.0117647058823529	0.00943396226415094	0.00943396226415094	0	0	0.140218293388832	0.200908987495422	0.113489592315242	0.156052747562947	-0.62738588452647	-0.719998171876987	0.806800768218053	0.826875490841684	2111	2308	2295	3126
LUAD	H2AFV	H2AFV|94239,uc003tma.2	H2AFV|94239,uc003tlz.2	Protein affected	0.6161	0.8421	9.66999042497464	5.38803837606777	-0.971341204106843	38.6697838556948	92.2718419625155	53.2266328131528	39.666137073251	6	0.00192678227360308	0.00192678227360308	0.00192678227360308	0.00192678227360308	0.320982420976154	0.320982420976154	0.973360655737705	1	1	0.0127855589042433	0.0127855589042433	0.00224215246636771	0.00224215246636771	0.00224215246636771	0.00224215246636771	0	0	-0.347994079915577	-0.308596555729478	-0.279675996195899	-0.242577080243878	-0.591783182208899	-0.550114217674463	0.90312217579073	0.958190601143823	1429	14513	3755	21238
LUAD	BIN1	BIN1|274,uc002toa.1	BIN1|274,uc002tob.1	Protein affected	0.5832	0.807	9.12367131353352	5.12628721326268	-0.853239100058727	7.57001561719868	17.4249496370354	16.2909891641116	9.0980053193752	13	0.0115606936416185	0.0115606936416185	0.00578034682080925	0.00578034682080925	0.470770867078373	0.470770867078373	0.811475409836066	0.565221360627772	0.565221360627772	0.0477549724480572	0.0477549724480572	0.00802139037433155	0.00802139037433155	0.00267379679144385	0.00267379679144385	0.00435729847494553	0.00435729847494553	-0.197857731349456	-0.182695374388247	-0.424162722154494	-0.40866064755745	-0.426919747087484	-0.395534492511233	0.982497760576843	1	2289	59258	2159	59257
LUAD	BCAP29	BCAP29|55973,uc011klz.1	BCAP29|55973,uc003vej.2	Protein affected	0.546	0.807	8.50594879239037	5.12628721326268	-0.964374962029931	14.1764916152161	20.2042797930798	17.9300986163423	13.6643651070634	4	0.00963391136801541	0.00770712909441233	0.00963391136801541	0.00770712909441233	0.185572068372907	0.395353994883923	0.875	1	1	0.0494068690547792	0.0418203885251305	0.0125	0.01	0.0125	0.01	0	0	-0.291817160072635	-0.353244786965835	-0.150997763687509	-0.227841100647031	-0.717936162114864	-0.705015718397687	0.88055765776948	1	1207	41487	6019	43341
LUAD	ENAH	ENAH|55740,uc001hpc.1	ENAH|55740,uc001hpd.1	Protein affected	0.4884	0.7719	7.54947521126548	4.8645360504576	-0.999214272695976	4.36466661283789	19.4565612284193	9.52078444730887	9.02818641832712	3	0.0134874759152216	0.0134874759152216	0.00578034682080925	0.00578034682080925	0.640094947019167	0.640094947019167	0.889344262295082	1	1	0.041276130885297	0.041276130885297	0.00982800982800983	0.00982800982800983	0.00491400491400491	0.00491400491400491	0	0	-0.647131468322398	-0.635378245393365	-0.69080673729108	-0.678611665153807	-0.547596991139786	-0.551886000050529	0.997662315863219	1	13172	166312	13109	166312
LUAD	SLK	SLK|9748,uc001kxo.1	SLK|9748,uc001kxp.1	Protein affected	0.4674	0.7544	7.2007608848137	4.73403333395934	-1	14.1511304103747	24.0366533869721	21.6708381114014	10.676490120252	2	0.0211946050096339	0.0211946050096339	0.0192678227360308	0.0192678227360308	0.95041953926624	0.95041953926624	0.881147540983607	0.607332955129225	0.607332955129225	0.0745956051676975	0.0745956051676975	0.0222222222222222	0.0222222222222222	0.0197530864197531	0.0197530864197531	0	0	-0.029229184065874	0.0510593166110719	0.0997678986230282	0.224534961033246	-0.702845680946704	-0.738280512122299	1	1	5606	59873	5513	59873
LUAD	PRX	PRX|57716,uc002onq.2	PRX|57716,uc002onr.2	Protein affected	0.4416	0.7193	6.77234042660152	4.47228217115426	-0.982613710466525	3.19639734383962	2.33622338675064	43.1452305892653	1.44552568306803	3	0.0250481695568401	0.0250481695568401	0.0154142581888247	0.0154142581888247	0.982561628866617	0.982561628866617	0.690573770491803	0.745589092116208	0.745589092116208	0.117497027098827	0.117497027098827	0.021875	0.021875	0.0125	0.0125	0.0174291938997821	0.0174291938997821	0.0872136928487065	0.118938089044579	-0.130156816377305	-0.10319605751736	-0.0536827150421471	-0.0329803020147463	1	1	4986	10524	4856	19600
LUAD	TEF	TEF|7008,uc003azy.2	TEF|7008,uc003azx.2	Protein affected	0.4766	0.7193	7.35353097068782	4.47228217115426	-0.982840006924825	4.98829943978716	8.35996783443701	23.0539049422628	5.16713915161939	3	0.00770712909441233	0.00770712909441233	0.00578034682080925	0.00578034682080925	0.127248760224517	0.127248760224517	0.629098360655738	0.625890362374392	0.625890362374392	0.0623826888360107	0.0623826888360107	0.0068259385665529	0.0068259385665529	0.00684931506849315	0.00684931506849315	0.00435729847494553	0.00435729847494553	-0.401857599175782	-0.387478603356803	-0.281707327011754	-0.266254280223387	-0.472569335531775	-0.446511162913687	0.806800768218053	0.826875490841684	4362	17366	4331	31937
LUAD	SLC38A5	SLC38A5|92745,uc010nid.2	SLC38A5|92745,uc004djk.3	Protein affected	0.4187	0.7193	6.39207575632791	4.47228217115426	-1	7.88135300108151	15.9093067876172	13.1744220098111	3.37442952123988	2	0.0115606936416185	0.0115606936416185	0.00578034682080925	0.00578034682080925	0.818998965994542	0.818998965994542	0.903688524590164	0.397208770942428	0.397208770942428	0.0513786329383907	0.0513786329383907	0.00961538461538462	0.00961538461538462	0.00480769230769231	0.00480769230769231	0.00435729847494553	0.00435729847494553	0.0535985320680541	0.0945607274615749	-0.16145341446141	-0.126685444401773	-0.39275845594056	-0.338646219218377	1	1	1988	11717	2097	8953
LUAD	NDRG4	NDRG4|65009,uc002enp.2	NDRG4|65009,uc002enk.2	Protein affected	0.3926	0.7018	5.9586736648807	4.341779454656	-0.819615390818499	2.58115288708871	2.91638659081079	13.5393703065062	0.324026517270269	10	0.0134874759152216	0.0134874759152216	0.00770712909441233	0.00770712909441233	0.744778603389246	0.744778603389246	0.905737704918033	1	1	0.0479921457098032	0.0479921457098032	0.0120192307692308	0.0120192307692308	0.00721153846153846	0.00721153846153846	0	0	-0.321406914964286	-0.263712431648635	-0.40390607091019	-0.341478455059472	-0.652751966180027	-0.631505927865006	1	1	3168	13476	3334	49974
LUAD	KIF22	KIF22|3835,uc002dts.3	KIF22|3835,uc002frc.1	No normal CDS	0.4769	0.6842	7.35851260392284	4.21053100834918	-0.968335999675989	12.4476923570572	35.0179738823944	24.7880233011746	24.3715211698154	6	0.00770712909441233	0.00770712909441233	0.00578034682080925	0.00578034682080925	0.792454840373399	0.792454840373399	0.581967213114754	1	1	0.0660781242848566	0.0660781242848566	0.00735294117647059	0.00735294117647059	0.00367647058823529	0.00367647058823529	0.00871459694989107	0.00871459694989107	-0.235970504287873	-0.190520152756665	-0.322607616098241	-0.281905138360514	-0.0449042835292224	0.0110305910279375	1	1	2096	14649	410	586
LUAD	CCPG1	CCPG1|9236,uc002acz.1	CCPG1|9236,uc010bfk.1	Protein affected	0.3739	0.6842	5.64815185989744	4.21053100834918	-0.929470849112007	19.2052856442052	32.9893094582142	26.0766837356779	17.2473203300989	12	0.00963391136801541	0.00770712909441233	0.00578034682080925	0.00578034682080925	0.42270724752459	0.429894238889705	0.809426229508197	0.588535954188872	1	0.0522231152113615	0.044255838993564	0.0134770889487871	0.0107816711590297	0.00808625336927224	0.00808625336927224	0	0	0.152854706926086	0.0310083940947968	0.0240544738692694	0.0519688468537873	-0.634291437386959	-0.622772305685158	0.975228196441073	1	2441	48506	3560	53128
LUAD	CPLX1	CPLX1|10815,uc003gbi.2	CPLX1|10815,uc003gbj.2	Protein affected	0.3852	0.6667	5.83579337841674	4.08002829185092	-1	0.169921360097921	2.96554325681483	1.85280650272172	0.44624379654661	2	0.00192678227360308	0.00192678227360308	0.00192678227360308	0.00192678227360308	0.435135702242685	0.435135702242685	0.733606557377049	1	1	0.0161980362568938	0.0161980362568938	0.0029940119760479	0.0029940119760479	0.0029940119760479	0.0029940119760479	0	0	-0.566147314225473	-0.536454015119231	-0.466887138198721	-0.428166669960576	-0.554649022526229	-0.548175981601738	0.975228196441073	1	2139	41200	2076	41200
LUAD	MAP3K7	MAP3K7|6885,uc003pnz.1	MAP3K7|6885,uc003pob.1	Protein affected	0.3502	0.6667	5.25460283433044	4.08002829185092	-0.957659828679047	6.42327204138564	13.5870658982585	8.87683267400106	7.61799830239162	5	0.0173410404624277	0.0173410404624277	0.0154142581888247	0.0154142581888247	0.179234002350684	0.179234002350684	0.915983606557377	0.482463717061476	0.482463717061476	0.0698713740994471	0.0698713740994471	0.0165094339622642	0.0165094339622642	0.0141509433962264	0.0141509433962264	0.00435729847494553	0.00435729847494553	0.112375349031909	0.236634761836656	0.231896182493647	0.368055927561612	-0.388482562855395	-0.343375853466993	0.867492571377312	0.9036380951847	2850	71412	2912	71555
LUAD	FBLN2	FBLN2|2199,uc011avb.1	FBLN2|2199,uc011ava.1	Protein affected	0.3563	0.6491	5.35589604344262	3.9487798455441	-0.998720155525405	10.8356040276085	32.6765776897319	16.6578559320368	7.25139247927691	4	0.0250481695568401	0.0250481695568401	0.0192678227360308	0.0192678227360308	0.921428669442352	0.921428669442352	0.92827868852459	1	1	0.0956486574693323	0.0956486574693323	0.028169014084507	0.028169014084507	0.0211267605633803	0.0211267605633803	0.00435729847494553	0.00435729847494553	-0.378883935730931	-0.144115930231206	-0.396715654341715	-0.141025400171054	-0.568478036500149	-0.65826760722361	1	1	4182	89297	4323	89297
LUAD	RAB3IP	RAB3IP|117177,uc001svl.1	RAB3IP|117177,uc001svm.2	Protein affected	0.336	0.6491	5.01880552787256	3.9487798455441	-0.820603065956542	1.6180690928775	6.13638834686973	3.83775563461036	4.96166965677917	9	0.0154142581888247	0.0154142581888247	0.0154142581888247	0.0154142581888247	0.455560944280156	0.455560944280156	0.715163934426229	0.694935070606894	0.694935070606894	0.0920888004147977	0.0920888004147977	0.0151515151515152	0.0151515151515152	0.0151515151515152	0.0151515151515152	0.0130718954248366	0.0130718954248366	-0.386354019322557	-0.374665621618372	-0.294713038646773	-0.28341319967039	-0.31508769591843	-0.306866215948042	0.979237296739649	1	2394	57794	9345	84352
LUAD	MCTP2	MCTP2|55784,uc002btj.2	MCTP2|55784,uc002btl.2	Protein affected	0.3235	0.6316	4.81123747641317	3.81827712904584	-0.867393022036333	2.06434954160881	4.79014533900212	4.84339902863184	2.92406157463147	9	0.0211946050096339	0.0211946050096339	0.0173410404624277	0.0173410404624277	0.317826145482065	0.317826145482065	0.657786885245902	0.720528243736076	0.720528243736076	0.093232900879721	0.093232900879721	0.0198019801980198	0.0198019801980198	0.0132013201320132	0.0132013201320132	0.00871459694989107	0.00871459694989107	-0.0246683930629042	-0.0160239078985142	-0.0853512057763555	-0.0779353508814846	-0.192377451346782	-0.174706157134782	0.90312217579073	0.958190601143823	7619	185751	6484	127815
LUAD	SUPT5H	SUPT5H|6829,uc002olr.3	SUPT5H|6829,uc002olo.3	No protein affected	0.3393	0.6316	5.07360349345784	3.81827712904584	-0.800384763370527	15.6140508157524	46.0076719371497	40.3348912314177	34.9519078484922	8	0.0173410404624277	0.0173410404624277	0.0115606936416185	0.0115606936416185	0.662147562617023	0.662147562617023	0.741803278688525	0.436288845963915	0.436288845963915	0.0897252394828511	0.0897252394828511	0.0146198830409357	0.0146198830409357	0.00879765395894428	0.00879765395894428	0.00871459694989107	0.00871459694989107	-0.203680553202331	-0.0961828099368231	-0.305644982129604	-0.211803368544291	-0.357769423926342	-0.269916524697164	0.997662315863219	1	3774	31019	3710	31121
LUAD	AK2	AK2|204,uc001bwp.1	AK2|204,uc001bwo.1	Protein affected	0.3235	0.6316	4.81123747641317	3.81827712904584	-0.931917134120411	31.1473333367876	84.980580529773	36.2300015658468	42.9424558623609	6	0.00770712909441233	0.00770712909441233	0.00770712909441233	0.00770712909441233	0.522338985758688	0.522338985758688	0.907786885245902	1	1	0.0326338108857518	0.0326338108857518	0.0072289156626506	0.0072289156626506	0.0072289156626506	0.0072289156626506	0	0	-0.179448182034398	-0.0963001534032057	-0.00273293671754862	0.0809928977522434	-0.661213563136232	-0.642423777486124	0.997662315863219	1	961	23889	3606	28907
LUAD	BCL2L2	BCL2L2|599,uc001wji.3	BCL2L2|599,uc001wjg.3	Protein affected	0.4086	0.614	6.22436077074872	3.68702868273902	-1	17.4999801818787	21.4064355426929	26.5227430163274	0.487260865556713	5	0.0134874759152216	0	0.00770712909441233	0	0.299187664980858	1	0.979508196721312	1	1	0.0452642901339517	0	0.0111111111111111	0	0.00888888888888889	0	0	0	-0.209156102678497	-0.84448271355363	-0.163623009384195	-0.75834369188255	-0.660658039056471	-0.64657908729639	0.90312217579073	1	3524	4620	3562	4955
LUAD	ATP11B	ATP11B|23200,uc003flb.2	ATP11B|23200,uc010hxg.2	No normal CDS	0.3067	0.614	4.53226601525175	3.68702868273902	-0.952086835017517	7.49892575434644	13.3822120488454	11.7419011672866	7.11636406634772	7	0.0269749518304432	0.0269749518304432	0.0154142581888247	0.0154142581888247	0.90049588798641	0.90049588798641	0.608606557377049	1	1	0.102091390291512	0.102091390291512	0.0174825174825175	0.0174825174825175	0.0140845070422535	0.0140845070422535	0.00435729847494553	0.00435729847494553	1.57889616627434	1.53174408365392	2.06834563590855	2.09523977691722	-0.0121114985976644	0.015203499357562	1	1	7318	128129	4146	24329
LUAD	PPAPDC1B	PPAPDC1B|84513,uc010lwd.2	PPAPDC1B|84513,uc003xlf.3	Protein affected	0.3229	0.614	4.80127420994312	3.68702868273902	-0.881241773151617	9.19487089652746	36.7302977274874	13.5661404386633	32.8274856056386	4	0	0	0	0	1	1	0.64344262295082	1	1	0	0	0	0	0	0	0	0	-0.592998239180013	-0.565377954486005	-0.559878231287193	-0.539451241353735	-0.641653675253687	-0.594153669528924	1	1	770	2240	2126	6087
LUAD	CRLS1	CRLS1|54675,uc002wmn.3	CRLS1|54675,uc010gbr.2	Protein affected	0.3138	0.614	4.65016466848068	3.68702868273902	-0.995206120842487	10.6985667204576	17.7242580344291	39.0120353553527	17.6742348274591	4	0	0	0	0	1	1	0.64344262295082	1	1	0	0	0	0	0	0	0	0	-0.791548036900952	-0.765637186581972	-0.6135120305949	-0.592900739519191	-0.661387508950609	-0.649474066641654	1	1	3950	33956	3649	32797
LUAD	CAB39L	CAB39L|81617,uc001vcx.2	CAB39L|81617,uc001vcw.2	No protein affected	0.3345	0.614	4.99389736169744	3.68702868273902	-0.998292793077632	4.09279091357401	3.74482004831392	12.3404497322696	3.09037833163804	3	0.00770712909441233	0.00770712909441233	0.00578034682080925	0.00578034682080925	0.276360600518788	0.276360600518788	0.633196721311475	0.13042731605516	0.13042731605516	0.0661895737044634	0.0661895737044634	0.00334448160535117	0.00334448160535117	0.00335570469798658	0.00335570469798658	0.00871459694989107	0.00871459694989107	-0.626397873294956	-0.621032728926211	-0.53920049570683	-0.52893560438161	-0.284519124565293	-0.263372255089051	0.90312217579073	0.958190601143823	3522	135435	3675	92949
LUAD	EBAG9	EBAG9|9166,uc003yng.2	EBAG9|9166,uc003ynf.2	No protein affected	0.3708	0.614	5.59667498313552	3.68702868273902	-0.999659788177639	13.0053649356326	19.1849904370096	25.9148424347996	15.5655119101555	3	0.00192678227360308	0.00192678227360308	0.00192678227360308	0.00192678227360308	0.363126795678574	0.363126795678574	0.674180327868853	0.335511982570806	0.335511982570806	0.0219671546802874	0.0219671546802874	0	0	0	0	0.00435729847494553	0.00435729847494553	-0.526542230124805	-0.524820331066977	-0.455621733002101	-0.455234928999895	-0.0998387745827706	-0.0841470031750195	0.955181353850162	1	1639	25080	1478	25461
LUAD	EHBP1	EHBP1|23301,uc002scb.2	EHBP1|23301,uc002sbz.2	Protein affected	0.355	0.5965	5.33430896609084	3.55652596624076	-0.998104534132561	4.46608765432521	9.43097494858228	10.9976126684955	6.8576635938606	7	0.0289017341040462	0.0289017341040462	0.0211946050096339	0.0211946050096339	0.0930868556822982	0.0930868556822982	0.735655737704918	1	1	0.113465524179519	0.113465524179519	0.0263157894736842	0.0263157894736842	0.0175438596491228	0.0175438596491228	0.0130718954248366	0.0130718954248366	0.164779994637265	0.208086491377854	0.0228589972423747	0.0556674483426661	-0.0877692858039225	-0.0363111889322174	0.806800768218053	0.826875490841684	4870	339588	4949	340619
LUAD	TMEM201	TMEM201|199953,uc001apz.2	TMEM201|199953,uc001apy.2	Protein affected	0.355	0.5965	5.33430896609084	3.55652596624076	-1	2.28455613296124	5.18735957691652	3.87005510444084	4.30709317656659	2	0.00385356454720617	0.00385356454720617	0.00192678227360308	0.00192678227360308	0.139627096302092	0.139627096302092	0.680327868852459	1	1	0.0297991050094775	0.0297991050094775	0.00643086816720257	0.00643086816720257	0.00321543408360129	0.00321543408360129	0	0	-0.354881316229453	-0.340472215259322	-0.453162698954009	-0.425480973176197	-0.622827836915014	-0.604176076556622	0.807187979154978	0.826875490841684	3735	25959	3848	16030
LUAD	CSNK1D	CSNK1D|1453,uc002kei.2	CSNK1D|1453,uc002keg.1	No normal CDS	0.355	0.5965	5.33430896609084	3.55652596624076	-0.836836030052045	55.3110451160377	85.099135630899	72.5984694513051	75.1978656277409	8	0.0134874759152216	0.0134874759152216	0.0134874759152216	0.0134874759152216	0.658872298029655	0.658872298029655	0.565573770491803	0.410341248692861	0.410341248692861	0.0974046937379196	0.0974046937379196	0.00757575757575758	0.00757575757575758	0.00757575757575758	0.00757575757575758	0.0174291938997821	0.0174291938997821	-0.151196299878383	-0.0785985360392788	0.0414344309582853	0.15373122826654	0.552739851645348	0.64058382983334	0.997662315863219	1	2043	29332	2262	2262
LUAD	SLC5A1	SLC5A1|6523,uc003amc.2	SLC5A1|6523,uc011alz.1	Protein affected	0.3186	0.5789	4.72987080024109	3.42527751993394	-1	0.375520414578076	3.98315856395858	3.84217469783286	0.194235365785389	2	0.0423892100192678	0.0423892100192678	0.0250481695568401	0.0250481695568401	0.735517700177612	0.735517700177612	0.592213114754098	0.647224753026966	0.647224753026966	0.188810574376383	0.188810574376383	0.0469314079422383	0.0469314079422383	0.0255474452554745	0.0255474452554745	0.0174291938997821	0.0174291938997821	0.860711914654759	0.987917867689115	0.356143915695557	0.409960091318933	-0.099986022294372	-0.0557961248400801	1	1	5036	69973	4751	53832
LUAD	KCNN3	KCNN3|3782,uc001ffo.2	KCNN3|3782,uc001ffp.2	Protein affected	0.265	0.5789	3.83981899558321	3.42527751993394	-0.988350944000966	0.539413859452688	3.35807675310833	1.62332247746775	0.826815475182235	3	0.0366088631984586	0.0366088631984586	0.0269749518304432	0.0269749518304432	0.291927234757565	0.291927234757565	0.752049180327869	1	1	0.126296089605102	0.126296089605102	0.0341880341880342	0.0341880341880342	0.0257879656160458	0.0257879656160458	0.00435729847494553	0.00435729847494553	1.63128928311537	1.81910230382555	1.50790763784193	1.62759235114445	-0.408638191001594	-0.362469710876701	0.90312217579073	0.958190601143823	1966	152422	3045	162838
LUAD	MACF1	MACF1|23499,uc001cde.1	MACF1|23499,uc001cdf.1	Protein affected	0.2616	0.5789	3.78336048558626	3.42527751993394	-0.853417306251392	53.9043375210505	42.3628487998826	72.2767941140958	21.5157469060164	12	0.107899807321773	0.00963391136801541	0.0789980732177264	0.00963391136801541	0.844644967249743	0.0470626472729215	0.877049180327869	0.821434696903078	0.406833989910972	0.218276860530857	0.0449913304245298	0.109756097560976	0.00742574257425743	0.0833333333333333	0.00742574257425743	0.0217864923747277	0.00435729847494553	4.70538647810445	-0.349628099764121	4.22266795509507	-0.182523909228899	0.531476002081956	-0.33207538442085	1	0.758302073013412	2381	25235	2288	25235
LUAD	DUT	DUT|1854,uc001zww.2	DUT|1854,uc001zws.2	Protein affected	0.3619	0.5614	5.44888653049643	3.29477480343568	-0.875207063445455	5.58367578982689	18.566730707499	22.461970519248	14.599347481656	5	0.00192678227360308	0.00192678227360308	0	0	1	1	0.620901639344262	1	1	0	0	0	0	0	0	0	0	-0.463555969228675	-0.629437003788005	-0.457991286482997	-0.583850514816992	-0.553783787196516	-0.608115310721219	1	1	1872	11204	2144	11948
LUAD	SCOC	SCOC|60592,uc011che.1	SCOC|60592,uc003iif.2	Protein affected	0.3036	0.5614	4.48078913848982	3.29477480343568	-0.957845793723685	11.9260764422297	44.6431046500371	44.6310250090556	31.8020317706729	8	0.00385356454720617	0.00385356454720617	0.00192678227360308	0.00192678227360308	0.891637963626687	0.891637963626687	0.575819672131147	1	1	0.0391671875522907	0.0391671875522907	0.00378787878787879	0.00378787878787879	0.00380228136882129	0.00380228136882129	0	0	-0.265957591261504	-0.216867819013331	-0.130257603324371	-0.068704214549049	-0.753387410205964	-0.736438005791764	1	1	1866	39114	1959	9047
LUAD	KIAA0562	KIAA0562|9731,uc010nzm.1	KIAA0562|9731,uc001aky.2	No tumor CDS	0.2544	0.5614	3.66380128794565	3.29477480343568	-0.961855774488164	4.48709911897576	6.40332262392296	6.81285616463477	5.00691116525201	3	0.00770712909441233	0.00770712909441233	0.00578034682080925	0.00578034682080925	0.43879549653438	0.43879549653438	0.668032786885246	1	1	0.0552634644642894	0.0552634644642894	0.00970873786407767	0.00970873786407767	0.00647249190938511	0.00647249190938511	0.00435729847494553	0.00435729847494553	-0.470106919718811	-0.421627040582443	-0.471138159854733	-0.420207223122549	-0.451542560002922	-0.433436599763363	0.975228196441073	1	5892	45145	6458	45153
LUAD	MECP2	MECP2|4204,uc004fjw.2	MECP2|4204,uc004fjv.2	Protein affected	0.2463	0.5614	3.52929719059996	3.29477480343568	-1	7.97627395392856	11.592703249979	12.733867800712	9.32289496480128	2	0.0173410404624277	0.0173410404624277	0.0173410404624277	0.0173410404624277	0.49164174329538	0.49164174329538	0.725409836065574	1	1	0.0802825076167629	0.0802825076167629	0.015015015015015	0.015015015015015	0.015015015015015	0.015015015015015	0.00871459694989107	0.00871459694989107	-0.386400219975688	-0.324933986024289	-0.224090608736417	-0.152780505217628	-0.396819075624282	-0.359624829709994	0.997662315863219	1	1696	67504	10241	75925
LUAD	FAM104B	FAM104B|90736,uc004dui.3	FAM104B|90736,uc004duh.1	Protein affected	0.2768	0.5614	4.03576323616088	3.29477480343568	-0.984658066867824	8.48466382687641	9.35242470368283	9.62470976906084	5.77338168102532	3	0.00770712909441233	0.00770712909441233	0.00385356454720617	0.00385356454720617	0.0511999317780229	0.0511999317780229	0.952868852459016	0.143216464695122	0.143216464695122	0.0345667395252325	0.0345667395252325	0.0045766590389016	0.0045766590389016	0.00229357798165138	0.00229357798165138	0	0	-0.0163316113642626	0.0225631585498829	-0.145306859059531	-0.125385545731096	-0.451428912828358	-0.434132365474357	0.758302073013412	0.758302073013412	1099	15821	1045	18075
LUAD	H2AFY	H2AFY|9555,uc003lao.1	H2AFY|9555,uc003lan.1	Protein affected	0.3036	0.5614	4.48078913848982	3.29477480343568	-0.851610943480286	58.3187816371747	99.9217202686798	62.734164613578	50.7985508564008	11	0.00578034682080925	0.00578034682080925	0.00385356454720617	0.00385356454720617	0.5511247554859	0.5511247554859	0.942622950819672	1	1	0.0316343665580642	0.0316343665580642	0.00694444444444444	0.00694444444444444	0.00462962962962963	0.00462962962962963	0	0	-0.124035301638685	-0.0143852113093118	-0.0970109456371447	0.00129734406024469	-0.439471401469048	-0.448911634377047	0.997662315863219	1	1921	64858	1915	64858
LUAD	BUB3	BUB3|9184,uc001lhe.2	BUB3|9184,uc001lhd.2	Protein affected	0.2463	0.5614	3.52929719059996	3.29477480343568	-0.945201595755453	18.7308032321312	42.5199340538855	22.4287611806837	32.981046352697	5	0.00770712909441233	0.00770712909441233	0.00770712909441233	0.00770712909441233	0.223920625982773	0.223920625982773	0.680327868852459	0.244346504842116	0.244346504842116	0.0495276135679158	0.0495276135679158	0.00319488817891374	0.00319488817891374	0.00319488817891374	0.00319488817891374	0.00871459694989107	0.00871459694989107	-0.558355921910013	-0.542249751685523	-0.429199916969496	-0.410719754427821	-0.152322039359984	-0.113665273635748	0.90312217579073	0.958190601143823	2764	11127	1537	11127
LUAD	GDF10	GDF10|2662,uc009xnp.2	GDF10|2662,uc001jfb.2	Protein affected	0.2891	0.5439	4.24001019879692	3.16427208693742	-0.881158434973229	0.308049230163608	0.477879417136256	20.0113722646102	1.89775582982953	3	0.0366088631984586	0.0366088631984586	0.0308285163776493	0.0308285163776493	0.115809192278515	0.115809192278515	0.616803278688525	0.148227772996867	0.148227772996867	0.166727747643724	0.166727747643724	0.0526315789473684	0.0526315789473684	0.0421052631578947	0.0421052631578947	0.0174291938997821	0.0174291938997821	1.93539968746037	2.0591393093845	2.15811891523105	2.30268321792351	0.225529967985532	0.317082415205922	0.806800768218053	0.826875490841684	2670	13377	2673	13377
LUAD	NIPA1	NIPA1|123606,uc001yvc.2	NIPA1|123606,uc001yve.2	Protein affected	0.2533	0.5439	3.64553529941722	3.16427208693742	-0.998519670562932	2.39508319702564	6.13052713290021	5.20438109257927	3.53289176656084	3	0.0115606936416185	0.0115606936416185	0.00770712909441233	0.00770712909441233	0.0288263740392975	0.0288263740392975	0.440573770491803	0.0908723998035035	0.0908723998035035	0.0977124399279679	0.0977124399279679	0.0247524752475248	0.0247524752475248	0.0199004975124378	0.0199004975124378	0	0	0.247979630978135	0.274326390206785	0.250995639086507	0.287746218958129	-0.676831219073915	-0.668973719306505	0.758302073013412	0.758302073013412	6563	43156	6384	43563
LUAD	DMWD	DMWD|1762,uc002pdk.1	DMWD|1762,uc002pdj.1	Protein affected	0.2741	0.5439	3.99092853704565	3.16427208693742	-0.984714768838217	4.52409381013433	7.23356109509232	8.13491196969085	6.43913376403333	3	0.0154142581888247	0.0154142581888247	0.0115606936416185	0.0115606936416185	0.98887690904712	0.98887690904712	0.540983606557377	1	1	0.0943333447991108	0.0943333447991108	0.0117647058823529	0.0117647058823529	0.0118577075098814	0.0118577075098814	0.00435729847494553	0.00435729847494553	-0.206755703384691	-0.17416753447542	-0.109341853071382	-0.102020013422403	-0.439967218215758	-0.423922149997923	1	1	3233	9797	3308	9797
LUAD	GDAP2	GDAP2|54834,uc001ehg.2	GDAP2|54834,uc001ehf.2	Protein affected	0.24	0.5439	3.42468289266443	3.16427208693742	-1	2.20172864041355	4.14995371548165	3.06893616823157	3.1848572052276	2	0.0192678227360308	0.0192678227360308	0.00963391136801541	0.00963391136801541	0.291644461418974	0.291644461418974	0.610655737704918	0.492630431432647	0.492630431432647	0.104857668474838	0.104857668474838	0.0247349823321555	0.0247349823321555	0.0142348754448399	0.0142348754448399	0	0	-0.130030195202598	-0.0928086607631872	-0.284038374172941	-0.269884764830449	-0.587367504625416	-0.665570320644046	0.90312217579073	0.958190601143823	2530	52457	8876	66195
LUAD	SBDSP1	SBDSP1|155370,uc003twh.2	SBDSP1|155370,uc003twg.2	No CDS	0.2316	0.5439	3.28519716208372	3.16427208693742	-0.957262914886293	13.1279442471465	13.6427967923666	19.834953172674	10.6865303156912	5	0.00385356454720617	0.00385356454720617	0	0	0.828700674076732	0.828700674076732	0.631147540983607	1	1	0.0361123377913195	0.0361123377913195	0.00342465753424658	0.00342465753424658	0	0	0	0	-0.430635222207469	-0.380252940537226	-0.542924916077634	-0.542122629789925	-0.481690555688424	-0.546704769488213	1	1	1594	8025	1716	8025
LUAD	RBCK1	RBCK1|10616,uc002wdo.2	RBCK1|10616,uc002wdp.3	No tumor CDS	0.3098	0.5439	4.58374289201368	3.16427208693742	-0.96125635365829	23.1634096169882	40.0310358034239	44.3718953373802	38.2421786419965	7	0.00192678227360308	0.00192678227360308	0.00192678227360308	0.00192678227360308	0.5688102629697	0.5688102629697	0.545081967213115	1	1	0.0204667884278735	0.0204667884278735	0.004	0.004	0.004	0.004	0	0	-0.543416495801012	-0.471709445851765	-0.406788827246652	-0.338027954396105	-0.739863426397669	-0.724070242148861	0.997662315863219	1	1212	2699	2760	22900
LUAD	SYT15	SYT15|83849,uc001jeb.2	SYT15|83849,uc001jea.2	Protein affected	0.226	0.5263	3.19220667502991	3.0330236406306	-0.914871994326704	6.03409032063827	1.3563497439307	15.8545288074326	1.7393911180017	4	0.0173410404624277	0.0173410404624277	0.00963391136801541	0.00963391136801541	0.667012740262136	0.667012740262136	0.633196721311475	0.716730304220641	0.716730304220641	0.0950043745755908	0.0950043745755908	0.0203389830508475	0.0203389830508475	0.0102040816326531	0.0102040816326531	0.00435729847494553	0.00435729847494553	0.380117023008596	0.439013061325585	0.067675331395632	0.117244561030422	-0.318632674039535	-0.298967016893114	0.997662315863219	1	4656	12074	4861	12074
LUAD	CDKN2C	CDKN2C|1031,uc001csf.2	CDKN2C|1031,uc001csg.2	No protein affected	0.2955	0.5263	4.34628504114413	3.0330236406306	-1	2.82244679864213	8.65232112214647	7.37253885207042	7.74721707096085	2	0	0	0	0	1	1	0.491803278688525	1	1	0	0	0	0	0	0	0	0	-0.669535313009609	-0.569109171527688	-0.623940434674734	-0.496987914365557	-0.530587308343445	-0.511279614405331	1	1	2087	5940	1271	4666
LUAD	ZNF219	ZNF219|51222,uc010aik.1	ZNF219|51222,uc001vzs.2	No protein affected	0.235	0.5088	3.34165567208067	2.90252092413234	-0.929557204451768	2.73281678042467	7.99516750754184	22.5734227189875	6.39100320070714	3	0.00578034682080925	0.00578034682080925	0.00385356454720617	0.00385356454720617	0.0475315088888845	0.0475315088888845	0.528688524590164	0.102008761104001	0.102008761104001	0.0656438676500599	0.0656438676500599	0	0	0	0	0.00871459694989107	0.00871459694989107	-0.724723651424803	-0.775340983633994	-0.64393794349214	-0.686879829313911	-0.106964188218566	-0.0651314027567882	0.758302073013412	0.758302073013412	2936	14659	2946	8969
LUAD	CENPM	CENPM|79019,uc003bbn.2	CENPM|79019,uc010gyq.2	Protein affected	0.2612	0.5088	3.77671830793956	2.90252092413234	-0.879889618577427	1.86603942908658	13.5962009704	3.62706466130767	1.4447731398	5	0	0	0	0	1	1	0.959016393442623	1	1	0	0	0	0	0	0	0	0	-0.418637632169293	-0.394653131350792	-0.365077932251944	-0.341050132138765	-0.430306886369768	-0.408095645743454	1	1	922	8400	533	1475
LUAD	TNC	TNC|3371,uc004bjj.3	TNC|3371,uc010mvf.2	Protein affected	0.2612	0.5088	3.77671830793956	2.90252092413234	-1	9.19958364417563	58.3536776545068	20.4205430625799	49.2693726314994	2	0.0655105973025048	0.0655105973025048	0.0539499036608863	0.0539499036608863	0.246906973339486	0.246906973339486	0.407786885245902	0.405317607221902	0.405317607221902	0.271815742447482	0.271815742447482	0.0588235294117647	0.0588235294117647	0.0443349753694581	0.0443349753694581	0.0479302832244009	0.0479302832244009	1.27042582679972	1.32872631282474	1.2011348096547	1.26111087615277	0.688155746265907	0.722186487528537	0.90312217579073	0.958190601143823	7598	97681	6700	92231
LUAD	FAM19A5	FAM19A5|25817,uc003bio.3	FAM19A5|25817,uc003bim.3	Protein affected	0.2259	0.5088	3.19054613061823	2.90252092413234	-1	0.258688138181499	3.04736713903956	3.04424046620098	2.44935562578142	2	0.00578034682080925	0.00578034682080925	0.00385356454720617	0.00385356454720617	0.620199442255148	0.620199442255148	0.487704918032787	1	1	0.0648778006829523	0.0648778006829523	0.00448430493273543	0.00448430493273543	0.0045045045045045	0.0045045045045045	0.00435729847494553	0.00435729847494553	-0.511571558695751	-0.48127086431024	-0.436284810085077	-0.37984818937068	-0.418652253718487	-0.373979671878134	0.997662315863219	1	2636	175625	2599	262455
LUAD	BBS7	BBS7|55212,uc003iee.1	BBS7|55212,uc003ied.2	Protein affected	0.2815	0.5088	4.11380882350961	2.90252092413234	-0.913343188675807	2.19176603463714	3.95207580120233	4.30709109124375	3.48666034780094	3	0.023121387283237	0.023121387283237	0.0192678227360308	0.0192678227360308	0.436950558306355	0.436950558306355	0.545081967213115	0.522975815284442	0.522975815284442	0.124385408902043	0.124385408902043	0.0272373540856031	0.0272373540856031	0.0194552529182879	0.0194552529182879	0.0130718954248366	0.0130718954248366	1.12809994331249	1.27480131501417	0.734446973669742	0.829516460795347	0.0777788765370486	0.142987651599656	0.975228196441073	1	2606	42760	3698	46004
LUAD	S100A16	S100A16|140576,uc001fcd.1	S100A16|140576,uc001fcc.2	No protein affected	0.2259	0.5088	3.19054613061823	2.90252092413234	-1	69.602317619579	309.233977897781	80.2163674120514	111.321339335219	2	0.00192678227360308	0.00192678227360308	0.00192678227360308	0.00192678227360308	0.132158969380926	0.132158969380926	0.905737704918033	0.0936819172113288	0.0936819172113288	0.0168630365021934	0.0168630365021934	0	0	0	0	0.00435729847494553	0.00435729847494553	-0.370847753309023	-0.377131825040994	-0.324213079657941	-0.332372055091909	0.0278260546432674	0.0398633299190013	0.806800768218053	0.826875490841684	1068	6148	1088	2115
LUSC	CRLS1	CRLS1|54675,uc002wmn.3	CRLS1|54675,uc010gbr.2	Protein affected	0.7148	0.9	7.44636386806675	4.4679774884495	-0.968693864875625	9.50590020643927	19.3984754287824	34.3143065294727	1.27657960348756	4	0.00561797752808989	0.00561797752808989	0.00561797752808989	0.00561797752808989	0.149805388371759	0.149805388371759	0.950310559006211	1	1	0.0270453399871929	0.0270453399871929	0.00568181818181818	0.00568181818181818	0.00568181818181818	0.00568181818181818	0	0	-0.490019650920922	-0.433411884643923	-0.380447754621184	-0.324784745793777	-0.554770716848765	-0.539075108887384	0.794465873816818	0.845721736643709	3950	33956	3649	32797
LUSC	ZNF385A	ZNF385A|25946,uc001sfy.3	ZNF385A|25946,uc001sfw.1	Protein affected	0.7583	0.9	7.93518303696024	4.4679774884495	-0.936585594070059	2.04934942632769	61.4317472903255	26.1079239703944	10.1459627532566	7	0.00561797752808989	0.00561797752808989	0.00561797752808989	0.00561797752808989	0.697105241510643	0.697105241510643	0.917184265010352	1	1	0.0283155655406709	0.0283155655406709	0.00602409638554217	0.00602409638554217	0.00602409638554217	0.00602409638554217	0	0	-0.244603907804701	-0.19905681443351	-0.114836302307098	-0.0752368612794398	-0.43690475592979	-0.409588477252982	1	1	2336	22164	2404	15562
LUSC	DUT	DUT|1854,uc001zww.2	DUT|1854,uc001zws.2	Protein affected	0.7256	0.9	7.56772586861962	4.4679774884495	-0.887104710471047	6.33933481516406	35.2261137096877	18.4672212685517	15.3929493774056	5	0	0	0	0	1	1	0.921325051759834	1	1	0	0	0	0	0	0	0	0	-0.560663613277686	-0.533836189304464	-0.535615801274998	-0.498621443013239	-0.48236100515519	-0.472229583384212	1	1	1872	11204	2144	11948
LUSC	MYBBP1A	MYBBP1A|10514,uc002fyb.3	MYBBP1A|10514,uc002fxz.3	Protein affected	0.6902	0.88	7.16992820014078	4.34847242000962	-0.908273031441885	0.490510368037703	20.8384072258148	13.5189239718419	4.5254768262018	4	0.0112359550561798	0.0112359550561798	0.0112359550561798	0.0112359550561798	0.260701153948268	0.260701153948268	0.952380952380952	1	1	0.0470294485711054	0.0470294485711054	0.0116959064327485	0.0116959064327485	0.0116959064327485	0.0116959064327485	0	0	-0.157396852201204	-0.152624589895589	-0.0298733957726822	-0.0394897052769977	-0.542433366995173	-0.539645447320989	0.900838640870749	0.928415333958629	4567	16490	4104	16490
LUSC	COMMD5	COMMD5|28991,uc003zem.2	COMMD5|28991,uc003zeo.3	No protein affected	0.6766	0.88	7.01710197722235	4.34847242000962	-0.882762924585205	6.57940898006505	19.8415299083204	16.9254209082005	6.17576039977205	9	0.0224719101123595	0	0.0168539325842697	0	0.956952158571961	1	0.838509316770186	0.365933984126709	1	0.0897021720898541	0	0.01875	0	0.0125	0	0.0112359550561798	0	0.851814807772658	-0.543979272653421	0.659523278732286	-0.450752905493968	0.118844188542163	-0.578404464140735	1	1	1303	2900	1405	3381
LUSC	TMEM201	TMEM201|199953,uc001apz.2	TMEM201|199953,uc001apy.2	Protein affected	0.6766	0.88	7.01710197722235	4.34847242000962	-1	2.5084635122575	11.2063001399591	3.88409132209092	5.71925520869445	2	0.0112359550561798	0.0112359550561798	0.00561797752808989	0.00561797752808989	0.443721439929032	0.443721439929032	0.929606625258799	1	1	0.0485120218111926	0.0485120218111926	0.0121951219512195	0.0121951219512195	0.00609756097560976	0.00609756097560976	0	0	-0.175399202680835	-0.170230096542602	-0.320219361725087	-0.310809078342895	-0.597376384857957	-0.582350664444304	0.991741888749633	0.973262226226348	3735	25959	3848	16030
LUSC	RGS19	RGS19|10287,uc002yib.2	RGS19|10287,uc002yhy.2	No protein affected	0.6574	0.86	6.80134730957281	4.22896735156975	-0.885761136457616	3.46793348925587	11.0970933111622	19.1922128064571	6.95342641587081	4	0.00561797752808989	0.00561797752808989	0.00561797752808989	0.00561797752808989	0.129014129487832	0.129014129487832	0.799171842650104	1	1	0.030488746371451	0.030488746371451	0.00662251655629139	0.00662251655629139	0.00662251655629139	0.00662251655629139	0	0	-0.0108495101159056	0.0227094600203822	0.197273769889033	0.25262909656924	-0.497862096033296	-0.495805215682669	0.794436035138547	0.836995108449541	1490	6788	1590	6309
LUSC	ABI1	ABI1|10006,uc001isz.2	ABI1|10006,uc001ita.2	Protein affected	0.6418	0.86	6.62604664210756	4.22896735156975	-0.800114015182072	8.23929821036012	27.4564327129741	13.7345944139764	5.80416379560912	13	0.0168539325842697	0.0168539325842697	0.0168539325842697	0.0168539325842697	0.111087960837551	0.111087960837551	0.929606625258799	1	1	0.0648227702189743	0.0648227702189743	0.0181818181818182	0.0181818181818182	0.0181818181818182	0.0181818181818182	0	0	0.158190184777958	0.21369581930046	0.390974837393309	0.48647460433457	-0.635266424542138	-0.632073437353151	0.794436035138547	0.836995108449541	3570	114433	3498	114433
LUSC	KIF22	KIF22|3835,uc002dts.3	KIF22|3835,uc002frc.1	No normal CDS	0.6574	0.86	6.80134730957281	4.22896735156975	-0.976021602160216	12.4305616606602	56.3880071147587	22.96733760451	16.0036236749102	6	0.0112359550561798	0.0112359550561798	0.0112359550561798	0.0112359550561798	0.238025196143585	0.238025196143585	0.968944099378882	1	1	0.0466240943150829	0.0466240943150829	0.0115606936416185	0.0115606936416185	0.0115606936416185	0.0115606936416185	0	0	-0.0422472241998326	0.102219060601956	0.0338143935514563	0.191567930413409	-0.576187962829021	-0.530167047469716	0.896131440642916	0.914997365709083	2096	14649	410	586
LUSC	SLC29A1	SLC29A1|2030,uc003owy.1	SLC29A1|2030,uc003owu.1	No protein affected	0.5978	0.84	6.13160886207737	4.10946228312987	-0.945442544254425	16.2730006990086	33.9229259490196	30.5835174507576	12.9492489367492	8	0.0112359550561798	0.0112359550561798	0	0	0.0341440176923079	0.0341440176923079	0.933747412008282	1	1	0.0476523686790431	0.0476523686790431	0.0119047619047619	0.0119047619047619	0	0	0	0	0.0428558378439739	0.0690153238866302	-0.431832656331998	-0.420568730574006	-0.521872529424219	-0.506622805119022	0.794436035138547	0.836995108449541	2128	10593	2323	14647
LUSC	MORF4L2	MORF4L2|9643,uc004ekx.2	MORF4L2|9643,uc004ele.2	No protein affected	0.5978	0.84	6.13160886207737	4.10946228312987	-0.834335433543354	16.0952224834353	48.1986150088456	30.252053300515	18.858488287807	17	0.0224719101123595	0.0224719101123595	0.0224719101123595	0.0224719101123595	0.104318785159235	0.104318785159235	0.93167701863354	1	1	0.0788553326023483	0.0788553326023483	0.0240963855421687	0.0240963855421687	0.0240963855421687	0.0240963855421687	0	0	0.562727419741048	0.90179361148749	0.827352953078267	1.25259863488415	-0.466745453149009	-0.451742792145638	0.794436035138547	0.836995108449541	1983	11319	1914	12659
LUSC	CIT	CIT|11113,uc001txj.1	CIT|11113,uc001txi.1	Protein affected	0.6006	0.84	6.16307308444293	4.10946228312987	-0.847363607816907	0.479857125231384	8.16514879116403	3.01941977057045	1.14781311619883	3	0.0280898876404494	0.0280898876404494	0.0224719101123595	0.0224719101123595	0.573145593140321	0.573145593140321	0.855072463768116	0.588623811914614	0.588623811914614	0.099063075949933	0.099063075949933	0.0340136054421769	0.0340136054421769	0.0272108843537415	0.0272108843537415	0	0	0.0384166035345236	0.0624143969822218	0.105145104763935	0.133990678258577	-0.775798852192951	-0.763080198454918	1	1	8702	191495	8576	191495
LUSC	FBLN2	FBLN2|2199,uc011avb.1	FBLN2|2199,uc011ava.1	Protein affected	0.6365	0.82	6.56648936405847	3.98995721468999	-0.987110711071107	17.101091132298	47.4621627967575	25.1173346021069	4.88747423121367	4	0.0224719101123595	0.0224719101123595	0.0168539325842697	0.0168539325842697	0.488993928904085	0.488993928904085	1	1	1	0.0751724736649807	0.0751724736649807	0.0224719101123595	0.0224719101123595	0.0168539325842697	0.0168539325842697	0	0	-0.390707076936781	-0.10831098253743	-0.391800682612057	-0.0532378995975504	-0.524573664492613	-0.688014487901308	1	1	4182	89297	4323	89297
LUSC	ZNF219	ZNF219|51222,uc010aik.1	ZNF219|51222,uc001vzs.2	No protein affected	0.5331	0.8	5.40456058098751	3.87045214625012	-0.93111040259793	2.96535578917306	16.1976822141677	15.2770577868667	2.75180198747428	3	0.00561797752808989	0.00561797752808989	0.00561797752808989	0.00561797752808989	0.201671593806239	0.201671593806239	0.929606625258799	1	1	0.0280511237936806	0.0280511237936806	0.00595238095238095	0.00595238095238095	0.00595238095238095	0.00595238095238095	0	0	-0.313835518235143	-0.28581500234722	-0.20785513701867	-0.171036445327155	-0.480732210014087	-0.480732210014087	0.819684818250327	0.879661756171082	2936	14659	2946	8969
LUSC	TEF	TEF|7008,uc003azy.2	TEF|7008,uc003azx.2	Protein affected	0.531	0.8	5.38096241421334	3.87045214625012	-0.992545470035017	5.00082531221479	14.6989328889289	20.1042992974514	3.5121130110337	3	0.00561797752808989	0.00561797752808989	0.00561797752808989	0.00561797752808989	0.0953952974960138	0.0953952974960138	0.89648033126294	0.0898876404494383	0.0898876404494383	0.0373661130297915	0.0373661130297915	0	0	0	0	0.0112359550561798	0.0112359550561798	-0.627348277314949	-0.614258553327681	-0.559006780885238	-0.577578759452513	-0.0104308755712542	0.0926516128248802	0.794436035138547	0.836995108449541	4362	17366	4331	31937
LUSC	ISLR	ISLR|3671,uc002axh.1	ISLR|3671,uc002axg.1	No protein affected	0.61	0.8	6.26870297381301	3.87045214625012	-1	22.6107701905672	64.7358844250872	29.3022281270164	14.6656280744495	2	0.0168539325842697	0.0168539325842697	0.00561797752808989	0.00561797752808989	0.129968989790286	0.129968989790286	0.991718426501035	1	1	0.0619114869799801	0.0619114869799801	0.0170454545454545	0.0170454545454545	0.00568181818181818	0.00568181818181818	0	0	0.297126475425589	0.343465975659996	-0.143972023147867	-0.10542612622174	-0.659937164300929	-0.620177949991107	0.794436035138547	0.836995108449541	2111	2308	2295	3126
LUSC	PDGFA	PDGFA|5154,uc003sis.2	PDGFA|5154,uc003sir.2	Protein affected	0.5513	0.8	5.60907802636364	3.87045214625012	-0.996291629162916	10.0416363697762	20.1183927048931	17.8027899753755	8.37708440529501	3	0.00561797752808989	0.00561797752808989	0	0	0.90704281288544	0.90704281288544	0.952380952380952	1	1	0.0271667234601129	0.0271667234601129	0.00571428571428571	0.00571428571428571	0	0	0	0	-0.417732669995974	-0.359346532510575	-0.489712750526339	-0.458146723216809	-0.503597283195782	-0.479622743515565	1	1	2736	22583	2805	22583
LUSC	CDKN2C	CDKN2C|1031,uc001csf.2	CDKN2C|1031,uc001csg.2	No protein affected	0.5707	0.8	5.82708013846786	3.87045214625012	-1	3.21159893340947	12.5668336951087	8.52981937522532	7.14347254107123	2	0.00561797752808989	0.00561797752808989	0.00561797752808989	0.00561797752808989	0.845693950990567	0.845693950990567	0.751552795031056	1	1	0.0366418257704467	0.0366418257704467	0.00840336134453781	0.00840336134453781	0.00840336134453781	0.00840336134453781	0	0	-0.228990068165574	-0.0558398622206136	-0.148706259417425	0.0858218233884754	-0.509446172172853	-0.60243787474842	1	1	2087	5940	1271	4666
LUSC	IL1RN	IL1RN|3557,uc002tja.2	IL1RN|3557,uc002tjb.2	Protein affected	0.5847	0.78	5.98440125029565	3.75094707781024	-0.978498039176931	0.806346529857181	80.2014055715306	48.7582702319097	16.8740735822663	5	0	0	0	0	1	1	0.745341614906832	1	1	0	0	0	0	0	0	0	0	-0.462285684932171	-0.449819964249909	-0.394280221941814	-0.379120559793589	-0.470746905466858	-0.471376868077177	1	1	1750	16123	1742	6455
LUSC	MTA3	MTA3|57504,uc002rsr.2	MTA3|57504,uc002rsp.1	Protein affected	0.5005	0.78	5.03822713487423	3.75094707781024	-0.870314389992798	1.46619399692681	12.7509270198078	5.26935043919995	3.72611292654207	4	0.0280898876404494	0.0280898876404494	0.0112359550561798	0.0112359550561798	0.771421543954743	0.771421543954743	0.925465838509317	1	1	0.0904832061698774	0.0904832061698774	0.029585798816568	0.029585798816568	0.0118343195266272	0.0118343195266272	0	0	0.437703191145848	0.488821682799554	-0.158277285622195	-0.135715978317728	-0.571294458655575	-0.56266878840408	1	1	1853	140682	5483	188902
LUSC	QKI	QKI|9444,uc003qui.2	QKI|9444,uc003qug.2	Protein affected	0.5847	0.78	5.98440125029565	3.75094707781024	-0.930933093309331	20.4978444190492	28.7969075871895	29.665119688361	7.18600533534644	6	0.0168539325842697	0.0168539325842697	0.00561797752808989	0.00561797752808989	0.33679694191388	0.33679694191388	0.995859213250518	1	1	0.0614130981091674	0.0614130981091674	0.0168539325842697	0.0168539325842697	0.00561797752808989	0.00561797752808989	0	0	-0.197874028082805	-0.19190452051173	-0.49802571942207	-0.493551096272293	-0.532016248528244	-0.532016248528244	0.949879891432146	0.934802432837985	4727	159218	5677	155495
LUSC	H2AFV	H2AFV|94239,uc003tma.2	H2AFV|94239,uc003tlz.2	Protein affected	0.5847	0.78	5.98440125029565	3.75094707781024	-0.979273927392739	38.596819106406	106.438076560598	48.8466334270307	32.8607731775273	6	0.0168539325842697	0.0168539325842697	0.0112359550561798	0.0112359550561798	0.990983971525597	0.990983971525597	0.995859213250518	1	1	0.0614130981091674	0.0614130981091674	0.0168539325842697	0.0168539325842697	0.0112359550561798	0.0112359550561798	0	0	0.267229062905981	0.27646934658962	0.138539052486037	0.14035014926335	-0.520851042976524	-0.48995930467793	1	1	1429	14513	3755	21238
LUSC	BCAS3	BCAS3|54828,uc002iyy.3	BCAS3|54828,uc002izd.3	Protein affected	0.5246	0.78	5.30904419166349	3.75094707781024	-0.854833483348335	4.98788773043398	14.3769881605254	11.0006339564786	7.01637366722825	11	0.0224719101123595	0.0168539325842697	0.0224719101123595	0.0168539325842697	0.592733153459921	0.415867683254454	0.815734989648033	0.0689158774951957	0.0371141427606863	0.0991164295409619	0.0844692985662735	0.0125786163522013	0.00628930817610063	0.0125786163522013	0.00628930817610063	0.0224719101123595	0.0224719101123595	0.0657216678313866	-0.221609900807419	0.242095863770177	-0.0919902659704236	0.744966273480677	0.868478416738972	1	0.94861321212944	2955	505788	1037	24519
LUSC	PTPN6	PTPN6|5777,uc001qsa.1	PTPN6|5777,uc001qsb.2	Protein affected	0.5605	0.76	5.71246047127904	3.63144200937036	-0.925736573657366	16.6073349796062	29.8350901936106	67.4379165779065	14.4086225247042	5	0	0	0	0	1	1	0.811594202898551	1	1	0	0	0	0	0	0	0	0	-0.689305363642773	-0.68475631948767	-0.661355656947429	-0.649954896530637	-0.536490380803558	-0.515122632193764	1	1	2159	14740	2246	10046
LUSC	LSM14B	LSM14B|149986,uc010zzz.1	LSM14B|149986,uc010gjy.1	Protein affected	0.4771	0.76	4.77527613367635	3.63144200937036	-0.956759675967597	10.2833643938964	33.5613169897935	13.8742365031437	15.6601135313681	6	0.0112359550561798	0.0112359550561798	0.00561797752808989	0.00561797752808989	0.206682704888335	0.206682704888335	0.894409937888199	1	1	0.0496363448827459	0.0496363448827459	0.0125786163522013	0.0125786163522013	0.00628930817610063	0.00628930817610063	0	0	0.0594547268557348	0.200691795016007	-0.0951127882279903	0.0223233140780069	-0.64979538514304	-0.647821778760205	0.819684818250327	0.879661756171082	2378	10762	2594	12918
LUSC	CPLX1	CPLX1|10815,uc003gbi.2	CPLX1|10815,uc003gbj.2	Protein affected	0.4966	0.74	4.99440196800792	3.51193694093049	-1	0.189799996512326	1.84057598190477	1.8180320602691	0.162064766019368	2	0	0	0	0	1	1	0.74120082815735	1	1	0	0	0	0	0	0	0	0	-0.487165022937535	-0.469770341607172	-0.346001393100385	-0.32953395686435	-0.499540949866767	-0.481418484356553	1	1	2139	41200	2076	41200
LUSC	PRKG2	PRKG2|5593,uc011ccg.1	PRKG2|5593,uc003hmh.2	Protein affected	0.4516	0.74	4.48872696570431	3.51193694093049	-0.85544098969327	1.09804925450793	1.74035271294028	2.18311964262428	0.474317693240129	4	0.0224719101123595	0.0224719101123595	0.0224719101123595	0.0224719101123595	0.206029119522437	0.206029119522437	0.960662525879917	1	1	0.0772726993468629	0.0772726993468629	0.0233918128654971	0.0233918128654971	0.0233918128654971	0.0233918128654971	0	0	0.250128425318179	0.270681055862666	0.558921645109986	0.566494614334777	-0.634323442519877	-0.654226242249502	0.819684818250327	0.879661756171082	2458	65475	3327	116378
LUSC	SLC38A5	SLC38A5|92745,uc010nid.2	SLC38A5|92745,uc004djk.3	Protein affected	0.5373	0.74	5.45175691453585	3.51193694093049	-1	11.3177790365888	38.7107603417399	14.6819973359864	2.8882899549383	2	0.0168539325842697	0.0168539325842697	0.0168539325842697	0.0168539325842697	0.0828105612289705	0.0828105612289705	0.991718426501035	1	1	0.0614130981091674	0.0614130981091674	0.0168539325842697	0.0168539325842697	0.0168539325842697	0.0168539325842697	0	0	0.409125498835158	0.442269236045069	1.17786862420847	1.31254853026462	-0.682885956878745	-0.678422851915594	0.794436035138547	0.836995108449541	1988	11717	2097	8953
LUSC	TGM1	TGM1|7051,uc001wod.2	TGM1|7051,uc010tog.1	Protein affected	0.4611	0.74	4.59548057730174	3.51193694093049	-1	5.25723293045173	29.6590643883144	4.05032134627121	1.7053217732788	2	0.0280898876404494	0.0280898876404494	0.0168539325842697	0.0168539325842697	0.0010919171025981	0.0010919171025981	0.886128364389234	0.00082972701423046	0.00082972701423046	0.129783116200499	0.129783116200499	0.00625	0.00625	0.00632911392405063	0.00632911392405063	0.0224719101123595	0.0224719101123595	-0.363971546712649	-0.290338096746468	-0.244451155491247	-0.137603355780205	0.496749559245493	0.603299749904883	0.381079068806737	0.381079068806737	2775	14095	1703	14095
LUSC	C12orf47	C12orf47|51275,uc001tsv.2	C12orf47|51275,uc001tsu.1	No CDS	0.5373	0.74	5.45175691453585	3.51193694093049	-0.858721872187219	7.44323024214914	10.8259314229556	8.63504695149277	4.5670780121328	5	0	0	0	0	1	1	0.958592132505176	1	1	0	0	0	0	0	0	0	0	-0.591322500655594	-0.680652087525039	-0.540570437543948	-0.601074705265254	-0.520400296835298	-0.510025759527253	1	1	932	2138	602	2137
LUSC	ATXN3	ATXN3|4287,uc010twl.1	ATXN3|4287,uc001yac.3	No tumor CDS	0.4457	0.74	4.42242735429117	3.51193694093049	-0.955367536753675	2.86802415837609	7.58482269825707	4.95106167274307	4.849496612131	6	0.0280898876404494	0.0280898876404494	0.0224719101123595	0.0224719101123595	0.724732854836177	0.724732854836177	0.795031055900621	0.585670756590582	0.585670756590582	0.0999349339712342	0.0999349339712342	0.0344827586206897	0.0344827586206897	0.0275862068965517	0.0275862068965517	0	0	0.428321701024343	0.441843193546531	0.404412411672502	0.409970496918094	-0.669578594047209	-0.669578594047209	1	1	645	25657	6922	48069
LUSC	CD44	CD44|960,uc001mvv.2	CD44|960,uc001mvx.2	Protein affected	0.5373	0.74	5.45175691453585	3.51193694093049	-0.898817881788179	39.7313058853727	149.872478308959	172.949731800201	56.1194696027079	11	0.0280898876404494	0.0280898876404494	0.0280898876404494	0.0280898876404494	0.555300986503151	0.555300986503151	0.772256728778468	0.595601658797339	0.595601658797339	0.124369795932746	0.124369795932746	0.0218978102189781	0.0218978102189781	0.0218978102189781	0.0218978102189781	0.0224719101123595	0.0224719101123595	-0.0425376678560668	0.09210153192556	0.126353712309581	0.327106304745775	0.230614313511785	0.253033632015029	1	1	5600	93530	4586	93530
LUSC	CSNK1D	CSNK1D|1453,uc002kei.2	CSNK1D|1453,uc002keg.1	No normal CDS	0.4275	0.72	4.21790990891504	3.39243187249061	-0.90982298229823	55.6531999959335	68.4802608328841	69.6233925446485	57.8722143952164	8	0.0168539325842697	0.0168539325842697	0.0112359550561798	0.0112359550561798	0.235418418565153	0.235418418565153	0.668737060041408	1	1	0.0894705549271816	0.0894705549271816	0.0158730158730159	0.0158730158730159	0.00793650793650794	0.00793650793650794	0.0112359550561798	0.0112359550561798	0.166825943380623	0.218300096982624	-0.103019947027299	-0.0586022100468239	0.226411430635315	0.316445562602955	0.896131440642916	0.914997365709083	2043	29332	2262	2262
LUSC	SLC37A2	SLC37A2|219855,uc010sau.1	SLC37A2|219855,uc001qbn.2	Protein affected	0.515	0.72	5.20116685783873	3.39243187249061	-0.841930551310675	0.00883869119839262	6.4497334791372	9.56977621693225	2.39123599179201	4	0.0168539325842697	0.0168539325842697	0.0112359550561798	0.0112359550561798	0.448983433875192	0.448983433875192	0.766045548654244	0.566105373868181	0.566105373868181	0.0846412164801605	0.0846412164801605	0.0147058823529412	0.0147058823529412	0.0148148148148148	0.0148148148148148	0	0	-0.123516990017359	-0.109758564828993	0.00253138400048394	0.0142820466435721	-0.538083903815563	-0.543796180304979	0.991741888749633	0.973262226226348	4195	27399	4138	27399
LUSC	SLC5A1	SLC5A1|6523,uc003amc.2	SLC5A1|6523,uc011alz.1	Protein affected	0.4739	0.72	4.73931702240143	3.39243187249061	-1	0.42793649183218	3.03136533249562	3.80730579769585	0.363459676963125	2	0.0393258426966292	0.0393258426966292	0.0280898876404494	0.0280898876404494	0.113049751684037	0.113049751684037	0.68944099378882	0.104836664716493	0.104836664716493	0.174018799152494	0.174018799152494	0.0229007633587786	0.0229007633587786	0.0153846153846154	0.0153846153846154	0.0337078651685393	0.0337078651685393	0.0125117208965747	0.127837922609755	-0.109365526155687	-0.0518457949739203	0.354815147989424	0.387509831130533	0.794436035138547	0.836995108449541	5036	69973	4751	53832
LUSC	PRX	PRX|57716,uc002onq.2	PRX|57716,uc002onr.2	Protein affected	0.4739	0.72	4.73931702240143	3.39243187249061	-0.947236835132282	2.41410583983247	2.28425173234467	37.1694582965517	0.830059694469647	3	0.0280898876404494	0.0280898876404494	0.0112359550561798	0.0112359550561798	0.640789009186696	0.640789009186696	0.780538302277433	1	1	0.113912858699068	0.113912858699068	0.0291970802919708	0.0291970802919708	0.0072992700729927	0.0072992700729927	0.0112359550561798	0.0112359550561798	0.439599538002382	0.469239558356562	-0.316524986922713	-0.277872803554776	-0.139741111451269	-0.123339966133118	1	1	4986	10524	4856	19600
LUSC	ADD3	ADD3|120,uc001kyu.2	ADD3|120,uc001kys.3	Protein affected	0.4208	0.72	4.14262051968317	3.39243187249061	-0.862311180859412	10.0905679464163	24.5974215854332	16.2778203220098	6.88432186706693	6	0.00561797752808989	0.00561797752808989	0.00561797752808989	0.00561797752808989	0.559323546793219	0.559323546793219	0.919254658385093	1	1	0.0287226650643072	0.0287226650643072	0.00613496932515337	0.00613496932515337	0.00613496932515337	0.00613496932515337	0	0	-0.339768123274741	-0.450507285754678	-0.327563690909797	-0.370470010051327	-0.40730556837698	-0.693034652598967	1	1	4221	129542	4182	129595
LUSC	ENAH	ENAH|55740,uc001hpc.1	ENAH|55740,uc001hpd.1	Protein affected	0.4523	0.72	4.4965930212957	3.39243187249061	-0.999339933993399	3.96182185157239	18.5793442563865	10.8431961525694	13.3111032847215	3	0.00561797752808989	0.00561797752808989	0.00561797752808989	0.00561797752808989	0.370663403247988	0.370663403247988	0.639751552795031	1	1	0.0421385907436483	0.0421385907436483	0.0101010101010101	0.0101010101010101	0.0101010101010101	0.0101010101010101	0	0	-0.604397238853598	-0.597548324592753	-0.546745726366711	-0.538207415109479	-0.515207024581688	-0.512818689505957	0.991076577293675	0.94861321212944	13172	166312	13109	166312
LUSC	NTRK2	NTRK2|4915,uc004aob.1	NTRK2|4915,uc011ltb.1	Protein affected	0.4739	0.72	4.73931702240143	3.39243187249061	-0.976417358814497	3.65222243515065	70.7129126232786	7.08943531633264	34.4177971335745	9	0.00561797752808989	0.00561797752808989	0	0	0.0904259605035897	0.0904259605035897	0.722567287784679	0.202247191011236	0.202247191011236	0.0416737059285854	0.0416737059285854	0	0	0	0	0	0	-0.689471402962433	-0.689471402962433	-0.62491457344019	-0.62491457344019	-0.583104136945851	-0.576592759262129	0.794436035138547	0.836995108449541	7111	145996	6434	143620
LUSC	EHBP1	EHBP1|23301,uc002scb.2	EHBP1|23301,uc002sbz.2	Protein affected	0.4739	0.72	4.73931702240143	3.39243187249061	-0.998523852385239	4.86885685879563	17.9758162776626	9.76128216135239	14.0264569564208	7	0.0449438202247191	0.0449438202247191	0.0393258426966292	0.0393258426966292	0.130277004240893	0.130277004240893	0.77639751552795	0.361679065552905	0.361679065552905	0.134279764751077	0.134279764751077	0.0563380281690141	0.0563380281690141	0.0492957746478873	0.0492957746478873	0	0	1.44869469364809	1.64765961629573	1.63897605505841	1.71039770066628	-0.60474215449962	-0.551508778525205	0.794436035138547	0.836995108449541	4870	339588	4949	340619
LUSC	S100A16	S100A16|140576,uc001fcd.1	S100A16|140576,uc001fcc.2	No protein affected	0.4739	0.72	4.73931702240143	3.39243187249061	-1	70.9478812401385	526.870675302885	92.685353265137	50.943763339823	2	0	0	0	0	1	1	0.975155279503106	1	1	0	0	0	0	0	0	0	0	-0.433870317085777	-0.404850423960215	-0.43270986926466	-0.415296180130098	-0.4118720119368	-0.383570985386715	1	1	1068	6148	1088	2115
LUSC	PIGO	PIGO|84720,uc003zwd.2	PIGO|84720,uc003zwf.2	Protein affected	0.417	0.72	4.0999190750442	3.39243187249061	-0.981386138613861	9.07101080268021	17.6060047986259	11.6014925314463	12.5675480648695	5	0.0112359550561798	0.0112359550561798	0.00561797752808989	0.00561797752808989	0.0476628192779662	0.0476628192779662	0.774327122153209	0.077762965784295	0.077762965784295	0.0794870032030371	0.0794870032030371	0	0	0	0	0.0112359550561798	0.0112359550561798	-0.558506248560512	-0.672645103720237	-0.499403564076053	-0.600564993156106	-0.216013716111014	-0.183287942991575	0.794436035138547	0.836995108449541	4065	7857	2441	7890
LUSC	PRDM1	PRDM1|639,uc003prd.2	PRDM1|639,uc003pre.2	Protein affected	0.4046	0.7	3.96057751885387	3.27292680405073	-1	4.87759493736601	12.4705209434685	9.4094360563437	6.26982039448682	2	0.0337078651685393	0.0337078651685393	0.0280898876404494	0.0280898876404494	0.137006074648291	0.137006074648291	0.712215320910973	0.0664222804494462	0.0664222804494462	0.138261253711375	0.138261253711375	0.02	0.02	0.0201342281879195	0.0201342281879195	0.0224719101123595	0.0224719101123595	-0.0194599262515175	0.00486917389678701	0.121504844574827	0.130738960413576	0.265471795670855	0.276870167223981	0.794465873816818	0.838861755302692	5165	23620	4674	10999
LUSC	RCAN1	RCAN1|1827,uc002yuc.2	RCAN1|1827,uc002yub.2	Protein affected	0.3973	0.7	3.87854579625795	3.27292680405073	-0.982394239423942	32.9750892448116	30.2384677538721	66.889513417735	20.3287076045062	5	0.0112359550561798	0.0112359550561798	0.0112359550561798	0.0112359550561798	0.777246658608494	0.777246658608494	0.859213250517598	0.261854884783851	0.261854884783851	0.0600084027561343	0.0600084027561343	0.00649350649350649	0.00649350649350649	0.00649350649350649	0.00649350649350649	0.0112359550561798	0.0112359550561798	-0.249445650330376	-0.235875718265529	-0.157002036798951	-0.14723979248016	0.00365027944604053	0.0298025350542529	1	1	2160	97357	2404	10476
LUSC	MCF2L	MCF2L|23263,uc010tjs.1	MCF2L|23263,uc001vsr.2	Protein affected	0.4934	0.7	4.95844285673299	3.27292680405073	-0.804059784008601	0.518076582841012	8.53615988372154	5.93349545322307	1.50819872621743	7	0.0112359550561798	0.0112359550561798	0.0112359550561798	0.0112359550561798	0.58567252706661	0.58567252706661	0.753623188405797	1	1	0.0556598623784891	0.0556598623784891	0.0147058823529412	0.0147058823529412	0.0147058823529412	0.0147058823529412	0	0	-0.0801172018734379	-0.0503202636065096	0.140213731785168	0.208768350921426	-0.474451692327752	-0.456122619700065	1	1	5218	96795	5406	119208
LUSC	FBXO5	FBXO5|26271,uc003qpg.2	FBXO5|26271,uc003qph.2	Protein affected	0.4934	0.7	4.95844285673299	3.27292680405073	-1	0.501897844541727	7.49807983774334	3.79932725409184	6.43222715423869	2	0.00561797752808989	0.00561797752808989	0.00561797752808989	0.00561797752808989	0.71155424930269	0.71155424930269	0.68944099378882	1	1	0.0355040693331454	0.0355040693331454	0.00806451612903226	0.00806451612903226	0.00806451612903226	0.00806451612903226	0	0	-0.142072683931256	-0.14676119694872	-0.0637109252683826	-0.0695485928599417	-0.767649473578738	-0.770230445290437	1	1	2091	12544	2251	13081
LUSC	TMEM79	TMEM79|84283,uc009wrw.2	TMEM79|84283,uc010phi.1	No protein affected	0.4153	0.7	4.08081579717939	3.27292680405073	-0.89601558528818	0.427321729164099	22.0059629278203	2.53702750012457	6.73650819417264	3	0.0224719101123595	0.0224719101123595	0.0224719101123595	0.0224719101123595	0.705541516665907	0.705541516665907	0.695652173913043	0.255739859074462	0.255739859074462	0.111106588344585	0.111106588344585	0.0147058823529412	0.0147058823529412	0.0147058823529412	0.0147058823529412	0.0224719101123595	0.0224719101123595	0.363835159353951	0.391214962928796	0.477071160306964	0.510350346709999	1.12159258414632	1.30806980136458	1	1	2201	8165	2227	9532
LUSC	PPFIA3	PPFIA3|8541,uc002pms.2	PPFIA3|8541,uc002pmu.1	Protein affected	0.4522	0.7	4.49546929906835	3.27292680405073	-0.809831412639147	0.330133230440891	4.61237385868445	2.07065677586065	2.28761593534863	7	0.0449438202247191	0.0280898876404494	0.0337078651685393	0.0224719101123595	0.458870427270804	0.364532705539704	0.674948240165631	0.715321902298777	1	0.172138334407486	0.137753067796175	0.0508474576271186	0.0254237288135593	0.0427350427350427	0.0256410256410256	0.0112359550561798	0.0112359550561798	2.42635102036262	1.05740825288235	2.14351689688994	1.2417075697204	0.305401784229807	0.400875794736488	1	0.94861321212944	3994	22174	1633	2939
LUSC	TNPO2	TNPO2|30000,uc002mur.2	TNPO2|30000,uc002muq.2	No protein affected	0.4522	0.7	4.49546929906835	3.27292680405073	-0.918571857185719	4.24999611987722	19.8107581789618	12.7434140581817	10.6474815549534	4	0.0280898876404494	0.0280898876404494	0.0280898876404494	0.0280898876404494	0.744628633775696	0.744628633775696	0.706004140786749	0.655850445563735	0.655850445563735	0.133926917564685	0.133926917564685	0.024390243902439	0.024390243902439	0.024390243902439	0.024390243902439	0.0224719101123595	0.0224719101123595	0.402523460565826	0.473901610437291	0.708683022555895	0.828369523767572	0.332536515630517	0.362358041390865	1	1	5091	24802	4904	23097
LUSC	RAB3IP	RAB3IP|117177,uc001svl.1	RAB3IP|117177,uc001svm.2	Protein affected	0.3828	0.68	3.71560607329345	3.15342173561086	-0.822670267026703	1.95725590531321	4.89327277349058	3.00761589771966	1.91469425245055	9	0.0224719101123595	0.0224719101123595	0.0168539325842697	0.0168539325842697	0.552669056190501	0.552669056190501	0.894409937888199	1	1	0.078213642925624	0.078213642925624	0.0238095238095238	0.0238095238095238	0.0178571428571429	0.0178571428571429	0	0	-0.253149376606405	-0.241547531352146	-0.234029246257166	-0.222465937169346	-0.597980643882787	-0.599284349972517	1	1	2394	57794	9345	84352
LUSC	REPS1	REPS1|85021,uc003qii.2	REPS1|85021,uc003qig.3	Protein affected	0.4726	0.68	4.72470863344599	3.15342173561086	-0.899477947794779	3.70698408816586	15.2826784499817	10.0071628531711	11.7211990462584	5	0.00561797752808989	0.00561797752808989	0.00561797752808989	0.00561797752808989	0.0867830993050789	0.0867830993050789	0.720496894409938	0.258426966292135	0.258426966292135	0.0442600020458067	0.0442600020458067	0	0	0	0	0.0112359550561798	0.0112359550561798	-0.617938117370689	-0.589053075079499	-0.593126327849766	-0.571537410491152	0	0	0.794436035138547	0.836995108449541	3550	83778	3469	83778
LUSC	DUSP22	DUSP22|56940,uc003msx.2	DUSP22|56940,uc003msy.1	Protein affected	0.375	0.68	3.62795573956083	3.15342173561086	-0.99996399639964	18.0453392939303	21.523351446475	27.208115208338	11.4329694017503	3	0.0168539325842697	0.0168539325842697	0.0112359550561798	0.0112359550561798	0.874297478016797	0.874297478016797	0.784679089026915	1	1	0.0680584122205189	0.0680584122205189	0.0194805194805195	0.0194805194805195	0.012987012987013	0.012987012987013	0	0	0.425507606660833	0.479578675726723	0.243082669426682	0.272900814879876	-0.559572581742919	-0.571415864092941	1	1	1479	59253	2999	46726
LUSC	PDCD10	PDCD10|11235,uc003fez.2	PDCD10|11235,uc003fey.2	No protein affected	0.3697	0.68	3.56839846151174	3.15342173561086	-0.985358535853585	20.6062749949784	68.6455323453266	23.741925192365	46.7724198912406	3	0.0224719101123595	0.0224719101123595	0.0168539325842697	0.0168539325842697	0.100197717540964	0.100197717540964	0.939958592132505	0.149455514966846	0.149455514966846	0.0851943814104051	0.0851943814104051	0.0174418604651163	0.0174418604651163	0.0175438596491228	0.0175438596491228	0	0	0.333745608618463	0.346534870128764	0.741645641016752	0.774663131416705	-0.434248118673447	-0.388426160818602	0.794436035138547	0.836995108449541	1191	50934	1285	50955
LUSC	PPARG	PPARG|5468,uc003bws.2	PPARG|5468,uc003bwx.2	Protein affected	0.4313	0.68	4.26061135355401	3.15342173561086	-0.801336533529915	2.13987200698587	5.39042824665187	33.6102773234003	1.99597323375663	10	0	0	0	0	1	1	0.712215320910973	1	1	0	0	0	0	0	0	0	0	-0.466573889244891	-0.484254772627927	-0.385924672860407	-0.401218886977627	-0.589777786829784	-0.576283286132793	1	1	1817	146506	1819	82854
LUSC	CFTR	CFTR|1080,uc011knq.1	CFTR|1080,uc003vjd.2	Protein affected	0.4313	0.68	4.26061135355401	3.15342173561086	-0.974760967170374	0.053121599632255	0.471070285233067	12.5207916378716	1.13270189652153	3	0.0449438202247191	0.0449438202247191	0.0337078651685393	0.0337078651685393	0.753234851627014	0.753234851627014	0.683229813664596	0.716352527276116	0.716352527276116	0.205450608448905	0.205450608448905	0.0363636363636364	0.0363636363636364	0.0275229357798165	0.0275229357798165	0.0337078651685393	0.0337078651685393	0.310711128327978	0.401585668424083	0.203311634203216	0.291150048710579	0.409886465017709	0.433809119338057	1	1	6124	188700	6129	188700
LUSC	ZBTB44	ZBTB44|29068,uc001qga.2	ZBTB44|29068,uc001qfx.2	No normal CDS	0.3667	0.68	3.5346867946915	3.15342173561086	-0.873831383138314	2.69591172620612	6.88114809649666	4.43173734033491	3.58557429735146	5	0.00561797752808989	0.00561797752808989	0.00561797752808989	0.00561797752808989	0.0904259605035897	0.0904259605035897	0.699792960662526	1	1	0.0303324734855472	0.0303324734855472	0.00657894736842105	0.00657894736842105	0.00657894736842105	0.00657894736842105	0	0	-0.245414540822164	-0.189148282621751	-0.141307147542194	-0.0847062523410463	-0.505731647340035	-0.502468658153629	0.794436035138547	0.836995108449541	2564	83406	3944	88032
LUSC	BCL2L2	BCL2L2|599,uc001wji.3	BCL2L2|599,uc001wjg.3	Protein affected	0.4112	0.66	4.0347431858584	3.03391666717098	-1	15.1066951944241	27.0664857347794	25.806228655429	2.31827439211429	5	0.00561797752808989	0.00561797752808989	0	0	0.0683503690477891	0.0683503690477891	0.968944099378882	1	1	0.0270453399871929	0.0270453399871929	0.00568181818181818	0.00568181818181818	0	0	0	0	-0.441331905297628	-0.400932285354547	-0.552961860890007	-0.516023969942704	-0.710962923045653	-0.70860347714613	0.794436035138547	0.836995108449541	3524	4620	3562	4955
LUSC	GNB1L	GNB1L|54584,uc002zqf.1	GNB1L|54584,uc002zqe.1	No protein affected	0.3443	0.66	3.28297301576703	3.03391666717098	-0.923827791165045	1.05179141557044	7.31424765945784	2.72558029526363	3.99712651435876	7	0.0168539325842697	0.0112359550561798	0.0168539325842697	0.0112359550561798	0.936952212509803	0.994494466681134	0.730848861283644	0.566105373868181	0.425823652637593	0.0846412164801605	0.0660781242848566	0.0147058823529412	0.00735294117647059	0.0147058823529412	0.00735294117647059	0.0112359550561798	0.0112359550561798	0.126655375407707	-0.0188257703447904	0.196149749128599	0.0479428736042662	-0.15912331155914	-0.04976016810433	1	1	1519	66529	1676	66406
LUSC	GDAP2	GDAP2|54834,uc001ehg.2	GDAP2|54834,uc001ehf.2	Protein affected	0.362	0.66	3.48187185000645	3.03391666717098	-1	2.4991709499727	4.70962494025752	2.96054504171967	2.60850143047873	2	0.00561797752808989	0.00561797752808989	0.00561797752808989	0.00561797752808989	0.179321489127409	0.179321489127409	0.919254658385093	1	1	0.0276644621444139	0.0276644621444139	0.00584795321637427	0.00584795321637427	0.00584795321637427	0.00584795321637427	0	0	-0.582409442927435	-0.593169578414565	-0.501376577412127	-0.502663239153747	-0.671175230827383	-0.692735590379904	0.819684818250327	0.879661756171082	2530	52457	8876	66195
LUSC	RPS6KA1	RPS6KA1|6195,uc001bmr.1	RPS6KA1|6195,uc001bms.1	Protein affected	0.3425	0.66	3.26274601567489	3.03391666717098	-0.856741674167417	28.4128868456673	25.1400135846935	41.6541436214554	11.7237919615504	5	0.0112359550561798	0.0112359550561798	0.0112359550561798	0.0112359550561798	0.787846203106907	0.787846203106907	0.734989648033126	0.475909350599886	0.475909350599886	0.0684157286599647	0.0684157286599647	0.00769230769230769	0.00769230769230769	0.00769230769230769	0.00769230769230769	0.0112359550561798	0.0112359550561798	-0.409249952335558	-0.372734906179303	-0.273766500538806	-0.246791896607543	0.0540402996133523	0.108442560027606	1	1	3199	45272	3112	29178
LUSC	SBDSP1	SBDSP1|155370,uc003twh.2	SBDSP1|155370,uc003twg.2	No CDS	0.3734	0.66	3.60997618392337	3.03391666717098	-0.952955295529553	11.5504147356562	10.7626846098032	19.2421785795351	8.60673729173318	5	0	0	0	0	1	1	0.701863354037267	1	1	0	0	0	0	0	0	0	0	-0.36288359828434	-0.363116787601203	-0.313205464955579	-0.324962306252206	-0.373851181464434	-0.44274664149392	1	1	1594	8025	1716	8025
LUSC	SLC44A2	SLC44A2|57153,uc002mpf.2	SLC44A2|57153,uc002mpe.3	Protein affected	0.3889	0.66	3.78415312916128	3.03391666717098	-0.82975097509751	69.2859818668762	64.8678279594288	111.420702578981	33.2409632620637	5	0.0168539325842697	0.0168539325842697	0.0112359550561798	0.0112359550561798	0.428937601316043	0.428937601316043	0.821946169772257	0.450234587351326	0.450234587351326	0.0799530686457194	0.0799530686457194	0.0136054421768707	0.0136054421768707	0.00680272108843537	0.00680272108843537	0.0112359550561798	0.0112359550561798	0.137362241973207	0.127773516992227	-0.143209321130435	-0.126357128689409	0.232111758152081	0.281272947228013	0.991741888749633	0.960863508070247	3433	19064	3374	42114
LUSC	TPRG1	TPRG1|285386,uc003frw.1	TPRG1|285386,uc003frv.1	No protein affected	0.433	0.64	4.27971463141881	2.91441159873111	-1	0.0718877009295802	4.55753673664054	1.99789896779357	0.696312376016081	2	0.0224719101123595	0.0224719101123595	0.0112359550561798	0.0112359550561798	0.244790121974747	0.244790121974747	0.72463768115942	0.57934938799536	0.57934938799536	0.0884223686436274	0.0884223686436274	0.0285714285714286	0.0285714285714286	0.0142857142857143	0.0142857142857143	0	0	0.438114457907692	0.45555963835743	0.219583432183295	0.234216436856617	-0.594257754820126	-0.567042556916399	0.896131440642916	0.914997365709083	3656	151508	4716	376268
LUSC	FAM167A	FAM167A|83648,uc003wtw.2	FAM167A|83648,uc010lry.1	No protein affected	0.3693	0.64	3.56390357260237	2.91441159873111	-1	7.18007359607904	3.59427600193226	10.8496754159291	0.193548833457926	2	0.00561797752808989	0.00561797752808989	0.00561797752808989	0.00561797752808989	0.552854830398604	0.552854830398604	0.960662525879917	1	1	0.0272893086409544	0.0272893086409544	0.00574712643678161	0.00574712643678161	0.00574712643678161	0.00574712643678161	0	0	-0.465766338897217	-0.449870732818407	-0.380252669527716	-0.366830630584975	-0.675828248230507	-0.698153237554064	1	1	4093	45304	4174	23906
LUSC	C9orf5	C9orf5|23731,uc004bdr.3	C9orf5|23731,uc004bds.3	No normal CDS	0.3232	0.64	3.04586762579801	2.91441159873111	-1	15.7931090528802	15.4883987080766	23.5169575555709	7.09729719323444	3	0	0	0	0	1	1	0.697722567287785	1	1	0	0	0	0	0	0	0	0	-0.703327831147201	-0.697036445748871	-0.620156353960322	-0.607838022882848	-0.619529038182853	-0.619529038182853	1	1	7972	104810	7469	93435
LUSC	PITPNM2	PITPNM2|57605,uc001uek.1	PITPNM2|57605,uc001uej.1	Protein affected	0.433	0.64	4.27971463141881	2.91441159873111	-0.944374437443744	3.12264586796968	3.1932097144183	7.2067548808564	2.59875368319928	3	0.0112359550561798	0.0112359550561798	0.0112359550561798	0.0112359550561798	0.187523217774477	0.187523217774477	0.658385093167702	0.533739605154573	0.533739605154573	0.0635955492514748	0.0635955492514748	0.0176991150442478	0.0176991150442478	0.0176991150442478	0.0176991150442478	0	0	-0.223995617659533	-0.202969331909839	-0.0661080035229083	-0.0409119697001003	-0.586551407117475	-0.58171284196627	0.819684818250327	0.879661756171082	6800	167259	6736	126949
LUSC	ATP11B	ATP11B|23200,uc003flb.2	ATP11B|23200,uc010hxg.2	No normal CDS	0.3232	0.64	3.04586762579801	2.91441159873111	-0.895841584158416	8.41426922406723	35.1655733184738	9.87998616638617	15.8102858679333	7	0.0393258426966292	0.0393258426966292	0.0393258426966292	0.0393258426966292	0.616083542664377	0.616083542664377	0.788819875776398	1	1	0.130350576743791	0.130350576743791	0.0402684563758389	0.0402684563758389	0.0402684563758389	0.0402684563758389	0.0112359550561798	0.0112359550561798	3.08610727175525	3.0895575178518	3.20023660779808	3.20023660779808	0.650822264718383	0.751812775054308	1	1	7318	128129	4146	24329
LUSC	SLK	SLK|9748,uc001kxo.1	SLK|9748,uc001kxp.1	Protein affected	0.3274	0.64	3.09306395934634	2.91441159873111	-1	12.9385021382621	21.4085548134295	22.4615912188891	12.8205111405526	2	0.0224719101123595	0.0224719101123595	0.0168539325842697	0.0168539325842697	0.00271517238954897	0.00271517238954897	0.714285714285714	0.0120604114986138	0.0120604114986138	0.144300035459257	0.144300035459257	0	0	0	0	0.0337078651685393	0.0337078651685393	-0.652862896003661	-0.663441002459362	-0.600138976166169	-0.605648209917874	0.46100962924119	0.593324958128099	0.473797581976296	0.473797581976296	5606	59873	5513	59873
LUSC	AK2	AK2|204,uc001bwp.1	AK2|204,uc001bwo.1	Protein affected	0.3693	0.64	3.56390357260237	2.91441159873111	-0.945682568256826	33.5745506937415	80.0751903861589	35.8018848611277	33.7218048690084	6	0.00561797752808989	0.00561797752808989	0.00561797752808989	0.00561797752808989	0.293293581078501	0.293293581078501	0.989648033126294	1	1	0.0269251400297948	0.0269251400297948	0.00564971751412429	0.00564971751412429	0.00564971751412429	0.00564971751412429	0	0	-0.157825914194949	-0.123796366167315	0.0106144808865193	0.0335938282562754	-0.613226313548193	-0.583648148536704	0.922157295463035	0.934802432837985	961	23889	3606	28907
LUSC	UPP1	UPP1|7378,uc003too.2	UPP1|7378,uc003tol.2	Protein affected	0.3207	0.64	3.01777457011447	2.91441159873111	-0.906546654665467	18.6879683636271	28.3160260760977	23.6812540175675	22.6584770633629	7	0.0224719101123595	0.0224719101123595	0.0168539325842697	0.0168539325842697	0.142311218203347	0.142311218203347	0.84472049689441	0.173852599504856	0.173852599504856	0.106047904507402	0.106047904507402	0.0137931034482759	0.0137931034482759	0.00689655172413793	0.00689655172413793	0.0224719101123595	0.0224719101123595	0.88227241925795	0.982017822416604	0.384403625235742	0.428536416616014	1.78590415929507	1.90544951189215	0.794465873816818	0.845721736643709	1279	19479	1776	19584
LUSC	TM6SF1	TM6SF1|53346,uc002bjr.2	TM6SF1|53346,uc002bjp.2	Protein affected	0.4142	0.62	4.06845485267864	2.79490653029123	-0.97128836453825	2.33401749080129	2.47503527678871	13.495619603334	2.47597304523384	5	0.00561797752808989	0.00561797752808989	0.00561797752808989	0.00561797752808989	0.391826266863947	0.391826266863947	0.674948240165631	1	1	0.0421385907436483	0.0421385907436483	0.0101010101010101	0.0101010101010101	0.0101010101010101	0.0101010101010101	0	0	0.00732590810903082	0.2478006275498	0.0861168542190114	0.435573006338739	-0.393919298579168	-0.424490242376352	0.991202304340901	0.94861321212944	1410	15447	1908	29787
LUSC	MCTP2	MCTP2|55784,uc002btj.2	MCTP2|55784,uc002btl.2	Protein affected	0.2987	0.62	2.77055568009938	2.79490653029123	-0.80629472392591	2.35746425926401	3.22841642048202	5.15135233714282	1.68077042669042	9	0.00561797752808989	0.00561797752808989	0.00561797752808989	0.00561797752808989	0.173100498752021	0.173100498752021	0.749482401656315	1	1	0.0321549526404042	0.0321549526404042	0.00709219858156028	0.00709219858156028	0.00709219858156028	0.00709219858156028	0	0	-0.401178100627082	-0.405743853674092	-0.313939515337964	-0.280064643899677	-0.528846656167455	-0.525814285172499	0.819684818250327	0.879661756171082	7619	185751	6484	127815
LUSC	RCC1	RCC1|1104,uc001bqg.1	RCC1|1104,uc001bqe.1	Protein affected	0.3729	0.62	3.60435757278666	2.79490653029123	-0.984925589867529	4.07914860602996	36.5516706767863	4.72577182769428	9.09871323599939	6	0	0	0	0	1	1	0.985507246376812	1	1	0	0	0	0	0	0	0	0	-0.63578677837329	-0.633469850242776	-0.549926319654539	-0.55409772386885	-0.532127098014674	-0.514126763358016	1	1	2439	20863	2490	20863
LUSC	ARHGEF10L	ARHGEF10L|55160,uc001bao.2	ARHGEF10L|55160,uc010ocs.1	Protein affected	0.3078	0.62	2.87281440278744	2.79490653029123	-0.854846307359972	4.90601950600868	7.14633891866775	11.1558280900903	3.9157198873879	10	0.0337078651685393	0.0337078651685393	0.0168539325842697	0.0168539325842697	0.648836646765023	0.648836646765023	0.65424430641822	0.667199998735623	0.667199998735623	0.162925796336396	0.162925796336396	0.0254237288135593	0.0254237288135593	0.00854700854700855	0.00854700854700855	0.0224719101123595	0.0224719101123595	0.222505022454632	0.295979852435974	-0.199895922162455	-0.161756967478588	0.290176351634331	0.512447638067644	1	1	4260	117322	3691	79559
LUSC	EBAG9	EBAG9|9166,uc003yng.2	EBAG9|9166,uc003ynf.2	No protein affected	0.2987	0.62	2.77055568009938	2.79490653029123	-0.999540952722629	13.8095108135842	20.4734339084842	20.7973814114264	11.5382341444723	3	0.00561797752808989	0.00561797752808989	0.00561797752808989	0.00561797752808989	0.0867830993050789	0.0867830993050789	0.74120082815735	1	1	0.0342372245725591	0.0342372245725591	0.00769230769230769	0.00769230769230769	0.00769230769230769	0.00769230769230769	0	0	-0.0416540825817338	-0.0350533213711423	0.435287511510064	0.459060044549196	-0.401450857139046	-0.402899410799609	0.794436035138547	0.836995108449541	1639	25080	1478	25461
LUSC	MIS12	MIS12|79003,uc002gce.2	MIS12|79003,uc002gcd.2	No protein affected	0.3002	0.62	2.7874115135095	2.79490653029123	-1	5.82997642141088	9.50336507623526	8.30853844725539	6.53145990802431	2	0	0	0	0	1	1	0.695652173913043	1	1	0	0	0	0	0	0	0	0	-0.586737783183331	-0.656168826613999	-0.53859857611441	-0.540091913826427	-0.503540157370276	-0.644836923402469	1	1	2499	3882	2275	4413
LUSC	CTNNB1	CTNNB1|1499,uc003ckq.2	CTNNB1|1499,uc003ckr.2	No protein affected	0.3729	0.62	3.60435757278666	2.79490653029123	-0.868430843084309	65.6469075808617	100.06416962124	131.142393596961	86.5526370636537	8	0.0280898876404494	0.0280898876404494	0.0224719101123595	0.0224719101123595	0.846428562877931	0.846428562877931	0.592132505175983	0.661678542367935	0.661678542367935	0.125605328520244	0.125605328520244	0.0338983050847458	0.0338983050847458	0.0254237288135593	0.0254237288135593	0.0112359550561798	0.0112359550561798	1.02079771674027	1.10803970015079	0.899650188913336	0.990717027812185	0.0259160527674408	0.0778230266659418	1	1	3415	40998	3720	40998
LUSC	LIMK1	LIMK1|3984,uc003uaa.1	LIMK1|3984,uc003uab.2	Protein affected	0.3958	0.6	3.86168996284783	2.67540146185135	-0.996843684368437	6.2704690868249	28.7091377351249	19.024857155907	22.6759090602634	4	0	0	0	0	1	1	0.554865424430642	1	1	0	0	0	0	0	0	0	0	-0.598782524592785	-0.599743213974681	-0.512061457096827	-0.537480449549228	-0.572770456350743	-0.55930126831593	1	1	3332	38699	3118	29328
LUSC	TNC	TNC|3371,uc004bjj.3	TNC|3371,uc010mvf.2	Protein affected	0.3546	0.6	3.39871640518319	2.67540146185135	-1	14.8780963147825	123.175004283695	27.8729848291137	87.7625351839022	2	0.0842696629213483	0.0842696629213483	0.0674157303370786	0.0674157303370786	0.607841093858509	0.607841093858509	0.46583850931677	0.40959510840187	0.40959510840187	0.398344950544832	0.398344950544832	0.0487804878048781	0.0487804878048781	0.0375	0.0375	0.101123595505618	0.101123595505618	0.6768586507645	0.726653426390576	0.652121184782452	0.712646751219309	2.32986115612834	2.39144897833762	1	1	7598	97681	6700	92231
LUSC	BBS7	BBS7|55212,uc003iee.1	BBS7|55212,uc003ied.2	Protein affected	0.3048	0.6	2.8391027359672	2.67540146185135	-0.932349234923492	2.59324715769967	4.23808025332659	3.99727990561679	3.54773331382452	3	0.0337078651685393	0.0337078651685393	0.0280898876404494	0.0280898876404494	0.51645867791008	0.51645867791008	0.65424430641822	1	1	0.148222297781342	0.148222297781342	0.0330578512396694	0.0330578512396694	0.0247933884297521	0.0247933884297521	0.0224719101123595	0.0224719101123595	0.935935666585042	1.11518069993423	1.28931453252116	1.7072369304922	0.891961232309267	0.980854861903705	1	1	2606	42760	3698	46004
LUSC	BCAP29	BCAP29|55973,uc011klz.1	BCAP29|55973,uc003vej.2	Protein affected	0.3048	0.6	2.8391027359672	2.67540146185135	-0.98046204620462	15.4859771175425	17.2507020219648	17.2673254561622	10.6952151517746	4	0.0112359550561798	0.0112359550561798	0.0112359550561798	0.0112359550561798	0.0297375553291593	0.0297375553291593	0.863354037267081	1	1	0.0536601892445301	0.0536601892445301	0.013986013986014	0.013986013986014	0.013986013986014	0.013986013986014	0	0	-0.302724485874535	-0.296400496223998	-0.211052057311504	-0.205625132943408	-0.733994347940865	-0.711863644133705	0.794436035138547	0.836995108449541	1207	41487	6019	43341
LUSC	CPM	CPM|1368,uc001suq.2	CPM|1368,uc001sup.2	No protein affected	0.378	0.58	3.66166740638107	2.55589639341148	-0.938106276799919	0	3.29477065473732	70.2100151924598	9.64655100574674	3	0.0112359550561798	0.0112359550561798	0	0	0.394451795738479	0.394451795738479	0.766045548654244	1	1	0.0575113040819361	0.0575113040819361	0.0153846153846154	0.0153846153846154	0	0	0	0	-0.118072146070262	-0.107483160282988	-0.703516593657753	-0.688676099005758	-0.697247847054969	-0.694835662399106	0.991202304340901	0.94861321212944	6634	82022	6652	82022
LUSC	TNFAIP8	TNFAIP8|25816,uc003ksg.2	TNFAIP8|25816,uc003ksi.2	Protein affected	0.3148	0.58	2.95147495870133	2.55589639341148	-0.835055505550555	7.92343266500662	12.938531876723	16.4599268139458	9.72874721335286	5	0.0112359550561798	0.0112359550561798	0.0112359550561798	0.0112359550561798	0.477256274543949	0.477256274543949	0.519668737060041	1	1	0.0868242513051263	0.0868242513051263	0.0105263157894737	0.0105263157894737	0.0105263157894737	0.0105263157894737	0.0112359550561798	0.0112359550561798	0.184241070913908	0.209941184090063	0.386944930999478	0.411903765676866	-0.00569737489185868	0.0759273007728241	1	1	1968	125876	2004	38698
LUSC	HECW2	HECW2|57520,uc002utm.1	HECW2|57520,uc002utl.1	Protein affected	0.3148	0.58	2.95147495870133	2.55589639341148	-1	4.69465396620853	1.61955571739958	6.72611934472185	1.30126051359593	2	0.0730337078651685	0.0730337078651685	0.050561797752809	0.050561797752809	0.906534364672925	0.906534364672925	0.356107660455487	0.548864668355394	0.548864668355394	0.414472592338318	0.414472592338318	0.0434782608695652	0.0434782608695652	0.0303030303030303	0.0303030303030303	0.0786516853932584	0.0786516853932584	0.435394597013328	0.47075990884204	0.336056542882787	0.355308900246372	1.69825469361585	1.76304193561389	1	1	6926	393359	6690	162970
LUSC	RBCK1	RBCK1|10616,uc002wdo.2	RBCK1|10616,uc002wdp.3	No tumor CDS	0.337	0.58	3.20094129317111	2.55589639341148	-0.962604260426043	23.0688435294255	49.026956538662	44.3259430309972	39.7485664053518	7	0.0112359550561798	0.0112359550561798	0.00561797752808989	0.00561797752808989	0.330587761957791	0.330587761957791	0.687370600414079	0.373452675680823	0.373452675680823	0.063909432598638	0.063909432598638	0.00704225352112676	0.00704225352112676	0.00709219858156028	0.00709219858156028	0	0	-0.276118733849494	-0.206680934613855	-0.163487869843665	-0.083614429832746	-0.536828166394295	-0.509956253808471	0.949879891432146	0.934802432837985	1212	2699	2760	22900
PRAD	GALK2	GALK2|2585,uc001zxj.1	GALK2|2585,uc001zxi.1	Protein affected	0.3894	0.6875	13.0660382596362	6.58204051272437	-0.913418724295554	4.01099375806091	8.73123473107925	7.02338816165238	6.11988033139636	5	0	0	0	0	1	1	0.698305084745763	1	1	0	0	0	0	0	0	0	0	-0.454372122892089	-0.414730767005384	-0.439798124502514	-0.397867381315278	-0.504214092856401	-0.463841215201471	1	1	3121	159581	3208	174027
PRAD	WASF3	WASF3|10810,uc001uqv.2	WASF3|10810,uc001uqw.2	Protein affected	0.3536	0.625	11.8074217598778	5.89962529573399	-1	5.91017961273479	16.1659547624765	7.44986291277049	4.31852415549528	2	0.00398406374501992	0.00398406374501992	0.00398406374501992	0.00398406374501992	0.63844981417371	0.63844981417371	0.857627118644068	1	1	0.0233457591761551	0.0233457591761551	0.00471698113207547	0.00471698113207547	0.00471698113207547	0.00471698113207547	0	0	-0.319590120212997	-0.143074465188076	-0.242754709782746	0.160045815532442	-0.445218903841825	-0.609824193180631	1	1	4832	131241	4823	131241
THCA	S100A13	S100A13|6284,uc001fch.2	S100A13|6284,uc001fcg.2	No protein affected	0.7219	0.8966	13.3964876463244	5.5456550054027	-0.954015300042287	178.829846425339	658.005744993989	350.4479780062	254.552903630504	6	0	0	0	0	1	1	0.853118712273642	1	1	0	0	0	0	0	0	0	0	-0.280320235224949	-0.260471335527527	-0.260455430362868	-0.239052846316909	-0.164691492406963	-0.134709463332023	1	1	608	8838	579	8465
THCA	FLJ33630	FLJ33630|644873,uc003kun.2	FLJ33630|644873,uc003kur.2	No CDS	0.4698	0.7586	8.42313147088398	4.49995183945701	-0.862268865567216	7.84404794216512	9.171176583733	10.8304601443235	6.13514651984887	5	0	0	0	0	1	1	0.742454728370221	1	1	0	0	0	0	0	0	0	0	-0.317802974186306	-0.256870833766788	-0.285427061154217	-0.23554400841744	-0.36467118699846	-0.367423461417477	1	1	1102	142632	2951	61521
THCA	SERPINA1	SERPINA1|5265,uc001ycx.3	SERPINA1|5265,uc001ycz.3	No protein affected	0.4512	0.7414	8.05619602914185	4.36961782167248	-0.845915503786568	8.02961580672596	479.014665551439	15.6109023080091	44.6391082048568	13	0.00248756218905473	0.00248756218905473	0.00248756218905473	0.00248756218905473	0.222048297785864	0.222048297785864	0.837022132796781	1	1	0.0163978230577162	0.0163978230577162	0.00303951367781155	0.00303951367781155	0.00303951367781155	0.00303951367781155	0	0	0.145248715960105	0.151363115763959	0.158867776376641	0.161861373125956	-0.359726264087885	-0.361068373539376	1	1	3219	12069	3198	13945
THCA	PRMT2	PRMT2|3275,uc002zjy.2	PRMT2|3275,uc002zjx.2	No protein affected	0.4429	0.7069	7.8924560201924	4.10819203018606	-0.825693504760535	16.4085107082057	31.4155177423422	25.4068205876593	12.4705321687583	8	0.00248756218905473	0.00248756218905473	0	0	0.440846225702067	0.440846225702067	0.915492957746479	1	1	0.0151359467596509	0.0151359467596509	0.00275482093663912	0.00275482093663912	0	0	0	0	0.706329100019506	0.706329100019506	-0.127164876904873	-0.127164876904873	-0.312909072914302	-0.3	1	1	2130	29336	2239	29336
THCA	FBLN2	FBLN2|2199,uc011avb.1	FBLN2|2199,uc011ava.1	Protein affected	0.4103	0.6552	7.24933261154758	3.7164322209151	-0.99992310501932	20.4196875072075	13.8003093926793	26.3772514433356	4.02615905115965	4	0	0	0	0	1	1	0.979879275653924	1	1	0	0	0	0	0	0	0	0	-0.484365248238994	-0.321216385475283	-0.440358043620112	-0.221791497897244	-0.499257856422315	-0.413498259046567	1	1	4182	89297	4323	89297
THCA	SNAPC3	SNAPC3|6619,uc003zlt.2	SNAPC3|6619,uc003zlu.2	No normal CDS	0.3576	0.6379	6.2096821932782	3.58534044721321	-0.937892592165456	6.42365117157441	9.70397005531481	7.01637941898502	4.61875574470628	3	0	0	0	0	1	1	0.933601609657948	1	1	0	0	0	0	0	0	0	0	-0.263108340317377	-0.263108340317377	-0.216524371372727	-0.216524371372727	-0.330577548162976	-0.312909072914302	1	1	3094	38845	2403	43049
THCA	GALNT9	GALNT9|50614,uc001uka.2	GALNT9|50614,uc001ukb.2	Protein affected	0.2817	0.6034	4.71234885842723	3.32391465572679	-0.944994782508765	4.80140721827869	2.27330166308839	8.17085160295936	2.60115071105514	5	0	0	0	0	1	1	0.764587525150905	1	1	0	0	0	0	0	0	0	0	-0.383313779416241	-0.371010644629526	-0.307848696436823	-0.294540988361506	-0.312909072914302	-0.3	1	1	1726	9656	2319	182110
THCA	EGFLAM	EGFLAM|133584,uc003jlb.1	EGFLAM|133584,uc003jlg.1	Protein affected	0.3616	0.6034	6.28859304096468	3.32391465572679	-0.902786320607321	0.665018477449445	2.07024748954092	2.88608363843638	1.79838401895595	6	0.00746268656716418	0.00746268656716418	0.00497512437810945	0.00497512437810945	0.972009439844924	0.972009439844924	0.595573440643863	1	1	0.0554656226107583	0.0554656226107583	0.00836820083682008	0.00836820083682008	0.00418410041841004	0.00418410041841004	0.005	0.005	4.60078664671663	4.60078664671663	3.86048540490854	3.86048540490854	2.98496231131986	3.62668679966401	1	1	3917	206119	2228	19946
THCA	EHBP1	EHBP1|23301,uc002scb.2	EHBP1|23301,uc002sbz.2	Protein affected	0.2976	0.6034	5.02601947798099	3.32391465572679	-0.998700649675162	8.61691276058944	11.3292044784619	9.69985323805418	6.44195974505701	7	0.00497512437810945	0.00497512437810945	0.00497512437810945	0.00497512437810945	0.86127936655583	0.86127936655583	0.881287726358149	1	1	0.0270453399871929	0.0270453399871929	0.00568181818181818	0.00568181818181818	0.00568181818181818	0.00568181818181818	0	0	1.90607474375844	2.14651066391228	2.27293130460826	2.43748964446905	-0.454852934155475	-0.454852934155475	1	1	4870	339588	4949	340619
THCA	MB	MB|4151,uc003anz.2	MB|4151,uc003aob.2	No protein affected	0.272	0.5862	4.52099005278752	3.19358063794226	-1	3.80658842535731	9.51534495998391	2.05616358877255	0.670910050776271	3	0	0	0	0	1	1	0.611670020120724	1	1	0	0	0	0	0	0	0	0	-0.141595852876611	-0.141595852876611	-0.1	-0.1	-0.151734161657662	-0.151734161657662	1	1	1077	10573	1169	16590
THCA	ZZZ3	ZZZ3|26009,uc001dhr.2	ZZZ3|26009,uc001dhq.2	Protein affected	0.2764	0.5862	4.60779198524265	3.19358063794226	-0.923888951405111	8.34055888651329	9.55315215054037	10.3976352293219	4.76458664131737	4	0.00248756218905473	0.00248756218905473	0.00248756218905473	0.00248756218905473	0.510421598519851	0.510421598519851	0.770623742454728	1	1	0.0179626581747611	0.0179626581747611	0.00340136054421769	0.00340136054421769	0.00340136054421769	0.00340136054421769	0	0	0.824648105538446	0.839139267925539	0.978381338653316	0.996032751195381	-0.354545454545455	-0.336902337055378	1	1	2850	118914	4322	118153
THCA	BAT3	BAT3|7917,uc003nvf.3	BAT3|7917,uc003nvh.3	No protein affected	0.2533	0.569	4.15208183985322	3.06324662015772	-0.835174720332142	37.6646221103506	61.8619861830884	37.8480706782536	30.2433371071504	7	0	0	0	0	1	1	0.804828973843058	1	1	0	0	0	0	0	0	0	0	-0.217779847848806	-0.217779847848806	-0.188934630911554	-0.188934630911554	-0.293405788153095	-0.27543505801603	1	1	3643	13365	3797	13672
THCA	MED15	MED15|51586,uc011ahu.1	MED15|51586,uc002zsq.2	Protein affected	0.2533	0.569	4.15208183985322	3.06324662015772	-0.801906738938223	15.6178158803391	28.1025744969502	16.3255403932617	17.0153128171859	12	0.00497512437810945	0.00497512437810945	0.00248756218905473	0.00248756218905473	0.103547120798959	0.103547120798959	0.796780684104628	0.39203007518797	0.39203007518797	0.0341395358483862	0.0341395358483862	0.00319488817891374	0.00319488817891374	0.00320512820512821	0.00320512820512821	0	0	1.42452249421921	1.44555287295654	2.00016749456902	2.04046160691426	-0.417978327611542	-0.401450857139046	1	1	2556	21165	3254	80033
THCA	NRN1	NRN1|51299,uc003mwt.2	NRN1|51299,uc003mwu.2	Protein affected	0.2339	0.5517	3.76936422857379	2.93215484645583	-1	2.39133687880593	2.05963447095791	3.9330143805453	1.58474844918985	2	0	0	0	0	1	1	0.619718309859155	1	1	0	0	0	0	0	0	0	0	-0.143668506498889	-0.201188678792766	-0.143668506498889	-0.201188678792766	-0.272976425781162	-0.203100960115899	1	1	1795	6043	2054	9399
THCA	ACIN1	ACIN1|22985,uc001wir.3	ACIN1|22985,uc001wit.3	Protein affected	0.2423	0.5517	3.9350770087154	2.93215484645583	-0.910821512320763	18.2426826944596	33.3619435966581	19.1573706357374	13.0940079581418	8	0	0	0	0	1	1	0.770623742454728	1	1	0	0	0	0	0	0	0	0	-0.227360486345714	-0.221775556148875	-0.165325932124215	-0.158577541379819	-0.310894053741217	-0.293405788153095	1	1	2445	12995	4935	37048
THCA	SOS2	SOS2|6655,uc010ans.2	SOS2|6655,uc001wxs.3	Protein affected	0.2327	0.5517	3.74569097426785	2.93215484645583	-0.971297863242741	15.5313983514266	16.8607612615989	19.1620501866073	10.9722001510206	5	0	0	0	0	1	1	0.716297786720322	1	1	0	0	0	0	0	0	0	0	-0.336107897767717	-0.309115564606948	-0.307390074566707	-0.291875306601418	-0.312909072914302	-0.272976425781162	1	1	2135	13634	5312	114253
THCA	CXXC1	CXXC1|30827,uc002lep.3	CXXC1|30827,uc002leq.3	Protein affected	0.2358	0.5517	3.80684688122487	2.93215484645583	-0.960765770960674	16.0122515572378	17.7957681476684	19.5741306403587	12.7556289533818	5	0	0	0	0	1	1	0.627766599597586	1	1	0	0	0	0	0	0	0	0	-0.280857073415508	-0.263701976237022	-0.260675543233426	-0.243119546466426	-0.349799300402099	-0.349799300402099	1	1	2467	4672	2952	5978
THCA	ACSM5	ACSM5|54988,uc002dhd.1	ACSM5|54988,uc002dhe.2	Protein affected	0.2391	0.5345	3.87194833056622	2.8018208286713	-1	2.06171270562638	1.37291138011594	4.07895823630153	1.32493964549546	2	0.00248756218905473	0.00248756218905473	0.00248756218905473	0.00248756218905473	0.85873798740624	0.85873798740624	0.668008048289738	1	1	0.0194722071004298	0.0194722071004298	0.0037593984962406	0.0037593984962406	0.0037593984962406	0.0037593984962406	0	0	1.05301006444987	1.05301006444987	1.11446249948503	1.100659670153	-0.27543505801603	-0.280525932530978	1	1	1130	10262	2416	31423
THCA	DSP	DSP|1832,uc003mxq.1	DSP|1832,uc003mxp.1	Protein affected	0.218	0.5345	3.45569360902003	2.8018208286713	-1	39.163694090594	71.548276776391	56.8970578106576	47.7391777522473	2	0.00248756218905473	0.00248756218905473	0.00248756218905473	0.00248756218905473	0.212367990053316	0.212367990053316	0.720321931589537	1	1	0.018847215938793	0.018847215938793	0.0036101083032491	0.0036101083032491	0.0036101083032491	0.0036101083032491	0	0	0.430053839677593	0.520315548631557	0.774679172013069	0.79468353330783	-0.494382407744533	-0.468257202357151	1	1	7933	45077	9730	45077
THCA	LRP2BP	LRP2BP|55805,uc003ixk.1	LRP2BP|55805,uc003ixj.1	Protein affected	0.2331	0.5345	3.75358205903649	2.8018208286713	-0.97099443682862	1.05495361998903	1.73675410731108	1.52113276490832	0.232645987398072	3	0.00497512437810945	0.00497512437810945	0	0	0.710672008794325	0.710672008794325	0.859154929577465	0.290526315789473	0.290526315789473	0.0320752216843273	0.0320752216843273	0.0029585798816568	0.0029585798816568	0	0	0	0	0.0575893109043604	0.0596758679598652	-0.156667428176114	-0.154550232838552	-0.429321159589381	-0.413498259046567	1	1	6239	15140	5157	15120
THCA	RBMXL1	RBMXL1|494115,uc001dms.2	RBMXL1|494115,uc009wcx.2	No protein affected	0.2283	0.5345	3.65888904181272	2.8018208286713	-1	5.74239458415316	4.9333015726759	9.7357918169432	3.65090521330568	5	0	0	0	0	1	1	0.595573440643863	1	1	0	0	0	0	0	0	0	0	-0.418311702804189	-0.37640823461817	-0.371865310607065	-0.325455840951577	-0.312909072914302	-0.312909072914302	1	1	4986	13504	5086	13504
THCA	NIN	NIN|51199,uc001wyj.2	NIN|51199,uc001wyi.2	No tumor CDS	0.2331	0.5345	3.75358205903649	2.8018208286713	-0.89400932491246	3.12811831167884	3.41108394379132	3.55251470386407	1.88034534489807	8	0.00248756218905473	0.00248756218905473	0	0	0.155524405999094	0.155524405999094	0.85513078470825	0.162500000000001	0.162500000000001	0.0202845880542838	0.0202845880542838	0	0	0	0	0	0	-0.359042159529717	-0.346564839268783	-0.36700044720131	-0.364775737333777	-0.3	-0.3	1	1	8211	111358	10292	111358
THCA	IQGAP2	IQGAP2|10788,uc003kel.2	IQGAP2|10788,uc003kek.2	Protein affected	0.2194	0.5345	3.4833124057103	2.8018208286713	-0.988997808787914	19.3832930095854	10.22481130175	24.2185429277289	6.33018839439752	5	0	0	0	0	1	1	0.770623742454728	1	1	0	0	0	0	0	0	0	0	-0.235092182818482	-0.284322570174118	-0.253410765992343	-0.247217987182686	-0.284104688820249	-0.349799300402099	1	1	4078	99012	5767	304807
