# Supplementary material for: Detection of recurrent alternative splicing switches in tumor samples reveals novel signatures of cancer
Source: Nucleic Acids Res. 2015 Jan 10;43(3):1345–56. doi: 10.1093/nar/gku1392 (PMC4330360; doi:10.1093/nar/gku1392)
Supplement: SUPPLEMENTARY DATA [file supp_gku1392_nar-02177-met-g-2014-File013.zip › SupplementaryFile4/tcga_significant_isoform_pairs.txt]

cancer	tumor	normal	ig	score1
BRCA	FBLN2|2199,uc011avb.1	FBLN2|2199,uc011ava.1	0.8044	1.9346
BRCA	TPM2|7169,uc003zxs.2	TPM2|7169,uc011lpa.1	0.7495	1.9065
BRCA	GSN|2934,uc004ble.1	GSN|2934,uc011lyh.1	0.6298	1.8318
BRCA	ABI3BP|25890,uc003duo.2	ABI3BP|25890,uc011bhd.1	0.5887	1.8318
BRCA	C15orf42|90381,uc002boe.2	C15orf42|90381,uc010upv.1	0.5688	1.8224
BRCA	PKM2|5315,uc002atv.1	PKM2|5315,uc002atx.1	0.5293	1.7944
BRCA	ZHX3|23051,uc002xjw.1	ZHX3|23051,uc002xjq.1	0.5239	1.7944
BRCA	H2AFV|94239,uc003tma.2	H2AFV|94239,uc003tlz.2	0.5335	1.7944
BRCA	BCLAF1|9774,uc003qgy.1	BCLAF1|9774,uc011edd.1	0.5103	1.785
BRCA	DST|667,uc003pcx.3	DST|667,uc003pdc.3	0.4799	1.7664
BRCA	BMP1|649,uc003xbb.2	BMP1|649,uc003xbi.2	0.4904	1.757
BRCA	LRRFIP2|9209,uc003cgt.3	LRRFIP2|9209,uc003cgs.3	0.4843	1.757
BRCA	SOX15|6665,uc002ghz.1	SOX15|6665,uc002ghy.1	0.4571	1.7477
BRCA	SPEG|10290,uc002vlm.2	SPEG|10290,uc010fwg.2	0.4615	1.7383
BRCA	MORF4L2|9643,uc004ekx.2	MORF4L2|9643,uc004ele.2	0.4517	1.7383
BRCA	ACTN1|87,uc001xkk.2	ACTN1|87,uc001xkn.2	0.4858	1.729
BRCA	FIP1L1|81608,uc003gzz.2	FIP1L1|81608,uc003had.2	0.4366	1.729
BRCA	INSR|3643,uc002mge.1	INSR|3643,uc002mgd.1	0.445	1.729
BRCA	MAGED2|10916,uc004dtn.1	MAGED2|10916,uc004dto.1	0.4648	1.729
BRCA	PHF19|26147,uc004bkt.2	PHF19|26147,uc011lyf.1	0.4312	1.729
BRCA	KIAA0562|9731,uc010nzm.1	KIAA0562|9731,uc001aky.2	0.4336	1.729
BRCA	ATXN3|4287,uc010twl.1	ATXN3|4287,uc001yac.3	0.4505	1.729
BRCA	TPM1|7168,uc002alt.2	TPM1|7168,uc002alj.2	0.4294	1.7196
BRCA	INHBA|3624,uc003thr.2	INHBA|3624,uc003thq.2	0.4222	1.7196
BRCA	KIAA1217|56243,uc001irw.2	KIAA1217|56243,uc010qcy.1	0.4197	1.7196
BRCA	PCGF5|84333,uc001khg.2	PCGF5|84333,uc001khh.2	0.4164	1.7196
BRCA	VCAN|1462,uc003kii.3	VCAN|1462,uc010jau.2	0.4048	1.7103
BRCA	ABI2|10152,uc002vab.2	ABI2|10152,uc010zik.1	0.4048	1.7103
BRCA	VIT|5212,uc010ezv.2	VIT|5212,uc002rpl.2	0.4188	1.7009
BRCA	NASP|4678,uc001coi.1	NASP|4678,uc001col.1	0.3976	1.7009
BRCA	WWP2|11060,uc002ext.2	WWP2|11060,uc002exw.1	0.3976	1.7009
BRCA	PODNL1|79883,uc002mxs.2	PODNL1|79883,uc010xnj.1	0.3936	1.6916
BRCA	RPS24|6229,uc001jzo.2	RPS24|6229,uc010qlo.1	0.3686	1.6822
BRCA	CLSTN1|22883,uc010oag.1	CLSTN1|22883,uc001aqi.2	0.3878	1.6822
BRCA	C7orf41|222166,uc010kvr.1	C7orf41|222166,uc011kab.1	0.4411	1.6729
BRCA	NUMB|8650,uc001xnz.1	NUMB|8650,uc001xob.1	0.3586	1.6729
BRCA	CALD1|800,uc003vry.2	CALD1|800,uc003vsa.2	0.3616	1.6729
BRCA	ATP2A2|488,uc001tqn.3	ATP2A2|488,uc009zvn.2	0.3616	1.6729
BRCA	SMTN|6525,uc003ajn.1	SMTN|6525,uc003ajl.1	0.4043	1.6729
BRCA	MLST8|64223,uc002cpe.2	MLST8|64223,uc002cph.2	0.4259	1.6729
BRCA	GNAS|2778,uc002xzu.3	GNAS|2778,uc002yad.2	0.3831	1.6729
BRCA	NTM|50863,uc001qgq.2	NTM|50863,uc010sci.1	0.3565	1.6636
BRCA	PRMT2|3275,uc002zjy.2	PRMT2|3275,uc002zjx.2	0.4165	1.6636
BRCA	RGS3|5998,uc004bhy.1	RGS3|5998,uc004bhu.2	0.3482	1.6636
BRCA	CELF1|10658,uc001nfl.2	CELF1|10658,uc010rhm.1	0.3472	1.6636
BRCA	KALRN|8997,uc003ehk.2	KALRN|8997,uc003ehh.1	0.3472	1.6636
BRCA	MYO18A|399687,uc002hds.2	MYO18A|399687,uc002hdt.1	0.3638	1.6636
BRCA	ARHGEF10|9639,uc003wps.2	ARHGEF10|9639,uc003wpr.2	0.3466	1.6636
BRCA	TMEM201|199953,uc001apz.2	TMEM201|199953,uc001apy.2	0.3638	1.6636
BRCA	GAS7|8522,uc002gmg.1	GAS7|8522,uc002gmj.1	0.3702	1.6542
BRCA	ITGA6|3655,uc002uhp.1	ITGA6|3655,uc002uho.1	0.3416	1.6542
BRCA	TANK|10010,uc002ubs.2	TANK|10010,uc002ubr.1	0.3542	1.6542
BRCA	MYOF|26509,uc001kio.2	MYOF|26509,uc001kin.2	0.3542	1.6542
BRCA	C12orf73|728568,uc009zuj.2	C12orf73|728568,uc001tkd.3	0.344	1.6542
BRCA	PPP3CB|5532,uc001juh.2	PPP3CB|5532,uc001jug.2	0.3369	1.6542
BRCA	EHBP1|23301,uc002scb.2	EHBP1|23301,uc002sbz.2	0.3298	1.6449
BRCA	ZNF207|7756,uc002hhi.3	ZNF207|7756,uc002hhj.3	0.3298	1.6449
BRCA	HNRNPA3|220988,uc002ulb.1	HNRNPA3|220988,uc002ule.2	0.3151	1.6355
BRCA	TACC1|6867,uc003xmf.3	TACC1|6867,uc003xmb.3	0.3151	1.6355
BRCA	IQCG|84223,uc003fyo.2	IQCG|84223,uc003fym.2	0.3161	1.6355
BRCA	NIT1|4817,uc001fxx.1	NIT1|4817,uc001fxw.2	0.3154	1.6355
BRCA	SBDSP1|155370,uc003twh.2	SBDSP1|155370,uc003twg.2	0.3203	1.6355
BRCA	PAM|5066,uc003knu.2	PAM|5066,uc003knt.2	0.3282	1.6355
BRCA	PACSIN2|11252,uc003bdf.3	PACSIN2|11252,uc010gzg.2	0.3065	1.6262
BRCA	NAALAD2|10003,uc009yvy.2	NAALAD2|10003,uc001pdf.3	0.3	1.6168
BRCA	COL6A3|1293,uc002vwo.2	COL6A3|1293,uc002vwl.2	0.3869	1.6168
BRCA	GRIA3|2892,uc011muf.1	GRIA3|2892,uc004etq.3	0.3043	1.6168
BRCA	NUP88|4927,uc010vsy.1	NUP88|4927,uc002gbn.2	0.3071	1.6168
BRCA	EPB41L1|2036,uc002xey.2	EPB41L1|2036,uc002xev.2	0.3	1.6168
BRCA	TUBB3|10381,uc002fpj.1	TUBB3|10381,uc010cjb.1	0.3016	1.6075
BRCA	PDLIM7|9260,uc003mhg.1	PDLIM7|9260,uc003mhf.2	0.3332	1.6075
BRCA	ADAMTS12|81792,uc003jia.1	ADAMTS12|81792,uc003jib.1	0.3415	1.6075
BRCA	SEPT9|10801,uc002jtt.3	SEPT9|10801,uc002jtv.2	0.2862	1.6075
BRCA	EPB41L2|2037,uc003qci.2	EPB41L2|2037,uc003qcj.1	0.2894	1.6075
BRCA	TRIO|7204,uc011cna.1	TRIO|7204,uc003jfi.1	0.3095	1.6075
BRCA	KLC1|3831,uc001ynn.1	KLC1|3831,uc001ynw.1	0.3053	1.6075
BRCA	RHOT1|55288,uc010wby.1	RHOT1|55288,uc002hgy.2	0.3784	1.6075
BRCA	C21orf82|114036,uc002yts.2	C21orf82|114036,uc002ytr.3	0.2856	1.6075
BRCA	TMEM126B|55863,uc001pap.2	TMEM126B|55863,uc001pao.2	0.3053	1.6075
BRCA	CELF2|10659,uc001iki.3	CELF2|10659,uc001ikl.3	0.2844	1.5981
BRCA	GPSM2|29899,uc010ovc.1	GPSM2|29899,uc010ove.1	0.2771	1.5981
BRCA	ABLIM2|84448,uc003gks.3	ABLIM2|84448,uc003gkr.2	0.2805	1.5981
BRCA	CCND3|896,uc003orn.2	CCND3|896,uc011duk.1	0.2869	1.5981
BRCA	CTNND1|1500,uc001nlo.3	CTNND1|1500,uc001nlu.3	0.2791	1.5981
BRCA	TMEM184B|25829,uc010gxl.1	TMEM184B|25829,uc003avh.1	0.2814	1.5888
BRCA	SLK|9748,uc001kxo.1	SLK|9748,uc001kxp.1	0.2671	1.5888
BRCA	CPAMD8|27151,uc010xpj.1	CPAMD8|27151,uc002nfb.2	0.2704	1.5888
BRCA	NAT15|79903,uc010uxc.1	NAT15|79903,uc010btl.2	0.3094	1.5888
BRCA	IDS|3423,uc011mxh.1	IDS|3423,uc011mxg.1	0.2671	1.5888
BRCA	APP|351,uc002yma.2	APP|351,uc002ylz.2	0.3249	1.5888
BRCA	BSG|682,uc002loy.2	BSG|682,uc002lpc.2	0.2702	1.5794
BRCA	OBSCN|84033,uc001hso.2	OBSCN|84033,uc001hsq.1	0.2588	1.5794
BRCA	DIXDC1|85458,uc001pml.2	DIXDC1|85458,uc001pmm.2	0.3265	1.5794
BRCA	REPS1|85021,uc003qii.2	REPS1|85021,uc003qig.3	0.3167	1.5794
BRCA	ABLIM3|22885,uc003lqe.1	ABLIM3|22885,uc003lqd.1	0.2765	1.5794
BRCA	ZMIZ2|83637,uc010kyk.1	ZMIZ2|83637,uc010kyj.2	0.2765	1.5794
BRCA	TMPO|7112,uc001tfh.1	TMPO|7112,uc001tfj.2	0.2846	1.5794
BRCA	CASC4|113201,uc001ztq.2	CASC4|113201,uc001ztp.2	0.2583	1.5794
BRCA	IL33|90865,uc003zju.1	IL33|90865,uc003zjt.2	0.2766	1.5701
BRCA	HSD17B13|345275,uc010ikk.2	HSD17B13|345275,uc003hqo.2	0.2723	1.5701
BRCA	TPO|7173,uc002qwz.2	TPO|7173,uc010yio.1	0.3004	1.5701
BRCA	C1orf213|148898,uc001bgw.2	C1orf213|148898,uc001bgv.2	0.3453	1.5701
BRCA	ABI1|10006,uc010qdh.1	ABI1|10006,uc001itc.2	0.2685	1.5701
BRCA	CHEK1|1111,uc001qcg.3	CHEK1|1111,uc001qcf.3	0.2553	1.5701
BRCA	SERPINA1|5265,uc001ycz.3	SERPINA1|5265,uc001ycx.3	0.2595	1.5701
BRCA	ODF2|4957,uc004bvc.2	ODF2|4957,uc011mbc.1	0.2553	1.5701
BRCA	WDR1|9948,uc010idm.2	WDR1|9948,uc003gmh.1	0.287	1.5701
BRCA	ORMDL1|94101,uc002urd.3	ORMDL1|94101,uc002urb.3	0.2651	1.5701
BRCA	GOLGA4|2803,uc003cgv.2	GOLGA4|2803,uc003cgx.2	0.3302	1.5701
BRCA	FBLN1|2192,uc003bgi.1	FBLN1|2192,uc003bgk.1	0.2651	1.5701
BRCA	GABRE|2564,uc011myd.1	GABRE|2564,uc004ffi.2	0.2419	1.5607
BRCA	MCF2L|23263,uc010tjs.1	MCF2L|23263,uc001vsr.2	0.2419	1.5607
BRCA	PCGF3|10336,uc011bva.1	PCGF3|10336,uc003gbh.2	0.2926	1.5607
BRCA	BSCL2|26580,uc001nut.3	BSCL2|26580,uc009yod.2	0.2441	1.5607
BRCA	KIAA1191|57179,uc003mea.2	KIAA1191|57179,uc003mdy.2	0.2573	1.5607
BRCA	GNB2L1|10399,uc003mnl.1	GNB2L1|10399,uc003mnh.1	0.2441	1.5607
BRCA	ZFYVE21|79038,uc001yod.2	ZFYVE21|79038,uc001yoe.2	0.2542	1.5607
BRCA	ACTA2|59,uc001kfq.2	ACTA2|59,uc010qmz.1	0.2854	1.5607
BRCA	RALGDS|5900,uc004ccs.2	RALGDS|5900,uc004cct.1	0.2493	1.5607
BRCA	RAD51L1|5890,uc001xkd.2	RAD51L1|5890,uc010aqs.1	0.2854	1.5607
BRCA	RBM4|5936,uc001oiv.2	RBM4|5936,uc010rpj.1	0.2493	1.5607
BRCA	ENY2|56943,uc003ync.2	ENY2|56943,uc003ynd.2	0.2792	1.5607
BRCA	MBNL1|4154,uc003ezn.2	MBNL1|4154,uc003ezo.2	0.2777	1.5514
BRCA	RAB30|27314,uc001ozu.2	RAB30|27314,uc009yve.2	0.2376	1.5514
BRCA	SYNE2|23224,uc001xgt.2	SYNE2|23224,uc001xgl.2	0.2349	1.5514
BRCA	TMEM134|80194,uc001olt.1	TMEM134|80194,uc001olr.1	0.2529	1.5514
BRCA	SIN3B|23309,uc002new.2	SIN3B|23309,uc010xpi.1	0.2611	1.5514
BRCA	CREM|1390,uc001iye.2	CREM|1390,uc001iyr.2	0.2321	1.5514
BRCA	ISLR|3671,uc002axh.1	ISLR|3671,uc002axg.1	0.2931	1.5514
BRCA	EXOC1|55763,uc003hbf.1	EXOC1|55763,uc003hbg.1	0.2349	1.5514
BRCA	SYNCRIP|10492,uc003pla.2	SYNCRIP|10492,uc003pky.2	0.2325	1.5514
BRCA	RALGAPA1|253959,uc001wtj.2	RALGAPA1|253959,uc010tpv.1	0.2338	1.5421
BRCA	AMPH|273,uc003tgt.2	AMPH|273,uc003tgu.2	0.224	1.5421
BRCA	CAST|831,uc011cup.1	CAST|831,uc003klw.2	0.2259	1.5421
BRCA	MYBBP1A|10514,uc010vsa.1	MYBBP1A|10514,uc002fya.3	0.2283	1.5421
BRCA	NFASC|23114,uc010pqz.1	NFASC|23114,uc001hbj.2	0.2535	1.5421
BRCA	PRKAR1A|5573,uc002jhm.2	PRKAR1A|5573,uc002jhl.2	0.2584	1.5421
BRCA	PCLO|27445,uc003uhv.2	PCLO|27445,uc003uhx.2	0.224	1.5421
BRCA	ARMC10|83787,uc010lis.1	ARMC10|83787,uc003vaz.1	0.2639	1.5421
BRCA	TDRD6|221400,uc010jze.2	TDRD6|221400,uc003oyj.2	0.2772	1.5421
BRCA	KIF23|9493,uc002asc.2	KIF23|9493,uc002asb.2	0.2244	1.5421
BRCA	RBCK1|10616,uc002wdo.2	RBCK1|10616,uc002wdp.3	0.2535	1.5421
BRCA	ZRANB2|9406,uc001dft.2	ZRANB2|9406,uc001dfs.2	0.227	1.5421
BRCA	MYL6|4637,uc001sjx.1	MYL6|4637,uc001sjw.1	0.3455	1.5421
BRCA	GDF10|2662,uc009xnp.2	GDF10|2662,uc001jfb.2	0.2166	1.5327
BRCA	RGNEF|64283,uc003kcz.3	RGNEF|64283,uc011csr.1	0.2207	1.5327
BRCA	TECR|9524,uc002mzf.1	TECR|9524,uc002mzb.2	0.2626	1.5327
BRCA	HNRNPF|3185,uc001jat.2	HNRNPF|3185,uc001jav.2	0.2166	1.5327
BRCA	GTSE1|51512,uc011aqy.1	GTSE1|51512,uc003bhn.2	0.2182	1.5327
BRCA	RARA|5914,uc002huk.1	RARA|5914,uc002hun.1	0.2263	1.5327
BRCA	PPP2R1B|5519,uc001plx.1	PPP2R1B|5519,uc001plw.1	0.2461	1.5327
BRCA	NDRG2|57447,uc001vyv.2	NDRG2|57447,uc001vzg.2	0.2436	1.5234
BRCA	MTMR3|8897,uc003agw.3	MTMR3|8897,uc003agu.3	0.208	1.5234
BRCA	TPM3|7170,uc001feb.1	TPM3|7170,uc001fdy.1	0.2491	1.5234
BRCA	COMMD5|28991,uc003zem.2	COMMD5|28991,uc003zeo.3	0.2133	1.5234
BRCA	ARHGAP25|9938,uc010fdg.2	ARHGAP25|9938,uc002sex.2	0.2241	1.5234
BRCA	ANKRD36|375248,uc002sxn.2	ANKRD36|375248,uc010yva.1	0.2084	1.5234
BRCA	SNRNP70|6625,uc002pmk.2	SNRNP70|6625,uc002pmm.2	0.219	1.5234
BRCA	PIGO|84720,uc003zwe.2	PIGO|84720,uc003zwc.1	0.2491	1.5234
BRCA	UGP2|7360,uc002scl.2	UGP2|7360,uc002scm.2	0.2623	1.5234
BRCA	HJURP|55355,uc002vvg.2	HJURP|55355,uc010zne.1	0.2418	1.514
BRCA	CENPA|1058,uc002rhr.2	CENPA|1058,uc002rhs.2	0.2418	1.514
BRCA	TSC2|7249,uc010bsd.2	TSC2|7249,uc002coq.2	0.2316	1.514
BRCA	PMEPA1|56937,uc002xyq.2	PMEPA1|56937,uc002xyr.2	0.2008	1.514
BRCA	CYLD|1540,uc010cbs.1	CYLD|1540,uc002egq.1	0.2046	1.514
BRCA	PTPRS|5802,uc002mbw.2	PTPRS|5802,uc002mbv.2	0.2023	1.514
BRCA	C21orf59|56683,uc002ypz.1	C21orf59|56683,uc002yqb.3	0.206	1.514
BRCA	PARD3|56288,uc001ixo.1	PARD3|56288,uc010qej.1	0.217	1.514
BRCA	HIST2H2BF|440689,uc001esr.2	HIST2H2BF|440689,uc010pbi.1	0.2046	1.514
BRCA	NF1|4763,uc010csn.1	NF1|4763,uc002hge.1	0.2004	1.514
BRCA	DUT|1854,uc001zww.2	DUT|1854,uc001zws.2	0.2033	1.514
BRCA	SLC26A10|65012,uc001spe.2	SLC26A10|65012,uc001spf.2	0.2142	1.514
BRCA	SYNE1|23345,uc010kiy.1	SYNE1|23345,uc010kiw.2	0.2033	1.514
BRCA	DYNC1I2|1781,uc002uhb.1	DYNC1I2|1781,uc002uhf.1	0.2364	1.514
BRCA	H2AFY|9555,uc003las.1	H2AFY|9555,uc003lan.1	0.217	1.514
BRCA	LSP1|4046,uc001lui.2	LSP1|4046,uc001lum.2	0.1935	1.5047
BRCA	GSPT1|2935,uc002dbt.2	GSPT1|2935,uc002dbr.2	0.193	1.5047
BRCA	MGRN1|23295,uc010uxo.1	MGRN1|23295,uc002cwz.2	0.1989	1.5047
BRCA	MPRIP|23164,uc010cpm.1	MPRIP|23164,uc010cpl.1	0.193	1.5047
BRCA	CDH12|1010,uc011cno.1	CDH12|1010,uc010iuc.2	0.1951	1.5047
BRCA	FAM120A|23196,uc010mrf.1	FAM120A|23196,uc004aua.1	0.1935	1.5047
BRCA	FN1|2335,uc002vfe.2	FN1|2335,uc002vfh.2	0.2408	1.5047
BRCA	TRRAP|8295,uc003upp.2	TRRAP|8295,uc003ups.2	0.1935	1.5047
BRCA	LENG8|114823,uc002qfw.2	LENG8|114823,uc002qfv.1	0.1935	1.5047
BRCA	KLB|152831,uc011byj.1	KLB|152831,uc003gua.2	0.1905	1.4953
BRCA	ZAK|51776,uc002uhx.2	ZAK|51776,uc002uhy.2	0.1957	1.4953
BRCA	LIMA1|51474,uc001rwh.3	LIMA1|51474,uc001rwg.3	0.1854	1.4953
BRCA	FLNA|2316,uc011mzn.1	FLNA|2316,uc010nuu.1	0.2695	1.4953
BRCA	DOCK9|23348,uc010afu.1	DOCK9|23348,uc001vnw.2	0.1854	1.4953
BRCA	OGG1|4968,uc003bsi.2	OGG1|4968,uc003bsm.2	0.284	1.4953
BRCA	CLK1|1195,uc002uwg.2	CLK1|1195,uc002uwf.2	0.2581	1.4953
BRCA	ZNF83|55769,uc010epv.2	ZNF83|55769,uc002pzu.3	0.1905	1.4953
BRCA	USP6|9098,uc002gav.1	USP6|9098,uc002gau.1	0.2338	1.4953
BRCA	MICAL3|57553,uc011agm.1	MICAL3|57553,uc010gre.1	0.1892	1.4953
BRCA	GTDC1|79712,uc002tvt.1	GTDC1|79712,uc002tvq.2	0.1979	1.4953
BRCA	PLEC|5339,uc003zaj.2	PLEC|5339,uc003zab.1	0.1871	1.4953
BRCA	SPAG9|9043,uc002itb.2	SPAG9|9043,uc002ita.2	0.1979	1.4953
BRCA	GNPTAB|79158,uc001tiw.2	GNPTAB|79158,uc001tiv.3	0.1851	1.4953
BRCA	SVIL|6840,uc009xld.1	SVIL|6840,uc001iut.1	0.2176	1.4953
BRCA	FLT1|2321,uc001usc.3	FLT1|2321,uc001usb.3	0.3076	1.4953
BRCA	TNC|3371,uc004bjj.3	TNC|3371,uc010mvf.2	0.2487	1.4953
BRCA	KIAA1324|57535,uc001dwr.2	KIAA1324|57535,uc010ovg.1	0.1871	1.4953
BRCA	SERF2|10169,uc010uee.1	SERF2|10169,uc001zsz.3	0.2224	1.4953
BRCA	FGF1|2246,uc003lmm.2	FGF1|2246,uc003lmn.3	0.2209	1.486
BRCA	RAPGEF3|10411,uc001rpz.3	RAPGEF3|10411,uc009zkp.2	0.1823	1.486
BRCA	SLC11A1|6556,uc002vhv.2	SLC11A1|6556,uc010fvr.2	0.2028	1.486
BRCA	GNAL|2774,uc010wzt.1	GNAL|2774,uc010dkz.2	0.1936	1.486
BRCA	MTA3|57504,uc002rsr.2	MTA3|57504,uc002rsp.1	0.2155	1.486
BRCA	ITGB4|3691,uc002jph.2	ITGB4|3691,uc002jpj.2	0.1783	1.486
BRCA	TJP2|9414,uc011lrs.1	TJP2|9414,uc011lru.1	0.1889	1.486
BRCA	KIAA1967|57805,uc003xci.2	KIAA1967|57805,uc003xcj.1	0.2209	1.486
BRCA	RPAIN|84268,uc002gbs.2	RPAIN|84268,uc002gbx.1	0.1869	1.486
BRCA	SORBS1|10580,uc001kkv.2	SORBS1|10580,uc001kkm.2	0.1788	1.486
BRCA	BCAR3|8412,uc001dpx.3	BCAR3|8412,uc001dpy.2	0.2155	1.486
BRCA	ALG1|56052,uc002cyn.2	ALG1|56052,uc002cyj.2	0.178	1.486
BRCA	DNAJC25|548645,uc004bfl.2	DNAJC25|548645,uc004bfm.2	0.1823	1.486
BRCA	FAM190B|54462,uc010qmd.1	FAM190B|54462,uc010qme.1	0.1889	1.486
BRCA	LUC7L|55692,uc002cga.1	LUC7L|55692,uc002cgb.1	0.1794	1.486
BRCA	GOLGA2|2801,uc004bum.1	GOLGA2|2801,uc004bul.1	0.1936	1.486
BRCA	CC2D1B|200014,uc001cts.2	CC2D1B|200014,uc001ctq.1	0.1788	1.486
BRCA	ZNF75A|7627,uc002cut.3	ZNF75A|7627,uc002cuv.3	0.1852	1.486
BRCA	TCF7L2|6934,uc010qrl.1	TCF7L2|6934,uc010qrm.1	0.1707	1.4766
BRCA	PALM|5064,uc002lpn.1	PALM|5064,uc002lpm.1	0.1756	1.4766
BRCA	MYH14|79784,uc002prs.1	MYH14|79784,uc002prr.1	0.2041	1.4766
BRCA	PTPRF|5792,uc001cju.2	PTPRF|5792,uc001cjv.2	0.1707	1.4766
BRCA	IRF7|3665,uc001lqi.2	IRF7|3665,uc001lqf.2	0.1803	1.4766
BRCA	TPCN2|219931,uc010rqg.1	TPCN2|219931,uc001oot.2	0.1803	1.4766
BRCA	PRMT1|3276,uc010yba.1	PRMT1|3276,uc010ybb.1	0.1823	1.4766
BRCA	CEP78|84131,uc010mpp.2	CEP78|84131,uc011lsp.1	0.1708	1.4766
BRCA	PSPH|5723,uc003trg.2	PSPH|5723,uc003tri.2	0.1927	1.4766
BRCA	EXD3|54932,uc004cmt.3	EXD3|54932,uc004cmp.2	0.1785	1.4766
BRCA	MAP2K7|5609,uc002mis.1	MAP2K7|5609,uc010xka.1	0.1927	1.4766
BRCA	RUNX2|860,uc011dvy.1	RUNX2|860,uc003oxt.2	0.2041	1.4766
BRCA	RTN1|6252,uc001xek.1	RTN1|6252,uc001xen.1	0.1845	1.4766
BRCA	MSRB3|253827,uc001ssn.2	MSRB3|253827,uc001ssm.2	0.2141	1.4766
BRCA	TBC1D7|51256,uc003nap.2	TBC1D7|51256,uc003naj.2	0.2141	1.4766
BRCA	FRY|10129,uc001utx.2	FRY|10129,uc001uty.2	0.2552	1.4766
BRCA	TMEM53|79639,uc001cmb.1	TMEM53|79639,uc001cmc.2	0.2141	1.4766
BRCA	NRG2|9542,uc003ley.1	NRG2|9542,uc003lex.1	0.2859	1.4673
BRCA	LRRFIP1|9208,uc002vxd.2	LRRFIP1|9208,uc002vxe.2	0.1758	1.4673
BRCA	YPEL4|219539,uc009ymk.2	YPEL4|219539,uc001nkv.3	0.1832	1.4673
BRCA	PRR4|11272,uc009zhp.2	PRR4|11272,uc001qyz.3	0.1653	1.4673
BRCA	GPR56|9289,uc002elz.1	GPR56|9289,uc002eme.2	0.1832	1.4673
BRCA	RUSC1|23623,uc001fkq.2	RUSC1|23623,uc001fkj.2	0.1679	1.4673
BRCA	SH3BP2|6452,uc011bvp.1	SH3BP2|6452,uc003gfi.3	0.1669	1.4673
BRCA	SLC2A11|66035,uc011ajd.1	SLC2A11|66035,uc002zyp.3	0.2074	1.4673
BRCA	SCAND2|54581,uc002bku.2	SCAND2|54581,uc002bks.2	0.1896	1.4673
BRCA	RCAN1|1827,uc002yue.2	RCAN1|1827,uc011adx.1	0.1691	1.4673
BRCA	PHKA1|5255,uc010nll.2	PHKA1|5255,uc011mqi.1	0.1805	1.4673
BRCA	ZSCAN18|65982,uc002qrh.2	ZSCAN18|65982,uc002qrk.1	0.1691	1.4673
BRCA	COL18A1|80781,uc002zhj.2	COL18A1|80781,uc002zhi.2	0.2074	1.4673
BRCA	MMP11|4320,uc002zxy.2	MMP11|4320,uc002zxz.2	0.1975	1.4673
BRCA	C14orf167|55449,uc010akx.1	C14orf167|55449,uc001wkx.2	0.1653	1.4673
BRCA	MACF1|23499,uc010oit.1	MACF1|23499,uc010oir.1	0.1738	1.4673
BRCA	STAMBP|10617,uc002sjv.2	STAMBP|10617,uc002sjt.2	0.1638	1.4673
BRCA	AOX1|316,uc010zhf.1	AOX1|316,uc002uvx.2	0.1805	1.4673
BRCA	DMKN|93099,uc002nzy.3	DMKN|93099,uc002nzk.3	0.1669	1.4673
BRCA	ZNF436|80818,uc001bgt.2	ZNF436|80818,uc001bgu.2	0.1643	1.4673
BRCA	CDH23|64072,uc001jrz.2	CDH23|64072,uc001jrx.3	0.1647	1.4673
BRCA	MAN1B1|11253,uc011mep.1	MAN1B1|11253,uc004clf.1	0.1653	1.4673
BRCA	HMGB1|3146,uc001uta.1	HMGB1|3146,uc001usv.2	0.178	1.4673
BRCA	LTBP4|8425,uc010xvp.1	LTBP4|8425,uc002ooi.1	0.1705	1.4673
BRCA	BBS7|55212,uc003iee.1	BBS7|55212,uc003ied.2	0.1805	1.4673
BRCA	GMPR2|51292,uc010toe.1	GMPR2|51292,uc001wnu.2	0.1641	1.4579
BRCA	STARD10|10809,uc001ota.2	STARD10|10809,uc001otb.2	0.1573	1.4579
BRCA	OSBPL6|114880,uc002ulx.2	OSBPL6|114880,uc010zfe.1	0.1768	1.4579
BRCA	SIGIRR|59307,uc001lpe.1	SIGIRR|59307,uc001lpd.2	0.1577	1.4579
BRCA	FBXO5|26271,uc003qpg.2	FBXO5|26271,uc003qph.2	0.2008	1.4579
BRCA	EPB41|2035,uc001brk.2	EPB41|2035,uc001brm.1	0.1615	1.4579
BRCA	AURKB|9212,uc002gkm.2	AURKB|9212,uc010vuu.1	0.1571	1.4579
BRCA	RWDD3|25950,uc001drh.3	RWDD3|25950,uc009wdt.2	0.1641	1.4579
BRCA	HMMR|3161,uc003lzg.2	HMMR|3161,uc011dem.1	0.1675	1.4579
BRCA	ACAD8|27034,uc001qhl.2	ACAD8|27034,uc009zde.1	0.1573	1.4579
BRCA	C20orf112|140688,uc002wxw.1	C20orf112|140688,uc002wxv.3	0.1615	1.4579
BRCA	GNAI2|2771,uc003cyp.1	GNAI2|2771,uc003cyr.1	0.1657	1.4579
BRCA	TBC1D23|55773,uc003dts.2	TBC1D23|55773,uc003dtt.2	0.1615	1.4579
BRCA	SPTAN1|6709,uc004bvl.3	SPTAN1|6709,uc004bvn.3	0.191	1.4579
BRCA	DCAF6|55827,uc001gez.2	DCAF6|55827,uc001gex.2	0.1588	1.4579
BRCA	ZNF138|7697,uc003ttg.2	ZNF138|7697,uc003tth.2	0.1657	1.4579
BRCA	GTF3C5|9328,uc004ccj.3	GTF3C5|9328,uc010mzz.2	0.1798	1.4579
BRCA	FLCN|201163,uc002grb.3	FLCN|201163,uc002grc.2	0.1798	1.4579
BRCA	SHC1|6464,uc001ffy.2	SHC1|6464,uc001ffv.2	0.1716	1.4579
BRCA	NT5C3|51251,uc003tdk.2	NT5C3|51251,uc003tdj.2	0.1581	1.4579
BRCA	LOC400931|400931,uc003bgr.3	LOC400931|400931,uc003bgt.3	0.1571	1.4579
BRCA	ACIN1|22985,uc001wir.3	ACIN1|22985,uc001wio.3	0.1675	1.4579
BRCA	LUC7L3|51747,uc002isr.2	LUC7L3|51747,uc002iss.2	0.1869	1.4579
BRCA	PQLC1|80148,uc002lnk.2	PQLC1|80148,uc002lnl.2	0.2303	1.4579
BRCA	MYLK|4638,uc011bjv.1	MYLK|4638,uc003egl.2	0.1869	1.4579
BRCA	CKAP2L|150468,uc002tie.2	CKAP2L|150468,uc010yxp.1	0.1892	1.4486
BRCA	ENSA|2029,uc001evc.2	ENSA|2029,uc001evi.2	0.2345	1.4486
BRCA	PDE2A|5138,uc010rra.1	PDE2A|5138,uc001oso.2	0.1612	1.4486
BRCA	NCBP2|22916,uc003fxe.1	NCBP2|22916,uc003fxf.2	0.1846	1.4486
BRCA	SIPA1L1|26037,uc001xmr.1	SIPA1L1|26037,uc001xmv.2	0.1513	1.4486
BRCA	CAMKK2|10645,uc001tzy.2	CAMKK2|10645,uc001tzu.2	0.2145	1.4486
BRCA	SNX1|6642,uc010uio.1	SNX1|6642,uc002amv.2	0.2718	1.4486
BRCA	TCF12|6938,uc002aeb.2	TCF12|6938,uc010ugp.1	0.1505	1.4486
BRCA	DNAJA4|55466,uc002bdk.2	DNAJA4|55466,uc002bdm.1	0.1846	1.4486
BRCA	C19orf42|79086,uc002neq.2	C19orf42|79086,uc002neo.1	0.1735	1.4486
BRCA	DIAPH1|1729,uc003llc.3	DIAPH1|1729,uc003llb.3	0.1552	1.4486
BRCA	DENND2C|163259,uc001eez.2	DENND2C|163259,uc001efd.1	0.1768	1.4486
BRCA	RPGRIP1L|23322,uc010cby.1	RPGRIP1L|23322,uc002eho.3	0.1552	1.4486
BRCA	ICA1|3382,uc003srs.1	ICA1|3382,uc003srn.3	0.1518	1.4486
BRCA	ARNT|405,uc001evs.1	ARNT|405,uc010pck.1	0.1532	1.4486
BRCA	RBBP6|5930,uc002dmi.2	RBBP6|5930,uc002dmg.2	0.1505	1.4486
BRCA	ZNF708|7562,uc002npq.1	ZNF708|7562,uc002npr.1	0.1595	1.4486
BRCA	MAP4|4134,uc003csa.3	MAP4|4134,uc003csc.3	0.1735	1.4486
BRCA	RBM33|155435,uc003wme.2	RBM33|155435,uc003wmg.2	0.1654	1.4486
BRCA	SYNC|81493,uc010ohl.1	SYNC|81493,uc001bvt.2	0.1518	1.4486
BRCA	CASP8|841,uc002uxn.2	CASP8|841,uc002uxu.1	0.1524	1.4486
BRCA	ADAM15|8751,uc001fgu.1	ADAM15|8751,uc001fgv.1	0.1678	1.4486
BRCA	LOC650368|650368,uc001lxy.2	LOC650368|650368,uc001lxx.2	0.1735	1.4486
BRCA	KIF13A|63971,uc003nck.2	KIF13A|63971,uc003ncf.2	0.1579	1.4486
BRCA	FAM160A2|84067,uc001mck.3	FAM160A2|84067,uc001mcm.2	0.1506	1.4486
BRCA	LOC728190|728190,uc001ken.2	LOC728190|728190,uc009xtc.2	0.1768	1.4486
BRCA	LSAMP|4045,uc003ebt.2	LSAMP|4045,uc003ebs.2	0.1505	1.4486
BRCA	TAOK2|9344,uc002dva.1	TAOK2|9344,uc002dvc.1	0.1892	1.4486
BRCA	PRKD2|25865,uc002pfd.2	PRKD2|25865,uc002pfj.2	0.1595	1.4486
BRCA	TLE1|7088,uc004amb.2	TLE1|7088,uc004alz.2	0.1579	1.4486
BRCA	MMP1|4312,uc001phi.2	MMP1|4312,uc010ruv.1	0.188	1.4393
BRCA	BUB1|699,uc002tgc.2	BUB1|699,uc010yxh.1	0.1593	1.4393
BRCA	AP2B1|163,uc002hjt.2	AP2B1|163,uc002hjq.2	0.1937	1.4393
BRCA	ANKRD6|22881,uc011dzy.1	ANKRD6|22881,uc003pnj.3	0.2418	1.4393
BRCA	CYBASC3|220002,uc009yno.2	CYBASC3|220002,uc001nrg.2	0.1706	1.4393
BRCA	SEPT6|23157,uc004erw.2	SEPT6|23157,uc004erv.2	0.1534	1.4393
BRCA	WHSC1|7468,uc011bvh.1	WHSC1|7468,uc003geh.1	0.1674	1.4393
BRCA	SLC25A18|83733,uc002zmq.1	SLC25A18|83733,uc002zmp.1	0.145	1.4393
BRCA	CDKN2C|1031,uc001csf.2	CDKN2C|1031,uc001csg.2	0.2648	1.4393
BRCA	SNX21|90203,uc002xpy.1	SNX21|90203,uc010zxd.1	0.1443	1.4393
BRCA	ANKRD16|54522,uc009xif.2	ANKRD16|54522,uc010qat.1	0.1456	1.4393
BRCA	SLC7A7|9056,uc001wgt.3	SLC7A7|9056,uc001wgv.3	0.1443	1.4393
BRCA	FHL1|2273,uc004ezp.2	FHL1|2273,uc004ezo.2	0.1674	1.4393
BRCA	ARHGAP15|55843,uc002tvm.3	ARHGAP15|55843,uc002tvn.2	0.1456	1.4393
BRCA	UBE2J2|118424,uc001ads.2	UBE2J2|118424,uc001adr.2	0.1462	1.4393
BRCA	IRF3|3661,uc002pov.2	IRF3|3661,uc002poz.1	0.1706	1.4393
BRCA	ABCC5|10057,uc003fmi.3	ABCC5|10057,uc010hxm.2	0.1593	1.4393
BRCA	EPHB6|2051,uc003wbu.2	EPHB6|2051,uc011kst.1	0.145	1.4393
BRCA	PPFIBP1|8496,uc001rhy.1	PPFIBP1|8496,uc001rhz.1	0.1552	1.4393
BRCA	KHDC1|80759,uc003pgo.2	KHDC1|80759,uc003pgn.3	0.1552	1.4393
BRCA	SLMAP|7871,uc003djf.1	SLMAP|7871,uc003dji.1	0.2079	1.4393
BRCA	HMGCLL1|54511,uc003pcp.2	HMGCLL1|54511,uc003pco.2	0.1829	1.4393
BRCA	ARHGAP12|94134,uc001ivw.1	ARHGAP12|94134,uc001ivx.1	0.1552	1.4393
BRCA	SLC6A16|28968,uc002pna.2	SLC6A16|28968,uc002pmz.2	0.1446	1.4393
BRCA	DHRS12|79758,uc001vfs.1	DHRS12|79758,uc001vfr.1	0.2169	1.4393
BRCA	LOC100190939|100190939,uc010tfr.1	LOC100190939|100190939,uc001vac.2	0.1706	1.4393
BRCA	C17orf70|80233,uc002kap.2	C17orf70|80233,uc002kao.1	0.1441	1.4393
BRCA	C3orf23|285343,uc003cnb.3	C3orf23|285343,uc010him.2	0.1456	1.4393
BRCA	RIN2|54453,uc010gcu.1	RIN2|54453,uc002wro.1	0.1829	1.4393
BRCA	PLSCR1|5359,uc003evy.3	PLSCR1|5359,uc011bnn.1	0.2103	1.4299
BRCA	TMEM170A|124491,uc002fee.1	TMEM170A|124491,uc002feb.2	0.1939	1.4299
BRCA	TNPO1|3842,uc003kch.2	TNPO1|3842,uc003kck.3	0.2014	1.4299
BRCA	CCDC14|64770,uc003egz.2	CCDC14|64770,uc003egx.3	0.2211	1.4299
BRCA	TCF20|6942,uc003bck.1	TCF20|6942,uc003bcj.1	0.2014	1.4299
BRCA	SNX14|57231,uc003pkt.2	SNX14|57231,uc011dzg.1	0.1874	1.4299
BRCA	COQ10A|93058,uc001skq.3	COQ10A|93058,uc001skp.3	0.1395	1.4299
BRCA	ENTPD1|953,uc001kle.1	ENTPD1|953,uc010qoj.1	0.142	1.4299
BRCA	CNTN1|1272,uc001rmn.1	CNTN1|1272,uc009zjy.1	0.142	1.4299
BRCA	EGFL8|80864,uc003oac.1	EGFL8|80864,uc003oab.1	0.1395	1.4299
BRCA	RAD54B|25788,uc003ygn.1	RAD54B|25788,uc010may.1	0.1411	1.4299
BRCA	ANKDD1A|348094,uc002aob.2	ANKDD1A|348094,uc010bha.2	0.1533	1.4299
BRCA	DGKA|1606,uc001sij.2	DGKA|1606,uc001sim.2	0.142	1.4299
BRCA	ANK3|288,uc010qih.1	ANK3|288,uc001jkz.3	0.1533	1.4299
BRCA	HNRNPR|10236,uc010odx.1	HNRNPR|10236,uc001bgp.3	0.1492	1.4299
BRCA	ANKMY1|51281,uc002vza.1	ANKMY1|51281,uc002vyz.1	0.1646	1.4299
BRCA	C8orf38|137682,uc003yhj.2	C8orf38|137682,uc011lgs.1	0.1474	1.4299
BRCA	ARHGAP8|23779,uc003bfj.2	ARHGAP8|23779,uc003bfi.2	0.1492	1.4299
BRCA	TBC1D2|55357,uc004ayr.2	TBC1D2|55357,uc004ayp.2	0.1402	1.4299
BRCA	SAP30BP|29115,uc010wsf.1	SAP30BP|29115,uc002jpc.1	0.1557	1.4299
BRCA	DBI|1622,uc010yym.1	DBI|1622,uc002tlx.2	0.1458	1.4299
BRCA	CCNL1|57018,uc003fbd.1	CCNL1|57018,uc011bor.1	0.1613	1.4299
BRCA	CLASP2|23122,uc010hgb.2	CLASP2|23122,uc003cft.2	0.1381	1.4299
BRCA	SRGAP2|23380,uc001hdy.2	SRGAP2|23380,uc001hdx.2	0.1682	1.4299
BRCA	CASC2|255082,uc009xza.2	CASC2|255082,uc009xzc.2	0.1395	1.4299
BRCA	RASA4P|401331,uc010kxx.2	RASA4P|401331,uc003tji.2	0.1379	1.4299
BRCA	C1orf112|55732,uc001ggp.2	C1orf112|55732,uc009wvu.1	0.1682	1.4299
BRCA	C14orf2|9556,uc001yoj.3	C14orf2|9556,uc001yok.2	0.1474	1.4299
BRCA	JAG2|3714,uc001yqf.2	JAG2|3714,uc001yqh.2	0.1378	1.4299
BRCA	CCDC45|90799,uc002jem.2	CCDC45|90799,uc010wqb.1	0.1492	1.4299
BRCA	ATP1A2|477,uc001fvd.2	ATP1A2|477,uc001fvc.2	0.1381	1.4299
BRCA	SYTL2|54843,uc001pbc.2	SYTL2|54843,uc010rti.1	0.1411	1.4299
BRCA	ANXA6|309,uc003ltm.1	ANXA6|309,uc003ltl.1	0.1381	1.4299
BRCA	ESYT2|57488,uc003wod.1	ESYT2|57488,uc003wob.1	0.1876	1.4206
BRCA	YIPF1|54432,uc001cvw.2	YIPF1|54432,uc001cvv.2	0.1373	1.4206
BRCA	FBXW2|26190,uc004bkm.1	FBXW2|26190,uc004bkl.1	0.1352	1.4206
BRCA	HOXA3|3200,uc011jzl.1	HOXA3|3200,uc003syk.2	0.1416	1.4206
BRCA	TTYH1|57348,uc002qfu.1	TTYH1|57348,uc002qft.2	0.2038	1.4206
BRCA	MEST|4232,uc003vqd.2	MEST|4232,uc003vqg.2	0.1876	1.4206
BRCA	THOC5|8563,uc003afr.2	THOC5|8563,uc003afv.1	0.1554	1.4206
BRCA	LIG1|3978,uc010xze.1	LIG1|3978,uc002phz.1	0.1621	1.4206
BRCA	ALS2CR4|65062,uc002uyg.1	ALS2CR4|65062,uc002uyh.1	0.1498	1.4206
BRCA	CXorf40A|91966,uc004fdf.2	CXorf40A|91966,uc004fdh.2	0.1362	1.4206
BRCA	ARHGAP24|83478,uc003hpl.2	ARHGAP24|83478,uc003hpk.2	0.1336	1.4206
BRCA	XG|7499,uc011mhg.1	XG|7499,uc004cqp.2	0.1325	1.4206
BRCA	VLDLR|7436,uc003zhl.1	VLDLR|7436,uc003zhk.1	0.1317	1.4206
BRCA	RABEP1|9135,uc002gbj.2	RABEP1|9135,uc010cld.1	0.1498	1.4206
BRCA	SFRS11|9295,uc001des.2	SFRS11|9295,uc001dev.2	0.1586	1.4206
BRCA	C9orf3|84909,uc004ava.2	C9orf3|84909,uc004auz.1	0.1434	1.4206
BRCA	SYNPO|11346,uc003lsn.2	SYNPO|11346,uc003lso.3	0.1453	1.4206
BRCA	ARHGEF6|9459,uc011mwe.1	ARHGEF6|9459,uc004fab.2	0.1434	1.4206
BRCA	NFIC|4782,uc010xhi.1	NFIC|4782,uc010xhh.1	0.1319	1.4206
BRCA	ALDH1A2|8854,uc002aew.2	ALDH1A2|8854,uc002aex.2	0.133	1.4206
BRCA	FLJ22536|401237,uc003ndn.2	FLJ22536|401237,uc003ndj.2	0.1325	1.4206
BRCA	SPTB|6710,uc001xht.2	SPTB|6710,uc001xhr.2	0.1525	1.4206
BRCA	TCIRG1|10312,uc001ond.1	TCIRG1|10312,uc001oni.2	0.1373	1.4206
BRCA	GALT|2592,uc003zvh.2	GALT|2592,uc003zvf.2	0.133	1.4206
BRCA	COPS7A|50813,uc001qqn.3	COPS7A|50813,uc001qql.2	0.1336	1.4206
BRCA	GUSBP1|728411,uc003jgg.3	GUSBP1|728411,uc003jgh.3	0.1325	1.4206
BRCA	PLEKHG3|26030,uc001xhq.1	PLEKHG3|26030,uc001xhp.2	0.1621	1.4206
BRCA	KIAA0895L|653319,uc002ert.2	KIAA0895L|653319,uc002ers.2	0.1416	1.4206
BRCA	NIN|51199,uc001wyj.2	NIN|51199,uc001wyi.2	0.1475	1.4206
BRCA	TUG1|55000,uc003aji.2	TUG1|55000,uc003ajf.1	0.1416	1.4206
BRCA	FGFR1OP2|26127,uc001rhl.2	FGFR1OP2|26127,uc001rhm.2	0.1453	1.4206
BRCA	C19orf2|8725,uc002nsq.2	C19orf2|8725,uc002nss.2	0.1453	1.4206
BRCA	KIF15|56992,uc003cnx.3	KIF15|56992,uc010hir.2	0.1434	1.4206
BRCA	CPSF3L|54973,uc001aem.1	CPSF3L|54973,uc009vjy.1	0.1475	1.4206
BRCA	RASGRF2|5924,uc003khb.1	RASGRF2|5924,uc003kha.1	0.1344	1.4206
BRCA	TLL2|7093,uc001kml.1	TLL2|7093,uc009xvf.1	0.1325	1.4206
BRCA	GIT2|9815,uc001tpr.2	GIT2|9815,uc001tps.2	0.133	1.4206
BRCA	VEGFB|7423,uc001nyw.2	VEGFB|7423,uc001nyx.2	0.1586	1.4206
BRCA	CUTA|51596,uc003oej.1	CUTA|51596,uc003oen.1	0.14	1.4206
BRCA	HYAL2|8692,uc003czu.2	HYAL2|8692,uc003czw.2	0.1286	1.4112
BRCA	ABLIM1|3983,uc010qsg.1	ABLIM1|3983,uc010qsk.1	0.1376	1.4112
BRCA	DONSON|29980,uc002ysk.2	DONSON|29980,uc002ysm.2	0.1645	1.4112
BRCA	SEPT8|23176,uc011cxi.1	SEPT8|23176,uc003kxr.2	0.1441	1.4112
BRCA	UHRF1|29128,uc002mbo.2	UHRF1|29128,uc002mbp.2	0.1495	1.4112
BRCA	ODF2L|57489,uc010osg.1	ODF2L|57489,uc001dln.2	0.1272	1.4112
BRCA	FAM63A|55793,uc010pcn.1	FAM63A|55793,uc001ewd.2	0.1813	1.4112
BRCA	NUMA1|4926,uc001orp.2	NUMA1|4926,uc009ysy.1	0.1359	1.4112
BRCA	PLEKHG5|57449,uc001anr.1	PLEKHG5|57449,uc001ann.1	0.1376	1.4112
BRCA	RBM26|64062,uc010tia.1	RBM26|64062,uc001vkx.2	0.1258	1.4112
BRCA	CORIN|10699,uc011bzh.1	CORIN|10699,uc011bzf.1	0.1272	1.4112
BRCA	C17orf62|79415,uc010dir.2	C17orf62|79415,uc002kex.2	0.1295	1.4112
BRCA	RPL7L1|285855,uc003osq.1	RPL7L1|285855,uc010jxw.1	0.1279	1.4112
BRCA	MYO5A|4644,uc002abx.3	MYO5A|4644,uc002aby.2	0.1305	1.4112
BRCA	SEC16A|9919,uc010nbn.2	SEC16A|9919,uc004chx.2	0.1396	1.4112
BRCA	MTA1|9112,uc001yrb.2	MTA1|9112,uc001yqx.2	0.1495	1.4112
BRCA	MDM4|4194,uc010pqw.1	MDM4|4194,uc001hbc.2	0.1527	1.4112
BRCA	TOM1L2|146691,uc010vxb.1	TOM1L2|146691,uc010vwy.1	0.1316	1.4112
BRCA	CCDC84|338657,uc001pul.2	CCDC84|338657,uc010ryl.1	0.1295	1.4112
BRCA	ABR|29,uc010vqf.1	ABR|29,uc002fsd.2	0.1267	1.4112
BRCA	IRX6|79190,uc002ehx.2	IRX6|79190,uc002ehy.2	0.1601	1.4112
BRCA	NINL|22981,uc010gdo.1	NINL|22981,uc010ztf.1	0.1694	1.4112
BRCA	LEF1|51176,uc011cfj.1	LEF1|51176,uc003hyt.1	0.1267	1.4112
BRCA	PRKRA|8575,uc002ume.2	PRKRA|8575,uc002umg.2	0.175	1.4112
BRCA	XPNPEP3|63929,uc003azh.2	XPNPEP3|63929,uc003azg.1	0.1562	1.4112
BRCA	ARHGAP17|55114,uc002dnf.2	ARHGAP17|55114,uc002dmy.2	0.1272	1.4112
BRCA	TMEM132A|54972,uc001nqk.2	TMEM132A|54972,uc001nql.1	0.1527	1.4112
BRCA	RBM19|9904,uc001tvm.2	RBM19|9904,uc009zwi.2	0.1527	1.4112
BRCA	SLC35A2|7355,uc011mml.1	SLC35A2|7355,uc004dlq.2	0.1343	1.4112
BRCA	XRRA1|143570,uc001ovs.1	XRRA1|143570,uc001ovm.2	0.1316	1.4112
BRCA	NOVA1|4857,uc001wqb.2	NOVA1|4857,uc001wqa.2	0.1258	1.4112
BRCA	WARS|7453,uc001yhe.1	WARS|7453,uc001yhh.1	0.1467	1.4112
BRCA	CMTM4|146223,uc002epz.2	CMTM4|146223,uc002eqa.2	0.1305	1.4112
BRCA	COL6A2|1292,uc002zia.1	COL6A2|1292,uc002zhz.1	0.1887	1.4112
BRCA	TMEM106C|79022,uc001rqp.2	TMEM106C|79022,uc001rqo.2	0.126	1.4112
BRCA	PHKG1|5260,uc003try.1	PHKG1|5260,uc003trz.1	0.1469	1.4019
BRCA	CFLAR|8837,uc002uxe.2	CFLAR|8837,uc002uxf.2	0.1361	1.4019
BRCA	SULT1A3|6818,uc002dta.2	SULT1A3|6818,uc002dtb.2	0.1911	1.4019
BRCA	LEPR|3953,uc009wao.2	LEPR|3953,uc001dci.2	0.2016	1.4019
BRCA	C10orf58|84293,uc001kcd.3	C10orf58|84293,uc001kce.3	0.1261	1.4019
BRCA	MFF|56947,uc002vow.2	MFF|56947,uc002voy.2	0.1211	1.4019
BRCA	UBE2I|7329,uc002clc.1	UBE2I|7329,uc002cle.1	0.134	1.4019
BRCA	IDE|3416,uc010qnp.1	IDE|3416,uc001khz.2	0.1231	1.4019
BRCA	PCDHGA4|56111,uc003ljp.1	PCDHGA4|56111,uc003ljq.1	0.1216	1.4019
BRCA	PARP9|83666,uc003efg.2	PARP9|83666,uc003efj.2	0.1273	1.4019
BRCA	BOC|91653,uc003eaa.1	BOC|91653,uc003eab.2	0.1211	1.4019
BRCA	IL18BP|10068,uc001ori.2	IL18BP|10068,uc001orh.1	0.12	1.4019
BRCA	ASB2|51676,uc001ycc.1	ASB2|51676,uc001ycd.2	0.1752	1.4019
BRCA	C3orf37|56941,uc003elu.2	C3orf37|56941,uc003elw.2	0.1249	1.4019
BRCA	STAU2|27067,uc003xzs.2	STAU2|27067,uc003xzn.2	0.1231	1.4019
BRCA	RNFT2|84900,uc009zwn.2	RNFT2|84900,uc001twc.3	0.1216	1.4019
BRCA	WDR34|89891,uc004bvs.1	WDR34|89891,uc011mbi.1	0.1203	1.4019
BRCA	ADD1|118,uc003gfp.2	ADD1|118,uc003gft.3	0.134	1.4019
BRCA	SMARCC2|6601,uc001skb.2	SMARCC2|6601,uc001ska.2	0.2378	1.4019
BRCA	GINS3|64785,uc002enh.3	GINS3|64785,uc002enj.3	0.1321	1.4019
BRCA	PDCD6IP|10015,uc003cfy.2	PDCD6IP|10015,uc011axv.1	0.1211	1.4019
BRCA	ZNF687|57592,uc009wmo.2	ZNF687|57592,uc001exp.1	0.1361	1.4019
BRCA	BRF1|2972,uc001yqr.2	BRF1|2972,uc010axi.1	0.1261	1.4019
BRCA	TTLL10|254173,uc001acz.1	TTLL10|254173,uc001acy.2	0.1469	1.4019
BRCA	USP53|54532,uc003icu.3	USP53|54532,uc003icr.3	0.1223	1.4019
BRCA	SETD4|54093,uc002yuy.2	SETD4|54093,uc002yuu.2	0.12	1.4019
BRCA	MSR1|4481,uc003wxb.2	MSR1|4481,uc003wwz.2	0.2152	1.4019
BRCA	DAP3|7818,uc001flu.2	DAP3|7818,uc010pgm.1	0.1438	1.4019
BRCA	ATXN2L|11273,uc002dqy.2	ATXN2L|11273,uc010vdb.1	0.134	1.4019
BRCA	PAIP1|10605,uc003joc.2	PAIP1|10605,uc003joa.2	0.1216	1.4019
BRCA	MYH11|4629,uc002dea.1	MYH11|4629,uc002deb.3	0.1303	1.4019
BRCA	AP1S2|8905,uc011mis.1	AP1S2|8905,uc011miu.1	0.1321	1.4019
BRCA	NBPF1|55672,uc001azc.1	NBPF1|55672,uc009vos.1	0.1543	1.4019
BRCA	DNM3|26052,uc001gih.1	DNM3|26052,uc001gif.2	0.1211	1.4019
BRCA	PIK3R1|5295,uc003jve.2	PIK3R1|5295,uc011crb.1	0.1239	1.4019
BRCA	CUL2|8453,uc001ixw.2	CUL2|8453,uc001ixv.2	0.1206	1.4019
BRCA	CP110|9738,uc002dgk.3	CP110|9738,uc002dgl.3	0.1211	1.4019
BRCA	NARG2|79664,uc002agp.2	NARG2|79664,uc002ago.2	0.1211	1.4019
BRCA	FRYL|285527,uc003gyf.1	FRYL|285527,uc003gyg.1	0.1211	1.4019
BRCA	MFSD11|79157,uc002jte.2	MFSD11|79157,uc002jtd.3	0.1216	1.4019
BRCA	MKLN1|4289,uc010lmh.2	MKLN1|4289,uc011kpm.1	0.1239	1.4019
BRCA	PMP22|5376,uc002gol.2	PMP22|5376,uc002gok.2	0.1586	1.4019
BRCA	CYTSB|92521,uc010vzf.1	CYTSB|92521,uc010cqx.2	0.1413	1.3925
BRCA	MAP3K4|4216,uc003qtn.2	MAP3K4|4216,uc003qtq.2	0.1413	1.3925
BRCA	SEC31A|22872,uc003hne.2	SEC31A|22872,uc003hnn.1	0.1575	1.3925
BRCA	ABCC6|368,uc002deo.3	ABCC6|368,uc002den.3	0.1447	1.3925
BRCA	GMPPA|29926,uc002vlv.2	GMPPA|29926,uc002vlu.2	0.1485	1.3925
BRCA	NCRNA00188|125144,uc010vwj.1	NCRNA00188|125144,uc002gqc.2	0.1575	1.3925
BRCA	PPAPDC1B|84513,uc010lwd.2	PPAPDC1B|84513,uc003xlf.3	0.1953	1.3925
BRCA	MYO15B|80022,uc002jor.1	MYO15B|80022,uc002jos.3	0.1953	1.3925
BRCA	ARHGAP19|84986,uc001knb.2	ARHGAP19|84986,uc001kna.2	0.1249	1.3925
BRCA	TCEB1|6921,uc003yaa.1	TCEB1|6921,uc003xzz.1	0.1148	1.3925
BRCA	ST6GALNAC6|30815,uc004bsr.2	ST6GALNAC6|30815,uc010mxp.1	0.1266	1.3925
BRCA	KAZ|23254,uc001avp.2	KAZ|23254,uc001avs.3	0.1143	1.3925
BRCA	FNBP1|23048,uc004byy.1	FNBP1|23048,uc004byw.1	0.1285	1.3925
BRCA	LGR6|59352,uc001gxw.2	LGR6|59352,uc001gxu.2	0.1306	1.3925
BRCA	PRMT5|10419,uc010tnh.1	PRMT5|10419,uc001whl.1	0.1249	1.3925
BRCA	S100A13|6284,uc001fcj.2	S100A13|6284,uc001fcf.3	0.1168	1.3925
BRCA	MAST4|375449,uc010iwz.2	MAST4|375449,uc003juu.1	0.1382	1.3925
BRCA	MTSS1|9788,uc003yrl.2	MTSS1|9788,uc003yrh.2	0.1219	1.3925
BRCA	RBM39|9584,uc002xeg.2	RBM39|9584,uc002xee.2	0.1145	1.3925
BRCA	SRI|6717,uc010lej.1	SRI|6717,uc011khh.1	0.1162	1.3925
BRCA	NR1H3|10062,uc001nek.2	NR1H3|10062,uc001nep.2	0.1233	1.3925
BRCA	ZHX1|11244,uc003yqf.2	ZHX1|11244,uc003yqg.2	0.1156	1.3925
BRCA	YY1AP1|55249,uc001flm.2	YY1AP1|55249,uc010pgh.1	0.1151	1.3925
BRCA	KIAA1211|57482,uc003hbk.2	KIAA1211|57482,uc010iha.2	0.1354	1.3925
BRCA	TNFRSF1B|7133,uc001atu.2	TNFRSF1B|7133,uc001att.2	0.1176	1.3925
BRCA	RASSF7|8045,uc001lqc.2	RASSF7|8045,uc001lqd.2	0.1206	1.3925
BRCA	LPPR4|9890,uc010oue.1	LPPR4|9890,uc001dse.2	0.1185	1.3925
BRCA	LHX6|26468,uc004bly.3	LHX6|26468,uc004blx.3	0.1206	1.3925
BRCA	LOC80154|80154,uc010blx.1	LOC80154|80154,uc002bhh.3	0.1162	1.3925
BRCA	KANK1|23189,uc010mgy.1	KANK1|23189,uc003zgq.2	0.1266	1.3925
BRCA	RIN3|79890,uc001yaq.2	RIN3|79890,uc001yap.2	0.1145	1.3925
BRCA	ZMIZ1|57178,uc001kag.2	ZMIZ1|57178,uc001kaf.2	0.1249	1.3925
BRCA	NOTCH4|4855,uc011dpv.1	NOTCH4|4855,uc003oba.2	0.1156	1.3925
BRCA	TAB1|10454,uc003axr.2	TAB1|10454,uc003axu.1	0.1142	1.3925
BRCA	ZNF248|57209,uc009xmc.2	ZNF248|57209,uc001izc.2	0.1233	1.3925
BRCA	DSC3|1825,uc002kwj.3	DSC3|1825,uc002kwi.3	0.1176	1.3925
BRCA	MARK2|2011,uc001nxz.3	MARK2|2011,uc001nxv.3	0.1329	1.3925
BRCA	SLC44A2|57153,uc002mpf.2	SLC44A2|57153,uc002mpe.3	0.1195	1.3925
BRCA	C11orf17|56672,uc001mgx.2	C11orf17|56672,uc001mgy.2	0.1195	1.3925
BRCA	C21orf2|755,uc002zeq.2	C21orf2|755,uc002zes.1	0.1185	1.3925
BRCA	CYP2R1|120227,uc001mlo.2	CYP2R1|120227,uc001mls.1	0.1206	1.3925
BRCA	CHD2|1106,uc002bsm.1	CHD2|1106,uc002bso.1	0.1219	1.3925
BRCA	EIF5A|1984,uc002gft.2	EIF5A|1984,uc002gfr.2	0.1145	1.3925
BRCA	ADAT2|134637,uc003qjj.2	ADAT2|134637,uc003qjk.1	0.1142	1.3925
BRCA	LGALS12|85329,uc001nxb.2	LGALS12|85329,uc001nxc.2	0.1357	1.3832
BRCA	CMIP|80790,uc002fgq.1	CMIP|80790,uc010vnq.1	0.1115	1.3832
BRCA	MYBL2|4605,uc002xlb.1	MYBL2|4605,uc010zwj.1	0.1391	1.3832
BRCA	ST3GAL4|6484,uc001qds.2	ST3GAL4|6484,uc001qdv.2	0.1091	1.3832
BRCA	CDKN3|1033,uc001xap.2	CDKN3|1033,uc001xar.2	0.1517	1.3832
BRCA	CHEK2|11200,uc003adu.1	CHEK2|11200,uc003adr.1	0.118	1.3832
BRCA	PEX5|5830,uc001qsv.2	PEX5|5830,uc010sgd.1	0.1231	1.3832
BRCA	PLEKHO1|51177,uc001etr.2	PLEKHO1|51177,uc001etu.2	0.1091	1.3832
BRCA	CD79B|974,uc002jdp.1	CD79B|974,uc002jdo.1	0.1703	1.3832
BRCA	LGALS8|3964,uc001hxy.1	LGALS8|3964,uc009xgg.1	0.1327	1.3832
BRCA	CLTB|1212,uc003meh.2	CLTB|1212,uc011dfn.1	0.1703	1.3832
BRCA	LOC678655|678655,uc009zel.1	LOC678655|678655,uc001qoc.2	0.1088	1.3832
BRCA	DBNDD2|55861,uc002xod.2	DBNDD2|55861,uc002xoe.2	0.1517	1.3832
BRCA	STAC|6769,uc011aya.1	STAC|6769,uc003cgh.1	0.1166	1.3832
BRCA	KDM6A|7403,uc010nhk.2	KDM6A|7403,uc011mla.1	0.1274	1.3832
BRCA	SCARB1|949,uc010tbd.1	SCARB1|949,uc001ugp.3	0.1108	1.3832
BRCA	TINF2|26277,uc001woa.3	TINF2|26277,uc010alm.2	0.1327	1.3832
BRCA	KIAA1549|57670,uc011kqk.1	KIAA1549|57670,uc011kqi.1	0.1703	1.3832
BRCA	HTATIP2|10553,uc009yib.1	HTATIP2|10553,uc001mpz.2	0.1231	1.3832
BRCA	CDK5RAP2|55755,uc004bkg.2	CDK5RAP2|55755,uc004bkf.2	0.1103	1.3832
BRCA	C1QTNF6|114904,uc003aqx.1	C1QTNF6|114904,uc003aqz.1	0.1115	1.3832
BRCA	FBXL13|222235,uc010lir.1	FBXL13|222235,uc010liq.1	0.1108	1.3832
BRCA	B4GALT3|8703,uc001fyp.1	B4GALT3|8703,uc009wud.1	0.1517	1.3832
BRCA	SMARCA2|6595,uc003zhf.2	SMARCA2|6595,uc011llw.1	0.1517	1.3832
BRCA	MIAT|440823,uc003ada.1	MIAT|440823,uc003adf.1	0.1703	1.3832
BRCA	NAP1L4|4676,uc010qxm.1	NAP1L4|4676,uc001lxb.2	0.1087	1.3832
BRCA	SPATA24|202051,uc003lek.2	SPATA24|202051,uc003lem.2	0.1357	1.3832
BRCA	IFT88|8100,uc001unk.2	IFT88|8100,uc001unh.2	0.1153	1.3832
BRCA	KDM5C|8242,uc011mod.1	KDM5C|8242,uc011moc.1	0.1231	1.3832
BRCA	STXBP5|134957,uc003qma.2	STXBP5|134957,uc003qlx.2	0.1088	1.3832
BRCA	CCNL2|81669,uc001afi.2	CCNL2|81669,uc001aff.1	0.1212	1.3832
BRCA	TROAP|10024,uc001rtx.3	TROAP|10024,uc009zlh.2	0.1327	1.3832
BRCA	TIA1|7072,uc002sgk.3	TIA1|7072,uc002sgl.3	0.1195	1.3832
BRCA	CD47|961,uc003dwt.1	CD47|961,uc003dwu.1	0.1274	1.3832
BRCA	CAMTA2|23125,uc002gag.1	CAMTA2|23125,uc010vsu.1	0.1094	1.3832
BRCA	CD46|4179,uc001hgp.2	CD46|4179,uc001hgi.2	0.1091	1.3832
BRCA	C17orf57|124989,uc002ilm.2	C17orf57|124989,uc010daz.1	0.1123	1.3832
BRCA	OBSL1|23363,uc002vmi.2	OBSL1|23363,uc002vmh.1	0.1094	1.3832
BRCA	PLXNA4|91584,uc003vqz.3	PLXNA4|91584,uc003vra.3	0.1327	1.3832
BRCA	PSME4|23198,uc010fbv.1	PSME4|23198,uc010fbt.1	0.1357	1.3832
BRCA	BCL6|604,uc011bsf.1	BCL6|604,uc003frp.3	0.1357	1.3832
BRCA	EED|8726,uc001pbq.2	EED|8726,uc010rtm.1	0.1231	1.3832
BRCA	ZNF266|10781,uc002mlm.2	ZNF266|10781,uc010dwq.2	0.1274	1.3832
BRCA	NPHP3|27031,uc003epd.1	NPHP3|27031,uc003epe.1	0.1094	1.3832
BRCA	UBE2D3|7323,uc003hwp.2	UBE2D3|7323,uc003hwh.2	0.1391	1.3832
BRCA	CDKN2AIP|55602,uc003ivp.1	CDKN2AIP|55602,uc003ivq.1	0.1166	1.3832
BRCA	CNBP|7555,uc003elr.3	CNBP|7555,uc003elq.3	0.1115	1.3832
COAD	FBLN2|2199,uc011avb.1	FBLN2|2199,uc011ava.1	1	2
COAD	CD44|960,uc001mvw.2	CD44|960,uc001mvx.2	0.8813	1.9615
COAD	SLC39A14|23516,uc003xbq.3	SLC39A14|23516,uc003xbp.3	0.8001	1.9231
COAD	UGP2|7360,uc002scl.2	UGP2|7360,uc002scm.2	0.8001	1.9231
COAD	IL1R2|7850,uc002tbn.2	IL1R2|7850,uc002tbm.2	0.6857	1.8846
COAD	LRRFIP2|9209,uc003cgr.2	LRRFIP2|9209,uc011ayf.1	0.6857	1.8846
COAD	TMPRSS3|64699,uc002zbd.2	TMPRSS3|64699,uc002zay.2	0.6857	1.8846
COAD	ISLR|3671,uc002axh.1	ISLR|3671,uc002axg.1	0.7324	1.8846
COAD	CALD1|800,uc011kpv.1	CALD1|800,uc003vrz.2	0.6202	1.8462
COAD	ABI3BP|25890,uc003dum.2	ABI3BP|25890,uc003duj.2	0.6202	1.8462
COAD	SERPINA1|5265,uc001ycx.3	SERPINA1|5265,uc001ydc.3	0.6202	1.8462
COAD	OSBPL1A|114876,uc002kve.2	OSBPL1A|114876,uc002kvd.2	0.6732	1.8462
COAD	ARHGEF9|23229,uc004dvl.2	ARHGEF9|23229,uc011mos.1	0.6732	1.8462
COAD	TMEM151B|441151,uc003oxf.2	TMEM151B|441151,uc003oxh.2	0.6202	1.8462
COAD	TPD52|7163,uc003ybt.1	TPD52|7163,uc010lzr.2	0.6202	1.8462
COAD	MORF4L2|9643,uc004ekx.2	MORF4L2|9643,uc004ele.2	0.6202	1.8462
COAD	TPM2|7169,uc003zxs.2	TPM2|7169,uc010mkz.2	0.5453	1.8077
COAD	GAS7|8522,uc010vvd.1	GAS7|8522,uc002gmj.1	0.5453	1.8077
COAD	FAM60A|58516,uc001rkd.2	FAM60A|58516,uc010sjz.1	0.62	1.8077
COAD	EIF4G1|1981,uc003fnx.2	EIF4G1|1981,uc003fnv.3	0.5631	1.8077
COAD	ACAA1|30,uc003chv.2	ACAA1|30,uc003chu.2	0.62	1.8077
COAD	LTBP4|8425,uc002ool.1	LTBP4|8425,uc002oom.1	0.5453	1.8077
COAD	ANGPTL1|9068,uc001gmb.2	ANGPTL1|9068,uc001gma.2	0.5453	1.8077
COAD	FLNA|2316,uc004fkk.2	FLNA|2316,uc010nuu.1	0.62	1.8077
COAD	MYH11|4629,uc002ddy.2	MYH11|4629,uc002ddw.2	0.5631	1.8077
COAD	CTTN|2017,uc001opv.3	CTTN|2017,uc001opw.3	0.5631	1.8077
COAD	SRI|6717,uc003ujq.1	SRI|6717,uc003ujr.1	0.5716	1.7692
COAD	ATP6V1C2|245973,uc002ras.2	ATP6V1C2|245973,uc002rat.2	0.5716	1.7692
COAD	ADAMTS12|81792,uc003jia.1	ADAMTS12|81792,uc003jib.1	0.5121	1.7692
COAD	HKDC1|80201,uc001jpf.3	HKDC1|80201,uc010qje.1	0.5716	1.7692
COAD	ARFIP1|27236,uc003ina.2	ARFIP1|27236,uc003inc.2	0.5716	1.7692
COAD	DIXDC1|85458,uc001pml.2	DIXDC1|85458,uc001pmm.2	0.5716	1.7692
COAD	INHBA|3624,uc003thr.2	INHBA|3624,uc003thq.2	0.5121	1.7692
COAD	MAPK3|5595,uc002dwv.3	MAPK3|5595,uc002dwt.2	0.5121	1.7692
COAD	OBSCN|84033,uc001hsp.1	OBSCN|84033,uc001hsq.1	0.4904	1.7692
HNSC	CAB39L|81617,uc001vcx.2	CAB39L|81617,uc001vcw.2	0.5851	1.8158
HNSC	MYO6|4646,uc003pij.1	MYO6|4646,uc003pih.1	0.4816	1.7632
HNSC	COL18A1|80781,uc002zhk.2	COL18A1|80781,uc002zhi.2	0.4941	1.7632
HNSC	ECHDC1|55862,uc003qay.3	ECHDC1|55862,uc003qax.2	0.5643	1.7632
HNSC	GSN|2934,uc004ble.1	GSN|2934,uc011lyh.1	0.4941	1.7632
HNSC	FN1|2335,uc002vfi.2	FN1|2335,uc002vfh.2	0.4406	1.7368
HNSC	DCAF10|79269,uc004aap.2	DCAF10|79269,uc010mlz.2	0.462	1.7368
HNSC	CLK1|1195,uc002uwg.2	CLK1|1195,uc002uwf.2	0.4382	1.7368
HNSC	KIFC3|3801,uc010vhz.1	KIFC3|3801,uc010cdf.2	0.4556	1.7105
HNSC	ST7|7982,uc003vir.2	ST7|7982,uc003vio.2	0.4556	1.7105
HNSC	BMP1|649,uc003xbb.2	BMP1|649,uc003xba.2	0.4556	1.7105
HNSC	MYBBP1A|10514,uc002fyb.3	MYBBP1A|10514,uc002fxz.3	0.3708	1.6842
HNSC	CRTAP|10491,uc003cfm.2	CRTAP|10491,uc003cfn.2	0.3878	1.6842
HNSC	MGLL|11343,uc003ejv.2	MGLL|11343,uc010hsp.1	0.3725	1.6842
HNSC	FOXK2|3607,uc002kfm.1	FOXK2|3607,uc002kfo.2	0.378	1.6842
HNSC	MFSD11|79157,uc002jtb.2	MFSD11|79157,uc002jta.2	0.378	1.6842
HNSC	VIT|5212,uc002rpk.2	VIT|5212,uc002rpm.2	0.3878	1.6842
HNSC	TNC|3371,uc004bjj.3	TNC|3371,uc010mvf.2	0.3725	1.6842
HNSC	GSPT1|2935,uc010bux.2	GSPT1|2935,uc002dbr.2	0.3403	1.6579
HNSC	ABLIM1|3983,uc009xyn.2	ABLIM1|3983,uc010qsk.1	0.3403	1.6579
HNSC	ACPP|55,uc003eop.3	ACPP|55,uc010htp.2	0.3604	1.6579
HNSC	KIAA0562|9731,uc010nzm.1	KIAA0562|9731,uc001aky.2	0.3499	1.6579
HNSC	RBM33|155435,uc003wme.2	RBM33|155435,uc011kvv.1	0.3403	1.6579
KICH	MYBBP1A|10514,uc002fyb.3	MYBBP1A|10514,uc002fxz.3	1	2
KICH	FAM36A|116228,uc001iar.2	FAM36A|116228,uc001iat.2	1	2
KICH	ACOT7|11332,uc010nzq.1	ACOT7|11332,uc001amr.2	0.8603	1.9524
KICH	FAM65C|140876,uc002xvm.2	FAM65C|140876,uc010zyt.1	0.8603	1.9524
KICH	ARHGAP6|395,uc010neb.1	ARHGAP6|395,uc004cup.1	0.8603	1.9524
KICH	ANO10|55129,uc011azt.1	ANO10|55129,uc003cmv.2	0.8603	1.9524
KICH	NAGS|162417,uc002iet.2	NAGS|162417,uc002ies.2	0.8603	1.9524
KICH	PHYHIPL|84457,uc001jkm.3	PHYHIPL|84457,uc001jkl.3	0.8603	1.9524
KICH	PCOLCE|5118,uc010lhb.1	PCOLCE|5118,uc011kkb.1	0.8603	1.9524
KICH	PRKAG2|51422,uc003wkl.2	PRKAG2|51422,uc003wkk.2	0.8603	1.9524
KICH	VEPH1|79674,uc003fbn.2	VEPH1|79674,uc003fbk.1	0.8603	1.9524
KICH	FGD3|89846,uc004ata.2	FGD3|89846,uc004asx.2	0.8603	1.9524
KICH	ZNF44|51710,uc010dys.2	ZNF44|51710,uc010dyr.1	0.8603	1.9524
KICH	KCP|375616,uc003vob.1	KCP|375616,uc011kor.1	0.8603	1.9524
KICH	NF1|4763,uc002hgh.2	NF1|4763,uc002hgg.2	0.8603	1.9524
KICH	KDM4C|23081,uc003zkg.2	KDM4C|23081,uc003zke.2	0.8603	1.9524
KICH	HOXC6|3223,uc001sev.2	HOXC6|3223,uc001ses.2	0.8603	1.9524
KICH	GSN|2934,uc011lyj.1	GSN|2934,uc010mvq.1	0.8603	1.9524
KICH	FAM149B1|317662,uc001jtq.2	FAM149B1|317662,uc009xqz.2	0.8603	1.9524
KICH	GOLGA4|2803,uc003cgv.2	GOLGA4|2803,uc003cgx.2	0.8603	1.9524
KICH	ALDOA|226,uc002dwb.1	ALDOA|226,uc002dvz.2	0.8603	1.9524
KICH	NOX4|50507,uc009yvq.2	NOX4|50507,uc009yvr.2	0.7238	1.9048
KICH	TPM1|7168,uc002alt.2	TPM1|7168,uc002alk.2	0.7666	1.9048
KICH	CPAMD8|27151,uc010xpj.1	CPAMD8|27151,uc002nfb.2	0.7666	1.9048
KICH	RGNEF|64283,uc010izf.2	RGNEF|64283,uc003kcy.1	0.7238	1.9048
KICH	SERPINA1|5265,uc001ycz.3	SERPINA1|5265,uc001ycx.3	0.7666	1.9048
KICH	CTNND1|1500,uc001nlu.3	CTNND1|1500,uc001nlt.3	0.7238	1.9048
KICH	FAM13C|220965,uc010qid.1	FAM13C|220965,uc010qif.1	0.7666	1.9048
KICH	DNM2|1785,uc002mpx.1	DNM2|1785,uc002mps.1	0.7666	1.9048
KICH	S100A16|140576,uc001fcc.2	S100A16|140576,uc001fcd.1	0.7666	1.9048
KICH	NRG3|10718,uc001kcr.2	NRG3|10718,uc010qlz.1	0.7666	1.9048
KICH	NR2F2|7026,uc010urk.1	NR2F2|7026,uc002btp.2	0.7666	1.9048
KICH	KANK1|23189,uc003zgm.2	KANK1|23189,uc003zgl.1	0.7238	1.9048
KICH	ARHGAP10|79658,uc003ili.2	ARHGAP10|79658,uc003ilf.2	0.7666	1.9048
KICH	CYFIP2|26999,uc003lwp.2	CYFIP2|26999,uc003lws.2	0.7238	1.9048
KICH	PALLD|23022,uc003irv.2	PALLD|23022,uc003irw.2	0.7666	1.9048
KICH	SPEF2|79925,uc003jjn.1	SPEF2|79925,uc003jjq.3	0.7666	1.9048
KICH	WDR78|79819,uc001dcz.2	WDR78|79819,uc009waw.2	0.7666	1.9048
KICH	RCAN1|1827,uc002yuc.2	RCAN1|1827,uc002yub.2	0.7666	1.9048
KICH	S100A13|6284,uc001fch.2	S100A13|6284,uc001fcg.2	0.7238	1.9048
KICH	PCMT1|5110,uc003qna.2	PCMT1|5110,uc003qne.2	0.7238	1.9048
KICH	CTSL1|1514,uc004aph.2	CTSL1|1514,uc004api.2	0.7666	1.9048
KICH	CPM|1368,uc001suq.2	CPM|1368,uc001sup.2	0.6894	1.8571
KICH	UPP2|151531,uc002tzo.2	UPP2|151531,uc002tzp.2	0.6334	1.8571
KICH	PDGFRA|5156,uc003hao.1	PDGFRA|5156,uc003han.3	0.6894	1.8571
KICH	CNTNAP5|129684,uc010flu.2	CNTNAP5|129684,uc002tno.2	0.6334	1.8571
KICH	STK16|8576,uc002vkp.2	STK16|8576,uc002vkr.2	0.6334	1.8571
KICH	MRPL55|128308,uc001hsc.3	MRPL55|128308,uc001hsg.3	0.6334	1.8571
KICH	MTRR|4552,uc003jeg.3	MTRR|4552,uc003jee.3	0.6334	1.8571
KICH	C11orf54|28970,uc001pef.2	C11orf54|28970,uc001peh.2	0.6334	1.8571
KICH	LRRC50|123872,uc010vnw.1	LRRC50|123872,uc002fhl.3	0.6334	1.8571
KICH	RGS3|5998,uc004bhw.2	RGS3|5998,uc004bhr.2	0.6334	1.8571
KICH	CNGB1|1258,uc002emu.2	CNGB1|1258,uc010cdh.2	0.6334	1.8571
KICH	KIAA1328|57536,uc010dnc.1	KIAA1328|57536,uc002kzz.2	0.6334	1.8571
KICH	TXNDC6|347736,uc003esd.1	TXNDC6|347736,uc003esg.2	0.6894	1.8571
KICH	LIMK2|3985,uc003aki.2	LIMK2|3985,uc003akk.2	0.6894	1.8571
KICH	ABLIM1|3983,uc009xyp.2	ABLIM1|3983,uc010qsk.1	0.6894	1.8571
KICH	CFI|3426,uc003hzq.2	CFI|3426,uc011cft.1	0.6334	1.8571
KICH	TGFA|7039,uc002sgt.3	TGFA|7039,uc002sgs.3	0.6894	1.8571
KICH	C16orf5|29965,uc010uxm.1	C16orf5|29965,uc002cwv.2	0.6334	1.8571
KICH	SLC9A3|6550,uc011clx.1	SLC9A3|6550,uc003jbe.2	0.6894	1.8571
KICH	OGFOD2|79676,uc001uds.1	OGFOD2|79676,uc001ueb.1	0.6334	1.8571
KICH	C7orf10|79783,uc003thp.1	C7orf10|79783,uc003thn.1	0.6334	1.8571
KICH	NDRG2|57447,uc001vyw.2	NDRG2|57447,uc001vzd.2	0.6894	1.8571
KICH	C7orf44|55744,uc003tim.1	C7orf44|55744,uc003tii.2	0.6894	1.8571
KICH	COMMD5|28991,uc003zeo.3	COMMD5|28991,uc003zem.2	0.6334	1.8571
KICH	TTC18|118491,uc009xrd.1	TTC18|118491,uc001jtv.3	0.6334	1.8571
KICH	RIC8B|55188,uc001tly.2	RIC8B|55188,uc001tlz.2	0.6334	1.8571
KICH	NT5C3|51251,uc003tdk.2	NT5C3|51251,uc003tdj.2	0.6334	1.8571
KICH	ANKRD11|29123,uc002fna.1	ANKRD11|29123,uc002fne.2	0.6334	1.8571
KICH	RAPGEF3|10411,uc001rqa.2	RAPGEF3|10411,uc001rpz.3	0.6334	1.8571
KICH	RAD51C|5889,uc002iwt.1	RAD51C|5889,uc002iwu.2	0.6334	1.8571
KICH	C17orf95|124512,uc002jst.2	C17orf95|124512,uc002jsr.2	0.6894	1.8571
KICH	ECHDC2|55268,uc001cuo.3	ECHDC2|55268,uc001cup.3	0.6334	1.8571
KICH	SFRS14|10147,uc002nlb.2	SFRS14|10147,uc002nkx.2	0.6334	1.8571
KIRC	CPAMD8|27151,uc010xpj.1	CPAMD8|27151,uc002nfb.2	0.8539	1.9577
KIRC	ZNF44|51710,uc010dys.2	ZNF44|51710,uc010dyr.1	0.8198	1.9437
KIRC	TMCC1|23023,uc011blc.1	TMCC1|23023,uc003emz.3	0.8198	1.9437
KIRC	SEMA4A|64218,uc001fnl.2	SEMA4A|64218,uc001fnm.2	0.7505	1.9155
KIRC	SYTL2|54843,uc001paw.2	SYTL2|54843,uc001pbb.2	0.7341	1.9014
KIRC	WNK1|65125,uc001qip.3	WNK1|65125,uc001qio.3	0.6873	1.8873
KIRC	MITF|4286,uc003dod.2	MITF|4286,uc003dob.2	0.6716	1.8732
KIRC	CYFIP2|26999,uc003lwp.2	CYFIP2|26999,uc003lws.2	0.6856	1.8732
KIRC	UBE2D3|7323,uc003hwk.2	UBE2D3|7323,uc003hwp.2	0.6635	1.8732
KIRC	DNMBP|23268,uc001kqj.2	DNMBP|23268,uc001kqh.2	0.6483	1.8592
KIRC	CLDN10|9071,uc001vmg.2	CLDN10|9071,uc001vmh.2	0.6392	1.8592
KIRC	SCTR|6344,uc002tlz.2	SCTR|6344,uc002tma.2	0.6632	1.8592
KIRC	ESRP2|80004,uc002evp.1	ESRP2|80004,uc002evq.1	0.6392	1.8592
KIRC	psiTPTE22|387590,uc002zls.1	psiTPTE22|387590,uc002zlr.2	0.6716	1.8451
KIRC	SCOC|60592,uc003iif.2	SCOC|60592,uc011che.1	0.6162	1.8451
KIRC	FGFR2|2263,uc010qtk.1	FGFR2|2263,uc010qtj.1	0.5874	1.831
KIRC	WDSUB1|151525,uc010foo.2	WDSUB1|151525,uc002uak.3	0.5834	1.831
KIRC	TNS4|84951,uc002huu.3	TNS4|84951,uc010cxb.2	0.605	1.831
KIRC	ATP1A1|476,uc010oww.1	ATP1A1|476,uc001egd.2	0.6212	1.831
KIRC	SPHK2|56848,uc002pjs.2	SPHK2|56848,uc002pjv.2	0.5943	1.831
KIRC	ERBB4|2066,uc010zjj.1	ERBB4|2066,uc002veh.1	0.5848	1.8169
KIRC	DNASE1L1|1774,uc004fks.1	DNASE1L1|1774,uc004fku.1	0.5587	1.8169
KIRC	CLCNKB|1188,uc001axy.3	CLCNKB|1188,uc001axx.3	0.6015	1.8169
KIRC	FAM169A|26049,uc003kdl.2	FAM169A|26049,uc003kdm.2	0.5658	1.8169
KIRC	NAV2|89797,uc001mpp.2	NAV2|89797,uc001mpt.2	0.5825	1.8028
KIRC	MYO3B|140469,uc002ugb.2	MYO3B|140469,uc002ufy.2	0.5365	1.8028
KIRC	SLC44A2|57153,uc002mpe.3	SLC44A2|57153,uc002mpf.2	0.5365	1.8028
KIRC	C12orf59|120939,uc001qxq.2	C12orf59|120939,uc001qxr.2	0.5535	1.8028
KIRC	HPS3|84343,uc003ewv.1	HPS3|84343,uc003ewt.1	0.5397	1.8028
KIRC	SLC39A4|55630,uc003zcm.1	SLC39A4|55630,uc003zcq.2	0.5642	1.7887
KIRC	IL32|9235,uc002ctq.2	IL32|9235,uc002ctn.2	0.5344	1.7887
KIRC	APP|351,uc002ylz.2	APP|351,uc002yma.2	0.516	1.7746
KIRC	MMP1|4312,uc001phi.2	MMP1|4312,uc010ruv.1	0.4732	1.7606
KIRC	RGS3|5998,uc004bhu.2	RGS3|5998,uc004bhr.2	0.5112	1.7606
KIRC	HOXB3|3213,uc002ino.2	HOXB3|3213,uc010dbf.2	0.5293	1.7606
KIRC	SYK|6850,uc004aqz.2	SYK|6850,uc004arb.2	0.5112	1.7606
KIRC	FGD3|89846,uc011luc.1	FGD3|89846,uc004asz.2	0.4886	1.7606
KIRC	NADK|65220,uc001aie.2	NADK|65220,uc010nyv.1	0.4716	1.7606
KIRC	TACC1|6867,uc011lcb.1	TACC1|6867,uc003xmb.3	0.4815	1.7606
KIRC	KANK1|23189,uc003zgs.1	KANK1|23189,uc003zgl.1	0.4982	1.7606
KIRC	HLA-DMB|3109,uc010jue.1	HLA-DMB|3109,uc010juf.1	0.4732	1.7606
KIRC	CACNA2D2|9254,uc003dao.2	CACNA2D2|9254,uc003dap.2	0.4716	1.7606
KIRC	ZNF226|7769,uc002oyp.2	ZNF226|7769,uc002oyn.2	0.5112	1.7606
KIRC	C2orf65|130951,uc002smx.2	C2orf65|130951,uc010ysa.1	0.4522	1.7465
KIRC	MID1|4281,uc004ctu.2	MID1|4281,uc004cug.1	0.4544	1.7465
KIRC	ATP2C1|27032,uc003enu.2	ATP2C1|27032,uc011blg.1	0.4711	1.7465
KIRC	ALDH3B2|222,uc009ysa.1	ALDH3B2|222,uc001oms.2	0.4522	1.7465
KIRC	KALRN|8997,uc003ehk.2	KALRN|8997,uc003ehj.2	0.4645	1.7324
KIRC	NAPEPLD|222236,uc003vbc.2	NAPEPLD|222236,uc003vbe.2	0.4364	1.7324
KIRC	ATP2C2|9914,uc002fia.2	ATP2C2|9914,uc002fhx.2	0.4465	1.7324
KIRC	EPS8L1|54869,uc002qiw.2	EPS8L1|54869,uc002qis.3	0.4543	1.7324
KIRC	LIMS1|3987,uc002tek.3	LIMS1|3987,uc002tej.2	0.4364	1.7324
KIRC	RBM41|55285,uc004emz.2	RBM41|55285,uc004emy.1	0.4406	1.7324
KIRC	IFIT3|3437,uc001kgg.2	IFIT3|3437,uc001kgf.2	0.4324	1.7324
KIRC	LIMCH1|22998,uc003gvy.3	LIMCH1|22998,uc003gvx.3	0.438	1.7183
KIRC	MYO5B|4645,uc002ldz.2	MYO5B|4645,uc002lec.1	0.4136	1.7183
KIRC	CERKL|375298,uc002unw.2	CERKL|375298,uc002uny.2	0.4192	1.7183
KIRC	HTATIP2|10553,uc001mpz.2	HTATIP2|10553,uc001mpy.3	0.438	1.7183
KIRC	TSPAN8|7103,uc009zrt.1	TSPAN8|7103,uc001swj.1	0.5131	1.7183
KIRC	TRPV6|55503,uc003wbw.1	TRPV6|55503,uc003wbx.1	0.4299	1.7183
KIRC	VEGFA|7422,uc003owk.2	VEGFA|7422,uc003owj.2	0.4485	1.7183
KIRC	SLC11A2|4891,uc001rxg.1	SLC11A2|4891,uc001rxk.1	0.4329	1.7042
KIRC	PALM2-AKAP2|445815,uc004bek.3	PALM2-AKAP2|445815,uc010mtw.1	0.4223	1.7042
KIRC	AGXT|189,uc002wab.3	AGXT|189,uc002waa.3	0.4026	1.7042
KIRC	FAM13A|10144,uc003hsg.1	FAM13A|10144,uc003hsf.1	0.4467	1.7042
KIRC	PPP2R4|5524,uc004bxq.2	PPP2R4|5524,uc004bxm.1	0.414	1.7042
KIRC	SMTN|6525,uc003ajn.1	SMTN|6525,uc003ajo.1	0.414	1.7042
KIRC	ALDH1A2|8854,uc002aew.2	ALDH1A2|8854,uc002aex.2	0.4329	1.7042
KIRC	NF1|4763,uc010csn.1	NF1|4763,uc002hge.1	0.4075	1.7042
KIRC	ERC2|26059,uc003dhp.1	ERC2|26059,uc003dhr.1	0.4026	1.7042
KIRC	C7orf49|78996,uc003vsj.2	C7orf49|78996,uc003vsk.2	0.4223	1.7042
KIRC	MFSD4|148808,uc009xbn.2	MFSD4|148808,uc010prk.1	0.4317	1.6901
KIRC	ZNF385A|25946,uc001sfw.1	ZNF385A|25946,uc001sfv.1	0.3866	1.6901
KIRC	GNE|10020,uc011lpl.1	GNE|10020,uc010mli.2	0.3985	1.6901
KIRC	PIGQ|9091,uc002chm.2	PIGQ|9091,uc010bqw.2	0.4506	1.6901
KIRC	TRAF3IP3|80342,uc001hhl.2	TRAF3IP3|80342,uc009xcr.2	0.3827	1.6901
KIRC	PTK2B|2185,uc003xfq.1	PTK2B|2185,uc003xfp.1	0.4506	1.6901
KIRC	MAGI1|9223,uc010hnx.1	MAGI1|9223,uc003dmo.2	0.407	1.6901
KIRC	PTPRO|5800,uc001rcz.1	PTPRO|5800,uc001rcw.1	0.407	1.6901
KIRC	ABCB9|23457,uc001udp.2	ABCB9|23457,uc001udm.3	0.378	1.6901
KIRC	SH2D3C|10044,uc004bsc.2	SH2D3C|10044,uc004brz.3	0.3918	1.6901
KIRC	FAM149A|25854,uc011clb.1	FAM149A|25854,uc010isj.2	0.4317	1.6901
KIRC	RAPGEF3|10411,uc001rqa.2	RAPGEF3|10411,uc001rpz.3	0.3918	1.6901
KIRC	GPR116|221395,uc011dwk.1	GPR116|221395,uc003oyo.3	0.3801	1.6901
KIRC	TTC17|55761,uc001mxh.2	TTC17|55761,uc010rfj.1	0.3918	1.6901
KIRC	FXYD6|53826,uc001prr.1	FXYD6|53826,uc001prn.1	0.3918	1.6901
KIRC	TXK|7294,uc003gxx.3	TXK|7294,uc011bzj.1	0.4031	1.6761
KIRC	SMARCA2|6595,uc003zhg.2	SMARCA2|6595,uc011llw.1	0.3611	1.6761
KIRC	FASLG|356,uc001gis.2	FASLG|356,uc001git.2	0.3671	1.6761
KIRC	CACNA2D3|55799,uc003dhf.2	CACNA2D3|55799,uc011beu.1	0.436	1.6761
KIRC	SPAG16|79582,uc010fuz.1	SPAG16|79582,uc010zjk.1	0.3611	1.6761
KIRC	SLC35A2|7355,uc004dlq.2	SLC35A2|7355,uc011mml.1	0.3671	1.6761
KIRC	INSR|3643,uc002mge.1	INSR|3643,uc002mgd.1	0.3712	1.6761
KIRC	KLC3|147700,uc010ejy.1	KLC3|147700,uc002pbf.1	0.3486	1.662
KIRC	LRRC61|65999,uc003wgz.3	LRRC61|65999,uc003wgv.2	0.362	1.662
KIRC	C9orf24|84688,uc003zui.1	C9orf24|84688,uc003zug.1	0.4029	1.662
KIRC	SIGIRR|59307,uc001lpd.2	SIGIRR|59307,uc001lpe.1	0.362	1.662
KIRC	DDX41|51428,uc003mhp.2	DDX41|51428,uc003mhq.1	0.3464	1.662
KIRC	CHD2|1106,uc002bsm.1	CHD2|1106,uc002bsn.2	0.362	1.662
KIRC	DIXDC1|85458,uc001pmm.2	DIXDC1|85458,uc001pmn.2	0.3563	1.662
KIRC	TSC2|7249,uc002coq.2	TSC2|7249,uc002con.2	0.3486	1.662
KIRC	CTNND1|1500,uc001nmh.3	CTNND1|1500,uc001nlo.3	0.3888	1.662
KIRC	DAP3|7818,uc010pgl.1	DAP3|7818,uc001flu.2	0.369	1.662
KIRC	EPB41L1|2036,uc002xez.2	EPB41L1|2036,uc002xey.2	0.362	1.662
KIRC	FAM104B|90736,uc004dui.3	FAM104B|90736,uc004duh.1	0.3519	1.662
KIRC	ESYT2|57488,uc003wob.1	ESYT2|57488,uc003wod.1	0.3749	1.6479
KIRC	KCNAB2|8514,uc001alw.1	KCNAB2|8514,uc009vlw.1	0.3891	1.6479
KIRC	MRAP2|112609,uc010kbo.2	MRAP2|112609,uc003pkg.3	0.4081	1.6479
KIRC	SLC11A1|6556,uc002vhv.2	SLC11A1|6556,uc010fvr.2	0.3296	1.6479
KIRC	UACA|55075,uc010bin.1	UACA|55075,uc002asq.2	0.3549	1.6479
KIRC	MPRIP|23164,uc010cpl.1	MPRIP|23164,uc010cpm.1	0.3749	1.6479
KIRC	LIMK2|3985,uc003aki.2	LIMK2|3985,uc003akk.2	0.3477	1.6479
KIRC	FGFR1|2260,uc011lbq.1	FGFR1|2260,uc011lbv.1	0.3477	1.6479
KIRC	PDE7B|27115,uc003qgr.2	PDE7B|27115,uc003qgp.2	0.3891	1.6479
KIRC	MLL5|55904,uc010ljh.1	MLL5|55904,uc010ljf.1	0.3312	1.6479
KIRC	ZMIZ1|57178,uc001kag.2	ZMIZ1|57178,uc001kaf.2	0.4081	1.6479
KIRC	CGREF1|10669,uc002ris.2	CGREF1|10669,uc010ylf.1	0.3296	1.6479
KIRC	ABI3BP|25890,uc003duk.2	ABI3BP|25890,uc003duj.2	0.3287	1.6479
KIRC	PLCD4|84812,uc010zkk.1	PLCD4|84812,uc002vij.1	0.3338	1.6479
KIRC	GPR56|9289,uc010vht.1	GPR56|9289,uc002elz.1	0.3287	1.6479
KIRC	SLC3A1|6519,uc002rud.3	SLC3A1|6519,uc002rua.2	0.3374	1.6479
KIRC	SEMA3F|6405,uc003cyk.2	SEMA3F|6405,uc003cyj.2	0.3549	1.6479
KIRC	SLC26A7|115111,uc003yey.2	SLC26A7|115111,uc003yfa.2	0.3946	1.6338
KIRC	EPN1|29924,uc002qlv.2	EPN1|29924,uc002qlx.2	0.3503	1.6338
KIRC	ECT2|1894,uc003fik.1	ECT2|1894,uc003fil.1	0.3167	1.6338
KIRC	GPR132|29933,uc001yqe.2	GPR132|29933,uc010axe.1	0.3756	1.6338
KIRC	PRX|57716,uc002onq.2	PRX|57716,uc002onr.2	0.328	1.6338
KIRC	CHID1|66005,uc001lsp.2	CHID1|66005,uc001lsm.2	0.3195	1.6338
KIRC	SYNE1|23345,uc003qov.2	SYNE1|23345,uc003qoq.3	0.3503	1.6338
KIRC	PTPN3|5774,uc011lwg.1	PTPN3|5774,uc011lwh.1	0.3147	1.6338
KIRC	MGAT1|4245,uc010jlg.2	MGAT1|4245,uc003mmg.3	0.3147	1.6338
KIRC	CD9|928,uc010sev.1	CD9|928,uc001qnp.1	0.3614	1.6338
KIRC	GNAS|2778,uc002yac.1	GNAS|2778,uc002xzu.3	0.3147	1.6338
KIRC	SH3GL2|6456,uc011lmy.1	SH3GL2|6456,uc003zna.2	0.3136	1.6338
KIRC	TFCP2L1|29842,uc010flq.2	TFCP2L1|29842,uc002tmx.2	0.3233	1.6338
KIRC	FN1|2335,uc002vfe.2	FN1|2335,uc002vfh.2	0.328	1.6338
KIRC	GPR77|27202,uc010ela.1	GPR77|27202,uc002pgk.1	0.3482	1.6197
KIRC	ARHGEF10L|55160,uc010ocs.1	ARHGEF10L|55160,uc001bao.2	0.3482	1.6197
KIRC	RPS6KA1|6195,uc001bms.1	RPS6KA1|6195,uc001bmr.1	0.3814	1.6197
KIRC	MCF2L|23263,uc001vsr.2	MCF2L|23263,uc010tjs.1	0.3057	1.6197
KIRC	NCOA7|135112,uc003qae.3	NCOA7|135112,uc003qaj.2	0.328	1.6197
KIRC	ZDHHC15|158866,uc004ech.2	ZDHHC15|158866,uc004ecg.2	0.328	1.6197
KIRC	SLC43A2|124935,uc002fsx.2	SLC43A2|124935,uc010vqo.1	0.328	1.6197
KIRC	VAV3|10451,uc001dvk.1	VAV3|10451,uc010oux.1	0.3624	1.6197
KIRC	TMEM9|252839,uc001gvx.2	TMEM9|252839,uc001gwa.2	0.299	1.6197
KIRC	CSRNP3|80034,uc002udg.2	CSRNP3|80034,uc002udf.2	0.2983	1.6197
KIRC	KSR1|8844,uc002gzn.2	KSR1|8844,uc002gzj.1	0.337	1.6197
KIRC	AGPAT9|84803,uc003hox.2	AGPAT9|84803,uc003how.2	0.3206	1.6197
KIRC	TNFAIP8|25816,uc003ksg.2	TNFAIP8|25816,uc003ksi.2	0.3814	1.6197
KIRC	PLEC|5339,uc003zab.1	PLEC|5339,uc003zad.2	0.3146	1.6197
KIRC	SPATA13|221178,uc001uph.2	SPATA13|221178,uc001upd.1	0.337	1.6197
KIRC	HP1BP3|50809,uc001beb.2	HP1BP3|50809,uc001bdv.1	0.3005	1.6197
KIRC	LEPRE1|64175,uc001chx.3	LEPRE1|64175,uc001chz.2	0.3096	1.6197
KIRC	HPS1|3257,uc001kpk.1	HPS1|3257,uc001kpm.1	0.328	1.6197
KIRC	C11orf80|79703,uc010rpl.1	C11orf80|79703,uc001ojf.2	0.3146	1.6197
KIRC	WARS|7453,uc001yhh.1	WARS|7453,uc001yhl.1	0.3206	1.6197
KIRC	FAM36A|116228,uc001iar.2	FAM36A|116228,uc001iat.2	0.3027	1.6197
KIRC	SERBP1|26135,uc001ddx.2	SERBP1|26135,uc001ddw.2	0.3814	1.6197
KIRC	SLC17A3|10786,uc011djz.1	SLC17A3|10786,uc003nfk.3	0.3151	1.6056
KIRC	RABGAP1L|9910,uc001gkf.2	RABGAP1L|9910,uc009wwq.1	0.3015	1.6056
KIRC	ARFGAP2|84364,uc010rhc.1	ARFGAP2|84364,uc010rhd.1	0.2924	1.6056
KIRC	SMARCE1|6605,uc010wff.1	SMARCE1|6605,uc002hva.2	0.3685	1.6056
KIRC	AMPD3|272,uc001mip.1	AMPD3|272,uc001min.1	0.3151	1.6056
KIRC	CDCA2|157313,uc011lae.1	CDCA2|157313,uc003xep.1	0.3242	1.6056
KIRC	NARF|26502,uc010wvp.1	NARF|26502,uc002kff.3	0.2924	1.6056
KIRC	CDH3|1001,uc010vli.1	CDH3|1001,uc002ewf.2	0.3354	1.6056
KIRC	MME|4311,uc003fad.1	MME|4311,uc003fac.1	0.3076	1.6056
KIRC	C10orf41|100131213,uc010qlf.1	C10orf41|100131213,uc010qlg.1	0.3242	1.6056
KIRC	CELF1|10658,uc010rhm.1	CELF1|10658,uc001nfm.2	0.2892	1.6056
KIRC	ING3|54556,uc003vjo.2	ING3|54556,uc003vjm.1	0.3076	1.6056
KIRC	KCNK9|51305,uc003yvg.1	KCNK9|51305,uc003yve.1	0.2868	1.6056
KIRC	KDM4C|23081,uc003zkg.2	KDM4C|23081,uc003zke.2	0.2892	1.6056
KIRC	TMEM213|155006,uc010lnb.2	TMEM213|155006,uc010lna.2	0.3685	1.6056
KIRC	CLCNKA|1187,uc010obw.1	CLCNKA|1187,uc001axu.2	0.2965	1.6056
KIRC	C17orf104|284071,uc002igz.3	C17orf104|284071,uc010czv.2	0.3015	1.6056
KIRC	APLP2|334,uc001qfv.2	APLP2|334,uc001qfp.2	0.3685	1.6056
KIRC	ITGB6|3694,uc002ubh.2	ITGB6|3694,uc010fou.2	0.3882	1.5915
KIRC	CA9|768,uc003zxn.1	CA9|768,uc003zxp.3	0.3116	1.5915
KIRC	CD44|960,uc001mwc.3	CD44|960,uc001mvw.2	0.3228	1.5915
KIRC	SEMA3B|7869,uc003cyv.2	SEMA3B|7869,uc003cyu.2	0.3369	1.5915
KIRC	RIPPLY1|92129,uc004ems.1	RIPPLY1|92129,uc004emr.1	0.2795	1.5915
KIRC	MECOM|2122,uc003ffo.1	MECOM|2122,uc011bpj.1	0.3882	1.5915
KIRC	EXOSC7|23016,uc011bae.1	EXOSC7|23016,uc003coh.1	0.3558	1.5915
KIRC	CYB5R3|1727,uc011aps.1	CYB5R3|1727,uc003bcw.2	0.3369	1.5915
KIRC	NR1H3|10062,uc001nem.2	NR1H3|10062,uc001nej.2	0.2716	1.5915
KIRC	C1orf114|57821,uc001gfz.1	C1orf114|57821,uc001gga.1	0.3882	1.5915
KIRC	NCBP2|22916,uc003fxf.2	NCBP2|22916,uc003fxb.1	0.2795	1.5915
KIRC	GLS|2744,uc002use.2	GLS|2744,uc002usf.2	0.2888	1.5915
KIRC	ODF2L|57489,uc001dlm.1	ODF2L|57489,uc010osg.1	0.2762	1.5915
KIRC	SFRS18|25957,uc003ppo.3	SFRS18|25957,uc003pps.2	0.2888	1.5915
KIRC	HMGB1|3146,uc001usv.2	HMGB1|3146,uc001usz.2	0.3025	1.5915
KIRC	C9orf84|158401,uc010mug.2	C9orf84|158401,uc011lwt.1	0.295	1.5915
KIRC	INTS3|65123,uc001fcv.2	INTS3|65123,uc009wom.2	0.2716	1.5915
KIRC	FAM120A|23196,uc004aua.1	FAM120A|23196,uc004atv.2	0.3228	1.5915
KIRC	LRRFIP2|9209,uc003cgs.3	LRRFIP2|9209,uc003cgt.3	0.2888	1.5915
KIRC	UBA6|55236,uc003hdj.2	UBA6|55236,uc003hdi.2	0.3025	1.5915
KIRC	TRAK1|22906,uc011azi.1	TRAK1|22906,uc003cla.2	0.3228	1.5915
KIRC	ICA1|3382,uc003srm.2	ICA1|3382,uc003srq.2	0.3758	1.5775
KIRC	TC2N|123036,uc001xzv.3	TC2N|123036,uc001xzt.3	0.2587	1.5775
KIRC	GRAMD1C|54762,uc003eaq.3	GRAMD1C|54762,uc003eas.2	0.3435	1.5775
KIRC	MYH11|4629,uc010bvh.2	MYH11|4629,uc002ddv.2	0.2994	1.5775
KIRC	MARK2|2011,uc001nxy.2	MARK2|2011,uc001nxw.2	0.2573	1.5775
KIRC	MYO18A|399687,uc002hdt.1	MYO18A|399687,uc002hdu.1	0.2827	1.5775
KIRC	RARG|5916,uc001scd.2	RARG|5916,uc001scf.2	0.2713	1.5775
KIRC	IQCG|84223,uc003fyp.2	IQCG|84223,uc003fyo.2	0.2573	1.5775
KIRC	FOLR1|2348,uc001osa.1	FOLR1|2348,uc001osd.1	0.2827	1.5775
KIRC	TMEM170A|124491,uc002feb.2	TMEM170A|124491,uc002fec.2	0.2608	1.5775
KIRC	UBR4|23352,uc001bbg.2	UBR4|23352,uc010ocw.1	0.2608	1.5775
KIRC	EHF|26298,uc009yke.1	EHF|26298,uc001mvr.1	0.3435	1.5775
KIRC	ARHGAP24|83478,uc010ikf.2	ARHGAP24|83478,uc003hpm.2	0.2994	1.5775
KIRC	PROM2|150696,uc002sum.2	PROM2|150696,uc002suh.1	0.2903	1.5775
KIRC	BAIAP3|8938,uc010uva.1	BAIAP3|8938,uc010uuz.1	0.2561	1.5775
KIRC	PTK2|5747,uc011ljp.1	PTK2|5747,uc003yvu.2	0.267	1.5775
KIRC	EEF1D|1936,uc003yyu.2	EEF1D|1936,uc003yyv.2	0.267	1.5775
KIRC	AQP6|363,uc001rvp.1	AQP6|363,uc001rvr.1	0.3314	1.5634
KIRC	ADHFE1|137872,uc011les.1	ADHFE1|137872,uc003xwb.3	0.2485	1.5634
KIRC	ASPH|444,uc003xum.2	ASPH|444,uc011lek.1	0.2708	1.5634
KIRC	ADAP1|11033,uc010ksc.2	ADAP1|11033,uc003sjo.3	0.2485	1.5634
KIRC	DEPDC5|9681,uc003alw.2	DEPDC5|9681,uc003alu.2	0.2446	1.5634
KIRC	CECR1|51816,uc010gqu.1	CECR1|51816,uc002zmk.1	0.2446	1.5634
KIRC	TRIM29|23650,uc001pwy.2	TRIM29|23650,uc001pwz.2	0.2463	1.5634
KIRC	YPEL4|219539,uc001nkv.3	YPEL4|219539,uc009ymk.2	0.2485	1.5634
KIRC	RARA|5914,uc002huk.1	RARA|5914,uc002hun.1	0.3314	1.5634
KIRC	TCF7L2|6934,uc010qro.1	TCF7L2|6934,uc001lae.3	0.2446	1.5634
KIRC	TENC1|23371,uc001sbs.2	TENC1|23371,uc001sbn.2	0.2435	1.5634
KIRC	NAALAD2|10003,uc009yvy.2	NAALAD2|10003,uc001pdf.3	0.2463	1.5634
KIRC	GALE|2582,uc001bhz.1	GALE|2582,uc001bhw.1	0.2463	1.5634
KIRC	NDRG2|57447,uc001vyv.2	NDRG2|57447,uc001vyw.2	0.2485	1.5634
KIRC	C1orf113|79729,uc010oic.1	C1orf113|79729,uc010oia.1	0.2593	1.5634
KIRC	C3orf67|200844,uc003dkt.1	C3orf67|200844,uc011bfg.1	0.2708	1.5634
KIRC	ISCU|23479,uc001tnc.3	ISCU|23479,uc010sxb.1	0.2463	1.5634
KIRC	GCNT2|2651,uc003mzd.2	GCNT2|2651,uc010joo.2	0.2645	1.5634
KIRC	LIMK1|3984,uc003uab.2	LIMK1|3984,uc003uaa.1	0.2485	1.5634
KIRC	SH3YL1|26751,uc002qwa.2	SH3YL1|26751,uc002qvw.2	0.2463	1.5634
KIRC	PCBP4|57060,uc003dcf.1	PCBP4|57060,uc003dcl.1	0.2435	1.5634
KIRC	ZNF814|730051,uc002qqo.2	ZNF814|730051,uc002qqk.2	0.2435	1.5634
KIRC	ZDHHC16|84287,uc001knp.2	ZDHHC16|84287,uc001knn.2	0.2435	1.5634
KIRC	FBXL16|146330,uc002cja.2	FBXL16|146330,uc002cjb.2	0.2645	1.5634
KIRC	FGFR1OP2|26127,uc001rhm.2	FGFR1OP2|26127,uc001rhn.2	0.3314	1.5634
KIRC	THAP4|51078,uc002wbt.2	THAP4|51078,uc002wbs.2	0.3126	1.5634
KIRC	GSN|2934,uc011lyh.1	GSN|2934,uc004ble.1	0.2463	1.5634
KIRC	GATS|352954,uc010lgt.2	GATS|352954,uc010lgu.2	0.2549	1.5634
KIRC	RGS19|10287,uc002yhy.2	RGS19|10287,uc002yib.2	0.243	1.5634
KIRC	MTUS1|57509,uc003wxs.2	MTUS1|57509,uc011kyg.1	0.2514	1.5634
KIRC	PION|54103,uc011kgo.1	PION|54103,uc003ugg.1	0.243	1.5634
KIRC	C17orf90|339229,uc002kba.2	C17orf90|339229,uc002kbb.2	0.2549	1.5634
KIRC	KCNJ15|3772,uc002ywx.2	KCNJ15|3772,uc002ywv.2	0.2312	1.5493
KIRC	LPXN|9404,uc001nmw.2	LPXN|9404,uc010rkj.1	0.3516	1.5493
KIRC	WBSCR17|64409,uc003tvz.2	WBSCR17|64409,uc003tvy.2	0.2324	1.5493
KIRC	ARHGEF19|128272,uc009voo.1	ARHGEF19|128272,uc001ayc.1	0.2592	1.5493
KIRC	DUT|1854,uc001zwu.2	DUT|1854,uc001zwt.2	0.2324	1.5493
KIRC	RASGRP3|25780,uc002roy.2	RASGRP3|25780,uc010ync.1	0.3195	1.5493
KIRC	MFF|56947,uc002vpa.2	MFF|56947,uc002voy.2	0.2312	1.5493
KIRC	MBNL1|4154,uc003ezn.2	MBNL1|4154,uc003ezg.1	0.2476	1.5493
KIRC	FGF11|2256,uc002ggz.2	FGF11|2256,uc010cmi.2	0.2312	1.5493
KIRC	MAPT|4137,uc002ijx.3	MAPT|4137,uc002iju.3	0.2324	1.5493
KIRC	ARHGEF1|9138,uc002osd.2	ARHGEF1|9138,uc002osb.2	0.2324	1.5493
KIRC	GRIK2|2898,uc003pqp.3	GRIK2|2898,uc010kcw.2	0.2342	1.5493
KIRC	TMEM132D|121256,uc001uia.2	TMEM132D|121256,uc009zyl.1	0.2476	1.5493
KIRC	FAM48A|55578,uc001uwg.2	FAM48A|55578,uc001uwl.1	0.2592	1.5493
KIRC	RUNX1|861,uc010gmw.1	RUNX1|861,uc002yut.1	0.2312	1.5493
KIRC	PVRL4|81607,uc010pjy.1	PVRL4|81607,uc001fxo.2	0.2342	1.5493
KIRC	SLC41A3|54946,uc010hsd.1	SLC41A3|54946,uc003eii.2	0.2476	1.5493
KIRC	VIPR2|7434,uc010lqx.2	VIPR2|7434,uc003woh.2	0.2312	1.5493
KIRC	SEMA6D|80031,uc010bek.2	SEMA6D|80031,uc001zvz.2	0.2324	1.5493
KIRC	ING2|3622,uc003ivs.1	ING2|3622,uc011ckk.1	0.2476	1.5493
KIRC	LSR|51599,uc002nyn.2	LSR|51599,uc002nyl.2	0.2312	1.5493
KIRC	PDCD10|11235,uc003fez.2	PDCD10|11235,uc003fey.2	0.2476	1.5493
KIRC	NCRNA00188|125144,uc010vwh.1	NCRNA00188|125144,uc010vwi.1	0.2312	1.5493
KIRC	CHD3|1107,uc002gje.2	CHD3|1107,uc002gjg.1	0.2302	1.5493
KIRC	EIF4H|7458,uc010lbm.2	EIF4H|7458,uc011kfg.1	0.2366	1.5493
KIRC	SLC8A1|6546,uc002rsa.2	SLC8A1|6546,uc002rsd.3	0.2302	1.5493
KIRC	CP|1356,uc003ewx.3	CP|1356,uc003ewz.2	0.2304	1.5493
KIRC	RASSF5|83593,uc001hec.1	RASSF5|83593,uc001hed.2	0.2396	1.5493
KIRC	ARHGAP32|9743,uc009zcq.1	ARHGAP32|9743,uc009zco.2	0.2302	1.5493
KIRC	EXOC7|23265,uc002jqp.1	EXOC7|23265,uc010wsx.1	0.2869	1.5493
KIRC	ZNF397|84307,uc010dmq.2	ZNF397|84307,uc002kyi.2	0.2396	1.5493
KIRC	OGDHL|55753,uc010qgu.1	OGDHL|55753,uc001jie.2	0.2366	1.5493
KIRC	C9orf86|55684,uc004cjn.1	C9orf86|55684,uc004cjj.1	0.2667	1.5493
KIRC	SCN3A|6328,uc002udb.1	SCN3A|6328,uc002ucx.2	0.2758	1.5493
KIRC	SORBS1|10580,uc001kkm.2	SORBS1|10580,uc010qof.1	0.2304	1.5493
KIRC	SESN1|27244,uc003pst.3	SESN1|27244,uc003psu.2	0.2758	1.5493
KIRC	GPR110|266977,uc011dwl.1	GPR110|266977,uc003oyt.2	0.2758	1.5493
KIRC	C7orf44|55744,uc003tim.1	C7orf44|55744,uc003tii.2	0.2366	1.5493
KIRC	TMEM53|79639,uc001cmb.1	TMEM53|79639,uc001cmc.2	0.2667	1.5493
KIRC	PAK1|5058,uc010rsn.1	PAK1|5058,uc001oyh.3	0.2366	1.5493
KIRC	HIST1H2AC|8334,uc003ngn.2	HIST1H2AC|8334,uc003ngo.2	0.2758	1.5493
KIRC	PTAFR|5724,uc001bpl.2	PTAFR|5724,uc001bpm.3	0.2893	1.5352
KIRC	DOCK9|23348,uc001vnw.2	DOCK9|23348,uc010afu.1	0.2363	1.5352
KIRC	POPDC2|64091,uc003ecx.1	POPDC2|64091,uc003ecy.1	0.2893	1.5352
KIRC	C1orf168|199920,uc001cyl.2	C1orf168|199920,uc001cym.3	0.3079	1.5352
KIRC	PHLDB2|90102,uc003dyg.2	PHLDB2|90102,uc003dyc.2	0.3079	1.5352
KIRC	PPM1E|22843,uc010ddd.2	PPM1E|22843,uc002iwx.2	0.2193	1.5352
KIRC	GLYAT|10249,uc001nnc.2	GLYAT|10249,uc001nnb.2	0.2893	1.5352
KIRC	RALGDS|5900,uc011mcv.1	RALGDS|5900,uc004ccq.2	0.2251	1.5352
KIRC	LDHA|3939,uc009yho.2	LDHA|3939,uc010rdd.1	0.2554	1.5352
KIRC	ABLIM1|3983,uc010qsk.1	ABLIM1|3983,uc010qsg.1	0.2251	1.5352
KIRC	TMPRSS13|84000,uc009yzr.1	TMPRSS13|84000,uc001pru.1	0.2251	1.5352
KIRC	MYBL1|4603,uc003xwl.2	MYBL1|4603,uc003xwm.2	0.2554	1.5352
KIRC	FYN|2534,uc003pvh.2	FYN|2534,uc003pvi.2	0.2754	1.5352
KIRC	TNPO1|3842,uc003kci.3	TNPO1|3842,uc003kch.2	0.2179	1.5352
KIRC	NUP98|4928,uc001lyi.2	NUP98|4928,uc001lyj.1	0.2644	1.5352
KIRC	MPPED2|744,uc001msq.3	MPPED2|744,uc009yji.2	0.3398	1.5352
KIRC	FHL1|2273,uc004ezn.2	FHL1|2273,uc004ezo.2	0.2754	1.5352
KIRC	RTKN2|219790,uc001jlv.2	RTKN2|219790,uc001jlx.2	0.2179	1.5352
KIRC	ZGPAT|84619,uc002ygn.3	ZGPAT|84619,uc002ygk.2	0.2184	1.5352
KIRC	FRY|10129,uc001uty.2	FRY|10129,uc001utx.2	0.2251	1.5352
KIRC	CADM1|23705,uc001ppl.2	CADM1|23705,uc001pph.3	0.2644	1.5352
KIRC	CDK18|5129,uc001hcp.2	CDK18|5129,uc001hcr.2	0.2644	1.5352
LUAD	QKI|9444,uc003qui.2	QKI|9444,uc003qug.2	0.8895	1.9649
LUAD	NUMB|8650,uc001xnz.1	NUMB|8650,uc001xoa.1	0.7025	1.8947
LUAD	MTA3|57504,uc002rsr.2	MTA3|57504,uc002rsp.1	0.7183	1.8947
LUAD	SLC39A8|64116,uc003hwb.1	SLC39A8|64116,uc011ceo.1	0.7204	1.8772
LUAD	ESYT2|57488,uc003wod.1	ESYT2|57488,uc003wob.1	0.636	1.8596
LUAD	PRMT2|3275,uc002zjy.2	PRMT2|3275,uc002zjz.1	0.6596	1.8596
LUAD	ISLR|3671,uc002axh.1	ISLR|3671,uc002axg.1	0.636	1.8596
LUAD	H2AFV|94239,uc003tma.2	H2AFV|94239,uc003tlz.2	0.6161	1.8421
LUAD	MYH14|79784,uc002prq.1	MYH14|79784,uc002prr.1	0.6191	1.807
LUAD	KIAA1217|56243,uc001irx.2	KIAA1217|56243,uc001iru.3	0.6191	1.807
LUAD	MBNL1|4154,uc003ezm.2	MBNL1|4154,uc003ezo.2	0.5426	1.807
LUAD	BIN1|274,uc002toa.1	BIN1|274,uc002tob.1	0.5832	1.807
LUAD	BCAP29|55973,uc011klz.1	BCAP29|55973,uc003vej.2	0.546	1.807
LUAD	ARHGEF2|9181,uc001fms.2	ARHGEF2|9181,uc010pgu.1	0.5206	1.7895
LUAD	FN1|2335,uc002vfi.2	FN1|2335,uc002vez.2	0.5411	1.7895
LUAD	TNPO2|30000,uc002mur.2	TNPO2|30000,uc002muo.2	0.5286	1.7895
LUAD	RGS3|5998,uc010muz.1	RGS3|5998,uc004bhu.2	0.5185	1.7719
LUAD	ZHX3|23051,uc002xjw.1	ZHX3|23051,uc002xjq.1	0.538	1.7719
LUAD	LIMCH1|22998,uc003gvx.3	LIMCH1|22998,uc003gwa.3	0.4965	1.7719
LUAD	ENAH|55740,uc001hpc.1	ENAH|55740,uc001hpd.1	0.4884	1.7719
LUAD	FAM60A|58516,uc001rke.2	FAM60A|58516,uc010sjz.1	0.4884	1.7719
LUAD	SEPT9|10801,uc002jtt.3	SEPT9|10801,uc010wtn.1	0.4638	1.7544
LUAD	FGD3|89846,uc004asx.2	FGD3|89846,uc004asz.2	0.4832	1.7544
LUAD	C7orf41|222166,uc010kvr.1	C7orf41|222166,uc011kab.1	0.4674	1.7544
LUAD	SLK|9748,uc001kxo.1	SLK|9748,uc001kxp.1	0.4674	1.7544
LUAD	PRMT1|3276,uc010yba.1	PRMT1|3276,uc010ybb.1	0.4963	1.7368
LUAD	COL6A3|1293,uc002vwp.1	COL6A3|1293,uc010znk.1	0.4406	1.7368
LUAD	ADD3|120,uc001kyu.2	ADD3|120,uc001kyw.2	0.462	1.7368
LUAD	PRX|57716,uc002onq.2	PRX|57716,uc002onr.2	0.4416	1.7193
LUAD	TEF|7008,uc003azy.2	TEF|7008,uc003azx.2	0.4766	1.7193
LUAD	RPL3|6122,uc003axj.2	RPL3|6122,uc003axh.2	0.4416	1.7193
LUAD	DST|667,uc003pdc.3	DST|667,uc003pda.3	0.4416	1.7193
LUAD	GGT1|2678,uc003aau.1	GGT1|2678,uc003aay.1	0.4766	1.7193
LUAD	DIXDC1|85458,uc001pml.2	DIXDC1|85458,uc001pmm.2	0.456	1.7193
LUAD	SLC38A5|92745,uc010nid.2	SLC38A5|92745,uc004djk.3	0.4187	1.7193
LUAD	PRDX5|25824,uc001nzv.2	PRDX5|25824,uc001nzx.2	0.4148	1.7193
LUAD	HYAL2|8692,uc010hlj.2	HYAL2|8692,uc003czw.2	0.4416	1.7193
LUAD	UBE2D3|7323,uc011ceu.1	UBE2D3|7323,uc003hwh.2	0.4416	1.7193
LUAD	NDRG4|65009,uc002enp.2	NDRG4|65009,uc002enk.2	0.3926	1.7018
LUAD	ATP2A2|488,uc001tqn.3	ATP2A2|488,uc009zvn.2	0.4575	1.7018
LUAD	C6orf89|221477,uc003omx.2	C6orf89|221477,uc003omy.2	0.3926	1.7018
LUAD	TPM1|7168,uc002alk.2	TPM1|7168,uc002alj.2	0.4034	1.7018
LUAD	CFB|629,uc003nyi.2	CFB|629,uc011dor.1	0.4575	1.7018
LUAD	CADM1|23705,uc001ppl.2	CADM1|23705,uc001pph.3	0.4182	1.6842
LUAD	ITGB4|3691,uc002jph.2	ITGB4|3691,uc002jpj.2	0.3923	1.6842
LUAD	POLR3H|171568,uc003baj.1	POLR3H|171568,uc003baf.2	0.3739	1.6842
LUAD	FLJ33630|644873,uc003kuq.1	FLJ33630|644873,uc003kur.2	0.4391	1.6842
LUAD	KIF22|3835,uc002dts.3	KIF22|3835,uc002frc.1	0.4769	1.6842
LUAD	CCPG1|9236,uc002acz.1	CCPG1|9236,uc010bfk.1	0.3739	1.6842
LUAD	CPLX1|10815,uc003gbi.2	CPLX1|10815,uc003gbj.2	0.3852	1.6667
LUAD	SLMAP|7871,uc003djh.2	SLMAP|7871,uc011bfc.1	0.3739	1.6667
LUAD	TINF2|26277,uc001woa.3	TINF2|26277,uc001woc.3	0.3654	1.6667
LUAD	CELF2|10659,uc010qbn.1	CELF2|10659,uc009xiw.1	0.3852	1.6667
LUAD	BSG|682,uc002loy.2	BSG|682,uc002loz.2	0.3545	1.6667
LUAD	PRKG2|5593,uc011ccg.1	PRKG2|5593,uc003hmh.2	0.3654	1.6667
LUAD	EPB41L2|2037,uc003qci.2	EPB41L2|2037,uc003qcj.1	0.4591	1.6667
LUAD	CTNND1|1500,uc001nlo.3	CTNND1|1500,uc001nmh.3	0.4002	1.6667
LUAD	MAP3K7|6885,uc003pnz.1	MAP3K7|6885,uc003pob.1	0.3502	1.6667
LUAD	TUBB3|10381,uc010ciz.1	TUBB3|10381,uc010cjb.1	0.3409	1.6491
LUAD	MYBBP1A|10514,uc002fyb.3	MYBBP1A|10514,uc002fya.3	0.3409	1.6491
LUAD	CARD14|79092,uc002jxw.1	CARD14|79092,uc002jxt.1	0.33	1.6491
LUAD	VEGFA|7422,uc003owj.2	VEGFA|7422,uc003owg.2	0.3829	1.6491
LUAD	FBLN2|2199,uc011avb.1	FBLN2|2199,uc011ava.1	0.3563	1.6491
LUAD	UXS1|80146,uc010ywh.1	UXS1|80146,uc002tdl.2	0.33	1.6491
LUAD	CAST|831,uc011cuq.1	CAST|831,uc003kmc.2	0.3475	1.6491
LUAD	ARHGEF4|50649,uc010fmw.1	ARHGEF4|50649,uc002tsb.1	0.3475	1.6491
LUAD	RAB3IP|117177,uc001svl.1	RAB3IP|117177,uc001svm.2	0.336	1.6491
LUAD	NCRNA00188|125144,uc010vwh.1	NCRNA00188|125144,uc010vwi.1	0.336	1.6491
LUAD	PPARG|5468,uc003bws.2	PPARG|5468,uc003bwx.2	0.425	1.6316
LUAD	NTM|50863,uc001qgq.2	NTM|50863,uc001qgm.2	0.3183	1.6316
LUAD	DDR1|780,uc003nrz.1	DDR1|780,uc003nrt.2	0.3183	1.6316
LUAD	USP47|55031,uc001mjr.2	USP47|55031,uc009ygi.2	0.3393	1.6316
LUAD	HIF3A|64344,uc010xxy.1	HIF3A|64344,uc002pek.2	0.3508	1.6316
LUAD	PARD3|56288,uc001ixr.1	PARD3|56288,uc010qeq.1	0.3109	1.6316
LUAD	KLB|152831,uc011byj.1	KLB|152831,uc003gua.2	0.3145	1.6316
LUAD	MCTP2|55784,uc002btj.2	MCTP2|55784,uc002btl.2	0.3235	1.6316
LUAD	ABI1|10006,uc001isz.2	ABI1|10006,uc001ita.2	0.3304	1.6316
LUAD	SUPT5H|6829,uc002olr.3	SUPT5H|6829,uc002olo.3	0.3393	1.6316
LUAD	NCOR2|9612,uc010tay.1	NCOR2|9612,uc010taz.1	0.3304	1.6316
LUAD	AK2|204,uc001bwp.1	AK2|204,uc001bwo.1	0.3235	1.6316
LUAD	BCL2L2|599,uc001wji.3	BCL2L2|599,uc001wjg.3	0.4086	1.614
LUAD	MEST|4232,uc003vqc.2	MEST|4232,uc003vqg.2	0.3067	1.614
LUAD	AGER|177,uc003oar.2	AGER|177,uc003oaq.1	0.3497	1.614
LUAD	SH2D3C|10044,uc004bsc.2	SH2D3C|10044,uc004brz.3	0.2929	1.614
LUAD	SLC2A11|66035,uc011ajd.1	SLC2A11|66035,uc002zyp.3	0.2929	1.614
LUAD	TPM3|7170,uc001fdx.1	TPM3|7170,uc001fdy.1	0.3229	1.614
LUAD	FRMD4B|23150,uc003dnu.2	FRMD4B|23150,uc011bga.1	0.2929	1.614
LUAD	SLC5A9|200010,uc001crp.2	SLC5A9|200010,uc001cro.2	0.2929	1.614
LUAD	COMMD5|28991,uc003zen.2	COMMD5|28991,uc003zeo.3	0.4086	1.614
LUAD	ATP11B|23200,uc003flb.2	ATP11B|23200,uc010hxg.2	0.3067	1.614
LUAD	RPS3|6188,uc001owk.1	RPS3|6188,uc001owi.2	0.3497	1.614
LUAD	OSBPL9|114883,uc001csy.2	OSBPL9|114883,uc001csv.2	0.2929	1.614
LUAD	PPAPDC1B|84513,uc010lwd.2	PPAPDC1B|84513,uc003xlf.3	0.3229	1.614
LUAD	CRLS1|54675,uc002wmn.3	CRLS1|54675,uc010gbr.2	0.3138	1.614
LUAD	TFDP1|7027,uc001vtv.2	TFDP1|7027,uc010tkd.1	0.2923	1.614
LUAD	CAB39L|81617,uc001vcx.2	CAB39L|81617,uc001vcw.2	0.3345	1.614
LUAD	KDM4C|23081,uc003zke.2	KDM4C|23081,uc010mhv.2	0.2923	1.614
LUAD	CD44|960,uc010reu.1	CD44|960,uc001mvu.2	0.3138	1.614
LUAD	EBAG9|9166,uc003yng.2	EBAG9|9166,uc003ynf.2	0.3708	1.614
LUAD	PPP2R5C|5527,uc001ykn.2	PPP2R5C|5527,uc001ykk.2	0.3345	1.614
LUAD	TACC1|6867,uc010lwp.2	TACC1|6867,uc003xlz.2	0.3339	1.5965
LUAD	C21orf58|54058,uc002zjg.1	C21orf58|54058,uc011afw.1	0.2757	1.5965
LUAD	TSC2|7249,uc010bsd.2	TSC2|7249,uc002con.2	0.2808	1.5965
LUAD	PDLIM7|9260,uc003mha.1	PDLIM7|9260,uc003mhb.1	0.2808	1.5965
LUAD	DNMT1|1786,uc010xlc.1	DNMT1|1786,uc002mnf.2	0.3187	1.5965
LUAD	KIF13A|63971,uc003ncj.2	KIF13A|63971,uc003nch.3	0.3339	1.5965
LUAD	TJP2|9414,uc010mom.1	TJP2|9414,uc011lru.1	0.307	1.5965
LUAD	EHBP1|23301,uc002scb.2	EHBP1|23301,uc002sbz.2	0.355	1.5965
LUAD	GTSE1|51512,uc011aqy.1	GTSE1|51512,uc003bhn.2	0.2777	1.5965
LUAD	TMEM201|199953,uc001apz.2	TMEM201|199953,uc001apy.2	0.355	1.5965
LUAD	GNAS|2778,uc002yac.1	GNAS|2778,uc002yad.2	0.2747	1.5965
LUAD	TMEM106C|79022,uc001rqp.2	TMEM106C|79022,uc001rqo.2	0.2747	1.5965
LUAD	CSNK1D|1453,uc002kei.2	CSNK1D|1453,uc002keg.1	0.355	1.5965
LUAD	CD36|948,uc003uhe.3	CD36|948,uc003uhd.3	0.2694	1.5789
LUAD	PHLDB2|90102,uc003dyh.2	PHLDB2|90102,uc003dyc.2	0.3395	1.5789
LUAD	SLC5A1|6523,uc003amc.2	SLC5A1|6523,uc011alz.1	0.3186	1.5789
LUAD	MUC1|4582,uc009wpn.2	MUC1|4582,uc001fij.2	0.3034	1.5789
LUAD	CASP1|834,uc009yxi.2	CASP1|834,uc001pik.2	0.258	1.5789
LUAD	CEACAM1|634,uc002otw.2	CEACAM1|634,uc002otv.2	0.3186	1.5789
LUAD	KCNN3|3782,uc001ffo.2	KCNN3|3782,uc001ffp.2	0.265	1.5789
LUAD	DMKN|93099,uc002oab.3	DMKN|93099,uc002nzq.2	0.2825	1.5789
LUAD	MDK|4192,uc001ncs.2	MDK|4192,uc001nco.2	0.3771	1.5789
LUAD	NARF|26502,uc002kfi.3	NARF|26502,uc002kff.3	0.3395	1.5789
LUAD	PTK6|5753,uc011aay.1	PTK6|5753,uc011aaz.1	0.265	1.5789
LUAD	ALG1|56052,uc002cyn.2	ALG1|56052,uc002cyj.2	0.2825	1.5789
LUAD	PHF15|23338,uc003kzl.2	PHF15|23338,uc003kzm.2	0.2694	1.5789
LUAD	TSTD1|100131187,uc009wtw.2	TSTD1|100131187,uc001fxh.3	0.2694	1.5789
LUAD	GOLGA2|2801,uc004bum.1	GOLGA2|2801,uc004bul.1	0.3034	1.5789
LUAD	MORF4L2|9643,uc004ekx.2	MORF4L2|9643,uc004elf.2	0.3186	1.5789
LUAD	HPS1|3257,uc001kpl.2	HPS1|3257,uc001kpm.1	0.2752	1.5789
LUAD	MACF1|23499,uc001cde.1	MACF1|23499,uc001cdf.1	0.2616	1.5789
LUAD	PCMT1|5110,uc003qna.2	PCMT1|5110,uc003qnb.2	0.2752	1.5789
LUAD	CIT|11113,uc001txj.1	CIT|11113,uc001txi.1	0.3036	1.5614
LUAD	PSD3|23362,uc003wza.2	PSD3|23362,uc003wyy.2	0.3245	1.5614
LUAD	TPM2|7169,uc003zxs.2	TPM2|7169,uc010mkz.2	0.2603	1.5614
LUAD	MAGED2|10916,uc004dtn.1	MAGED2|10916,uc004dto.1	0.3619	1.5614
LUAD	HNRNPA3|220988,uc002ulb.1	HNRNPA3|220988,uc002ule.2	0.2603	1.5614
LUAD	ADAM12|8038,uc001ljk.2	ADAM12|8038,uc010qul.1	0.2544	1.5614
LUAD	BMP1|649,uc003xbb.2	BMP1|649,uc003xbe.2	0.2768	1.5614
LUAD	ERBB2IP|55914,uc003jui.1	ERBB2IP|55914,uc003juj.1	0.3036	1.5614
LUAD	SRI|6717,uc010lej.1	SRI|6717,uc011khh.1	0.3245	1.5614
LUAD	NR1H3|10062,uc001nek.2	NR1H3|10062,uc001nep.2	0.2437	1.5614
LUAD	DOCK9|23348,uc010afu.1	DOCK9|23348,uc001vnw.2	0.242	1.5614
LUAD	GAS7|8522,uc002gmg.1	GAS7|8522,uc002gmj.1	0.2768	1.5614
LUAD	CDC7|8317,uc001doe.2	CDC7|8317,uc009wdd.2	0.2603	1.5614
LUAD	SPTBN1|6711,uc002rxx.2	SPTBN1|6711,uc002rxy.2	0.2603	1.5614
LUAD	ABLIM1|3983,uc010qsj.1	ABLIM1|3983,uc010qsi.1	0.242	1.5614
LUAD	GPSM2|29899,uc010ovc.1	GPSM2|29899,uc010ove.1	0.2437	1.5614
LUAD	DUT|1854,uc001zww.2	DUT|1854,uc001zws.2	0.3619	1.5614
LUAD	FAM188B|84182,uc003tbu.2	FAM188B|84182,uc010kwe.2	0.2463	1.5614
LUAD	MAPK3|5595,uc002dwv.3	MAPK3|5595,uc002dwt.2	0.2498	1.5614
LUAD	ABI3BP|25890,uc003duk.2	ABI3BP|25890,uc003duj.2	0.3036	1.5614
LUAD	CABIN1|23523,uc002zzl.1	CABIN1|23523,uc002zzm.1	0.2768	1.5614
LUAD	SCOC|60592,uc011che.1	SCOC|60592,uc003iif.2	0.3036	1.5614
LUAD	DNAH3|55567,uc010vbe.1	DNAH3|55567,uc010vbd.1	0.2768	1.5614
LUAD	TMEM116|89894,uc001ttj.1	TMEM116|89894,uc001tti.1	0.2768	1.5614
LUAD	IL32|9235,uc002ctt.2	IL32|9235,uc002ctn.2	0.2544	1.5614
LUAD	FAM190B|54462,uc010qmd.1	FAM190B|54462,uc010qme.1	0.2544	1.5614
LUAD	PPP3CB|5532,uc001juh.2	PPP3CB|5532,uc001jug.2	0.2412	1.5614
LUAD	KIAA1191|57179,uc003mdz.2	KIAA1191|57179,uc003mdy.2	0.2498	1.5614
LUAD	NIT1|4817,uc001fxx.1	NIT1|4817,uc001fxw.2	0.2498	1.5614
LUAD	PUM2|23369,uc002rdu.1	PUM2|23369,uc010yjy.1	0.3036	1.5614
LUAD	KIAA0562|9731,uc010nzm.1	KIAA0562|9731,uc001aky.2	0.2544	1.5614
LUAD	MECP2|4204,uc004fjw.2	MECP2|4204,uc004fjv.2	0.2463	1.5614
LUAD	FAM104B|90736,uc004dui.3	FAM104B|90736,uc004duh.1	0.2768	1.5614
LUAD	ACSL3|2181,uc002vnj.2	ACSL3|2181,uc002vnk.2	0.242	1.5614
LUAD	H2AFY|9555,uc003lao.1	H2AFY|9555,uc003lan.1	0.3036	1.5614
LUAD	BUB3|9184,uc001lhe.2	BUB3|9184,uc001lhd.2	0.2463	1.5614
LUAD	IL33|90865,uc003zju.1	IL33|90865,uc003zjt.2	0.3098	1.5439
LUAD	GDF10|2662,uc009xnp.2	GDF10|2662,uc001jfb.2	0.2891	1.5439
LUAD	ALS2CR4|65062,uc002uyg.1	ALS2CR4|65062,uc010zho.1	0.2533	1.5439
LUAD	NECAB3|63941,uc002wzl.2	NECAB3|63941,uc002wzq.3	0.347	1.5439
LUAD	F12|2161,uc011dfy.1	F12|2161,uc003mgo.3	0.347	1.5439
LUAD	C16orf13|84326,uc002cia.1	C16orf13|84326,uc002chw.1	0.347	1.5439
LUAD	SMTN|6525,uc003ajp.1	SMTN|6525,uc003ajl.1	0.2254	1.5439
LUAD	NIPA1|123606,uc001yvc.2	NIPA1|123606,uc001yve.2	0.2533	1.5439
LUAD	LIMS1|3987,uc002tef.2	LIMS1|3987,uc002tej.2	0.2533	1.5439
LUAD	SRPK1|6732,uc003olj.2	SRPK1|6732,uc011dtg.1	0.2269	1.5439
LUAD	KIAA0040|9674,uc001gkn.3	KIAA0040|9674,uc001gko.3	0.2269	1.5439
LUAD	ARHGDIA|396,uc002kjk.1	ARHGDIA|396,uc002kbt.1	0.2741	1.5439
LUAD	LOC400931|400931,uc003bgr.3	LOC400931|400931,uc003bgt.3	0.2316	1.5439
LUAD	DUOX1|53905,uc001zuu.2	DUOX1|53905,uc010bee.1	0.2741	1.5439
LUAD	LTBP4|8425,uc010xvp.1	LTBP4|8425,uc002ook.1	0.2269	1.5439
LUAD	TRRAP|8295,uc003upp.2	TRRAP|8295,uc003ups.2	0.2288	1.5439
LUAD	EXOC1|55763,uc003hbf.1	EXOC1|55763,uc003hbg.1	0.3098	1.5439
LUAD	DMWD|1762,uc002pdk.1	DMWD|1762,uc002pdj.1	0.2741	1.5439
LUAD	ORC4L|5000,uc010zbr.1	ORC4L|5000,uc002twi.2	0.2254	1.5439
LUAD	WARS|7453,uc001yhl.1	WARS|7453,uc001yhh.1	0.2254	1.5439
LUAD	GDAP2|54834,uc001ehg.2	GDAP2|54834,uc001ehf.2	0.24	1.5439
LUAD	SBDSP1|155370,uc003twh.2	SBDSP1|155370,uc003twg.2	0.2316	1.5439
LUAD	RBCK1|10616,uc002wdo.2	RBCK1|10616,uc002wdp.3	0.3098	1.5439
LUAD	HN1L|90861,uc010uvi.1	HN1L|90861,uc010uvk.1	0.2485	1.5263
LUAD	DOK7|285489,uc003ghf.2	DOK7|285489,uc003ghd.2	0.232	1.5263
LUAD	ITGB2|3689,uc002zgg.2	ITGB2|3689,uc011afl.1	0.26	1.5263
LUAD	ADAMTS12|81792,uc003jia.1	ADAMTS12|81792,uc003jib.1	0.2394	1.5263
LUAD	XAGE1D|9503,uc004dqg.2	XAGE1D|9503,uc004dqh.2	0.226	1.5263
LUAD	LRRC2|79442,uc003cpu.3	LRRC2|79442,uc010hji.2	0.2485	1.5263
LUAD	C22orf13|83606,uc003aak.3	C22orf13|83606,uc003aaj.3	0.232	1.5263
LUAD	TNS1|7145,uc010fvk.1	TNS1|7145,uc010fvi.1	0.2485	1.5263
LUAD	RABGAP1L|9910,uc001gjy.2	RABGAP1L|9910,uc001gke.3	0.26	1.5263
LUAD	RAD54L|8438,uc001cpl.2	RAD54L|8438,uc001cpm.1	0.2212	1.5263
LUAD	SYT15|83849,uc001jeb.2	SYT15|83849,uc001jea.2	0.226	1.5263
LUAD	ADAM15|8751,uc001fgu.1	ADAM15|8751,uc001fgv.1	0.2212	1.5263
LUAD	C3orf23|285343,uc003cnc.3	C3orf23|285343,uc010him.2	0.2394	1.5263
LUAD	XRRA1|143570,uc001ovr.2	XRRA1|143570,uc001ovq.3	0.2485	1.5263
LUAD	CDKN2C|1031,uc001csf.2	CDKN2C|1031,uc001csg.2	0.2955	1.5263
LUAD	SIGIRR|59307,uc001lpf.2	SIGIRR|59307,uc001lpd.2	0.2394	1.5263
LUAD	MAPKAP1|79109,uc004bqa.2	MAPKAP1|79109,uc004bpw.2	0.2174	1.5263
LUAD	GABARAPL1|23710,uc010shb.1	GABARAPL1|23710,uc001qxt.2	0.2174	1.5263
LUAD	STK32A|202374,uc011dbw.1	STK32A|202374,uc010jgn.1	0.2212	1.5263
LUAD	AKD1|221264,uc003pts.1	AKD1|221264,uc003ptn.2	0.2485	1.5263
LUAD	GALE|2582,uc001bhz.1	GALE|2582,uc001bia.2	0.232	1.5263
LUAD	ZNF219|51222,uc010aik.1	ZNF219|51222,uc001vzs.2	0.235	1.5088
LUAD	GSPT1|2935,uc002dbu.2	GSPT1|2935,uc002dbr.2	0.2612	1.5088
LUAD	CENPM|79019,uc003bbn.2	CENPM|79019,uc010gyq.2	0.2612	1.5088
LUAD	DGKZ|8525,uc001ncl.2	DGKZ|8525,uc001ncn.1	0.235	1.5088
LUAD	PKNOX2|63876,uc001qbv.2	PKNOX2|63876,uc001qbu.2	0.235	1.5088
LUAD	CALD1|800,uc010lmm.2	CALD1|800,uc003vry.2	0.3183	1.5088
LUAD	EIF5A|1984,uc002gft.2	EIF5A|1984,uc002gfr.2	0.235	1.5088
LUAD	TNC|3371,uc004bjj.3	TNC|3371,uc010mvf.2	0.2612	1.5088
LUAD	FAM19A5|25817,uc003bio.3	FAM19A5|25817,uc003bim.3	0.2259	1.5088
LUAD	LIMK2|3985,uc003akj.2	LIMK2|3985,uc003akk.2	0.2464	1.5088
LUAD	C7orf49|78996,uc003vsl.2	C7orf49|78996,uc003vsj.2	0.2815	1.5088
LUAD	ARHGEF10L|55160,uc001bao.2	ARHGEF10L|55160,uc010ocs.1	0.2464	1.5088
LUAD	ARMC6|93436,uc002nle.2	ARMC6|93436,uc002nlc.2	0.2464	1.5088
LUAD	NIN|51199,uc001wyk.2	NIN|51199,uc001wyn.2	0.2464	1.5088
LUAD	OGG1|4968,uc003bsh.2	OGG1|4968,uc003bsm.2	0.2464	1.5088
LUAD	BBS7|55212,uc003iee.1	BBS7|55212,uc003ied.2	0.2815	1.5088
LUAD	S100A16|140576,uc001fcd.1	S100A16|140576,uc001fcc.2	0.2259	1.5088
LUAD	LGI3|203190,uc010ltu.2	LGI3|203190,uc003xav.2	0.3044	1.4912
LUAD	ZP3|7784,uc003ufc.3	ZP3|7784,uc003ufd.3	0.2219	1.4912
LUAD	EEF1A1|1915,uc003phd.2	EEF1A1|1915,uc003phg.2	0.2679	1.4912
LUAD	LIMK1|3984,uc003uaa.1	LIMK1|3984,uc003uab.2	0.3044	1.4912
LUAD	EGFL7|51162,uc004cih.2	EGFL7|51162,uc004cie.2	0.2478	1.4912
LUAD	ACBD4|79777,uc002iid.2	ACBD4|79777,uc010wjj.1	0.2332	1.4912
LUAD	FGFR1OP2|26127,uc001rhn.2	FGFR1OP2|26127,uc001rhm.2	0.2478	1.4912
LUAD	PTPN6|5777,uc001qsa.1	PTPN6|5777,uc001qsb.2	0.2679	1.4912
LUAD	AKR1A1|10327,uc001cof.2	AKR1A1|10327,uc001cog.2	0.2478	1.4912
LUAD	RBM8A|9939,uc001enu.1	RBM8A|9939,uc001enw.1	0.2219	1.4912
LUAD	KIAA0146|23514,uc003xqd.2	KIAA0146|23514,uc011ldf.1	0.2478	1.4912
LUAD	HNRNPC|3183,uc001wae.2	HNRNPC|3183,uc001waa.2	0.2219	1.4912
LUAD	PPP2R4|5524,uc004bxn.1	PPP2R4|5524,uc004bxp.2	0.2219	1.4912
LUSC	TSC2|7249,uc010bsd.2	TSC2|7249,uc002con.2	0.8586	1.96
LUSC	PRMT1|3276,uc010yba.1	PRMT1|3276,uc010ybb.1	0.8078	1.94
LUSC	MYH14|79784,uc002prq.1	MYH14|79784,uc002prr.1	0.7943	1.92
LUSC	CRLS1|54675,uc002wmn.3	CRLS1|54675,uc010gbr.2	0.7148	1.9
LUSC	DST|667,uc003pdc.3	DST|667,uc003pcw.3	0.7148	1.9
LUSC	ZNF385A|25946,uc001sfy.3	ZNF385A|25946,uc001sfw.1	0.7583	1.9
LUSC	DUT|1854,uc001zww.2	DUT|1854,uc001zws.2	0.7256	1.9
LUSC	CAST|831,uc011cuo.1	CAST|831,uc003kmh.2	0.7256	1.9
LUSC	MYBBP1A|10514,uc002fyb.3	MYBBP1A|10514,uc002fxz.3	0.6902	1.88
LUSC	NPNT|255743,uc011cff.1	NPNT|255743,uc011cfd.1	0.7249	1.88
LUSC	COMMD5|28991,uc003zem.2	COMMD5|28991,uc003zeo.3	0.6766	1.88
LUSC	CTNND1|1500,uc001nlw.3	CTNND1|1500,uc001nmh.3	0.6766	1.88
LUSC	CHEK1|1111,uc001qcg.3	CHEK1|1111,uc001qcf.3	0.7249	1.88
LUSC	RCOR3|55758,uc001hie.2	RCOR3|55758,uc001hif.2	0.6766	1.88
LUSC	TMEM201|199953,uc001apz.2	TMEM201|199953,uc001apy.2	0.6766	1.88
LUSC	ATP2A2|488,uc001tqn.3	ATP2A2|488,uc009zvn.2	0.6349	1.86
LUSC	SLC39A4|55630,uc003zcm.1	SLC39A4|55630,uc003zcq.2	0.6937	1.86
LUSC	RGS19|10287,uc002yib.2	RGS19|10287,uc002yhy.2	0.6574	1.86
LUSC	CDH26|60437,uc002ybe.2	CDH26|60437,uc002ybh.2	0.6418	1.86
LUSC	C21orf58|54058,uc002zjg.1	C21orf58|54058,uc010gqj.1	0.6349	1.86
LUSC	ABI1|10006,uc001isz.2	ABI1|10006,uc001ita.2	0.6418	1.86
LUSC	KIAA1217|56243,uc001irx.2	KIAA1217|56243,uc001iru.3	0.6937	1.86
LUSC	ARHGEF4|50649,uc010fmw.1	ARHGEF4|50649,uc002tsb.1	0.6349	1.86
LUSC	HYAL2|8692,uc003czx.2	HYAL2|8692,uc003czw.2	0.6418	1.86
LUSC	KIF22|3835,uc002dts.3	KIF22|3835,uc002frc.1	0.6574	1.86
LUSC	GOLGA2|2801,uc004bum.1	GOLGA2|2801,uc004bul.1	0.6937	1.86
LUSC	SLC29A1|2030,uc003owy.1	SLC29A1|2030,uc003owu.1	0.5978	1.84
LUSC	MORF4L2|9643,uc004ekx.2	MORF4L2|9643,uc004ele.2	0.5978	1.84
LUSC	CIT|11113,uc001txj.1	CIT|11113,uc001txi.1	0.6006	1.84
LUSC	SMTN|6525,uc003ajp.1	SMTN|6525,uc003ajl.1	0.6096	1.84
LUSC	RGS3|5998,uc010muz.1	RGS3|5998,uc004bhx.2	0.6267	1.84
LUSC	SLC39A8|64116,uc003hwb.1	SLC39A8|64116,uc011ceo.1	0.6643	1.84
LUSC	CYBASC3|220002,uc001nri.2	CYBASC3|220002,uc001nrg.2	0.5641	1.82
LUSC	GPSM2|29899,uc010ovc.1	GPSM2|29899,uc010ove.1	0.5641	1.82
LUSC	TPM1|7168,uc002alk.2	TPM1|7168,uc002alj.2	0.6365	1.82
LUSC	FN1|2335,uc002vfi.2	FN1|2335,uc002vez.2	0.569	1.82
LUSC	ITGB4|3691,uc002jph.2	ITGB4|3691,uc002jpj.2	0.5979	1.82
LUSC	PLSCR1|5359,uc003evy.3	PLSCR1|5359,uc011bnn.1	0.5979	1.82
LUSC	FBLN2|2199,uc011avb.1	FBLN2|2199,uc011ava.1	0.6365	1.82
LUSC	CELF1|10658,uc001nfn.2	CELF1|10658,uc001nfr.1	0.5795	1.82
LUSC	MYO6|4646,uc003pij.1	MYO6|4646,uc003pih.1	0.5795	1.82
LUSC	UBE2D3|7323,uc003hwp.2	UBE2D3|7323,uc003hwh.2	0.569	1.82
LUSC	ZNF219|51222,uc010aik.1	ZNF219|51222,uc001vzs.2	0.5331	1.8
LUSC	PLEKHG5|57449,uc001anl.1	PLEKHG5|57449,uc010nzr.1	0.5331	1.8
LUSC	AGER|177,uc003oar.2	AGER|177,uc003oaq.1	0.61	1.8
LUSC	GSPT1|2935,uc002dbu.2	GSPT1|2935,uc002dbr.2	0.61	1.8
LUSC	DOK7|285489,uc003ghf.2	DOK7|285489,uc003ghd.2	0.5331	1.8
LUSC	NAV2|89797,uc001mpt.2	NAV2|89797,uc001mpp.2	0.61	1.8
LUSC	TEF|7008,uc003azy.2	TEF|7008,uc003azx.2	0.531	1.8
LUSC	FANCA|2175,uc002fow.1	FANCA|2175,uc010vpo.1	0.61	1.8
LUSC	C7orf49|78996,uc003vsl.2	C7orf49|78996,uc003vsj.2	0.61	1.8
LUSC	NFASC|23114,uc010pqz.1	NFASC|23114,uc001hbl.1	0.5331	1.8
LUSC	ISLR|3671,uc002axh.1	ISLR|3671,uc002axg.1	0.61	1.8
LUSC	TPM2|7169,uc003zxs.2	TPM2|7169,uc010mkz.2	0.5707	1.8
LUSC	GPR56|9289,uc002ema.1	GPR56|9289,uc002eme.2	0.5707	1.8
LUSC	CC2D2A|57545,uc003gnx.2	CC2D2A|57545,uc003gnq.3	0.5513	1.8
LUSC	PARD3|56288,uc001ixo.1	PARD3|56288,uc010qej.1	0.5395	1.8
LUSC	PDGFA|5154,uc003sis.2	PDGFA|5154,uc003sir.2	0.5513	1.8
LUSC	CDKN2C|1031,uc001csf.2	CDKN2C|1031,uc001csg.2	0.5707	1.8
LUSC	ADAM15|8751,uc001fgu.1	ADAM15|8751,uc001fgt.1	0.5707	1.8
LUSC	PRMT2|3275,uc002zjy.2	PRMT2|3275,uc002zjz.1	0.5042	1.78
LUSC	IL1RN|3557,uc002tja.2	IL1RN|3557,uc002tjb.2	0.5847	1.78
LUSC	FGD3|89846,uc004ata.2	FGD3|89846,uc004asz.2	0.5847	1.78
LUSC	ABLIM1|3983,uc009xyn.2	ABLIM1|3983,uc010qsk.1	0.5847	1.78
LUSC	MTA3|57504,uc002rsr.2	MTA3|57504,uc002rsp.1	0.5005	1.78
LUSC	GAS7|8522,uc002gmg.1	GAS7|8522,uc002gmj.1	0.5847	1.78
LUSC	DNAH5|1767,uc003jfe.1	DNAH5|1767,uc003jfd.2	0.5005	1.78
LUSC	QKI|9444,uc003qui.2	QKI|9444,uc003qug.2	0.5847	1.78
LUSC	ITGA6|3655,uc002uho.1	ITGA6|3655,uc002uhp.1	0.5042	1.78
LUSC	VEGFA|7422,uc003owk.2	VEGFA|7422,uc003owf.2	0.5847	1.78
LUSC	H2AFY|9555,uc003lao.1	H2AFY|9555,uc003lan.1	0.5042	1.78
LUSC	H2AFV|94239,uc003tma.2	H2AFV|94239,uc003tlz.2	0.5847	1.78
LUSC	GPR19|2842,uc001raq.2	GPR19|2842,uc001rar.3	0.5119	1.78
LUSC	BCAS3|54828,uc002iyy.3	BCAS3|54828,uc002izd.3	0.5246	1.78
LUSC	GDF10|2662,uc009xnp.2	GDF10|2662,uc001jfb.2	0.5201	1.76
LUSC	SLMAP|7871,uc003djh.2	SLMAP|7871,uc011bfc.1	0.5201	1.76
LUSC	SEPT9|10801,uc002jtt.3	SEPT9|10801,uc010wtn.1	0.4771	1.76
LUSC	ZHX3|23051,uc002xjw.1	ZHX3|23051,uc002xjq.1	0.4706	1.76
LUSC	ZNF185|7739,uc011myj.1	ZNF185|7739,uc004fgw.3	0.5201	1.76
LUSC	ARHGEF2|9181,uc010pgt.1	ARHGEF2|9181,uc010pgu.1	0.5605	1.76
LUSC	NOSTRIN|115677,uc002uek.2	NOSTRIN|115677,uc002ueg.2	0.5605	1.76
LUSC	CABIN1|23523,uc002zzl.1	CABIN1|23523,uc002zzm.1	0.4722	1.76
LUSC	DNMT1|1786,uc002mne.2	DNMT1|1786,uc002mnf.2	0.4993	1.76
LUSC	MGLL|11343,uc003ejv.2	MGLL|11343,uc010hsp.1	0.4993	1.76
LUSC	FAM188B|84182,uc003tbu.2	FAM188B|84182,uc010kwe.2	0.4722	1.76
LUSC	FCRL6|343413,uc010pix.1	FCRL6|343413,uc001fud.3	0.5605	1.76
LUSC	DIXDC1|85458,uc001pml.2	DIXDC1|85458,uc001pmm.2	0.4993	1.76
LUSC	KIAA0040|9674,uc001gkn.3	KIAA0040|9674,uc001gko.3	0.4722	1.76
LUSC	PTPN6|5777,uc001qsa.1	PTPN6|5777,uc001qsb.2	0.5605	1.76
LUSC	DNAH3|55567,uc010vbe.1	DNAH3|55567,uc010vbd.1	0.5201	1.76
LUSC	OGG1|4968,uc003bsh.2	OGG1|4968,uc003bsm.2	0.4722	1.76
LUSC	RBM8A|9939,uc001enu.1	RBM8A|9939,uc001enw.1	0.4706	1.76
LUSC	OSBPL9|114883,uc001csy.2	OSBPL9|114883,uc001csv.2	0.4993	1.76
LUSC	LIMA1|51474,uc001rwi.3	LIMA1|51474,uc001rwj.3	0.4993	1.76
LUSC	LSM14B|149986,uc010zzz.1	LSM14B|149986,uc010gjy.1	0.4771	1.76
LUSC	HMHA1|23526,uc002lrc.1	HMHA1|23526,uc010xgd.1	0.4858	1.76
LUSC	MACF1|23499,uc001cde.1	MACF1|23499,uc001cdf.1	0.4858	1.76
LUSC	CD36|948,uc003uhe.3	CD36|948,uc003uhd.3	0.4753	1.74
LUSC	CPLX1|10815,uc003gbi.2	CPLX1|10815,uc003gbj.2	0.4966	1.74
LUSC	MEST|4232,uc003vqc.2	MEST|4232,uc003vqg.2	0.4966	1.74
LUSC	ESYT2|57488,uc003wod.1	ESYT2|57488,uc003wny.1	0.4429	1.74
LUSC	NDRG2|57447,uc001vyt.2	NDRG2|57447,uc001vzg.2	0.4516	1.74
LUSC	COL6A3|1293,uc002vwp.1	COL6A3|1293,uc010znk.1	0.4753	1.74
LUSC	TMEM184B|25829,uc003avf.1	TMEM184B|25829,uc003avh.1	0.4429	1.74
LUSC	DOCK9|23348,uc010tit.1	DOCK9|23348,uc001vnr.2	0.4966	1.74
LUSC	PRKG2|5593,uc011ccg.1	PRKG2|5593,uc003hmh.2	0.4516	1.74
LUSC	DMKN|93099,uc002oab.3	DMKN|93099,uc002nzs.2	0.4429	1.74
LUSC	SLC38A5|92745,uc010nid.2	SLC38A5|92745,uc004djk.3	0.5373	1.74
LUSC	TGM1|7051,uc001wod.2	TGM1|7051,uc010tog.1	0.4611	1.74
LUSC	HCG18|414777,uc003npx.2	HCG18|414777,uc003npw.2	0.4516	1.74
LUSC	KIAA1191|57179,uc003mdz.2	KIAA1191|57179,uc003mdy.2	0.4457	1.74
LUSC	C12orf47|51275,uc001tsv.2	C12orf47|51275,uc001tsu.1	0.5373	1.74
LUSC	ATXN3|4287,uc010twl.1	ATXN3|4287,uc001yac.3	0.4457	1.74
LUSC	EPB41L1|2036,uc002xez.2	EPB41L1|2036,uc002xex.2	0.4516	1.74
LUSC	CD44|960,uc001mvv.2	CD44|960,uc001mvx.2	0.5373	1.74
LUSC	HIP1R|9026,uc001udi.1	HIP1R|9026,uc001udg.1	0.4275	1.72
LUSC	SLC2A11|66035,uc011ajd.1	SLC2A11|66035,uc002zyp.3	0.4275	1.72
LUSC	ECHDC2|55268,uc001cun.2	ECHDC2|55268,uc001cup.3	0.4275	1.72
LUSC	CSNK1D|1453,uc002kei.2	CSNK1D|1453,uc002keg.1	0.4275	1.72
LUSC	SLC37A2|219855,uc010sau.1	SLC37A2|219855,uc001qbn.2	0.515	1.72
LUSC	XRCC3|7517,uc001ynx.3	XRCC3|7517,uc001ynz.3	0.417	1.72
LUSC	SLC5A1|6523,uc003amc.2	SLC5A1|6523,uc011alz.1	0.4739	1.72
LUSC	SEPT8|23176,uc003kxs.1	SEPT8|23176,uc003kxr.2	0.4739	1.72
LUSC	PRX|57716,uc002onq.2	PRX|57716,uc002onr.2	0.4739	1.72
LUSC	TACC1|6867,uc003xmf.3	TACC1|6867,uc003xma.2	0.4376	1.72
LUSC	TNPO1|3842,uc003kch.2	TNPO1|3842,uc003kck.3	0.515	1.72
LUSC	LAS1L|81887,uc004dwd.1	LAS1L|81887,uc004dwa.1	0.4376	1.72
LUSC	ADD3|120,uc001kyu.2	ADD3|120,uc001kys.3	0.4208	1.72
LUSC	FOXK2|3607,uc002kfm.1	FOXK2|3607,uc002kfo.2	0.4523	1.72
LUSC	UXS1|80146,uc010ywh.1	UXS1|80146,uc002tdl.2	0.4523	1.72
LUSC	ZNF833|401898,uc002msl.3	ZNF833|401898,uc010dyg.2	0.4739	1.72
LUSC	LRRFIP1|9208,uc002vxg.2	LRRFIP1|9208,uc010znm.1	0.4523	1.72
LUSC	ENAH|55740,uc001hpc.1	ENAH|55740,uc001hpd.1	0.4523	1.72
LUSC	NTRK2|4915,uc004aob.1	NTRK2|4915,uc011ltb.1	0.4739	1.72
LUSC	COPS7A|50813,uc001qqn.3	COPS7A|50813,uc001qql.2	0.4208	1.72
LUSC	ABI3BP|25890,uc003duo.2	ABI3BP|25890,uc003duj.2	0.4376	1.72
LUSC	EHBP1|23301,uc002scb.2	EHBP1|23301,uc002sbz.2	0.4739	1.72
LUSC	S100A16|140576,uc001fcd.1	S100A16|140576,uc001fcc.2	0.4739	1.72
LUSC	PIGO|84720,uc003zwd.2	PIGO|84720,uc003zwf.2	0.417	1.72
LUSC	KDM2B|84678,uc010szy.1	KDM2B|84678,uc001uat.2	0.3973	1.7
LUSC	HM13|81502,uc010gdu.2	HM13|81502,uc002wwd.2	0.4046	1.7
LUSC	CDKN2BAS|100048912,uc010mix.1	CDKN2BAS|100048912,uc010miz.2	0.3973	1.7
LUSC	CCDC14|64770,uc003egz.2	CCDC14|64770,uc003egx.3	0.4046	1.7
LUSC	CEP110|11064,uc004bla.1	CEP110|11064,uc004bkx.1	0.4046	1.7
LUSC	PRDM1|639,uc003prd.2	PRDM1|639,uc003pre.2	0.4046	1.7
LUSC	RCAN1|1827,uc002yuc.2	RCAN1|1827,uc002yub.2	0.3973	1.7
LUSC	RCAN2|10231,uc003oyb.1	RCAN2|10231,uc003oyc.1	0.4303	1.7
LUSC	MCF2L|23263,uc010tjs.1	MCF2L|23263,uc001vsr.2	0.4934	1.7
LUSC	CEACAM1|634,uc002otz.2	CEACAM1|634,uc002otv.2	0.4934	1.7
LUSC	KIF15|56992,uc003cnx.3	KIF15|56992,uc010hiq.2	0.3904	1.7
LUSC	PDLIM7|9260,uc003mha.1	PDLIM7|9260,uc003mhb.1	0.3927	1.7
LUSC	FBXO5|26271,uc003qpg.2	FBXO5|26271,uc003qph.2	0.4934	1.7
LUSC	TMEM79|84283,uc009wrw.2	TMEM79|84283,uc010phi.1	0.4153	1.7
LUSC	VAV3|10451,uc010oux.1	VAV3|10451,uc001dvk.1	0.4934	1.7
LUSC	PPFIA3|8541,uc002pms.2	PPFIA3|8541,uc002pmu.1	0.4522	1.7
LUSC	NSFL1C|55968,uc002wff.2	NSFL1C|55968,uc010gag.2	0.4153	1.7
LUSC	KDM4C|23081,uc003zke.2	KDM4C|23081,uc010mhu.2	0.3927	1.7
LUSC	EPB41L2|2037,uc003qci.2	EPB41L2|2037,uc003qcj.1	0.4934	1.7
LUSC	C16orf13|84326,uc002cib.1	C16orf13|84326,uc002chz.1	0.4522	1.7
LUSC	CDHR3|222256,uc003vdk.2	CDHR3|222256,uc011klt.1	0.3904	1.7
LUSC	TNPO2|30000,uc002mur.2	TNPO2|30000,uc002muq.2	0.4522	1.7
LUSC	ECHDC1|55862,uc003qay.3	ECHDC1|55862,uc003qax.2	0.4934	1.7
LUSC	C15orf42|90381,uc002boe.2	C15orf42|90381,uc010upv.1	0.4934	1.7
LUSC	FAM60A|58516,uc001rkd.2	FAM60A|58516,uc010sjz.1	0.4522	1.7
LUSC	LPPR1|54886,uc010mtc.2	LPPR1|54886,uc004bbc.2	0.3697	1.68
LUSC	PPFIBP2|8495,uc001mfj.3	PPFIBP2|8495,uc001mfl.3	0.3828	1.68
LUSC	PDE4D|5144,uc003jrz.2	PDE4D|5144,uc003jrv.2	0.3828	1.68
LUSC	SLFNL1|200172,uc009vwf.1	SLFNL1|200172,uc001cgm.1	0.3828	1.68
LUSC	RAB3IP|117177,uc001svl.1	RAB3IP|117177,uc001svm.2	0.3828	1.68
LUSC	CREM|1390,uc001iye.2	CREM|1390,uc001iyr.2	0.3828	1.68
LUSC	LSR|51599,uc002nyo.2	LSR|51599,uc002nym.2	0.4726	1.68
LUSC	REPS1|85021,uc003qii.2	REPS1|85021,uc003qig.3	0.4726	1.68
LUSC	DUSP22|56940,uc003msx.2	DUSP22|56940,uc003msy.1	0.375	1.68
LUSC	PDCD10|11235,uc003fez.2	PDCD10|11235,uc003fey.2	0.3697	1.68
LUSC	PPARG|5468,uc003bws.2	PPARG|5468,uc003bwx.2	0.4313	1.68
LUSC	CFTR|1080,uc011knq.1	CFTR|1080,uc003vjd.2	0.4313	1.68
LUSC	UACA|55075,uc010bin.1	UACA|55075,uc002asq.2	0.4313	1.68
LUSC	RGNEF|64283,uc011csq.1	RGNEF|64283,uc003kda.3	0.4092	1.68
LUSC	C2|717,uc011doo.1	C2|717,uc003nye.3	0.3667	1.68
LUSC	CASP8|841,uc002uxn.2	CASP8|841,uc002uxw.1	0.4313	1.68
LUSC	MLL5|55904,uc003vcl.2	MLL5|55904,uc010ljh.1	0.3939	1.68
LUSC	MICAL3|57553,uc011agm.1	MICAL3|57553,uc010gre.1	0.4092	1.68
LUSC	MBNL1|4154,uc003ezg.1	MBNL1|4154,uc003ezo.2	0.4092	1.68
LUSC	TPRA1|131601,uc010hsk.2	TPRA1|131601,uc003ejo.2	0.3939	1.68
LUSC	HIST2H2BF|440689,uc001esr.2	HIST2H2BF|440689,uc010pbi.1	0.3667	1.68
LUSC	IFT88|8100,uc001unk.2	IFT88|8100,uc001unj.2	0.3657	1.68
LUSC	MACROD2|140733,uc002wpb.2	MACROD2|140733,uc002woz.2	0.3657	1.68
LUSC	GPR133|283383,uc009zyo.2	GPR133|283383,uc001uit.3	0.3939	1.68
LUSC	ZBTB44|29068,uc001qga.2	ZBTB44|29068,uc001qfx.2	0.3667	1.68
LUSC	FAM149B1|317662,uc001jtq.2	FAM149B1|317662,uc010qkf.1	0.3939	1.68
LUSC	TMEM53|79639,uc001cmb.1	TMEM53|79639,uc001cmc.2	0.3667	1.68
LUSC	BCL2L2|599,uc001wji.3	BCL2L2|599,uc001wjg.3	0.4112	1.66
LUSC	SLC19A1|6573,uc002zhm.1	SLC19A1|6573,uc011aft.1	0.4112	1.66
LUSC	PTPRE|5791,uc009yau.2	PTPRE|5791,uc001lkb.2	0.3443	1.66
LUSC	UHRF1|29128,uc002mbo.2	UHRF1|29128,uc002mbp.2	0.4525	1.66
LUSC	NUMB|8650,uc001xnz.1	NUMB|8650,uc010arq.1	0.348	1.66
LUSC	KIF13A|63971,uc003ncj.2	KIF13A|63971,uc003nch.3	0.4112	1.66
LUSC	CALD1|800,uc010lmm.2	CALD1|800,uc003vry.2	0.4525	1.66
LUSC	ABI2|10152,uc002vab.2	ABI2|10152,uc010zik.1	0.348	1.66
LUSC	GGT1|2678,uc003aau.1	GGT1|2678,uc003aay.1	0.4112	1.66
LUSC	GNB1L|54584,uc002zqf.1	GNB1L|54584,uc002zqe.1	0.3443	1.66
LUSC	HYAL1|3373,uc003czn.2	HYAL1|3373,uc003czp.2	0.3443	1.66
LUSC	FAM120C|54954,uc004dta.2	FAM120C|54954,uc011moh.1	0.4112	1.66
LUSC	SP100|6672,uc002vqr.1	SP100|6672,uc010fxp.1	0.4525	1.66
LUSC	KLC1|3831,uc001ynm.1	KLC1|3831,uc010tyf.1	0.4525	1.66
LUSC	HYDIN|54768,uc002ezr.2	HYDIN|54768,uc010cfy.2	0.3443	1.66
LUSC	LOC728190|728190,uc001ken.2	LOC728190|728190,uc009xtd.2	0.362	1.66
LUSC	ABCC6|368,uc002deo.3	ABCC6|368,uc002den.3	0.3538	1.66
LUSC	GDAP2|54834,uc001ehg.2	GDAP2|54834,uc001ehf.2	0.362	1.66
LUSC	FLJ33630|644873,uc003kuq.1	FLJ33630|644873,uc003kun.2	0.3538	1.66
LUSC	NCOR2|9612,uc010tay.1	NCOR2|9612,uc010taz.1	0.3443	1.66
LUSC	VPS13D|55187,uc009vnl.2	VPS13D|55187,uc010obd.1	0.3443	1.66
LUSC	PPP3CB|5532,uc001jui.2	PPP3CB|5532,uc001jue.2	0.3889	1.66
LUSC	VPS39|23339,uc001zpd.2	VPS39|23339,uc001zpb.2	0.3889	1.66
LUSC	MAPKAP1|79109,uc004bqa.2	MAPKAP1|79109,uc011lzu.1	0.3734	1.66
LUSC	C1orf112|55732,uc001ggp.2	C1orf112|55732,uc009wvu.1	0.3889	1.66
LUSC	RPS6KA1|6195,uc001bmr.1	RPS6KA1|6195,uc001bms.1	0.3425	1.66
LUSC	CDK18|5129,uc001hct.2	CDK18|5129,uc001hcq.2	0.3734	1.66
LUSC	SBDSP1|155370,uc003twh.2	SBDSP1|155370,uc003twg.2	0.3734	1.66
LUSC	SLC44A2|57153,uc002mpf.2	SLC44A2|57153,uc002mpe.3	0.3889	1.66
LUSC	AHCYL2|23382,uc011kox.1	AHCYL2|23382,uc011kow.1	0.433	1.64
LUSC	TPRG1|285386,uc003frw.1	TPRG1|285386,uc003frv.1	0.433	1.64
LUSC	YY1AP1|55249,uc001fli.2	YY1AP1|55249,uc009wqx.2	0.3421	1.64
LUSC	USP47|55031,uc001mjr.2	USP47|55031,uc009ygi.2	0.3917	1.64
LUSC	FAM167A|83648,uc003wtw.2	FAM167A|83648,uc010lry.1	0.3693	1.64
LUSC	ARAP1|116985,uc001oss.2	ARAP1|116985,uc001osr.2	0.433	1.64
LUSC	BMP1|649,uc003xbb.2	BMP1|649,uc003xbd.2	0.3232	1.64
LUSC	RAPGEF1|2889,uc010mzp.1	RAPGEF1|2889,uc004cbb.2	0.3232	1.64
LUSC	POLR3H|171568,uc003bae.2	POLR3H|171568,uc003baf.2	0.3336	1.64
LUSC	HNRNPA3|220988,uc002ulb.1	HNRNPA3|220988,uc002ule.2	0.3917	1.64
LUSC	HOPX|84525,uc011cad.1	HOPX|84525,uc003hca.2	0.3917	1.64
LUSC	KLB|152831,uc011byj.1	KLB|152831,uc003gua.2	0.3274	1.64
LUSC	CLSTN3|9746,uc001qss.2	CLSTN3|9746,uc001qst.2	0.3693	1.64
LUSC	MTMR1|8776,uc004fej.2	MTMR1|8776,uc010ntf.2	0.3207	1.64
LUSC	TOMM5|401505,uc011lql.1	TOMM5|401505,uc004aae.3	0.3232	1.64
LUSC	USP39|10713,uc002sqe.2	USP39|10713,uc002sqb.2	0.433	1.64
LUSC	AURKB|9212,uc002gkm.2	AURKB|9212,uc010vuu.1	0.3693	1.64
LUSC	CCNDBP1|23582,uc001zqu.2	CCNDBP1|23582,uc001zqw.2	0.3917	1.64
LUSC	NECAB3|63941,uc002wzl.2	NECAB3|63941,uc002wzo.3	0.3232	1.64
LUSC	FAM125B|89853,uc010mxe.1	FAM125B|89853,uc011lzy.1	0.3336	1.64
LUSC	C9orf5|23731,uc004bdr.3	C9orf5|23731,uc004bds.3	0.3232	1.64
LUSC	PITPNM2|57605,uc001uek.1	PITPNM2|57605,uc001uej.1	0.433	1.64
LUSC	TMEM63B|55362,uc003owq.1	TMEM63B|55362,uc010jyy.1	0.3421	1.64
LUSC	ATP11B|23200,uc003flb.2	ATP11B|23200,uc010hxg.2	0.3232	1.64
LUSC	EIF5A|1984,uc002gft.2	EIF5A|1984,uc002gfr.2	0.433	1.64
LUSC	PUM2|23369,uc002rdu.1	PUM2|23369,uc010yjy.1	0.3207	1.64
LUSC	SLK|9748,uc001kxo.1	SLK|9748,uc001kxp.1	0.3274	1.64
LUSC	ACSL3|2181,uc002vni.2	ACSL3|2181,uc002vnk.2	0.3207	1.64
LUSC	AK2|204,uc001bwp.1	AK2|204,uc001bwo.1	0.3693	1.64
LUSC	UPP1|7378,uc003too.2	UPP1|7378,uc003tol.2	0.3207	1.64
LUSC	SLC25A13|10165,uc003uog.3	SLC25A13|10165,uc011kik.1	0.3199	1.64
LUSC	ARMC6|93436,uc002nle.2	ARMC6|93436,uc002nlc.2	0.3537	1.64
LUSC	FIP1L1|81608,uc003gzz.2	FIP1L1|81608,uc003had.2	0.3199	1.64
LUSC	APLP2|334,uc001qfq.2	APLP2|334,uc009zcv.2	0.3729	1.62
LUSC	NTM|50863,uc001qgq.2	NTM|50863,uc001qgm.2	0.3505	1.62
LUSC	PSD3|23362,uc003wza.2	PSD3|23362,uc003wyy.2	0.3505	1.62
LUSC	TM6SF1|53346,uc002bjr.2	TM6SF1|53346,uc002bjp.2	0.4142	1.62
LUSC	ASB2|51676,uc001ycb.1	ASB2|51676,uc001ycd.2	0.3729	1.62
LUSC	PHLDB2|90102,uc010hqa.2	PHLDB2|90102,uc003dyc.2	0.4142	1.62
LUSC	TINF2|26277,uc001woa.3	TINF2|26277,uc001woc.3	0.3002	1.62
LUSC	ATP1A1|476,uc010owv.1	ATP1A1|476,uc010oww.1	0.3505	1.62
LUSC	HSD17B1|3292,uc010cyi.2	HSD17B1|3292,uc010wgm.1	0.3078	1.62
LUSC	SCOC|60592,uc003iig.2	SCOC|60592,uc011che.1	0.3231	1.62
LUSC	TMEM9|252839,uc001gvx.2	TMEM9|252839,uc001gwa.2	0.3505	1.62
LUSC	RPL3|6122,uc003axj.2	RPL3|6122,uc003axh.2	0.3143	1.62
LUSC	TSC1|7248,uc004ccc.1	TSC1|7248,uc004cca.2	0.3031	1.62
LUSC	TPRXL|348825,uc003byg.2	TPRXL|348825,uc011avd.1	0.3143	1.62
LUSC	PCDH7|5099,uc003gsk.1	PCDH7|5099,uc011bxx.1	0.3031	1.62
LUSC	ANKS1A|23294,uc010jvr.1	ANKS1A|23294,uc011dst.1	0.3231	1.62
LUSC	ARHGAP17|55114,uc002dna.2	ARHGAP17|55114,uc002dmx.2	0.3002	1.62
LUSC	MCTP2|55784,uc002btj.2	MCTP2|55784,uc002btl.2	0.2987	1.62
LUSC	WDR74|54663,uc001nvl.1	WDR74|54663,uc009yoi.1	0.3143	1.62
LUSC	ARHGAP24|83478,uc003hpk.2	ARHGAP24|83478,uc010ikf.2	0.3031	1.62
LUSC	C12orf48|55010,uc001tjf.2	C12orf48|55010,uc009zuc.2	0.2987	1.62
LUSC	NR1H3|10062,uc001nek.2	NR1H3|10062,uc001nep.2	0.3078	1.62
LUSC	LIMS1|3987,uc002tef.2	LIMS1|3987,uc002tej.2	0.3078	1.62
LUSC	ERBB2IP|55914,uc003jui.1	ERBB2IP|55914,uc003juj.1	0.3505	1.62
LUSC	DNASE1L3|1776,uc003djp.1	DNASE1L3|1776,uc003djq.1	0.3002	1.62
LUSC	PDE5A|8654,uc003idh.2	PDE5A|8654,uc003idf.2	0.4142	1.62
LUSC	RCC1|1104,uc001bqg.1	RCC1|1104,uc001bqe.1	0.3729	1.62
LUSC	TSGA10|80705,uc002szj.1	TSGA10|80705,uc002szh.3	0.3231	1.62
LUSC	ARFIP1|27236,uc003ina.2	ARFIP1|27236,uc003inc.2	0.3078	1.62
LUSC	KANK1|23189,uc010mgx.1	KANK1|23189,uc003zgt.1	0.3231	1.62
LUSC	ARHGEF10L|55160,uc001bao.2	ARHGEF10L|55160,uc010ocs.1	0.3078	1.62
LUSC	PMP22|5376,uc002goj.2	PMP22|5376,uc002gol.2	0.3078	1.62
LUSC	PI16|221476,uc011dts.1	PI16|221476,uc003ona.2	0.4142	1.62
LUSC	GUSBP1|728411,uc003jgf.3	GUSBP1|728411,uc003jgh.3	0.4142	1.62
LUSC	C15orf21|283651,uc001zvn.1	C15orf21|283651,uc001zvk.2	0.3231	1.62
LUSC	INO80E|283899,uc002dvk.1	INO80E|283899,uc002dvj.1	0.3002	1.62
LUSC	TSTD1|100131187,uc009wtw.2	TSTD1|100131187,uc001fxh.3	0.3002	1.62
LUSC	EBAG9|9166,uc003yng.2	EBAG9|9166,uc003ynf.2	0.2987	1.62
LUSC	CYTSB|92521,uc010vzf.1	CYTSB|92521,uc002gwt.2	0.3231	1.62
LUSC	LOC387647|387647,uc001iuo.1	LOC387647|387647,uc001iup.2	0.3078	1.62
LUSC	ARHGDIA|396,uc002kjk.1	ARHGDIA|396,uc002kbt.1	0.3002	1.62
LUSC	EP400NL|347918,uc001ujt.2	EP400NL|347918,uc001ujx.1	0.3143	1.62
LUSC	MIS12|79003,uc002gce.2	MIS12|79003,uc002gcd.2	0.3002	1.62
LUSC	WARS|7453,uc001yhl.1	WARS|7453,uc001yhh.1	0.3143	1.62
LUSC	AFMID|125061,uc002jvb.3	AFMID|125061,uc002jva.3	0.3031	1.62
LUSC	CTNNB1|1499,uc003ckq.2	CTNNB1|1499,uc003ckr.2	0.3729	1.62
LUSC	IL33|90865,uc003zju.1	IL33|90865,uc003zjt.2	0.3546	1.6
LUSC	DDR1|780,uc003nrz.1	DDR1|780,uc003nrt.2	0.3323	1.6
LUSC	BUB1|699,uc002tgc.2	BUB1|699,uc010yxh.1	0.3166	1.6
LUSC	C10orf58|84293,uc001kce.3	C10orf58|84293,uc001kcg.3	0.3546	1.6
LUSC	PLEC|5339,uc003zah.2	PLEC|5339,uc003zag.1	0.3166	1.6
LUSC	MAGED2|10916,uc004dtn.1	MAGED2|10916,uc004dto.1	0.3958	1.6
LUSC	KCNAB2|8514,uc001alu.2	KCNAB2|8514,uc001alv.1	0.3048	1.6
LUSC	DNM2|1785,uc002mpx.1	DNM2|1785,uc002mps.1	0.3546	1.6
LUSC	IGF2BP3|10643,uc003swg.2	IGF2BP3|10643,uc003swf.2	0.3546	1.6
LUSC	TBC1D7|51256,uc003nap.2	TBC1D7|51256,uc003naj.2	0.3958	1.6
LUSC	HSPBP1|23640,uc002qjy.2	HSPBP1|23640,uc002qkc.2	0.3166	1.6
LUSC	PRDX5|25824,uc001nzv.2	PRDX5|25824,uc001nzx.2	0.3048	1.6
LUSC	TBC1D14|57533,uc010idh.2	TBC1D14|57533,uc011bwg.1	0.3958	1.6
LUSC	LIMK1|3984,uc003uaa.1	LIMK1|3984,uc003uab.2	0.3958	1.6
LUSC	NBPF1|55672,uc001azc.1	NBPF1|55672,uc009vos.1	0.3048	1.6
LUSC	BCAP31|10134,uc004fid.2	BCAP31|10134,uc011mza.1	0.3048	1.6
LUSC	SYNE1|23345,uc010kja.1	SYNE1|23345,uc010kiw.2	0.3048	1.6
LUSC	TNC|3371,uc004bjj.3	TNC|3371,uc010mvf.2	0.3546	1.6
LUSC	BBS7|55212,uc003iee.1	BBS7|55212,uc003ied.2	0.3048	1.6
LUSC	LIMK2|3985,uc003akk.2	LIMK2|3985,uc003akh.2	0.3166	1.6
LUSC	BCAP29|55973,uc011klz.1	BCAP29|55973,uc003vej.2	0.3048	1.6
LUSC	PPP2R4|5524,uc004bxn.1	PPP2R4|5524,uc004bxp.2	0.3048	1.6
LUSC	APP|351,uc002yma.2	APP|351,uc002ylz.2	0.3958	1.6
LUSC	CPM|1368,uc001suq.2	CPM|1368,uc001sup.2	0.378	1.58
LUSC	HN1L|90861,uc010uvi.1	HN1L|90861,uc010uvk.1	0.378	1.58
LUSC	CASQ2|845,uc010owu.1	CASQ2|845,uc001efx.3	0.337	1.58
LUSC	ORC1L|4998,uc001ctt.2	ORC1L|4998,uc009vzd.2	0.378	1.58
LUSC	ZBTB16|7704,uc001poq.2	ZBTB16|7704,uc001pop.2	0.3148	1.58
LUSC	PCNX|22990,uc010arf.1	PCNX|22990,uc001xmp.2	0.337	1.58
LUSC	KRT79|338785,uc001sbb.2	KRT79|338785,uc001sba.2	0.3148	1.58
LUSC	EPB41|2035,uc001brl.1	EPB41|2035,uc001brj.1	0.378	1.58
LUSC	CFLAR|8837,uc002uwz.2	CFLAR|8837,uc002uxd.3	0.378	1.58
LUSC	WDR72|256764,uc010bfh.1	WDR72|256764,uc002acj.2	0.299	1.58
LUSC	MLC1|23209,uc011arl.1	MLC1|23209,uc003bjg.1	0.299	1.58
LUSC	WDR78|79819,uc001dcz.2	WDR78|79819,uc001dcx.2	0.3148	1.58
LUSC	SYNRG|11276,uc002hob.2	SYNRG|11276,uc002hof.2	0.299	1.58
LUSC	KIAA0146|23514,uc010lxv.1	KIAA0146|23514,uc003xqg.1	0.337	1.58
LUSC	MDK|4192,uc001ncs.2	MDK|4192,uc009ykz.1	0.378	1.58
LUSC	TAB1|10454,uc003axr.2	TAB1|10454,uc003axu.1	0.337	1.58
LUSC	TCIRG1|10312,uc009ysd.2	TCIRG1|10312,uc001oni.2	0.3148	1.58
LUSC	NF1|4763,uc010csn.1	NF1|4763,uc002hgf.1	0.337	1.58
LUSC	NFIA|4774,uc001czv.2	NFIA|4774,uc001czx.2	0.299	1.58
LUSC	GAD1|2571,uc002ugh.2	GAD1|2571,uc010fqc.2	0.299	1.58
LUSC	ZNF280D|54816,uc002ady.2	ZNF280D|54816,uc002adt.2	0.337	1.58
LUSC	PPHLN1|51535,uc010skq.1	PPHLN1|51535,uc001rnd.2	0.299	1.58
LUSC	GTSE1|51512,uc011aqy.1	GTSE1|51512,uc003bhn.2	0.3148	1.58
LUSC	TNFAIP8|25816,uc003ksg.2	TNFAIP8|25816,uc003ksi.2	0.3148	1.58
LUSC	ANKRD44|91526,uc002uuc.2	ANKRD44|91526,uc002utz.3	0.299	1.58
LUSC	HECW2|57520,uc002utm.1	HECW2|57520,uc002utl.1	0.3148	1.58
LUSC	RBCK1|10616,uc002wdo.2	RBCK1|10616,uc002wdp.3	0.337	1.58
PRAD	TPM1|7168,uc002alh.2	TPM1|7168,uc002alm.2	0.4311	1.7292
PRAD	C14orf167|55449,uc010akx.1	C14orf167|55449,uc001wkx.2	0.4002	1.6875
PRAD	GALK2|2585,uc001zxj.1	GALK2|2585,uc001zxi.1	0.3894	1.6875
PRAD	CAMKK2|10645,uc001tzy.2	CAMKK2|10645,uc001tzu.2	0.3594	1.6667
PRAD	WASF3|10810,uc001uqv.2	WASF3|10810,uc001uqw.2	0.3536	1.625
PRAD	NDUFS7|374291,uc002lsg.2	NDUFS7|374291,uc002lsh.2	0.307	1.625
PRAD	TRPM4|54795,uc002pmy.2	TRPM4|54795,uc010emu.2	0.3113	1.625
PRAD	PDLIM5|10611,uc011cdy.1	PDLIM5|10611,uc003hti.2	0.3161	1.5833
PRAD	NF1|4763,uc010csn.1	NF1|4763,uc002hgf.1	0.2727	1.5833
PRAD	COL6A3|1293,uc002vwo.2	COL6A3|1293,uc010znk.1	0.2677	1.5833
PRAD	GMPR2|51292,uc010toe.1	GMPR2|51292,uc001wnu.2	0.2617	1.5833
PRAD	C10orf137|26098,uc001lir.2	C10orf137|26098,uc001lio.1	0.2616	1.5625
THCA	S100A13|6284,uc001fch.2	S100A13|6284,uc001fcg.2	0.7219	1.8966
THCA	ZMIZ2|83637,uc003tlu.2	ZMIZ2|83637,uc010kyk.1	0.4698	1.7586
THCA	FLJ33630|644873,uc003kun.2	FLJ33630|644873,uc003kur.2	0.4698	1.7586
THCA	SERPINA1|5265,uc001ycx.3	SERPINA1|5265,uc001ycz.3	0.4512	1.7414
THCA	PRMT2|3275,uc002zjy.2	PRMT2|3275,uc002zjx.2	0.4429	1.7069
THCA	ANK3|288,uc001jla.1	ANK3|288,uc010qih.1	0.3991	1.7069
THCA	NCRNA00188|125144,uc010vwh.1	NCRNA00188|125144,uc010vwi.1	0.4284	1.7069
THCA	TMEM79|84283,uc009wrw.2	TMEM79|84283,uc010phi.1	0.4452	1.6897
THCA	GRAMD1C|54762,uc003eaq.3	GRAMD1C|54762,uc003eas.2	0.4245	1.6897
THCA	PPP2R4|5524,uc004bxq.2	PPP2R4|5524,uc004bxm.1	0.3988	1.6897
THCA	FDFT1|2222,uc011kxj.1	FDFT1|2222,uc011kxk.1	0.4067	1.6724
THCA	NTRK2|4915,uc004aoc.2	NTRK2|4915,uc004anv.1	0.3569	1.6724
THCA	MXI1|4601,uc001kyy.2	MXI1|4601,uc009xxv.2	0.3894	1.6552
THCA	FBLN2|2199,uc011avb.1	FBLN2|2199,uc011ava.1	0.4103	1.6552
THCA	NEK1|4750,uc003isg.1	NEK1|4750,uc003isd.1	0.3368	1.6552
THCA	SLC11A2|4891,uc001rxe.3	SLC11A2|4891,uc001rxj.1	0.3477	1.6552
THCA	DST|667,uc003pdc.3	DST|667,uc003pdb.2	0.3428	1.6552
THCA	NOTCH4|4855,uc003oba.2	NOTCH4|4855,uc011dpw.1	0.3744	1.6552
THCA	CD47|961,uc003dwu.1	CD47|961,uc003dwv.1	0.3477	1.6552
THCA	SLC22A17|51310,uc010akk.2	SLC22A17|51310,uc010akl.1	0.319	1.6379
THCA	SNAPC3|6619,uc003zlt.2	SNAPC3|6619,uc003zlu.2	0.3576	1.6379
THCA	HYDIN|54768,uc002ezx.2	HYDIN|54768,uc010cfy.2	0.3251	1.6379
THCA	PHF19|26147,uc004bkt.2	PHF19|26147,uc011lyf.1	0.3461	1.6379
THCA	MYOF|26509,uc001kio.2	MYOF|26509,uc001kin.2	0.3178	1.6379
THCA	CCDC152|100129792,uc011cpr.1	CCDC152|100129792,uc003jmx.3	0.3014	1.6207
THCA	GMPR2|51292,uc010toe.1	GMPR2|51292,uc001wnq.1	0.3042	1.6207
THCA	FUS|2521,uc002ebg.2	FUS|2521,uc002ebi.2	0.3042	1.6207
THCA	SURF4|6836,uc011mdd.1	SURF4|6836,uc011mdb.1	0.3014	1.6207
THCA	PLA2G4F|255189,uc010bcq.2	PLA2G4F|255189,uc001zoz.2	0.3014	1.6207
THCA	TPRG1|285386,uc003frw.1	TPRG1|285386,uc003frv.1	0.3413	1.6207
THCA	RNF185|91445,uc011all.1	RNF185|91445,uc003akc.2	0.2817	1.6034
THCA	FBXW7|55294,uc003imq.2	FBXW7|55294,uc003imt.2	0.2826	1.6034
THCA	GALNT9|50614,uc001uka.2	GALNT9|50614,uc001ukb.2	0.2817	1.6034
THCA	PLXNC1|10154,uc010sut.1	PLXNC1|10154,uc009zsv.2	0.292	1.6034
THCA	EGFLAM|133584,uc003jlb.1	EGFLAM|133584,uc003jlg.1	0.3616	1.6034
THCA	SHROOM4|57477,uc004dpd.3	SHROOM4|57477,uc004dpf.1	0.292	1.6034
THCA	EHBP1|23301,uc002scb.2	EHBP1|23301,uc002sbz.2	0.2976	1.6034
THCA	GDF10|2662,uc009xnp.2	GDF10|2662,uc001jfb.2	0.2686	1.5862
THCA	MB|4151,uc003anz.2	MB|4151,uc003aob.2	0.272	1.5862
THCA	ZZZ3|26009,uc001dhr.2	ZZZ3|26009,uc001dhq.2	0.2764	1.5862
THCA	ENTPD1|953,uc001kle.1	ENTPD1|953,uc010qoj.1	0.2507	1.569
THCA	PTPRE|5791,uc001lkb.2	PTPRE|5791,uc001lkc.1	0.2614	1.569
THCA	OCA2|4948,uc010ayv.2	OCA2|4948,uc001zbh.3	0.2955	1.569
THCA	WDR74|54663,uc001nvk.1	WDR74|54663,uc009yoi.1	0.2673	1.569
THCA	PTBP2|58155,uc001dru.2	PTBP2|58155,uc010oua.1	0.2482	1.569
THCA	GRB7|2886,uc002hss.2	GRB7|2886,uc002hst.2	0.2673	1.569
THCA	MACROD2|140733,uc002woz.2	MACROD2|140733,uc002wos.2	0.2533	1.569
THCA	SLC44A2|57153,uc002mph.2	SLC44A2|57153,uc002mpg.1	0.2507	1.569
THCA	TSHR|7253,uc010tvs.1	TSHR|7253,uc001xvb.1	0.2839	1.569
THCA	BAT3|7917,uc003nvf.3	BAT3|7917,uc003nvh.3	0.2533	1.569
THCA	MXRA7|439921,uc002jsk.1	MXRA7|439921,uc002jsl.2	0.3106	1.569
THCA	MED15|51586,uc011ahu.1	MED15|51586,uc002zsq.2	0.2533	1.569
THCA	TRAK1|22906,uc003ckz.3	TRAK1|22906,uc011azh.1	0.249	1.569
THCA	NIT1|4817,uc001fxx.1	NIT1|4817,uc001fxw.2	0.249	1.569
THCA	CYHR1|50626,uc003zcv.2	CYHR1|50626,uc003zcw.2	0.249	1.569
THCA	SERHL2|253190,uc011apn.1	SERHL2|253190,uc003bcr.2	0.2604	1.5517
THCA	WAC|51322,uc001iuh.2	WAC|51322,uc001iud.2	0.2604	1.5517
THCA	WSB1|26118,uc002gzf.1	WSB1|26118,uc002gzd.1	0.2604	1.5517
THCA	GATS|352954,uc010lgt.2	GATS|352954,uc010lgu.2	0.2327	1.5517
THCA	CHID1|66005,uc001lsp.2	CHID1|66005,uc001lsm.2	0.253	1.5517
THCA	CABIN1|23523,uc002zzi.1	CABIN1|23523,uc002zzl.1	0.2386	1.5517
THCA	FAM19A2|338811,uc001sqw.2	FAM19A2|338811,uc001sqy.2	0.3536	1.5517
THCA	NRN1|51299,uc003mwt.2	NRN1|51299,uc003mwu.2	0.2339	1.5517
THCA	RGS3|5998,uc004bhu.2	RGS3|5998,uc004bhy.1	0.253	1.5517
THCA	PDE1C|5137,uc003tcm.1	PDE1C|5137,uc003tcs.2	0.2339	1.5517
THCA	C8orf38|137682,uc003yhe.1	C8orf38|137682,uc003yhk.2	0.2339	1.5517
THCA	ACIN1|22985,uc001wir.3	ACIN1|22985,uc001wit.3	0.2423	1.5517
THCA	SOS2|6655,uc010ans.2	SOS2|6655,uc001wxs.3	0.2327	1.5517
THCA	FAM190B|54462,uc001kdi.1	FAM190B|54462,uc010qme.1	0.2339	1.5517
THCA	OSBPL1A|114876,uc002kve.2	OSBPL1A|114876,uc002kvd.2	0.2696	1.5517
THCA	PLD3|23646,uc002onl.3	PLD3|23646,uc002onj.3	0.2339	1.5517
THCA	DNAJC21|134218,uc003jjb.2	DNAJC21|134218,uc003jjd.2	0.2386	1.5517
THCA	CXXC1|30827,uc002lep.3	CXXC1|30827,uc002leq.3	0.2358	1.5517
THCA	PILRB|29990,uc003uul.2	PILRB|29990,uc003uuk.2	0.2339	1.5517
THCA	EEF1D|1936,uc003yyu.2	EEF1D|1936,uc003yyv.2	0.253	1.5517
THCA	EIF4H|7458,uc010lbm.2	EIF4H|7458,uc003uad.1	0.2245	1.5345
THCA	ABLIM1|3983,uc010qsk.1	ABLIM1|3983,uc009xyp.2	0.2391	1.5345
THCA	FN1|2335,uc002vfi.2	FN1|2335,uc002vfh.2	0.2391	1.5345
THCA	KAZ|23254,uc001avs.3	KAZ|23254,uc009vog.1	0.218	1.5345
THCA	KANK1|23189,uc010mgx.1	KANK1|23189,uc003zgt.1	0.218	1.5345
THCA	ACSM5|54988,uc002dhd.1	ACSM5|54988,uc002dhe.2	0.2391	1.5345
THCA	SYNE1|23345,uc003qop.3	SYNE1|23345,uc003qoq.3	0.2391	1.5345
THCA	DSP|1832,uc003mxq.1	DSP|1832,uc003mxp.1	0.218	1.5345
THCA	CLCNKB|1188,uc001axw.3	CLCNKB|1188,uc001axx.3	0.2557	1.5345
THCA	ASPH|444,uc003xum.2	ASPH|444,uc011lek.1	0.2672	1.5345
THCA	CIZ1|25792,uc004btr.2	CIZ1|25792,uc004btu.2	0.2331	1.5345
THCA	BCL2L1|598,uc002wwm.2	BCL2L1|598,uc002wwo.1	0.2173	1.5345
THCA	LRP2BP|55805,uc003ixk.1	LRP2BP|55805,uc003ixj.1	0.2331	1.5345
THCA	ABCA9|10350,uc010dez.2	ABCA9|10350,uc002jhu.2	0.2215	1.5345
THCA	RGNEF|64283,uc003kcx.2	RGNEF|64283,uc011csq.1	0.2215	1.5345
THCA	CSPP1|79848,uc010lyw.2	CSPP1|79848,uc003xxi.2	0.2173	1.5345
THCA	C10orf79|80217,uc001kxz.2	C10orf79|80217,uc001kxw.2	0.2331	1.5345
THCA	C9orf24|84688,uc003zui.1	C9orf24|84688,uc003zug.1	0.2331	1.5345
THCA	RBMXL1|494115,uc001dms.2	RBMXL1|494115,uc009wcx.2	0.2283	1.5345
THCA	CC2D2A|57545,uc003gnu.2	CC2D2A|57545,uc010idv.2	0.2215	1.5345
THCA	NIN|51199,uc001wyj.2	NIN|51199,uc001wyi.2	0.2331	1.5345
THCA	IQGAP2|10788,uc003kel.2	IQGAP2|10788,uc003kek.2	0.2194	1.5345
THCA	SCNN1A|6337,uc010sfb.1	SCNN1A|6337,uc001qnw.2	0.2194	1.5345
